# Supplementary material for: Sequestration of ribosome biogenesis factors in HSV-1 nuclear aggregates revealed by spatially resolved thermal profiling
Source: Sci Adv. 2025 Jun 27;11(26):eadw6814. doi: 10.1126/sciadv.adw6814 (PMC12204162; doi:10.1126/sciadv.adw6814)
Supplement: Supplementary file 2 — Data files S1 to S6 [file sciadv.adw6814_data_files_s1_to_s6.zip]

Archive with 6 entries (6 files):
- adw6814_data_file_s1.xlsx
- adw6814_data_file_s2.xlsx
- adw6814_data_file_s3.xlsx
- adw6814_data_file_s4.xlsx
- adw6814_data_file_s5.xlsx
- adw6814_data_file_s6.xlsx
