# Supplementary material for: Sequestration of ribosome biogenesis factors in HSV-1 nuclear aggregates revealed by spatially resolved thermal profiling
Source: Sci Adv. 2025 Jun 27;11(26):eadw6814. doi: 10.1126/sciadv.adw6814 (PMC12204162; doi:10.1126/sciadv.adw6814)
Supplement: Supplementary file 2 — Data files S1 to S6 [file sciadv.adw6814_data_files_s1_to_s6.zip › adw6814_data_file_s1.xlsx]

## Sheet: Descriptions 
Tab name	Tab description	Column/Row headers		Notes
Data_S1A	GO term enrichment from HumanBase (https://hb.flatironinstitute.org/) host interactors of chaperone / heat shock proteins in the nuclear fraction at 0 HPI	CLUSTER_NAME		The name of the cluster (functional module) M(n)
		CLUSTER_GENES		The genes/proteins in the given cluster
		TERM_NAME		A GO biological process term
		GO_ID		The GO ID assoicated with the given GO term
		TERM_Q_VALUE		The Q-value associated with the given GO term
		GENE_COUNT		The number of genes/proteins associated with the given GO term
		TERM_GENES		The names of the genes/proteins associated with the given GO term
Data_S1B	GO term enrichment from HumanBase (https://hb.flatironinstitute.org/) host interactors of chaperone / heat shock proteins in the nuclear fraction at 3 HPI	CLUSTER_NAME		The name of the cluster (functional module) M(n)
		CLUSTER_GENES		The genes/proteins in the given cluster
		TERM_NAME		A GO biological process term
		GO_ID		The GO ID assoicated with the given GO term
		TERM_Q_VALUE		The Q-value associated with the given GO term
		GENE_COUNT		The number of genes/proteins associated with the given GO term
		TERM_GENES		The names of the genes/proteins associated with the given GO term
Data_S1C	GO term enrichment from HumanBase (https://hb.flatironinstitute.org/) host interactors of chaperone / heat shock proteins in the nuclear fraction at 8 HPI	CLUSTER_NAME		The name of the cluster (functional module) M(n)
		CLUSTER_GENES		The genes/proteins in the given cluster
		TERM_NAME		A GO biological process term
		GO_ID		The GO ID assoicated with the given GO term
		TERM_Q_VALUE		The Q-value associated with the given GO term
		GENE_COUNT		The number of genes/proteins associated with the given GO term
		TERM_GENES		The names of the genes/proteins associated with the given GO term
Data_S1D	GO term enrichment from HumanBase (https://hb.flatironinstitute.org/) host interactors of chaperone / heat shock proteins in the nuclear fraction at 15 HPI	CLUSTER_NAME		The name of the cluster (functional module) M(n)
		CLUSTER_GENES		The genes/proteins in the given cluster
		TERM_NAME		A GO biological process term
		GO_ID		The GO ID assoicated with the given GO term
		TERM_Q_VALUE		The Q-value associated with the given GO term
		GENE_COUNT		The number of genes/proteins associated with the given GO term
		TERM_GENES		The names of the genes/proteins associated with the given GO term
Data_S1E	The HumanBase GO term enrichment from Tables S3A-S3D combined into a temporal table	GO Term		A GO biological process term
		Num Genes	0 HPI	The number of genes associated with the given GO Term at the given HPI
			3 HPI
			8 HPI
			15 HPI
		(-)log10 Qval	0 HPI	The -log10 Q-value associated with the given GO Term at the given HPI
			3 HPI
			8 HPI
			15 HPI

## Sheet: Data_S1A
CLUSTER_NAME	CLUSTER_GENES
M1	APOO,ATP5IF1,CETN2,CHCHD3,COX5A,COX5B,COX6B1,COX7B,CYCS,DBI,DLD,DRG1,FKBP3,IMMT,KARS,NDUFA4,NDUFA5,NDUFA7,NDUFA8,NDUFAF2,NDUFB10,NDUFB3,NDUFB7,NDUFB8,NDUFB9,NDUFC1,NDUFS5,PDHA1,PDHB,PRDX1,RPS26,SAMM50,TTC1,UQCRB,VDAC2,VDAC3
M2	ABCE1,BAZ1A,CACYBP,CEBPZ,GNL3,GTPBP4,HNRNPH1,HNRNPH3,METAP2,NOC3L,NOL8,PNN,SMARCA5,SRSF10,SRSF7,SUZ12,U2SURP,WTAP,ZC3H15
M3	ADAM9,ASPH,BAG3,BIN1,CALD1,CALR,CALU,CANX,CAVIN1,CKAP4,COPA,COPB1,COPB2,CPD,DDOST,DNAJC3,EIF5,ERLEC1,FAM120A,GABARAPL1,HSP90B1,HSPA1B,HSPA5,HSPB8,HYOU1,LMAN1,MAPK1,MCFD2,MCL1,P4HA1,P4HA2,PDIA3,PDIA4,PDIA6,PLOD2,PPIC,RPN1,RRBP1,SDF2L1,SEC62,SEC63,SEL1L,SEPT11,SEPT2,SEPT9,TAGLN2,TGOLN2,TMED10,TXNDC5
M4	ANP32E,DDX18,DEK,EIF2S1,EIF2S2,EIF4H,GSPT1,HDAC2,HMGB1,HMGB2,HTATSF1,IK,KPNA2,MTDH,NEDD1,SERBP1,SUB1,TARDBP,TFRC,YWHAQ
M5	AAMP,AATF,AHSA1,CHAF1A,CKS1B,EMC8,FKBP4,FTSJ3,HDAC1,HMGB3,KIF4A,MPHOSPH6,MYCBP,NAP1L4,NONO,NOP14,NUDC,PA2G4,PARP1,PRPF4,RAE1,RANBP1,RBM4,RRP7A,SENP3,SMARCA4,STIP1,TUBG1,U2AF1,UBAP2L,UBE2L3,UFD1,UHRF1,YBX1
CLUSTER_NAME	TERM_NAME	GO_ID	TERM_Q_VALUE	GENE_COUNT	TERM_GENES
M1	mitochondrion organization	GO:0007005	4.65501e-14	14	NDUFB3,NDUFB7,NDUFB8,NDUFB9,NDUFB10,NDUFC1,IMMT,CHCHD3,SAMM50,ATP5IF1,NDUFS5,NDUFA5,NDUFA8,APOO
M1	mitochondrial respiratory chain complex assembly	GO:0033108	4.65501e-14	10	NDUFB3,NDUFB7,NDUFB8,NDUFB9,NDUFB10,NDUFC1,SAMM50,NDUFS5,NDUFA5,NDUFA8
M1	NADH dehydrogenase complex assembly	GO:0010257	5.00987e-14	9	NDUFB3,NDUFB7,NDUFB8,NDUFB9,NDUFB10,NDUFC1,NDUFS5,NDUFA5,NDUFA8
M1	mitochondrial respiratory chain complex I assembly	GO:0032981	5.00987e-14	9	NDUFB3,NDUFB7,NDUFB8,NDUFB9,NDUFB10,NDUFC1,NDUFS5,NDUFA5,NDUFA8
M1	cristae formation	GO:0042407	4.9282e-07	4	CHCHD3,IMMT,SAMM50,APOO
M1	inner mitochondrial membrane organization	GO:0007007	4.58501e-06	4	CHCHD3,IMMT,SAMM50,APOO
M1	acetyl-CoA biosynthetic process from pyruvate	GO:0006086	2.66115e-05	3	PDHA1,DLD,PDHB
M1	acetyl-CoA biosynthetic process	GO:0006085	8.17096e-05	3	PDHA1,DLD,PDHB
M1	acyl-CoA biosynthetic process	GO:0071616	8.17096e-05	3	PDHA1,DLD,PDHB
M1	thioester biosynthetic process	GO:0035384	8.17096e-05	3	PDHA1,DLD,PDHB
M1	acetyl-CoA metabolic process	GO:0006084	0.000125172	3	PDHA1,DLD,PDHB
M1	mitochondrial membrane organization	GO:0007006	0.000242201	4	SAMM50,APOO,IMMT,CHCHD3
M1	tricarboxylic acid cycle	GO:0006099	0.00077984	2	PDHA1,PDHB
M1	cofactor biosynthetic process	GO:0051188	0.00077984	4	PDHA1,DLD,PDHB,ATP5IF1
M1	acyl-CoA metabolic process	GO:0006637	0.000977795	3	PDHA1,DLD,PDHB
M1	thioester metabolic process	GO:0035383	0.000977795	3	PDHA1,DLD,PDHB
M1	pyruvate metabolic process	GO:0006090	0.00111353	3	PDHA1,DLD,PDHB
M1	citrate metabolic process	GO:0006101	0.00111353	2	PDHA1,PDHB
M1	cofactor metabolic process	GO:0051186	0.00111353	5	PDHA1,DLD,PDHB,ATP5IF1,PRDX1
M1	sulfur compound biosynthetic process	GO:0044272	0.00161525	3	PDHA1,DLD,PDHB
M1	tricarboxylic acid metabolic process	GO:0072350	0.00180305	2	PDHA1,PDHB
M1	antibiotic metabolic process	GO:0016999	0.00210116	3	PDHA1,PDHB,PRDX1
M1	generation of precursor metabolites and energy	GO:0006091	0.00210116	4	PDHA1,NDUFA4,PDHB,CYCS
M1	coenzyme biosynthetic process	GO:0009108	0.0032057	3	PDHA1,DLD,PDHB
M1	aerobic respiration	GO:0009060	0.00325023	2	PDHA1,PDHB
M1	coenzyme metabolic process	GO:0006732	0.0105842	3	PDHA1,DLD,PDHB
M1	sulfur compound metabolic process	GO:0006790	0.0113334	3	PDHA1,DLD,PDHB
M1	membrane organization	GO:0061024	0.0113334	4	SAMM50,APOO,IMMT,CHCHD3
M1	protein targeting to mitochondrion	GO:0006626	0.0114391	2	SAMM50,ATP5IF1
M1	electron transport chain	GO:0022900	0.0114391	2	NDUFA4,CYCS
M1	drug metabolic process	GO:0017144	0.0116975	4	PDHA1,PDHB,PRDX1,ATP5IF1
M1	cellular respiration	GO:0045333	0.0135402	2	PDHA1,PDHB
M1	establishment of protein localization to mitochondrion	GO:0072655	0.0141764	2	SAMM50,ATP5IF1
M1	protein localization to mitochondrion	GO:0070585	0.0149537	2	SAMM50,ATP5IF1
M1	energy derivation by oxidation of organic compounds	GO:0015980	0.022269	2	PDHA1,PDHB
M1	monocarboxylic acid metabolic process	GO:0032787	0.027733	3	PDHA1,DLD,PDHB
M1	mitochondrial transport	GO:0006839	0.0325163	2	SAMM50,ATP5IF1
M1	protein targeting	GO:0006605	0.0367283	2	SAMM50,ATP5IF1
M1	establishment of protein localization to organelle	GO:0072594	0.069601	2	SAMM50,ATP5IF1
M1	positive regulation of proteolysis	GO:0045862	0.0880592	2	ATP5IF1,KARS
M1	nucleotide metabolic process	GO:0009117	0.0947308	2	ATP5IF1,KARS
M1	nucleoside phosphate metabolic process	GO:0006753	0.0964787	2	ATP5IF1,KARS
M2	regulation of RNA splicing	GO:0043484	8.17096e-05	4	SRSF7,HNRNPH1,SRSF10,WTAP
M2	regulation of mRNA splicing, via spliceosome	GO:0048024	0.000554515	3	SRSF7,SRSF10,WTAP
M2	RNA splicing	GO:0008380	0.000977795	4	SRSF7,HNRNPH1,SRSF10,WTAP
M2	regulation of mRNA processing	GO:0050684	0.00105442	3	SRSF7,SRSF10,WTAP
M2	negative regulation of mRNA splicing, via spliceosome	GO:0048025	0.00105442	2	SRSF7,SRSF10
M2	negative regulation of RNA splicing	GO:0033119	0.00150545	2	SRSF7,SRSF10
M2	negative regulation of mRNA processing	GO:0050686	0.0020066	2	SRSF7,SRSF10
M2	regulation of mRNA metabolic process	GO:1903311	0.00300162	3	SRSF7,SRSF10,WTAP
M2	mRNA splicing, via spliceosome	GO:0000398	0.00369464	3	SRSF7,SRSF10,WTAP
M2	RNA splicing, via transesterification reactions with bulged adenosine as nucleophile	GO:0000377	0.00369464	3	SRSF7,SRSF10,WTAP
M2	RNA splicing, via transesterification reactions	GO:0000375	0.0037102	3	SRSF7,SRSF10,WTAP
M2	mRNA processing	GO:0006397	0.00670007	3	SRSF7,SRSF10,WTAP
M2	negative regulation of mRNA metabolic process	GO:1903312	0.00686982	2	SRSF7,SRSF10
M2	mRNA metabolic process	GO:0016071	0.0135402	3	SRSF7,SRSF10,WTAP
M2	DNA replication	GO:0006260	0.0160647	2	GTPBP4,BAZ1A
M2	regulation of protein modification by small protein conjugation or removal	GO:1903320	0.0248221	2	GTPBP4,GNL3
M2	macromolecule methylation	GO:0043414	0.0265588	2	SUZ12,WTAP
M2	ribonucleoprotein complex biogenesis	GO:0022613	0.0299689	2	NOL8,SRSF10
M2	methylation	GO:0032259	0.0300257	2	SUZ12,WTAP
M2	peptidyl-lysine modification	GO:0018205	0.0439136	2	SUZ12,GNL3
M2	regulation of DNA metabolic process	GO:0051052	0.0484754	2	GTPBP4,GNL3
M3	intracellular protein transport	GO:0006886	0.000171512	8	SEL1L,CALR,HSP90B1,ERLEC1,SEC62,BAG3,TMED10,SEC63
M3	response to endoplasmic reticulum stress	GO:0034976	0.000205952	6	SEL1L,HSPA1B,DNAJC3,HSP90B1,ERLEC1,HYOU1
M3	protein localization to endoplasmic reticulum	GO:0070972	0.00105442	3	SEC62,HSPA5,SEC63
M3	retrograde protein transport, ER to cytosol	GO:0030970	0.00111353	3	SEL1L,HSP90B1,ERLEC1
M3	endoplasmic reticulum to cytosol transport	GO:1903513	0.00111353	3	SEL1L,HSP90B1,ERLEC1
M3	posttranslational protein targeting to endoplasmic reticulum membrane	GO:0006620	0.00147797	2	SEC62,SEC63
M3	negative regulation of response to endoplasmic reticulum stress	GO:1903573	0.00212688	3	HSPA1B,DNAJC3,ERLEC1
M3	protein exit from endoplasmic reticulum	GO:0032527	0.00214003	3	SEL1L,HSP90B1,ERLEC1
M3	regulation of cellular amide metabolic process	GO:0034248	0.00265707	5	CALR,DNAJC3,BIN1,TMED10,EIF5
M3	protein targeting to ER	GO:0045047	0.00275905	2	SEC62,SEC63
M3	negative regulation of transcription from RNA polymerase II promoter in response to stress	GO:0097201	0.00320808	2	HSPA1B,BAG3
M3	establishment of protein localization to endoplasmic reticulum	GO:0072599	0.00515429	2	SEC62,SEC63
M3	regulation of response to endoplasmic reticulum stress	GO:1905897	0.00550203	3	HSPA1B,DNAJC3,ERLEC1
M3	negative regulation of signal transduction in absence of ligand	GO:1901099	0.00552731	2	HSPA1B,MCL1
M3	negative regulation of extrinsic apoptotic signaling pathway in absence of ligand	GO:2001240	0.00552731	2	HSPA1B,MCL1
M3	regulation of amyloid-beta formation	GO:1902003	0.00670007	2	BIN1,TMED10
M3	ERAD pathway	GO:0036503	0.00705599	3	SEL1L,HSP90B1,ERLEC1
M3	regulation of extrinsic apoptotic signaling pathway in absence of ligand	GO:2001239	0.00705599	2	HSPA1B,MCL1
M3	signal transduction in absence of ligand	GO:0038034	0.00850355	2	HSPA1B,MCL1
M3	extrinsic apoptotic signaling pathway in absence of ligand	GO:0097192	0.00850355	2	HSPA1B,MCL1
M3	regulation of amyloid precursor protein catabolic process	GO:1902991	0.00912093	2	BIN1,TMED10
M3	amyloid-beta formation	GO:0034205	0.00989985	2	BIN1,TMED10
M3	cellular response to heat	GO:0034605	0.0113334	2	HSPA1B,BAG3
M3	peptide metabolic process	GO:0006518	0.0114391	5	DNAJC3,CALR,BIN1,TMED10,EIF5
M3	amyloid precursor protein catabolic process	GO:0042987	0.0123082	2	BIN1,TMED10
M3	amyloid-beta metabolic process	GO:0050435	0.0123082	2	BIN1,TMED10
M3	protein N-linked glycosylation	GO:0006487	0.0126511	2	RPN1,DDOST
M3	regulation of intrinsic apoptotic signaling pathway	GO:2001242	0.0126511	3	HSPA1B,MCL1,HYOU1
M3	cellular response to nutrient levels	GO:0031669	0.0135402	3	HSP90B1,MAPK1,HSPA5
M3	cellular response to extracellular stimulus	GO:0031668	0.0147281	3	HSP90B1,MAPK1,HSPA5
M3	response to heat	GO:0009408	0.0148425	2	HSPA1B,BAG3
M3	amyloid precursor protein metabolic process	GO:0042982	0.0154477	2	BIN1,TMED10
M3	proteasomal protein catabolic process	GO:0010498	0.0155754	4	SEL1L,HSP90B1,HSPA1B,ERLEC1
M3	protein targeting to membrane	GO:0006612	0.0159085	2	SEC62,SEC63
M3	regulation of transcription from RNA polymerase II promoter in response to stress	GO:0043618	0.0159085	2	HSPA1B,BAG3
M3	response to temperature stimulus	GO:0009266	0.0168606	2	HSPA1B,BAG3
M3	negative regulation of apoptotic signaling pathway	GO:2001234	0.0173795	3	HSPA1B,MCL1,HYOU1
M3	response to hypoxia	GO:0001666	0.0174622	3	HSP90B1,HYOU1,PLOD2
M3	response to decreased oxygen levels	GO:0036293	0.0174622	3	HSP90B1,HYOU1,PLOD2
M3	regulation of DNA-templated transcription in response to stress	GO:0043620	0.0174622	2	HSPA1B,BAG3
M3	extrinsic apoptotic signaling pathway	GO:0097191	0.0175601	3	HSPA1B,MCL1,BAG3
M3	response to nutrient levels	GO:0031667	0.0180258	3	HSP90B1,MAPK1,HSPA5
M3	regulation of translational initiation	GO:0006446	0.0183139	2	DNAJC3,EIF5
M3	Golgi vesicle transport	GO:0048193	0.0186822	3	TMED10,COPB2,HYOU1
M3	protein heterooligomerization	GO:0051291	0.0186822	2	SEPT11,SEPT9
M3	response to extracellular stimulus	GO:0009991	0.0195852	3	HSP90B1,MAPK1,HSPA5
M3	response to oxygen levels	GO:0070482	0.0202936	3	HSP90B1,HYOU1,PLOD2
M3	regulation of cell cycle arrest	GO:0071156	0.0214084	2	BIN1,CALR
M3	cellular response to external stimulus	GO:0071496	0.0235352	3	HSP90B1,MAPK1,HSPA5
M3	negative regulation of extrinsic apoptotic signaling pathway	GO:2001237	0.0257302	2	HSPA1B,MCL1
M3	regulation of translation	GO:0006417	0.02605	3	EIF5,CALR,DNAJC3
M3	intrinsic apoptotic signaling pathway	GO:0097193	0.0270808	3	HSPA1B,MCL1,HYOU1
M3	response to organonitrogen compound	GO:0010243	0.0294847	4	SEL1L,HSP90B1,MAPK1,ERLEC1
M3	negative regulation of intrinsic apoptotic signaling pathway	GO:2001243	0.0300257	2	HSPA1B,HYOU1
M3	response to oxidative stress	GO:0006979	0.030993	3	MAPK1,MCL1,ADAM9
M3	establishment of protein localization to organelle	GO:0072594	0.0311907	3	SEC63,BAG3,SEC62
M3	translational initiation	GO:0006413	0.033339	2	DNAJC3,EIF5
M3	protein export from nucleus	GO:0006611	0.0384622	2	CALR,BAG3
M3	negative regulation of cellular amide metabolic process	GO:0034249	0.0406071	2	BIN1,CALR
M3	cellular response to starvation	GO:0009267	0.0406071	2	MAPK1,HSPA5
M3	response to starvation	GO:0042594	0.0437336	2	MAPK1,HSPA5
M3	protein glycosylation	GO:0006486	0.0439136	2	RPN1,DDOST
M3	macromolecule glycosylation	GO:0043413	0.0445227	2	RPN1,DDOST
M3	regulation of apoptotic signaling pathway	GO:2001233	0.0445227	3	HSPA1B,MCL1,HYOU1
M3	nuclear export	GO:0051168	0.0451578	2	CALR,BAG3
M3	response to reactive oxygen species	GO:0000302	0.0471518	2	MAPK1,ADAM9
M3	regulation of extrinsic apoptotic signaling pathway	GO:2001236	0.0477166	2	HSPA1B,MCL1
M3	posttranscriptional regulation of gene expression	GO:0010608	0.049147	3	EIF5,CALR,DNAJC3
M3	cell cycle arrest	GO:0007050	0.0491526	2	BIN1,CALR
M3	establishment of protein localization to membrane	GO:0090150	0.0505823	2	SEC63,SEC62
M3	transforming growth factor beta receptor signaling pathway	GO:0007179	0.0505823	2	HSPA1B,ADAM9
M3	glycosylation	GO:0070085	0.0516389	2	RPN1,DDOST
M3	translation	GO:0006412	0.0520418	3	EIF5,CALR,DNAJC3
M3	peptide biosynthetic process	GO:0043043	0.0560471	3	EIF5,CALR,DNAJC3
M3	protein targeting	GO:0006605	0.057618	2	SEC62,SEC63
M3	regulation of proteasomal protein catabolic process	GO:0061136	0.057618	2	ERLEC1,HSPA1B
M3	positive regulation of epithelial cell migration	GO:0010634	0.0615635	2	ADAM9,CALR
M3	cellular response to organic cyclic compound	GO:0071407	0.0624721	3	HSP90B1,MAPK1,CALR
M3	cellular response to transforming growth factor beta stimulus	GO:0071560	0.0678215	2	HSPA1B,ADAM9
M3	regulation of intracellular protein transport	GO:0033157	0.0678215	2	ERLEC1,BAG3
M3	glycoprotein biosynthetic process	GO:0009101	0.0683757	2	RPN1,DDOST
M3	amide biosynthetic process	GO:0043604	0.0687052	3	EIF5,CALR,DNAJC3
M3	cellular response to oxidative stress	GO:0034599	0.0687052	2	MAPK1,MCL1
M3	response to tumor necrosis factor	GO:0034612	0.0687052	2	HSPA1B,ADAM9
M3	regulation of organelle assembly	GO:1902115	0.0694729	2	HSPA1B,SEPT9
M3	response to transforming growth factor beta	GO:0071559	0.0700159	2	HSPA1B,ADAM9
M3	protein localization to nucleus	GO:0034504	0.0717658	2	BAG3,CALR
M3	positive regulation of cell migration	GO:0030335	0.0729819	3	ADAM9,CALR,HSPA5
M3	regulation of proteolysis involved in cellular protein catabolic process	GO:1903050	0.0740427	2	HSPA1B,ERLEC1
M3	regulation of neuron differentiation	GO:0045664	0.0740427	2	BIN1,CALR
M3	response to metal ion	GO:0010038	0.0755511	2	MAPK1,ADAM9
M3	positive regulation of cell development	GO:0010720	0.0755511	2	BIN1,CALR
M3	response to drug	GO:0042493	0.0763076	3	HSP90B1,MAPK1,ADAM9
M3	positive regulation of cell motility	GO:2000147	0.0766215	3	ADAM9,CALR,HSPA5
M3	response to growth factor	GO:0070848	0.0777954	3	HSPA1B,MAPK1,ADAM9
M3	positive regulation of cellular component movement	GO:0051272	0.0781062	3	ADAM9,CALR,HSPA5
M3	cellular response to drug	GO:0035690	0.0814995	2	HSP90B1,MAPK1
M3	nucleocytoplasmic transport	GO:0006913	0.0863783	2	BAG3,CALR
M3	nuclear transport	GO:0051169	0.0863783	2	BAG3,CALR
M3	intracellular receptor signaling pathway	GO:0030522	0.0885338	2	HSPA1B,CALR
M3	glycoprotein metabolic process	GO:0009100	0.0885338	2	RPN1,DDOST
M3	negative regulation of cellular catabolic process	GO:0031330	0.089037	2	ERLEC1,MCL1
M3	regulation of neurogenesis	GO:0050767	0.0906648	2	BIN1,CALR
M3	regulation of cellular protein catabolic process	GO:1903362	0.0923425	2	HSPA1B,ERLEC1
M3	transmembrane receptor protein serine/threonine kinase signaling pathway	GO:0007178	0.0940153	2	HSPA1B,ADAM9
M3	regulation of nervous system development	GO:0051960	0.0993948	2	BIN1,CALR
M4	somatic diversification of immune receptors via germline recombination within a single locus	GO:0002562	0.00099527	2	HMGB1,TFRC
M4	somatic cell DNA recombination	GO:0016444	0.00099527	2	HMGB1,TFRC
M4	somatic diversification of immune receptors	GO:0002200	0.00111353	2	HMGB1,TFRC
M4	regulation of nuclease activity	GO:0032069	0.00214003	2	HMGB1,HMGB2
M4	lymphocyte activation involved in immune response	GO:0002285	0.00552731	2	HMGB1,TFRC
M4	positive regulation of DNA binding	GO:0043388	0.00552731	2	HMGB1,HMGB2
M4	positive regulation of T cell proliferation	GO:0042102	0.00778793	2	HMGB1,TFRC
M4	myeloid cell homeostasis	GO:0002262	0.00874362	2	HMGB1,HMGB2
M4	adaptive immune response based on somatic recombination of immune receptors built from immunoglobulin superfamily domains	GO:0002460	0.00912093	2	HMGB1,TFRC
M4	positive regulation of endothelial cell proliferation	GO:0001938	0.0101968	2	HMGB1,HMGB2
M4	homeostasis of number of cells	GO:0048872	0.0104408	2	HMGB1,HMGB2
M4	translation	GO:0006412	0.0113334	3	EIF2S1,EIF2S2,GSPT1
M4	translational initiation	GO:0006413	0.0113334	2	EIF2S1,EIF2S2
M4	immune system development	GO:0002520	0.0113334	3	HMGB1,HMGB2,TFRC
M4	adaptive immune response	GO:0002250	0.0113334	2	HMGB1,TFRC
M4	leukocyte activation involved in immune response	GO:0002366	0.0113334	2	HMGB1,TFRC
M4	positive regulation of lymphocyte proliferation	GO:0050671	0.0113334	2	HMGB1,TFRC
M4	regulation of T cell proliferation	GO:0042129	0.0113334	2	HMGB1,TFRC
M4	T cell proliferation	GO:0042098	0.0114391	2	HMGB1,TFRC
M4	cell activation involved in immune response	GO:0002263	0.0114391	2	HMGB1,TFRC
M4	peptide biosynthetic process	GO:0043043	0.0114391	3	EIF2S1,EIF2S2,GSPT1
M4	positive regulation of mononuclear cell proliferation	GO:0032946	0.0114391	2	HMGB1,TFRC
M4	positive regulation of leukocyte proliferation	GO:0070665	0.0114391	2	HMGB1,TFRC
M4	regulation of DNA binding	GO:0051101	0.0114391	2	HMGB1,HMGB2
M4	regulation of DNA metabolic process	GO:0051052	0.0118266	3	DEK,HMGB1,TFRC
M4	positive regulation of hemopoiesis	GO:1903708	0.0124963	2	HMGB1,HMGB2
M4	positive regulation of T cell activation	GO:0050870	0.0126249	2	HMGB1,TFRC
M4	cellular response to lipopolysaccharide	GO:0071222	0.0126249	2	HMGB2,MTDH
M4	amide biosynthetic process	GO:0043604	0.0133493	3	EIF2S1,EIF2S2,GSPT1
M4	positive regulation of leukocyte cell-cell adhesion	GO:1903039	0.0135402	2	HMGB1,TFRC
M4	regulation of DNA repair	GO:0006282	0.0138228	2	DEK,HMGB1
M4	cellular response to molecule of bacterial origin	GO:0071219	0.0138228	2	HMGB2,MTDH
M4	protein-DNA complex subunit organization	GO:0071824	0.0141764	2	HMGB1,ANP32E
M4	regulation of endothelial cell proliferation	GO:0001936	0.0147281	2	HMGB1,HMGB2
M4	peptide metabolic process	GO:0006518	0.0155754	3	EIF2S1,EIF2S2,GSPT1
M4	regulation of lymphocyte proliferation	GO:0050670	0.0155754	2	HMGB1,TFRC
M4	response to lipopolysaccharide	GO:0032496	0.0155754	2	HMGB2,MTDH
M4	regulation of mononuclear cell proliferation	GO:0032944	0.0155754	2	HMGB1,TFRC
M4	positive regulation of epithelial cell proliferation	GO:0050679	0.0157397	2	HMGB1,HMGB2
M4	endothelial cell proliferation	GO:0001935	0.0159085	2	HMGB1,HMGB2
M4	cellular response to biotic stimulus	GO:0071216	0.0159085	2	HMGB2,MTDH
M4	regulation of leukocyte proliferation	GO:0070663	0.0159085	2	HMGB1,TFRC
M4	lymphocyte proliferation	GO:0046651	0.0160777	2	HMGB1,TFRC
M4	positive regulation of cell-cell adhesion	GO:0022409	0.0160777	2	HMGB1,TFRC
M4	mononuclear cell proliferation	GO:0032943	0.0162991	2	HMGB1,TFRC
M4	positive regulation of lymphocyte activation	GO:0051251	0.0168452	2	HMGB1,TFRC
M4	leukocyte proliferation	GO:0070661	0.0168606	2	HMGB1,TFRC
M4	DNA recombination	GO:0006310	0.0175601	2	HMGB1,TFRC
M4	receptor metabolic process	GO:0043112	0.0175601	2	HDAC2,TFRC
M4	response to molecule of bacterial origin	GO:0002237	0.0175601	2	HMGB2,MTDH
M4	positive regulation of binding	GO:0051099	0.0186628	2	HMGB1,HMGB2
M4	regulation of T cell activation	GO:0050863	0.0186628	2	HMGB1,TFRC
M4	regulation of leukocyte cell-cell adhesion	GO:1903037	0.0192958	2	HMGB1,TFRC
M4	positive regulation of leukocyte activation	GO:0002696	0.0206046	2	HMGB1,TFRC
M4	positive regulation of cell activation	GO:0050867	0.0210415	2	HMGB1,TFRC
M4	regulation of hemopoiesis	GO:1903706	0.0210415	2	HMGB1,HMGB2
M4	positive regulation of DNA metabolic process	GO:0051054	0.0236506	2	HMGB1,TFRC
M4	T cell activation	GO:0042110	0.0248221	2	HMGB1,TFRC
M4	nucleic acid phosphodiester bond hydrolysis	GO:0090305	0.0249448	2	HMGB1,HMGB2
M4	regulation of response to DNA damage stimulus	GO:2001020	0.0249448	2	DEK,HMGB1
M4	leukocyte cell-cell adhesion	GO:0007159	0.0261414	2	HMGB1,TFRC
M4	regulation of lymphocyte activation	GO:0051249	0.0263555	2	HMGB1,TFRC
M4	regulation of autophagy	GO:0010506	0.0269962	2	HMGB1,MTDH
M4	regulation of epithelial cell proliferation	GO:0050678	0.0281878	2	HMGB1,HMGB2
M4	cell chemotaxis	GO:0060326	0.0287428	2	HMGB1,HMGB2
M4	regulation of cell-cell adhesion	GO:0022407	0.0311907	2	HMGB1,TFRC
M4	epithelial cell proliferation	GO:0050673	0.0317453	2	HMGB1,HMGB2
M4	positive regulation of cell adhesion	GO:0045785	0.0325163	2	HMGB1,TFRC
M4	regulation of leukocyte activation	GO:0002694	0.0328169	2	HMGB1,TFRC
M4	RNA splicing	GO:0008380	0.0343079	2	TARDBP,IK
M4	regulation of cell activation	GO:0050865	0.0361153	2	HMGB1,TFRC
M4	lymphocyte activation	GO:0046649	0.0367239	2	HMGB1,TFRC
M4	taxis	GO:0042330	0.0398663	2	HMGB1,HMGB2
M4	chemotaxis	GO:0006935	0.0398663	2	HMGB1,HMGB2
M4	positive regulation of proteolysis	GO:0045862	0.0404248	2	HMGB1,HDAC2
M4	response to bacterium	GO:0009617	0.0412137	2	HMGB2,MTDH
M4	hemopoiesis	GO:0030097	0.0424916	2	HMGB1,HMGB2
M4	endocytosis	GO:0006897	0.0439136	2	HMGB1,TFRC
M4	hematopoietic or lymphoid organ development	GO:0048534	0.0439136	2	HMGB1,HMGB2
M4	regulation of binding	GO:0051098	0.0439136	2	HMGB1,HMGB2
M4	autophagy	GO:0006914	0.0451578	2	HMGB1,MTDH
M4	process utilizing autophagic mechanism	GO:0061919	0.0451578	2	HMGB1,MTDH
M4	cellular response to lipid	GO:0071396	0.0473597	2	HMGB2,MTDH
M4	import into cell	GO:0098657	0.050079	2	HMGB1,TFRC
M4	leukocyte activation	GO:0045321	0.0509805	2	HMGB1,TFRC
M4	DNA repair	GO:0006281	0.0516206	2	DEK,HMGB1
M4	positive regulation of immune response	GO:0050778	0.0520468	2	HMGB1,TFRC
M4	regulation of DNA binding transcription factor activity	GO:0051090	0.0522229	2	HDAC2,MTDH
M4	immune effector process	GO:0002252	0.0563495	2	HMGB1,TFRC
M4	cell-cell adhesion	GO:0098609	0.0614177	2	HMGB1,TFRC
M4	cell activation	GO:0001775	0.061999	2	HMGB1,TFRC
M4	mRNA metabolic process	GO:0016071	0.0624721	2	TARDBP,IK
M4	response to lipid	GO:0033993	0.0624721	2	HMGB2,MTDH
M5	nucleosome organization	GO:0034728	0.00197942	3	NAP1L4,SMARCA4,CHAF1A
M5	negative regulation of androgen receptor signaling pathway	GO:0060766	0.00214003	2	HDAC1,SMARCA4
M5	protein-DNA complex assembly	GO:0065004	0.00268388	3	NAP1L4,SMARCA4,CHAF1A
M5	chromatin assembly or disassembly	GO:0006333	0.0028939	3	NAP1L4,SMARCA4,CHAF1A
M5	protein-DNA complex subunit organization	GO:0071824	0.00461505	3	NAP1L4,SMARCA4,CHAF1A
M5	negative regulation of intracellular steroid hormone receptor signaling pathway	GO:0033144	0.00538702	2	HDAC1,SMARCA4
M5	regulation of androgen receptor signaling pathway	GO:0060765	0.0059477	2	HDAC1,SMARCA4
M5	cellular response to steroid hormone stimulus	GO:0071383	0.00658594	3	HDAC1,UBE2L3,SMARCA4
M5	cellular response to hormone stimulus	GO:0032870	0.00670007	4	HDAC1,UBE2L3,SMARCA4,PARP1
M5	modulation by host of viral transcription	GO:0043921	0.00705599	2	HDAC1,SMARCA4
M5	modulation by host of symbiont transcription	GO:0052472	0.00705599	2	HDAC1,SMARCA4
M5	modulation of transcription in other organism involved in symbiotic interaction	GO:0052312	0.00705599	2	HDAC1,SMARCA4
M5	response to steroid hormone	GO:0048545	0.00850355	3	HDAC1,UBE2L3,SMARCA4
M5	response to hormone	GO:0009725	0.00889942	4	HDAC1,UBE2L3,SMARCA4,PARP1
M5	nucleosome assembly	GO:0006334	0.0100476	2	CHAF1A,NAP1L4
M5	intracellular receptor signaling pathway	GO:0030522	0.0114391	3	UFD1,HDAC1,SMARCA4
M5	androgen receptor signaling pathway	GO:0030521	0.0114391	2	HDAC1,SMARCA4
M5	regulation of viral transcription	GO:0046782	0.0118121	2	HDAC1,SMARCA4
M5	viral transcription	GO:0019083	0.0126511	2	HDAC1,SMARCA4
M5	regulation of intracellular steroid hormone receptor signaling pathway	GO:0033143	0.013033	2	HDAC1,SMARCA4
M5	chromatin assembly	GO:0031497	0.0138859	2	CHAF1A,NAP1L4
M5	sexual reproduction	GO:0019953	0.0155754	2	UBAP2L,MYCBP
M5	viral gene expression	GO:0019080	0.0160414	2	HDAC1,SMARCA4
M5	modification by host of symbiont morphology or physiology	GO:0051851	0.0168606	2	HDAC1,SMARCA4
M5	interaction with symbiont	GO:0051702	0.0175601	2	HDAC1,SMARCA4
M5	DNA packaging	GO:0006323	0.0186628	2	NAP1L4,CHAF1A
M5	modification of morphology or physiology of other organism involved in symbiotic interaction	GO:0051817	0.0223048	2	HDAC1,SMARCA4
M5	rRNA metabolic process	GO:0016072	0.0230782	2	MPHOSPH6,SMARCA4
M5	intracellular steroid hormone receptor signaling pathway	GO:0030518	0.0235248	2	HDAC1,SMARCA4
M5	cellular response to lipid	GO:0071396	0.0235352	3	HDAC1,UBE2L3,SMARCA4
M5	mitotic spindle organization	GO:0007052	0.0236506	2	RAE1,KIF4A
M5	multi-organism reproductive process	GO:0044703	0.0248221	2	UBAP2L,MYCBP
M5	gene silencing	GO:0016458	0.0248221	2	RBM4,HDAC1
M5	steroid hormone mediated signaling pathway	GO:0043401	0.025588	2	HDAC1,SMARCA4
M5	microtubule cytoskeleton organization involved in mitosis	GO:1902850	0.0265588	2	RAE1,KIF4A
M5	cellular response to organic cyclic compound	GO:0071407	0.0272275	3	HDAC1,UBE2L3,SMARCA4
M5	regulation of multi-organism process	GO:0043900	0.0293487	3	UFD1,HDAC1,SMARCA4
M5	hormone-mediated signaling pathway	GO:0009755	0.0298298	2	HDAC1,SMARCA4
M5	activation of innate immune response	GO:0002218	0.0325163	2	NONO,UFD1
M5	regulation of gene expression, epigenetic	GO:0040029	0.0328169	2	RBM4,HDAC1
M5	mRNA metabolic process	GO:0016071	0.0343079	3	YBX1,RBM4,PRPF4
M5	response to lipid	GO:0033993	0.0343079	3	HDAC1,UBE2L3,SMARCA4
M5	DNA conformation change	GO:0071103	0.034434	2	NAP1L4,CHAF1A
M5	spindle organization	GO:0007051	0.0363406	2	RAE1,KIF4A
M5	modification of morphology or physiology of other organism	GO:0035821	0.0363406	2	HDAC1,SMARCA4
M5	cellular response to oxidative stress	GO:0034599	0.0376609	2	NONO,PARP1
M5	regulation of mRNA metabolic process	GO:1903311	0.0412137	2	YBX1,RBM4
M5	negative regulation of multi-organism process	GO:0043901	0.0437336	2	UFD1,HDAC1
M5	positive regulation of innate immune response	GO:0045089	0.04544	2	NONO,UFD1
M5	mRNA splicing, via spliceosome	GO:0000398	0.0468985	2	PRPF4,RBM4
M5	RNA splicing, via transesterification reactions with bulged adenosine as nucleophile	GO:0000377	0.0468985	2	PRPF4,RBM4
M5	RNA splicing, via transesterification reactions	GO:0000375	0.0471518	2	PRPF4,RBM4
M5	reproductive process	GO:0022414	0.0513845	2	UBAP2L,MYCBP
M5	reproduction	GO:0000003	0.0516206	2	UBAP2L,MYCBP
M5	regulation of viral process	GO:0050792	0.0549048	2	HDAC1,SMARCA4
M5	regulation of innate immune response	GO:0045088	0.0565522	2	NONO,UFD1
M5	positive regulation of defense response	GO:0031349	0.0565522	2	NONO,UFD1
M5	regulation of Wnt signaling pathway	GO:0030111	0.058382	2	HDAC1,SMARCA4
M5	response to oxidative stress	GO:0006979	0.0593938	2	NONO,PARP1
M5	regulation of symbiosis, encompassing mutualism through parasitism	GO:0043903	0.0614177	2	HDAC1,SMARCA4
M5	RNA splicing	GO:0008380	0.0656415	2	PRPF4,RBM4
M5	mRNA processing	GO:0006397	0.0678215	2	PRPF4,RBM4
M5	activation of immune response	GO:0002253	0.0683757	2	NONO,UFD1
M5	Wnt signaling pathway	GO:0016055	0.0755675	2	HDAC1,SMARCA4
M5	cell-cell signaling by wnt	GO:0198738	0.0763076	2	HDAC1,SMARCA4
M5	ncRNA metabolic process	GO:0034660	0.0770353	2	MPHOSPH6,SMARCA4
M5	posttranscriptional regulation of gene expression	GO:0010608	0.0832863	2	YBX1,RBM4
M5	cell surface receptor signaling pathway involved in cell-cell signaling	GO:1905114	0.0860535	2	HDAC1,SMARCA4
M5	viral process	GO:0016032	0.089037	2	HDAC1,SMARCA4
M5	ubiquitin-dependent protein catabolic process	GO:0006511	0.098744	2	UHRF1,UFD1
M5	positive regulation of immune response	GO:0050778	0.0990531	2	NONO,UFD1
M5	modification-dependent protein catabolic process	GO:0019941	0.0996669	2	UHRF1,UFD1

## Sheet: Data_S1B
CLUSTER_NAME	CLUSTER_GENES
M1	APOO,CHCHD3,COX5A,COX5B,COX6B1,COX7B,CYCS,DLD,FKBP3,NDUFA4,NDUFA7,NDUFA8,NDUFAF4,NDUFB10,NDUFB3,NDUFB7,NDUFB8,NDUFB9,NDUFC1,NDUFS5,RPS25,RPS26,RPS3A,SAMM50,TTC1,VDAC2,VDAC3
M2	ASPH,BIN1,CALD1,CALR,CALU,CANX,CAVIN1,CAVIN3,CKAP4,COPB2,CPD,DDOST,DNAJC3,ERLEC1,GABARAPL1,HSP90B1,HSPA5,HYOU1,LMAN1,P4HA1,P4HA2,PDIA3,PDIA4,PDIA6,PPIC,RCN1,RPN1,RRBP1,SDF2L1,SEC62,SEL1L,SEPT11,SEPT6,TGOLN2,TMED10,TPM1,TXNDC5
M3	CD2AP,DYNC1I2,EMC2,HNRNPH2,NDUFA5,PAIP1,RANBP2,SEC63,SEPT7,VAPA
M4	HDAC2,HMGB2,KPNA2,MTDH,NEDD1,PRC1,SMARCC1,URI1,VRK1
M5	AHSA1,CHAF1A,CKS1B,DDX10,EMC8,FKBP4,FTSJ3,HDAC1,HMGB1,KIF4A,NME1-NME2,NMT1,NONO,NOP14,NSD2,PA2G4,PARP1,PRPF4,PUM3,RANBP1,RBM15,SMARCA4,SSBP1,STIP1,TOP2A,TUBG1,U2AF1,UBAP2L,UBE2L3,UFD1,UHRF1,YBX1
M6	ABCE1,BAZ1A,CAPRIN1,CLPX,DLAT,EIF3J,EIF5,GTPBP4,HNRNPH3,HTATSF1,METAP2,NOL8,PRPF4B,RCN2,SERBP1,SMARCA5,SRP19,SUMO1,TCERG1,TMX1,U2SURP,ZC3H15
CLUSTER_NAME	TERM_NAME	GO_ID	TERM_Q_VALUE	GENE_COUNT	TERM_GENES
M1	mitochondrial respiratory chain complex assembly	GO:0033108	6.9378e-16	10	NDUFB3,NDUFB7,NDUFB8,NDUFB9,NDUFB10,NDUFC1,SAMM50,NDUFAF4,NDUFS5,NDUFA8
M1	NADH dehydrogenase complex assembly	GO:0010257	8.1781e-16	9	NDUFB3,NDUFB7,NDUFB8,NDUFB9,NDUFB10,NDUFC1,NDUFS5,NDUFAF4,NDUFA8
M1	mitochondrial respiratory chain complex I assembly	GO:0032981	8.1781e-16	9	NDUFB3,NDUFB7,NDUFB8,NDUFB9,NDUFB10,NDUFC1,NDUFS5,NDUFAF4,NDUFA8
M1	mitochondrion organization	GO:0007005	5.58847e-14	12	NDUFB3,NDUFB7,NDUFB8,NDUFB9,NDUFB10,NDUFC1,CHCHD3,NDUFS5,SAMM50,NDUFAF4,NDUFA8,APOO
M1	cristae formation	GO:0042407	2.06748e-05	3	CHCHD3,SAMM50,APOO
M1	inner mitochondrial membrane organization	GO:0007007	9.661e-05	3	CHCHD3,SAMM50,APOO
M1	mitochondrial membrane organization	GO:0007006	0.0017376	3	CHCHD3,SAMM50,APOO
M1	electron transport chain	GO:0022900	0.00782683	2	NDUFA4,CYCS
M1	membrane organization	GO:0061024	0.0202687	3	APOO,SAMM50,CHCHD3
M1	generation of precursor metabolites and energy	GO:0006091	0.033031	2	NDUFA4,CYCS
M1	translation	GO:0006412	0.0681174	2	RPS3A,RPS26
M1	peptide biosynthetic process	GO:0043043	0.0711539	2	RPS3A,RPS26
M1	amide biosynthetic process	GO:0043604	0.0823583	2	RPS3A,RPS26
M1	peptide metabolic process	GO:0006518	0.0947984	2	RPS3A,RPS26
M2	response to endoplasmic reticulum stress	GO:0034976	0.000635118	5	SEL1L,DNAJC3,HSP90B1,ERLEC1,HYOU1
M2	retrograde protein transport, ER to cytosol	GO:0030970	0.00074509	3	SEL1L,HSP90B1,ERLEC1
M2	endoplasmic reticulum to cytosol transport	GO:1903513	0.00074509	3	SEL1L,HSP90B1,ERLEC1
M2	intracellular protein transport	GO:0006886	0.00143891	6	SEL1L,CALR,HSP90B1,ERLEC1,SEC62,TMED10
M2	protein exit from endoplasmic reticulum	GO:0032527	0.00169424	3	SEL1L,HSP90B1,ERLEC1
M2	ERAD pathway	GO:0036503	0.00582984	3	SEL1L,HSP90B1,ERLEC1
M2	regulation of amyloid-beta formation	GO:1902003	0.00627696	2	BIN1,TMED10
M2	regulation of cellular amide metabolic process	GO:0034248	0.00679867	4	BIN1,CALR,TMED10,DNAJC3
M2	amyloid-beta formation	GO:0034205	0.00701089	2	BIN1,TMED10
M2	regulation of amyloid precursor protein catabolic process	GO:1902991	0.00701089	2	BIN1,TMED10
M2	protein localization to endoplasmic reticulum	GO:0070972	0.00779811	2	HSPA5,SEC62
M2	amyloid precursor protein catabolic process	GO:0042987	0.00872894	2	BIN1,TMED10
M2	amyloid-beta metabolic process	GO:0050435	0.00872894	2	BIN1,TMED10
M2	protein N-linked glycosylation	GO:0006487	0.00908351	2	RPN1,DDOST
M2	amyloid precursor protein metabolic process	GO:0042982	0.0119907	2	BIN1,TMED10
M2	negative regulation of response to endoplasmic reticulum stress	GO:1903573	0.012739	2	ERLEC1,DNAJC3
M2	Golgi vesicle transport	GO:0048193	0.0129514	3	TMED10,COPB2,HYOU1
M2	regulation of cell cycle arrest	GO:0071156	0.0163706	2	BIN1,CALR
M2	peptide metabolic process	GO:0006518	0.0169805	4	BIN1,CALR,TMED10,DNAJC3
M2	regulation of response to endoplasmic reticulum stress	GO:1905897	0.0202687	2	ERLEC1,DNAJC3
M2	negative regulation of cellular amide metabolic process	GO:0034249	0.0298499	2	BIN1,CALR
M2	proteasomal protein catabolic process	GO:0010498	0.0309959	3	SEL1L,HSP90B1,ERLEC1
M2	protein glycosylation	GO:0006486	0.0317415	2	RPN1,DDOST
M2	macromolecule glycosylation	GO:0043413	0.031988	2	RPN1,DDOST
M2	cell cycle arrest	GO:0007050	0.0352119	2	BIN1,CALR
M2	glycosylation	GO:0070085	0.0371661	2	RPN1,DDOST
M2	cellular response to nutrient levels	GO:0031669	0.0409834	2	HSP90B1,HSPA5
M2	cellular response to extracellular stimulus	GO:0031668	0.0440169	2	HSP90B1,HSPA5
M2	glycoprotein biosynthetic process	GO:0009101	0.0494884	2	RPN1,DDOST
M2	response to organonitrogen compound	GO:0010243	0.0514606	3	SEL1L,HSP90B1,ERLEC1
M2	response to hypoxia	GO:0001666	0.0514606	2	HSP90B1,HYOU1
M2	response to decreased oxygen levels	GO:0036293	0.0514606	2	HSP90B1,HYOU1
M2	regulation of neuron differentiation	GO:0045664	0.0529085	2	BIN1,CALR
M2	response to nutrient levels	GO:0031667	0.0529085	2	HSP90B1,HSPA5
M2	positive regulation of cell development	GO:0010720	0.054005	2	BIN1,CALR
M2	response to extracellular stimulus	GO:0009991	0.056186	2	HSP90B1,HSPA5
M2	response to oxygen levels	GO:0070482	0.0572702	2	HSP90B1,HYOU1
M2	glycoprotein metabolic process	GO:0009100	0.0624882	2	RPN1,DDOST
M2	cellular response to external stimulus	GO:0071496	0.0624882	2	HSP90B1,HSPA5
M2	regulation of neurogenesis	GO:0050767	0.0642613	2	BIN1,CALR
M2	regulation of translation	GO:0006417	0.0675099	2	CALR,DNAJC3
M2	negative regulation of cell migration	GO:0030336	0.0693996	2	TPM1,CALR
M2	regulation of nervous system development	GO:0051960	0.0696658	2	BIN1,CALR
M2	regulation of cell morphogenesis	GO:0022604	0.0724096	2	TPM1,CALR
M2	negative regulation of cell motility	GO:2000146	0.0748834	2	TPM1,CALR
M2	negative regulation of cellular component movement	GO:0051271	0.0772393	2	TPM1,CALR
M2	negative regulation of proteolysis	GO:0045861	0.0795009	2	ERLEC1,BIN1
M2	negative regulation of locomotion	GO:0040013	0.0823583	2	TPM1,CALR
M2	regulation of cell development	GO:0060284	0.0948525	2	BIN1,CALR
M3	protein localization to endoplasmic reticulum	GO:0070972	0.0017376	2	VAPA,SEC63
M3	establishment of protein localization to organelle	GO:0072594	0.0166161	2	SEC63,RANBP2
M3	intracellular protein transport	GO:0006886	0.0317415	2	SEC63,RANBP2
M4	cellular response to lipid	GO:0071396	0.00313296	3	HMGB2,URI1,MTDH
M4	response to lipid	GO:0033993	0.0049862	3	HMGB2,URI1,MTDH
M4	cellular response to lipopolysaccharide	GO:0071222	0.00627696	2	HMGB2,MTDH
M4	cellular response to molecule of bacterial origin	GO:0071219	0.00679867	2	HMGB2,MTDH
M4	cellular response to biotic stimulus	GO:0071216	0.00701089	2	HMGB2,MTDH
M4	response to lipopolysaccharide	GO:0032496	0.00701089	2	HMGB2,MTDH
M4	response to molecule of bacterial origin	GO:0002237	0.00758473	2	HMGB2,MTDH
M4	cellular component disassembly	GO:0022411	0.0131971	2	VRK1,SMARCC1
M4	response to bacterium	GO:0009617	0.0162616	2	HMGB2,MTDH
M4	regulation of DNA binding transcription factor activity	GO:0051090	0.0202687	2	HDAC2,MTDH
M4	histone modification	GO:0016570	0.0249253	2	HDAC2,VRK1
M4	covalent chromatin modification	GO:0016569	0.0249758	2	HDAC2,VRK1
M5	negative regulation of androgen receptor signaling pathway	GO:0060766	0.00314566	2	HDAC1,SMARCA4
M5	protein-DNA complex assembly	GO:0065004	0.0038593	3	HMGB1,CHAF1A,SMARCA4
M5	DNA-templated transcriptional preinitiation complex assembly	GO:0070897	0.00566239	2	HMGB1,SMARCA4
M5	protein ADP-ribosylation	GO:0006471	0.00627696	2	PUM3,PARP1
M5	protein-DNA complex subunit organization	GO:0071824	0.00627696	3	HMGB1,CHAF1A,SMARCA4
M5	negative regulation of intracellular steroid hormone receptor signaling pathway	GO:0033144	0.00667043	2	HDAC1,SMARCA4
M5	cellular response to hormone stimulus	GO:0032870	0.00701089	4	HDAC1,UBE2L3,SMARCA4,PARP1
M5	cellular response to steroid hormone stimulus	GO:0071383	0.00701089	3	HDAC1,UBE2L3,SMARCA4
M5	regulation of androgen receptor signaling pathway	GO:0060765	0.00701089	2	HDAC1,SMARCA4
M5	activation of innate immune response	GO:0002218	0.00707973	3	UFD1,HMGB1,NONO
M5	modulation by host of viral transcription	GO:0043921	0.00731258	2	HDAC1,SMARCA4
M5	modulation by host of symbiont transcription	GO:0052472	0.00731258	2	HDAC1,SMARCA4
M5	modulation of transcription in other organism involved in symbiotic interaction	GO:0052312	0.00731258	2	HDAC1,SMARCA4
M5	response to steroid hormone	GO:0048545	0.00826	3	HDAC1,UBE2L3,SMARCA4
M5	response to hormone	GO:0009725	0.00872894	4	HDAC1,UBE2L3,SMARCA4,PARP1
M5	regulation of multi-organism process	GO:0043900	0.00872894	4	TOP2A,UFD1,HDAC1,SMARCA4
M5	positive regulation of innate immune response	GO:0045089	0.0108402	3	UFD1,HMGB1,NONO
M5	intracellular receptor signaling pathway	GO:0030522	0.0119907	3	SMARCA4,UFD1,HDAC1
M5	androgen receptor signaling pathway	GO:0030521	0.0120203	2	HDAC1,SMARCA4
M5	regulation of viral transcription	GO:0046782	0.012739	2	HDAC1,SMARCA4
M5	positive regulation of DNA repair	GO:0045739	0.0129514	2	HMGB1,PARP1
M5	viral transcription	GO:0019083	0.0135648	2	HDAC1,SMARCA4
M5	regulation of viral process	GO:0050792	0.0136428	3	TOP2A,HDAC1,SMARCA4
M5	regulation of intracellular steroid hormone receptor signaling pathway	GO:0033143	0.0136787	2	HDAC1,SMARCA4
M5	regulation of innate immune response	GO:0045088	0.0138952	3	UFD1,HMGB1,NONO
M5	positive regulation of defense response	GO:0031349	0.0138952	3	UFD1,HMGB1,NONO
M5	nucleoside triphosphate biosynthetic process	GO:0009142	0.0141446	2	NME1-NME2,PARP1
M5	regulation of symbiosis, encompassing mutualism through parasitism	GO:0043903	0.0158708	3	TOP2A,HDAC1,SMARCA4
M5	DNA-templated transcription, initiation	GO:0006352	0.0162616	2	HMGB1,SMARCA4
M5	nucleosome organization	GO:0034728	0.0162616	2	CHAF1A,SMARCA4
M5	viral gene expression	GO:0019080	0.0174951	2	HDAC1,SMARCA4
M5	homeostasis of number of cells	GO:0048872	0.0175852	2	UBAP2L,HMGB1
M5	activation of immune response	GO:0002253	0.0175852	3	UFD1,HMGB1,NONO
M5	modification by host of symbiont morphology or physiology	GO:0051851	0.0185159	2	HDAC1,SMARCA4
M5	interaction with symbiont	GO:0051702	0.0200622	2	HDAC1,SMARCA4
M5	positive regulation of response to DNA damage stimulus	GO:2001022	0.0201269	2	HMGB1,PARP1
M5	DNA packaging	GO:0006323	0.0202687	2	TOP2A,CHAF1A
M5	chromatin assembly or disassembly	GO:0006333	0.0203451	2	CHAF1A,SMARCA4
M5	modification of morphology or physiology of other organism involved in symbiotic interaction	GO:0051817	0.0249024	2	HDAC1,SMARCA4
M5	positive regulation of viral process	GO:0048524	0.0249253	2	TOP2A,SMARCA4
M5	intracellular steroid hormone receptor signaling pathway	GO:0030518	0.0249758	2	HDAC1,SMARCA4
M5	cellular response to lipid	GO:0071396	0.0249758	3	HDAC1,UBE2L3,SMARCA4
M5	viral process	GO:0016032	0.0249758	3	TOP2A,HDAC1,SMARCA4
M5	regulation of DNA repair	GO:0006282	0.026226	2	HMGB1,PARP1
M5	steroid hormone mediated signaling pathway	GO:0043401	0.0277643	2	HDAC1,SMARCA4
M5	cellular response to organic cyclic compound	GO:0071407	0.0298499	3	HDAC1,UBE2L3,SMARCA4
M5	positive regulation of immune response	GO:0050778	0.0298499	3	NONO,HMGB1,UFD1
M5	positive regulation of epithelial cell proliferation	GO:0050679	0.0309959	2	HMGB1,NME1-NME2
M5	regulation of defense response	GO:0031347	0.0309959	3	UFD1,HMGB1,NONO
M5	hormone-mediated signaling pathway	GO:0009755	0.0317415	2	HDAC1,SMARCA4
M5	symbiont process	GO:0044403	0.0329936	3	TOP2A,HDAC1,SMARCA4
M5	innate immune response	GO:0045087	0.0329936	3	UFD1,HMGB1,NONO
M5	nucleoside phosphate biosynthetic process	GO:1901293	0.0332135	2	NME1-NME2,PARP1
M5	nucleoside triphosphate metabolic process	GO:0009141	0.0347242	2	NME1-NME2,PARP1
M5	response to lipid	GO:0033993	0.0361896	3	HDAC1,UBE2L3,SMARCA4
M5	DNA conformation change	GO:0071103	0.0361896	2	TOP2A,CHAF1A
M5	modification of morphology or physiology of other organism	GO:0035821	0.0379759	2	HDAC1,SMARCA4
M5	cellular response to oxidative stress	GO:0034599	0.0394878	2	NONO,PARP1
M5	positive regulation of multi-organism process	GO:0043902	0.0403791	2	TOP2A,SMARCA4
M5	negative regulation of multi-organism process	GO:0043901	0.0450531	2	UFD1,HDAC1
M5	negative regulation of cytokine production	GO:0001818	0.0450531	2	UFD1,HMGB1
M5	positive regulation of DNA metabolic process	GO:0051054	0.0478233	2	HMGB1,PARP1
M5	regulation of response to DNA damage stimulus	GO:2001020	0.0504309	2	HMGB1,PARP1
M5	regulation of epithelial cell proliferation	GO:0050678	0.056186	2	HMGB1,NME1-NME2
M5	regulation of Wnt signaling pathway	GO:0030111	0.0620688	2	HDAC1,SMARCA4
M5	organophosphate biosynthetic process	GO:0090407	0.0622448	2	NME1-NME2,PARP1
M5	response to oxidative stress	GO:0006979	0.06242	2	NONO,PARP1
M5	epithelial cell proliferation	GO:0050673	0.0624882	2	HMGB1,NME1-NME2
M5	cellular component disassembly	GO:0022411	0.0624882	2	TOP2A,SMARCA4
M5	negative regulation of immune system process	GO:0002683	0.0672051	2	UFD1,HMGB1
M5	chromosome segregation	GO:0007059	0.0675099	2	KIF4A,TOP2A
M5	Wnt signaling pathway	GO:0016055	0.0772393	2	HDAC1,SMARCA4
M5	cell-cell signaling by wnt	GO:0198738	0.0779602	2	HDAC1,SMARCA4
M5	nucleotide metabolic process	GO:0009117	0.0823583	2	NME1-NME2,PARP1
M5	nucleoside phosphate metabolic process	GO:0006753	0.0833019	2	NME1-NME2,PARP1
M5	cell surface receptor signaling pathway involved in cell-cell signaling	GO:1905114	0.08641	2	HDAC1,SMARCA4
M5	positive regulation of cytokine production	GO:0001819	0.0919426	2	UFD1,HMGB1
M5	DNA repair	GO:0006281	0.0986756	2	HMGB1,PARP1
M5	regulation of DNA metabolic process	GO:0051052	0.0986756	2	HMGB1,PARP1
M5	nucleobase-containing small molecule metabolic process	GO:0055086	0.0986756	2	NME1-NME2,PARP1
M5	ubiquitin-dependent protein catabolic process	GO:0006511	0.0986756	2	UHRF1,UFD1
M5	modification-dependent protein catabolic process	GO:0019941	0.0998612	2	UHRF1,UFD1
M6	DNA replication	GO:0006260	0.0201269	2	GTPBP4,BAZ1A
M6	negative regulation of binding	GO:0051100	0.0203014	2	GTPBP4,SUMO1
M6	protein stabilization	GO:0050821	0.0249758	2	GTPBP4,SUMO1
M6	regulation of protein stability	GO:0031647	0.0410239	2	GTPBP4,SUMO1
M6	positive regulation of proteolysis	GO:0045862	0.0450531	2	CLPX,SUMO1
M6	regulation of binding	GO:0051098	0.0494884	2	GTPBP4,SUMO1

## Sheet: Data_S1C
CLUSTER_NAME	CLUSTER_GENES
M1	DEK,EZH2,HDAC1,HDAC2,KIF4A,KPNA2,NONO,NSD2,PARP1,PRC1,PRDX1,RBM15,SAP30,SMARCC1,TARDBP,TOP2A,UHRF1,VRK1,YBX1
M2	EIF4B,HNRNPF,IK,NOM1,PBRM1,RBM4,SNRNP27,YWHAB
M3	HNRNPH1,HNRNPH2,KRR1,MATR3,PRPF4B,RANBP2,SEC63,SREK1,SRSF11,TCERG1,THOC2
M4	AHSA1,CEBPZ,DDX10,DDX18,EIF2S1,EIF2S2,FKBP4,GNL2,GNL3,GTPBP4,MPHOSPH6,NOC3L,NOP14,PA2G4,PRPF4,PUM3,U2AF1
M5	AATF,DDX54,NKRF,NOC2L,PNKP,PRPF6,SENP3
CLUSTER_NAME	TERM_NAME	GO_ID	TERM_Q_VALUE	GENE_COUNT	TERM_GENES
M1	negative regulation of gene expression, epigenetic	GO:0045814	0.000599448	3	HDAC1,EZH2,HDAC2
M1	histone modification	GO:0016570	0.00104754	5	EZH2,UHRF1,VRK1,HDAC1,HDAC2
M1	covalent chromatin modification	GO:0016569	0.00104754	5	EZH2,UHRF1,VRK1,HDAC1,HDAC2
M1	positive regulation of receptor biosynthetic process	GO:0010870	0.00107802	2	HDAC1,HDAC2
M1	negative regulation by host of viral transcription	GO:0043922	0.00168582	2	HDAC1,TARDBP
M1	regulation of receptor biosynthetic process	GO:0010869	0.00229048	2	HDAC1,HDAC2
M1	regulation of gene expression, epigenetic	GO:0040029	0.00262353	3	HDAC1,EZH2,HDAC2
M1	chromatin silencing	GO:0006342	0.00262353	2	HDAC1,HDAC2
M1	receptor biosynthetic process	GO:0032800	0.00262353	2	HDAC1,HDAC2
M1	mRNA stabilization	GO:0048255	0.00262353	2	YBX1,TARDBP
M1	negative regulation of viral transcription	GO:0032897	0.00306048	2	HDAC1,TARDBP
M1	modulation by host of viral transcription	GO:0043921	0.00306048	2	HDAC1,TARDBP
M1	modulation by host of symbiont transcription	GO:0052472	0.00306048	2	HDAC1,TARDBP
M1	modulation of transcription in other organism involved in symbiotic interaction	GO:0052312	0.00306048	2	HDAC1,TARDBP
M1	RNA stabilization	GO:0043489	0.00306048	2	YBX1,TARDBP
M1	negative regulation of mRNA catabolic process	GO:1902373	0.0031071	2	YBX1,TARDBP
M1	negative regulation of RNA catabolic process	GO:1902369	0.00366507	2	YBX1,TARDBP
M1	histone deacetylation	GO:0016575	0.00466591	2	HDAC1,HDAC2
M1	regulation of viral transcription	GO:0046782	0.00466591	2	HDAC1,TARDBP
M1	regulation of symbiosis, encompassing mutualism through parasitism	GO:0043903	0.00466591	3	HDAC1,TARDBP,TOP2A
M1	regulation of viral process	GO:0050792	0.00466591	3	HDAC1,TARDBP,TOP2A
M1	regulation of mRNA stability	GO:0043488	0.00466591	2	YBX1,TARDBP
M1	cellular component disassembly	GO:0022411	0.00466591	3	TOP2A,VRK1,SMARCC1
M1	viral transcription	GO:0019083	0.00498015	2	HDAC1,TARDBP
M1	negative regulation of mRNA metabolic process	GO:1903312	0.00498015	2	YBX1,TARDBP
M1	regulation of RNA stability	GO:0043487	0.00502594	2	YBX1,TARDBP
M1	protein deacetylation	GO:0006476	0.0050509	2	HDAC1,HDAC2
M1	protein deacylation	GO:0035601	0.0052722	2	HDAC1,HDAC2
M1	macromolecule deacylation	GO:0098732	0.00599946	2	HDAC1,HDAC2
M1	viral gene expression	GO:0019080	0.00604613	2	HDAC1,TARDBP
M1	modification by host of symbiont morphology or physiology	GO:0051851	0.00651683	2	HDAC1,TARDBP
M1	regulation of mRNA catabolic process	GO:0061013	0.00652018	2	YBX1,TARDBP
M1	interaction with symbiont	GO:0051702	0.00665102	2	HDAC1,TARDBP
M1	viral process	GO:0016032	0.00676762	3	HDAC1,TARDBP,TOP2A
M1	modification of morphology or physiology of other organism involved in symbiotic interaction	GO:0051817	0.00872356	2	HDAC1,TARDBP
M1	regulation of multi-organism process	GO:0043900	0.00893758	3	HDAC1,TARDBP,TOP2A
M1	regulation of DNA repair	GO:0006282	0.00895127	2	DEK,PARP1
M1	gene silencing	GO:0016458	0.00895127	2	HDAC1,HDAC2
M1	symbiont process	GO:0044403	0.00895127	3	HDAC1,TARDBP,TOP2A
M1	negative regulation of viral process	GO:0048525	0.00895127	2	HDAC1,TARDBP
M1	mRNA catabolic process	GO:0006402	0.0133407	2	YBX1,TARDBP
M1	receptor metabolic process	GO:0043112	0.0133407	2	HDAC1,HDAC2
M1	cytokinesis	GO:0000910	0.0140658	2	KIF4A,PRC1
M1	modification of morphology or physiology of other organism	GO:0035821	0.0143029	2	HDAC1,TARDBP
M1	cellular response to oxidative stress	GO:0034599	0.0147827	2	NONO,PARP1
M1	regulation of mRNA metabolic process	GO:1903311	0.0162348	2	YBX1,TARDBP
M1	RNA catabolic process	GO:0006401	0.0167122	2	YBX1,TARDBP
M1	negative regulation of multi-organism process	GO:0043901	0.0169379	2	HDAC1,TARDBP
M1	double-strand break repair	GO:0006302	0.0193249	2	DEK,PARP1
M1	regulation of response to DNA damage stimulus	GO:2001020	0.0193249	2	DEK,PARP1
M1	intracellular receptor signaling pathway	GO:0030522	0.0193249	2	HDAC1,EZH2
M1	negative regulation of cellular catabolic process	GO:0031330	0.0193249	2	YBX1,TARDBP
M1	cell division	GO:0051301	0.0208153	2	KIF4A,PRC1
M1	peptidyl-serine modification	GO:0018209	0.0231192	2	VRK1,PARP1
M1	response to oxidative stress	GO:0006979	0.0243028	2	NONO,PARP1
M1	negative regulation of catabolic process	GO:0009895	0.0243028	2	YBX1,TARDBP
M1	chromosome segregation	GO:0007059	0.0277577	2	KIF4A,TOP2A
M1	endomembrane system organization	GO:0010256	0.0293201	2	VRK1,TARDBP
M1	nucleobase-containing compound catabolic process	GO:0034655	0.0317415	2	YBX1,TARDBP
M1	heterocycle catabolic process	GO:0046700	0.0350903	2	YBX1,TARDBP
M1	posttranscriptional regulation of gene expression	GO:0010608	0.0350903	2	YBX1,TARDBP
M1	cellular nitrogen compound catabolic process	GO:0044270	0.0350903	2	YBX1,TARDBP
M1	aromatic compound catabolic process	GO:0019439	0.0352109	2	YBX1,TARDBP
M1	cellular response to hormone stimulus	GO:0032870	0.0362842	2	HDAC1,PARP1
M1	organic cyclic compound catabolic process	GO:1901361	0.037231	2	YBX1,TARDBP
M1	DNA repair	GO:0006281	0.0410599	2	DEK,PARP1
M1	regulation of DNA metabolic process	GO:0051052	0.0410599	2	DEK,PARP1
M1	response to hormone	GO:0009725	0.0426312	2	HDAC1,PARP1
M1	drug metabolic process	GO:0017144	0.0446681	2	PRDX1,PARP1
M1	mRNA metabolic process	GO:0016071	0.0504258	2	YBX1,TARDBP
M2	RNA splicing	GO:0008380	0.00117559	3	RBM4,HNRNPF,IK
M2	regulation of RNA splicing	GO:0043484	0.0032524	2	RBM4,HNRNPF
M2	mRNA splicing, via spliceosome	GO:0000398	0.0050509	2	RBM4,IK
M2	RNA splicing, via transesterification reactions with bulged adenosine as nucleophile	GO:0000377	0.0050509	2	RBM4,IK
M2	RNA splicing, via transesterification reactions	GO:0000375	0.0050509	2	RBM4,IK
M2	mRNA processing	GO:0006397	0.00676762	2	RBM4,IK
M2	mRNA metabolic process	GO:0016071	0.013311	2	RBM4,IK
M3	intracellular protein transport	GO:0006886	0.00466591	3	SEC63,THOC2,RANBP2
M3	nucleocytoplasmic transport	GO:0006913	0.00893758	2	THOC2,RANBP2
M3	nuclear transport	GO:0051169	0.00893758	2	THOC2,RANBP2
M3	establishment of protein localization to organelle	GO:0072594	0.0116839	2	RANBP2,SEC63
M4	translational initiation	GO:0006413	0.0057143	2	EIF2S1,EIF2S2
M4	regulation of protein modification by small protein conjugation or removal	GO:1903320	0.0162348	2	GTPBP4,GNL3
M4	translation	GO:0006412	0.0300142	2	EIF2S1,EIF2S2
M4	peptide biosynthetic process	GO:0043043	0.0317385	2	EIF2S1,EIF2S2
M4	regulation of DNA metabolic process	GO:0051052	0.0339876	2	GTPBP4,GNL3
M4	amide biosynthetic process	GO:0043604	0.0362842	2	EIF2S1,EIF2S2
M4	peptide metabolic process	GO:0006518	0.0410599	2	EIF2S1,EIF2S2
M5	regulation of chromosome organization	GO:0033044	0.00652018	2	NOC2L,PNKP

## Sheet: Data_S1D
CLUSTER_NAME	CLUSTER_GENES
M1	CAPRIN1,HNRNPH2,HSPA5,PARP1,PRC1,RANBP2,SMARCA5,SUZ12,TARDBP,UHRF1,VRK1,ZNF281
M2	DDX10,DDX21,GNL2,GNL3,GTPBP4,HNRNPM,NOC3L,PUM3,RBM28,RRP7A,SMARCC1
CLUSTER_NAME	TERM_NAME	GO_ID	TERM_Q_VALUE	GENE_COUNT	TERM_GENES
M1	histone modification	GO:0016570	0.00594637	3	UHRF1,VRK1,SUZ12
M1	covalent chromatin modification	GO:0016569	0.00594637	3	UHRF1,VRK1,SUZ12
M1	peptidyl-serine modification	GO:0018209	0.0109195	2	VRK1,PARP1
M1	endomembrane system organization	GO:0010256	0.0117118	2	VRK1,TARDBP
M1	peptidyl-lysine modification	GO:0018205	0.0146757	2	SUZ12,RANBP2
M2	regulation of protein modification by small protein conjugation or removal	GO:1903320	0.00644991	2	GTPBP4,GNL3
M2	regulation of DNA metabolic process	GO:0051052	0.0109195	2	GTPBP4,GNL3

## Sheet: Data_S1E
GO Term	Num Genes at 0 HPI	(-)log10 Qval at 0 HPI	Num Genes at 3 HPI	(-)log10 Qval at 3 HPI	Num Genes at 8 HPI	(-)log10 Qval at 8 HPI	Num Genes at 15 HPI	(-)log10 Qval at 15 HPI
mitochondrion organization	14	13.3321	12	13.2527	0	1	0	1
mitochondrial respiratory chain complex assembly	10	13.3321	10	15.1588	0	1	0	1
NADH dehydrogenase complex assembly	9	13.3002	9	15.0873	0	1	0	1
mitochondrial respiratory chain complex I assembly	9	13.3002	9	15.0873	0	1	0	1
RNA splicing	8	3.00975	0	1	3	2.92974	0	1
mRNA metabolic process	8	1.86837	0	1	4	1.87579	0	1
intracellular protein transport	8	3.76571	8	2.84197	3	2.33106	0	1
peptide metabolic process	8	1.94161	6	1.77005	2	1.38658	0	1
amide biosynthetic process	6	1.87454	2	1.08429	2	1.44028	0	1
cellular response to lipid	5	1.62828	6	2.50405	0	1	0	1
response to lipid	5	1.46461	6	2.30223	0	1	0	1
peptide biosynthetic process	6	1.94161	2	1.1478	2	1.49841	0	1
cellular response to organic cyclic compound	6	1.56499	3	1.52506	0	1	0	1
translation	6	1.94564	2	1.16674	2	1.52267	0	1
response to endoplasmic reticulum stress	6	3.68623	5	3.19715	0	1	0	1
regulation of cellular amide metabolic process	5	2.5756	4	2.16758	0	1	0	1
protein-DNA complex subunit organization	5	2.33582	3	2.20225	0	1	0	1
intracellular receptor signaling pathway	5	1.94161	3	1.92116	2	1.71388	0	1
posttranscriptional regulation of gene expression	5	1.3085	0	1	2	1.45481	0	1
response to oxidative stress	5	1.50874	2	1.20468	2	1.61434	0	1
RNA splicing, via transesterification reactions	5	2.4306	0	1	2	2.29663	0	1
regulation of DNA metabolic process	5	1.92714	2	1.00579	4	1.46868	2	1.9618
mRNA processing	5	2.17392	0	1	2	2.16956	0	1
RNA splicing, via transesterification reactions with bulged adenosine as nucleophile	5	2.43243	0	1	2	2.29663	0	1
mRNA splicing, via spliceosome	5	2.43243	0	1	2	2.29663	0	1
regulation of mRNA metabolic process	5	2.52264	0	1	2	1.78955	0	1
establishment of protein localization to organelle	5	1.50598	2	1.77947	2	1.93241	0	1
cofactor metabolic process	5	2.9533	0	1	0	1	0	1
proteasomal protein catabolic process	4	1.80756	3	1.5087	0	1	0	1
protein localization to endoplasmic reticulum	3	2.97699	4	2.76005	0	1	0	1
regulation of multi-organism process	3	1.53241	4	2.05904	3	2.04878	0	1
response to hormone	4	2.05064	4	2.05904	2	1.37027	0	1
cellular response to hormone stimulus	4	2.17392	4	2.15423	2	1.44028	0	1
positive regulation of immune response	4	1.28361	3	1.52506	0	1	0	1
cellular response to oxidative stress	4	1.42411	2	1.40354	2	1.83025	0	1
translational initiation	4	1.94564	0	1	2	2.24304	0	1
response to organonitrogen compound	4	1.5304	3	1.28852	0	1	0	1
regulation of RNA splicing	4	4.08773	0	1	2	2.4878	0	1
cristae formation	4	6.30731	3	4.68456	0	1	0	1
protein targeting	4	1.435	0	1	0	1	0	1
drug metabolic process	4	1.93191	0	1	2	1.35	0	1
membrane organization	4	1.94564	3	1.69317	0	1	0	1
generation of precursor metabolites and energy	4	2.67754	2	1.48108	0	1	0	1
cofactor biosynthetic process	4	3.10799	0	1	0	1	0	1
mitochondrial membrane organization	4	3.61582	3	2.76005	0	1	0	1
positive regulation of proteolysis	4	1.39335	2	1.34628	0	1	0	1
inner mitochondrial membrane organization	4	5.33866	3	4.01498	0	1	0	1
response to drug	3	1.11743	0	1	0	1	0	1
immune system development	3	1.94564	0	1	0	1	0	1
positive regulation of cellular component movement	3	1.10731	0	1	0	1	0	1
response to growth factor	3	1.10905	0	1	0	1	0	1
positive regulation of cell motility	3	1.11565	0	1	0	1	0	1
Golgi vesicle transport	3	1.72857	3	1.88768	0	1	0	1
positive regulation of cell migration	3	1.13678	0	1	0	1	0	1
regulation of apoptotic signaling pathway	3	1.35142	0	1	0	1	0	1
nucleosome organization	3	2.70346	2	1.78884	0	1	0	1
regulation of translation	3	1.58419	2	1.17063	0	1	0	1
cellular response to external stimulus	3	1.62828	2	1.2042	0	1	0	1
response to oxygen levels	3	1.69264	2	1.24207	0	1	0	1
intrinsic apoptotic signaling pathway	3	1.56734	0	1	0	1	0	1
response to steroid hormone	3	2.0704	3	2.08302	0	1	0	1
protein-DNA complex assembly	3	2.57124	3	2.41349	0	1	0	1
chromatin assembly or disassembly	3	2.53852	2	1.69154	0	1	0	1
cellular response to steroid hormone stimulus	3	2.18138	3	2.15423	0	1	0	1
viral process	2	1.05043	3	1.60248	3	2.16956	0	1
activation of immune response	2	1.1651	3	1.75485	0	1	0	1
regulation of symbiosis, encompassing mutualism through parasitism	2	1.21171	3	1.7994	3	2.33106	0	1
positive regulation of defense response	2	1.24755	3	1.85714	0	1	0	1
regulation of innate immune response	2	1.24755	3	1.85714	0	1	0	1
regulation of viral process	2	1.26039	3	1.8651	3	2.33106	0	1
positive regulation of innate immune response	2	1.34256	3	1.96496	0	1	0	1
regulation of gene expression, epigenetic	2	1.4839	0	1	3	2.58111	0	1
activation of innate immune response	2	1.4879	3	2.14998	0	1	0	1
response to extracellular stimulus	3	1.70807	2	1.25037	0	1	0	1
response to nutrient levels	3	1.74411	2	1.27647	0	1	0	1
sulfur compound biosynthetic process	3	2.79176	0	1	0	1	0	1
regulation of mRNA splicing, via spliceosome	3	3.25609	0	1	0	1	0	1
acetyl-CoA biosynthetic process	3	4.08773	0	1	0	1	0	1
thioester biosynthetic process	3	4.08773	0	1	0	1	0	1
acetyl-CoA metabolic process	3	3.90249	0	1	0	1	0	1
acyl-CoA metabolic process	3	3.00975	0	1	0	1	0	1
thioester metabolic process	3	3.00975	0	1	0	1	0	1
pyruvate metabolic process	3	2.9533	0	1	0	1	0	1
antibiotic metabolic process	3	2.67754	0	1	0	1	0	1
acetyl-CoA biosynthetic process from pyruvate	3	4.57493	0	1	0	1	0	1
acyl-CoA biosynthetic process	3	4.08773	0	1	0	1	0	1
coenzyme metabolic process	3	1.97534	0	1	0	1	0	1
sulfur compound metabolic process	3	1.94564	0	1	0	1	0	1
monocarboxylic acid metabolic process	3	1.557	0	1	0	1	0	1
coenzyme biosynthetic process	3	2.49408	0	1	0	1	0	1
regulation of mRNA processing	3	2.97699	0	1	0	1	0	1
retrograde protein transport, ER to cytosol	3	2.9533	3	3.12779	0	1	0	1
response to decreased oxygen levels	3	1.7579	2	1.28852	0	1	0	1
response to hypoxia	3	1.7579	2	1.28852	0	1	0	1
negative regulation of apoptotic signaling pathway	3	1.75996	0	1	0	1	0	1
cellular response to extracellular stimulus	3	1.83185	2	1.35638	0	1	0	1
cellular response to nutrient levels	3	1.86837	2	1.38739	0	1	0	1
regulation of intrinsic apoptotic signaling pathway	3	1.89787	0	1	0	1	0	1
ERAD pathway	3	2.15144	3	2.23434	0	1	0	1
regulation of response to endoplasmic reticulum stress	3	2.25948	2	1.69317	0	1	0	1
protein exit from endoplasmic reticulum	3	2.66958	3	2.77102	0	1	0	1
negative regulation of response to endoplasmic reticulum stress	3	2.67226	2	1.89487	0	1	0	1
endoplasmic reticulum to cytosol transport	3	2.9533	3	3.12779	0	1	0	1
extrinsic apoptotic signaling pathway	3	1.75547	0	1	0	1	0	1
T cell activation	2	1.60516	0	1	0	1	0	1
nucleic acid phosphodiester bond hydrolysis	2	1.60302	0	1	0	1	0	1
regulation of response to DNA damage stimulus	2	1.60302	2	1.2973	2	1.71388	0	1
leukocyte cell-cell adhesion	2	1.58267	0	1	0	1	0	1
positive regulation of DNA metabolic process	2	1.62616	2	1.32036	0	1	0	1
regulation of lymphocyte activation	2	1.57913	0	1	0	1	0	1
regulation of autophagy	2	1.5687	0	1	0	1	0	1
regulation of epithelial cell proliferation	2	1.54994	2	1.25037	0	1	0	1
cell chemotaxis	2	1.54147	0	1	0	1	0	1
regulation of cell-cell adhesion	2	1.50598	0	1	0	1	0	1
regulation of binding	2	1.3574	2	1.3055	0	1	0	1
epithelial cell proliferation	2	1.49832	2	1.2042	0	1	0	1
positive regulation of cell adhesion	2	1.4879	0	1	0	1	0	1
regulation of leukocyte activation	2	1.4839	0	1	0	1	0	1
regulation of cell activation	2	1.44231	0	1	0	1	0	1
lymphocyte activation	2	1.43505	0	1	0	1	0	1
taxis	2	1.39939	0	1	0	1	0	1
positive regulation of cell activation	2	1.67692	0	1	0	1	0	1
chemotaxis	2	1.39939	0	1	0	1	0	1
response to bacterium	2	1.38496	2	1.78884	0	1	0	1
hemopoiesis	2	1.3717	0	1	0	1	0	1
endocytosis	2	1.3574	0	1	0	1	0	1
regulation of hemopoiesis	2	1.67692	0	1	0	1	0	1
lymphocyte proliferation	2	1.79377	0	1	0	1	0	1
positive regulation of leukocyte activation	2	1.68604	0	1	0	1	0	1
cellular response to biotic stimulus	2	1.79837	2	2.15423	0	1	0	1
positive regulation of leukocyte cell-cell adhesion	2	1.86837	0	1	0	1	0	1
regulation of DNA repair	2	1.8594	2	1.58127	2	2.04812	0	1
cellular response to molecule of bacterial origin	2	1.8594	2	2.16758	0	1	0	1
regulation of endothelial cell proliferation	2	1.83185	0	1	0	1	0	1
regulation of lymphocyte proliferation	2	1.80756	0	1	0	1	0	1
response to lipopolysaccharide	2	1.80756	2	2.15423	0	1	0	1
regulation of mononuclear cell proliferation	2	1.80756	0	1	0	1	0	1
positive regulation of epithelial cell proliferation	2	1.803	2	1.5087	0	1	0	1
endothelial cell proliferation	2	1.79837	0	1	0	1	0	1
regulation of leukocyte proliferation	2	1.79837	0	1	0	1	0	1
regulation of leukocyte cell-cell adhesion	2	1.71454	0	1	0	1	0	1
positive regulation of cell-cell adhesion	2	1.79377	0	1	0	1	0	1
mononuclear cell proliferation	2	1.78784	0	1	0	1	0	1
positive regulation of lymphocyte activation	2	1.77352	0	1	0	1	0	1
leukocyte proliferation	2	1.77313	0	1	0	1	0	1
DNA recombination	2	1.75547	0	1	0	1	0	1
receptor metabolic process	2	1.75547	0	1	2	1.87482	0	1
response to molecule of bacterial origin	2	1.75547	2	2.12006	0	1	0	1
positive regulation of binding	2	1.72902	0	1	0	1	0	1
regulation of T cell activation	2	1.72902	0	1	0	1	0	1
hematopoietic or lymphoid organ development	2	1.3574	0	1	0	1	0	1
Wnt signaling pathway	2	1.12166	2	1.11216	0	1	0	1
autophagy	2	1.34527	0	1	0	1	0	1
process utilizing autophagic mechanism	2	1.34527	0	1	0	1	0	1
modification of morphology or physiology of other organism involved in symbiotic interaction	2	1.6516	2	1.60376	2	2.05931	0	1
rRNA metabolic process	2	1.6368	0	1	0	1	0	1
intracellular steroid hormone receptor signaling pathway	2	1.62847	2	1.60248	0	1	0	1
mitotic spindle organization	2	1.62616	0	1	0	1	0	1
multi-organism reproductive process	2	1.60516	0	1	0	1	0	1
gene silencing	2	1.60516	0	1	2	2.04812	0	1
steroid hormone mediated signaling pathway	2	1.59196	2	1.55651	0	1	0	1
microtubule cytoskeleton organization involved in mitosis	2	1.57579	0	1	0	1	0	1
hormone-mediated signaling pathway	2	1.52535	2	1.49837	0	1	0	1
DNA conformation change	2	1.46301	2	1.44142	0	1	0	1
spindle organization	2	1.43961	0	1	0	1	0	1
modification of morphology or physiology of other organism	2	1.43961	2	1.42049	2	1.84457	0	1
negative regulation of multi-organism process	2	1.35918	2	1.34628	2	1.77114	0	1
reproductive process	2	1.28917	0	1	0	1	0	1
reproduction	2	1.28718	0	1	0	1	0	1
regulation of Wnt signaling pathway	2	1.23372	2	1.20713	0	1	0	1
positive regulation of T cell activation	2	1.89877	0	1	0	1	0	1
cell-cell signaling by wnt	2	1.11743	2	1.10813	0	1	0	1
ncRNA metabolic process	2	1.11331	0	1	0	1	0	1
cell surface receptor signaling pathway involved in cell-cell signaling	2	1.06523	2	1.06344	0	1	0	1
ubiquitin-dependent protein catabolic process	2	1.00549	2	1.00579	0	1	0	1
DNA packaging	2	1.72902	2	1.69317	0	1	0	1
interaction with symbiont	2	1.75547	2	1.69762	2	2.17711	0	1
modification by host of symbiont morphology or physiology	2	1.77313	2	1.73246	2	2.18596	0	1
regulation of androgen receptor signaling pathway	2	2.22565	2	2.15423	0	1	0	1
import into cell	2	1.30034	0	1	0	1	0	1
leukocyte activation	2	1.2926	0	1	0	1	0	1
DNA repair	2	1.28718	2	1.00579	2	1.38658	0	1
regulation of DNA binding transcription factor activity	2	1.28214	2	1.69317	0	1	0	1
immune effector process	2	1.24911	0	1	0	1	0	1
cell-cell adhesion	2	1.21171	0	1	0	1	0	1
cell activation	2	1.20762	0	1	0	1	0	1
negative regulation of androgen receptor signaling pathway	2	2.66958	2	2.50229	0	1	0	1
negative regulation of intracellular steroid hormone receptor signaling pathway	2	2.26865	2	2.17585	0	1	0	1
modulation by host of viral transcription	2	2.15144	2	2.13593	2	2.51421	0	1
viral gene expression	2	1.79476	2	1.75708	2	2.21852	0	1
modulation by host of symbiont transcription	2	2.15144	2	2.13593	2	2.51421	0	1
modulation of transcription in other organism involved in symbiotic interaction	2	2.15144	2	2.13593	2	2.51421	0	1
nucleosome assembly	2	1.99794	0	1	0	1	0	1
androgen receptor signaling pathway	2	1.94161	2	1.92009	0	1	0	1
regulation of viral transcription	2	1.92767	2	1.89487	2	2.33106	0	1
viral transcription	2	1.89787	2	1.86759	2	2.30276	0	1
regulation of intracellular steroid hormone receptor signaling pathway	2	1.88496	2	1.86396	0	1	0	1
chromatin assembly	2	1.85743	0	1	0	1	0	1
sexual reproduction	2	1.80756	0	1	0	1	0	1
cellular response to lipopolysaccharide	2	1.89877	2	2.20225	0	1	0	1
regulation of extrinsic apoptotic signaling pathway	2	1.32133	0	1	0	1	0	1
positive regulation of hemopoiesis	2	1.90322	0	1	0	1	0	1
negative regulation of transcription from RNA polymerase II promoter in response to stress	2	2.49375	0	1	0	1	0	1
negative regulation of signal transduction in absence of ligand	2	2.25749	0	1	0	1	0	1
negative regulation of extrinsic apoptotic signaling pathway in absence of ligand	2	2.25749	0	1	0	1	0	1
regulation of amyloid-beta formation	2	2.17392	2	2.20225	0	1	0	1
regulation of extrinsic apoptotic signaling pathway in absence of ligand	2	2.15144	0	1	0	1	0	1
signal transduction in absence of ligand	2	2.0704	0	1	0	1	0	1
extrinsic apoptotic signaling pathway in absence of ligand	2	2.0704	0	1	0	1	0	1
regulation of amyloid precursor protein catabolic process	2	2.03996	2	2.15423	0	1	0	1
amyloid-beta formation	2	2.00437	2	2.15423	0	1	0	1
cellular response to heat	2	1.94564	0	1	0	1	0	1
amyloid precursor protein catabolic process	2	1.9098	2	2.05904	0	1	0	1
amyloid-beta metabolic process	2	1.9098	2	2.05904	0	1	0	1
protein N-linked glycosylation	2	1.89787	2	2.04175	0	1	0	1
response to heat	2	1.82849	0	1	0	1	0	1
amyloid precursor protein metabolic process	2	1.81114	2	1.92116	0	1	0	1
protein targeting to membrane	2	1.79837	0	1	0	1	0	1
regulation of transcription from RNA polymerase II promoter in response to stress	2	1.79837	0	1	0	1	0	1
response to temperature stimulus	2	1.77313	0	1	0	1	0	1
regulation of DNA-templated transcription in response to stress	2	1.7579	0	1	0	1	0	1
regulation of translational initiation	2	1.73722	0	1	0	1	0	1
protein heterooligomerization	2	1.72857	0	1	0	1	0	1
regulation of cell cycle arrest	2	1.66942	2	1.78594	0	1	0	1
negative regulation of extrinsic apoptotic signaling pathway	2	1.58956	0	1	0	1	0	1
negative regulation of intrinsic apoptotic signaling pathway	2	1.52251	0	1	0	1	0	1
establishment of protein localization to endoplasmic reticulum	2	2.28783	0	1	0	1	0	1
protein targeting to ER	2	2.55924	0	1	0	1	0	1
regulation of DNA binding	2	1.94161	0	1	0	1	0	1
posttranslational protein targeting to endoplasmic reticulum membrane	2	2.83034	0	1	0	1	0	1
tricarboxylic acid cycle	2	3.10799	0	1	0	1	0	1
citrate metabolic process	2	2.9533	0	1	0	1	0	1
tricarboxylic acid metabolic process	2	2.74399	0	1	0	1	0	1
aerobic respiration	2	2.48809	0	1	0	1	0	1
protein targeting to mitochondrion	2	1.94161	0	1	0	1	0	1
electron transport chain	2	1.94161	2	2.10641	0	1	0	1
cellular respiration	2	1.86837	0	1	0	1	0	1
establishment of protein localization to mitochondrion	2	1.84843	0	1	0	1	0	1
protein localization to mitochondrion	2	1.82525	0	1	0	1	0	1
energy derivation by oxidation of organic compounds	2	1.6523	0	1	0	1	0	1
mitochondrial transport	2	1.4879	0	1	0	1	0	1
nucleotide metabolic process	2	1.02351	2	1.08429	0	1	0	1
nucleoside phosphate metabolic process	2	1.01557	2	1.07935	0	1	0	1
negative regulation of mRNA splicing, via spliceosome	2	2.97699	0	1	0	1	0	1
negative regulation of RNA splicing	2	2.82233	0	1	0	1	0	1
negative regulation of mRNA processing	2	2.69754	0	1	0	1	0	1
negative regulation of mRNA metabolic process	2	2.16305	0	1	2	2.30276	0	1
DNA replication	2	1.79413	2	1.69622	0	1	0	1
regulation of protein modification by small protein conjugation or removal	2	1.60516	0	1	2	1.78955	2	2.19045
macromolecule methylation	2	1.57579	0	1	0	1	0	1
ribonucleoprotein complex biogenesis	2	1.52333	0	1	0	1	0	1
methylation	2	1.52251	0	1	0	1	0	1
peptidyl-lysine modification	2	1.3574	0	1	0	1	2	1.8334
protein export from nucleus	2	1.41497	0	1	0	1	0	1
negative regulation of cellular amide metabolic process	2	1.3914	2	1.52506	0	1	0	1
cellular response to starvation	2	1.3914	0	1	0	1	0	1
response to starvation	2	1.35918	0	1	0	1	0	1
regulation of neurogenesis	2	1.04256	2	1.19205	0	1	0	1
regulation of cellular protein catabolic process	2	1.0346	0	1	0	1	0	1
transmembrane receptor protein serine/threonine kinase signaling pathway	2	1.0268	0	1	0	1	0	1
regulation of nervous system development	2	1.00264	2	1.15698	0	1	0	1
somatic diversification of immune receptors via germline recombination within a single locus	2	3.00206	0	1	0	1	0	1
somatic cell DNA recombination	2	3.00206	0	1	0	1	0	1
somatic diversification of immune receptors	2	2.9533	0	1	0	1	0	1
regulation of nuclease activity	2	2.66958	0	1	0	1	0	1
lymphocyte activation involved in immune response	2	2.25749	0	1	0	1	0	1
positive regulation of DNA binding	2	2.25749	0	1	0	1	0	1
positive regulation of T cell proliferation	2	2.10858	0	1	0	1	0	1
myeloid cell homeostasis	2	2.05831	0	1	0	1	0	1
adaptive immune response based on somatic recombination of immune receptors built from immunoglobulin superfamily domains	2	2.03996	0	1	0	1	0	1
positive regulation of endothelial cell proliferation	2	1.99154	0	1	0	1	0	1
homeostasis of number of cells	2	1.98127	2	1.75485	0	1	0	1
adaptive immune response	2	1.94564	0	1	0	1	0	1
leukocyte activation involved in immune response	2	1.94564	0	1	0	1	0	1
positive regulation of lymphocyte proliferation	2	1.94564	0	1	0	1	0	1
regulation of T cell proliferation	2	1.94564	0	1	0	1	0	1
T cell proliferation	2	1.94161	0	1	0	1	0	1
cell activation involved in immune response	2	1.94161	0	1	0	1	0	1
positive regulation of mononuclear cell proliferation	2	1.94161	0	1	0	1	0	1
positive regulation of leukocyte proliferation	2	1.94161	0	1	0	1	0	1
negative regulation of cellular catabolic process	2	1.05043	0	1	2	1.71388	0	1
glycoprotein metabolic process	2	1.05289	2	1.2042	0	1	0	1
nuclear transport	2	1.0636	0	1	2	2.04878	0	1
cellular response to transforming growth factor beta stimulus	2	1.16863	0	1	0	1	0	1
protein glycosylation	2	1.3574	2	1.49837	0	1	0	1
macromolecule glycosylation	2	1.35142	2	1.49501	0	1	0	1
nuclear export	2	1.34527	0	1	0	1	0	1
response to reactive oxygen species	2	1.3265	0	1	0	1	0	1
cell cycle arrest	2	1.30845	2	1.45331	0	1	0	1
establishment of protein localization to membrane	2	1.296	0	1	0	1	0	1
transforming growth factor beta receptor signaling pathway	2	1.296	0	1	0	1	0	1
glycosylation	2	1.28702	2	1.42985	0	1	0	1
regulation of proteasomal protein catabolic process	2	1.23944	0	1	0	1	0	1
positive regulation of epithelial cell migration	2	1.21068	0	1	0	1	0	1
regulation of intracellular protein transport	2	1.16863	0	1	0	1	0	1
nucleocytoplasmic transport	2	1.0636	0	1	2	2.04878	0	1
glycoprotein biosynthetic process	2	1.1651	2	1.3055	0	1	0	1
response to tumor necrosis factor	2	1.16301	0	1	0	1	0	1
regulation of organelle assembly	2	1.15818	0	1	0	1	0	1
response to transforming growth factor beta	2	1.1548	0	1	0	1	0	1
protein localization to nucleus	2	1.14408	0	1	0	1	0	1
regulation of proteolysis involved in cellular protein catabolic process	2	1.13052	0	1	0	1	0	1
regulation of neuron differentiation	2	1.13052	2	1.27647	0	1	0	1
response to metal ion	2	1.12176	0	1	0	1	0	1
positive regulation of cell development	2	1.12176	2	1.26757	0	1	0	1
cellular response to drug	2	1.08885	0	1	0	1	0	1
modification-dependent protein catabolic process	2	1.00145	2	1.0006	0	1	0	1
