# Supplementary material for: Sequestration of ribosome biogenesis factors in HSV-1 nuclear aggregates revealed by spatially resolved thermal profiling
Source: Sci Adv. 2025 Jun 27;11(26):eadw6814. doi: 10.1126/sciadv.adw6814 (PMC12204162; doi:10.1126/sciadv.adw6814)
Supplement: Supplementary file 2 — Data files S1 to S6 [file sciadv.adw6814_data_files_s1_to_s6.zip › adw6814_data_file_s2.xlsx]

## Sheet: Descriptions 
Tab name	Tab description	Column/Row headers		Notes
Data_S2A	Table of nuclear / cytoplasmic volcano plot for mock TPCA data	Protein		Uniprot accession of the protein
		log2(FC)		The log2 value of the realtive abundance between the nuclear and cytoplasmic fractions, calculated as Nuclear relative abundance / Cytoplasmic relative abundance
		(-)log10(P-Val)		The negative log10 value of the p-value calculated between the replicate values of the reatlive abundance in the Nuclear fraction compared to the relative abundance in the Cytoplasmic fraction.
		Significant?	significant	The protein passed both the realative abundance fold change cutoff (2) and the p-value cutoff (.05)
			not significant	The protein did not pass both the realative abundance fold change cutoff (2) and the p-value cutoff (.05)
		Type	Human	Whether the protein is a human protein or hsv-1 protein
			HSV-1
		Sig_Loc	cyto	The protein is significant and it is in the cytoplasmic enriched
			nic	The protein is significant and it is in the nuclear enriched
			-	The protein is not significant and not enriched in either fraction
Data_S2B	Table of GO term (Cellular Compartment) enrichment from Enrichr (Nucleic Acids Research 2016; https://maayanlab.cloud/Enrichr/) for cytoplasmic enriched proteins from Table_S2A	Term		The GO Term (Cellular Compartment)
		Overlap		Number of overlapping genes
		P-value		P-value for the term
		Adjusted P-value		Adjusted P-value for the term
		Odds Ratio		Odds ratio for the term
		Combined Score		Combination score from P-value and z-score of deviation
		Genes		Genes from submitted gene set relevant to the term
Data_S2C	Table of GO term (Cellular Compartment) enrichment from Enrichr (Nucleic Acids Research 2016; https://maayanlab.cloud/Enrichr/) for nuclear enriched proteins from Table_S2A	Term		The GO Term (Cellular Compartment)
		Overlap		Number of overlapping genes
		P-value		P-value for the term
		Adjusted P-value		Adjusted P-value for the term
		Odds Ratio		Odds ratio for the term
		Combined Score		Combination score from P-value and z-score of deviation
		Genes		Genes from submitted gene set relevant to the term
Data_S2D	Table of nuclear / cytoplasmic ratio at 3 HPI compared to 0 HPI volcano plot for HSV-1 RF infection TPCA data	Protein		Uniprot accession of the protein
		log2(FC)		The log2 value of the realtive nuclear / cytoplasmic abundance ratio at 3 HPI com[ared to 0 HPI calculated as 3 HPI / 0 HPI
		(-)log10(P-Val)		The negative log10 value of the p-value calculated between the replicate values
		Significant?	significant	The protein passed both the realative abundance fold change cutoff (2) and the p-value cutoff (.05)
			not significant	The protein did not pass both the realative abundance fold change cutoff (2) and the p-value cutoff (.05)
		Type	Human	Whether the protein is a human protein or hsv-1 protein
			HSV-1
		Sig_Loc	cyto	The protein is significant and is more cytoplasmic enriched compared to 0 HPI
			nic	The protein is significant and is more nuclear enriched compared to 0 HPI
			-	The protein is not significant and not enriched in either fraction
		Viral Interactor?	cyto_hvi	The protein is a host interactor of a viral protein in the cytoplasmic fraction
			nuc_hvi	The protein is a host interactor of a viral protein in the nuclear fraction
			both_hvi	The protein is a host interactor of a viral protein in both the cytoplasmic and nuclear fractions
			-	The protein does not interact with a viral protein in either the cytoplasmic or nuclear fraction
Data_S2E	Table of nuclear / cytoplasmic ratio at 8 HPI compared to 0 HPI volcano plot for HSV-1 RF infection TPCA data	Protein		Uniprot accession of the protein
		log2(FC)		The log2 value of the realtive nuclear / cytoplasmic abundance ratio at 8 HPI com[ared to 0 HPI calculated as 8 HPI / 0 HPI
		(-)log10(P-Val)		The negative log10 value of the p-value calculated between the replicate values
		Significant?	significant	The protein passed both the realative abundance fold change cutoff (2) and the p-value cutoff (.05)
			not significant	The protein did not pass both the realative abundance fold change cutoff (2) and the p-value cutoff (.05)
		Type	Human	Whether the protein is a human protein or hsv-1 protein
			HSV-1
		Sig_Loc	cyto	The protein is significant and is more cytoplasmic enriched compared to 0 HPI
			nic	The protein is significant and is more nuclear enriched compared to 0 HPI
			-	The protein is not significant and not enriched in either fraction
		Viral Interactor?	cyto_hvi	The protein is a host interactor of a viral protein in the cytoplasmic fraction
			nuc_hvi	The protein is a host interactor of a viral protein in the nuclear fraction
			both_hvi	The protein is a host interactor of a viral protein in both the cytoplasmic and nuclear fractions
			-	The protein does not interact with a viral protein in either the cytoplasmic or nuclear fraction
Data_S2F	Table of nuclear / cytoplasmic ratio at 15 HPI compared to 0 HPI volcano plot for HSV-1 RF infection TPCA data	Protein		Uniprot accession of the protein
		log2(FC)		The log2 value of the realtive nuclear / cytoplasmic abundance ratio at 8 HPI com[ared to 0 HPI calculated as 15 HPI / 0 HPI
		(-)log10(P-Val)		The negative log10 value of the p-value calculated between the replicate values
		Significant?	significant	The protein passed both the realative abundance fold change cutoff (2) and the p-value cutoff (.05)
			not significant	The protein did not pass both the realative abundance fold change cutoff (2) and the p-value cutoff (.05)
		Type	Human	Whether the protein is a human protein or hsv-1 protein
			HSV-1
		Sig_Loc	cyto	The protein is significant and is more cytoplasmic enriched compared to 0 HPI
			nic	The protein is significant and is more nuclear enriched compared to 0 HPI
			-	The protein is not significant and not enriched in either fraction
		Viral Interactor?	cyto_hvi	The protein is a host interactor of a viral protein in the cytoplasmic fraction
			nuc_hvi	The protein is a host interactor of a viral protein in the nuclear fraction
			both_hvi	The protein is a host interactor of a viral protein in both the cytoplasmic and nuclear fractions
			-	The protein does not interact with a viral protein in either the cytoplasmic or nuclear fraction

## Sheet: Data_S2A
Protein	log2(FC)	(-)log10(P-Val)	Significant?	Type	Sig_Loc
O95881	-2.67567	5.64574	significant	Human	cyto
O00330	-0.541949	0.291904	not significant	Human	-
Q96GX9	-0.827821	1.76852	not significant	Human	-
O76071	0.619169	0.436721	not significant	Human	-
Q53EP0	-0.741056	2.10473	not significant	Human	-
Q13423	-1.95134	4.46355	significant	Human	cyto
O15066	-0.618406	1.56953	not significant	Human	-
P62875	1.56148	2.21862	significant	Human	nuc
P29728	-2.18719	2.3835	significant	Human	cyto
Q9UIJ7	-2.31015	4.12463	significant	Human	cyto
O60942	-0.414281	0.148534	not significant	Human	-
Q00577	-0.639798	3.36938	not significant	Human	-
Q9C0J8	3.33709	4.32664	significant	Human	nuc
Q9UGI8	-1.11373	2.5138	significant	Human	cyto
Q13185	1.01369	2.25062	significant	Human	nuc
Q15750	-1.37388	1.01545	not significant	Human	-
Q8N5C1	1.92277		not significant	Human	-
O94856	-0.578295	1.27918	not significant	Human	-
P57105	-1.60018	2.50406	significant	Human	cyto
P45974	-2.42612	3.43303	significant	Human	cyto
P04075	-1.91019	3.19892	significant	Human	cyto
O43617	-1.56593	3.64172	significant	Human	cyto
Q9BSJ2	-1.11594	2.83516	significant	Human	cyto
P0DPB6	0.955678	2.03324	not significant	Human	-
Q8NHQ8	0.724149	0.893626	not significant	Human	-
Q71RC2	-1.67655	2.32068	significant	Human	cyto
Q86SQ0	0.502671	0.732563	not significant	Human	-
P31751	-2.6516	3.50559	significant	Human	cyto
Q9UH17	0.522185	0.621625	not significant	Human	-
Q9ULK4	2.05669	1.92848	significant	Human	nuc
Q92538	-2.13241	2.45979	significant	Human	cyto
Q13449	1.72323		not significant	Human	-
P04632	-1.78526	2.98058	significant	Human	cyto
O14686	2.82917	1.94078	significant	Human	nuc
Q96FV9	3.28847	4.01487	significant	Human	nuc
P63104	-2.11695	2.91356	significant	Human	cyto
Q16363	-1.08023	1.85897	significant	Human	cyto
P58546	-3.69687	2.62312	significant	Human	cyto
Q86XK2	2.46609	3.05662	significant	Human	nuc
Q9HA77	-0.996258	2.0819	not significant	Human	-
Q53T59	-2.2409	2.60536	significant	Human	cyto
P83436	0.240831	0.839526	not significant	Human	-
Q92581	-1.25105	1.71716	significant	Human	cyto
Q05639	-1.62203	2.12062	significant	Human	cyto
A0A0B4J2D5	-1.32952	2.92693	significant	Human	cyto
Q12979	-0.682492	3.04246	not significant	Human	-
Q9ULZ3	-2.16224	1.79256	significant	Human	cyto
Q9P0P8	-0.796144		not significant	Human	-
Q9H5N1	-0.773387	1.60163	not significant	Human	-
Q8N5A5	1.47169	2.49376	significant	Human	nuc
Q14C86	-1.39261	2.7555	significant	Human	cyto
Q9Y6D5	-0.476695	0.460464	not significant	Human	-
Q15434	-1.17103	2.88351	significant	Human	cyto
Q9P0T7	-1.58368		not significant	Human	-
O75386	0.489369		not significant	Human	-
P26641	-2.28081	4.19574	significant	Human	cyto
Q9UJX6	1.86	1.65985	significant	Human	nuc
P51970	-1.4628	1.41776	significant	Human	cyto
Q4G0F5	-2.57469	3.21161	significant	Human	cyto
O95980	1.10659	1.60591	significant	Human	nuc
Q9P2K6	-0.438445	0.0729401	not significant	Human	-
O95772	-1.13069	0.258171	not significant	Human	-
Q9BQ67	1.19747	3.2661	significant	Human	nuc
P11586	-1.88933	3.36523	significant	Human	cyto
Q08AM6	-1.70448	3.3119	significant	Human	cyto
O14879	-2.77712	3.12812	significant	Human	cyto
Q13228	-0.479096	1.37139	not significant	Human	-
P31944	3.30874		not significant	Human	-
Q86XN8	-0.15543	0.0119988	not significant	Human	-
Q9UNN8	1.15368	0.730439	not significant	Human	-
Q9BW66	0.162497		not significant	Human	-
Q7L7L0	-0.557113	0.349506	not significant	Human	-
Q9Y259	-0.59207	1.31519	not significant	Human	-
P30154	-0.543461	1.43549	not significant	Human	-
Q92805	-1.45975	2.9467	significant	Human	cyto
Q99729	2.85348	3.0382	significant	Human	nuc
P27540	0.588079	2.16071	not significant	Human	-
Q5T280	3.19014	2.59789	significant	Human	nuc
Q96BX8	-1.94849	2.38508	significant	Human	cyto
P53597	-2.42182	2.57791	significant	Human	cyto
O75381	-0.978422	2.40178	not significant	Human	-
P46977	-2.64413	4.96223	significant	Human	cyto
P30511	0.0781491	0.913644	not significant	Human	-
P10644	-1.66129	3.00074	significant	Human	cyto
P51805	-0.663962	0.255442	not significant	Human	-
Q9Y4G6	0.670025	2.76179	not significant	Human	-
O15498	-2.59701	6.25243	significant	Human	cyto
Q8WVK2	3.00624	5.09315	significant	Human	nuc
Q9BRT3	-3.31348	5.23877	significant	Human	cyto
Q9H173	-2.25091	2.75562	significant	Human	cyto
Q08623	-1.74366	1.44992	significant	Human	cyto
Q9UBS4	-0.574264	0.0294396	not significant	Human	-
Q6PIJ6	2.19023	4.86192	significant	Human	nuc
P61026	-2.2127	3.98365	significant	Human	cyto
Q8TED0	1.35589	3.0441	significant	Human	nuc
Q7L5N7	-1.1305	0.557232	not significant	Human	-
P61758	-1.76652	4.1048	significant	Human	cyto
P62633	-1.45824	0.973993	not significant	Human	-
Q07889	-0.293958		not significant	Human	-
O43815	-0.215649	1.522	not significant	Human	-
O76080	-0.507101	0.0612984	not significant	Human	-
Q9BVS4	-1.22972	2.12845	significant	Human	cyto
Q15047	2.16754		not significant	Human	-
Q9UHL4	-0.96003	2.9802	not significant	Human	-
Q9Y496	-1.04219	1.20698	not significant	Human	-
P15407	3.10386	3.49685	significant	Human	nuc
Q9H1E3	-1.69214	0.580967	not significant	Human	-
Q6STE5	0.547201	0.878086	not significant	Human	-
O60645	-1.45981	2.40227	significant	Human	cyto
Q86U28	-1.32082	2.15963	significant	Human	cyto
Q9P1F3	-0.0646468	0.432689	not significant	Human	-
Q9NR28	-1.47659	2.92951	significant	Human	cyto
Q6XZF7	-1.50944	2.52292	significant	Human	cyto
Q12996	3.90317	3.43903	significant	Human	nuc
Q8TBE7	0.146973		not significant	Human	-
Q9NYB9	-0.954842	0.646743	not significant	Human	-
Q99590	3.20722	3.26401	significant	Human	nuc
Q9H9Q4	-0.792827	1.11527	not significant	Human	-
Q9BUH6	-0.381447	1.12278	not significant	Human	-
O15530	-0.707736	4.02513	not significant	Human	-
O95749	-0.884545	1.18888	not significant	Human	-
Q9NZC9	0.233416		not significant	Human	-
Q8ND24	-1.50368	0.9881	not significant	Human	-
P48739	-2.50813	3.25275	significant	Human	cyto
Q00341	-0.996199	0.843201	not significant	Human	-
P40306	0.149618	0.0414102	not significant	Human	-
Q96D71	0.3275	1.58044	not significant	Human	-
Q9H1C4	-1.75544	2.00829	significant	Human	cyto
O94967	-0.928785	1.25546	not significant	Human	-
Q16342	-1.08161		not significant	Human	-
Q16836	-2.47754	3.22573	significant	Human	cyto
Q5T0F9	-1.33827	1.90663	significant	Human	cyto
Q96F24	-1.91442	2.75915	significant	Human	cyto
Q9NYZ3	-0.167248	0.698493	not significant	Human	-
Q06278	-2.15775	1.91634	significant	Human	cyto
Q7Z2W9	-0.876858	0.670269	not significant	Human	-
P69905	-0.159715	0.113084	not significant	Human	-
Q2M296	0.408873	0.164096	not significant	Human	-
Q9NVI1	0.91217	2.828	not significant	Human	-
Q96EQ0	-2.54767	2.56891	significant	Human	cyto
Q9NXD2	-0.0435469		not significant	Human	-
Q92733	2.88004	3.6501	significant	Human	nuc
P13473	-3.25014	4.72178	significant	Human	cyto
P39023	-1.49703	3.76431	significant	Human	cyto
Q8TBZ3	0.492227	0.888519	not significant	Human	-
O75635	-1.86253		not significant	Human	-
Q8N8N0	0.302566		not significant	Human	-
Q86VY4	0.487675	0.576284	not significant	Human	-
P52943	1.90219	2.36313	significant	Human	nuc
Q15642	-1.81004	1.67898	significant	Human	cyto
P29692	-1.77529	2.53087	significant	Human	cyto
Q6ZMG9	-0.78733		not significant	Human	-
Q96S66	-1.29419	3.48905	significant	Human	cyto
P05106	-1.42315	1.70265	significant	Human	cyto
P51532	3.58485	3.85528	significant	Human	nuc
Q9ULM3	2.16975	3.00026	significant	Human	nuc
Q92621	3.12986	3.32175	significant	Human	nuc
Q2TAA2	-2.77819	3.53119	significant	Human	cyto
P53365	-1.39099	1.48632	significant	Human	cyto
P28838	-2.33073	3.25337	significant	Human	cyto
Q06124	-2.21979	3.43903	significant	Human	cyto
P38606	-1.6371	2.8575	significant	Human	cyto
Q9NY12	2.66825	0.737732	not significant	Human	-
Q9UI42	-0.64309	0.00538002	not significant	Human	-
Q71UI9	3.07921	1.40832	significant	Human	nuc
Q12929	-0.925205	0.889417	not significant	Human	-
Q8IV38	-1.10068	2.7796	significant	Human	cyto
Q14914	-2.24914	4.07628	significant	Human	cyto
Q9H7C4	-1.90032	3.16931	significant	Human	cyto
Q96IW7	1.3498		not significant	Human	-
Q68DA7	0.313991		not significant	Human	-
Q16718	-2.20132	1.38704	significant	Human	cyto
P35658	2.2559	3.88181	significant	Human	nuc
P18583	1.98558	1.16397	not significant	Human	-
O75508	-0.797704	2.28464	not significant	Human	-
P35251	3.2293	3.08641	significant	Human	nuc
Q6ZT12	0.936926		not significant	Human	-
Q9HAU0	-0.79098	0.991091	not significant	Human	-
P23219	-0.70051	1.24323	not significant	Human	-
P18754	3.79195	4.14126	significant	Human	nuc
Q9NZV5	-0.766699	2.43428	not significant	Human	-
P49441	-1.84563	2.88587	significant	Human	cyto
Q96KB5	-2.28513	4.53465	significant	Human	cyto
O43166	2.66997	1.51405	significant	Human	nuc
Q504U0	-1.21964	0.434035	not significant	Human	-
P24539	-1.9049	2.13829	significant	Human	cyto
P43304	-1.57606	3.54043	significant	Human	cyto
O95926	2.26695	2.38435	significant	Human	nuc
Q8WW12	0.34304	1.83664	not significant	Human	-
Q15631	-2.20232	3.29445	significant	Human	cyto
Q86SQ7	-1.06718		not significant	Human	-
Q15058	0.162024	1.15101	not significant	Human	-
Q9NVX0	-1.01291		not significant	Human	-
P23497	1.07819	1.7778	significant	Human	nuc
Q86YV5	0.709575		not significant	Human	-
O00462	-0.798699	1.04357	not significant	Human	-
Q12769	3.36833	2.94384	significant	Human	nuc
P27695	-1.62805	1.2712	not significant	Human	-
Q7L5Y9	0.708889	1.22672	not significant	Human	-
Q70EK8	0.260068	0.0700064	not significant	Human	-
Q71SY5	1.43006	1.45924	significant	Human	nuc
Q9BRP4	-0.763707	1.41181	not significant	Human	-
Q15238	-0.33815	0.605571	not significant	Human	-
Q9NXS2	0.161927	0.12034	not significant	Human	-
Q8NC44	-2.02026	2.48986	significant	Human	cyto
Q7Z2E3	0.892158		not significant	Human	-
Q8NBU5	-0.878203	2.37773	not significant	Human	-
Q8WWV3	-1.6658		not significant	Human	-
P08133	-2.66368	4.07714	significant	Human	cyto
P26373	-0.729412	1.26836	not significant	Human	-
O94854	1.75094	2.04108	significant	Human	nuc
O00308	0.328654	0.935575	not significant	Human	-
P23786	-1.47281	3.66144	significant	Human	cyto
Q12792	-0.787524	2.87851	not significant	Human	-
Q8N2G8	0.210881	0.847227	not significant	Human	-
P48426	-0.618358	0.701399	not significant	Human	-
Q8N573	-0.486412	0.789589	not significant	Human	-
Q12906	2.44542	2.6599	significant	Human	nuc
P78417	-2.23965	3.0207	significant	Human	cyto
O94868	-1.08027	1.47178	significant	Human	cyto
Q9Y5A7	-1.07399	5.8469	significant	Human	cyto
Q6PGP7	-1.90507	3.12688	significant	Human	cyto
P48556	0.688009	1.89563	not significant	Human	-
Q8IWJ2	-1.23275	3.47335	significant	Human	cyto
O75449	-1.58269	0.846486	not significant	Human	-
P54578	-1.89826	1.9363	significant	Human	cyto
P07305	3.43361	0.799446	not significant	Human	-
O14936	0.551659	0.519468	not significant	Human	-
P23368	-2.1464	4.52053	significant	Human	cyto
P08729	-0.293615	0.0256838	not significant	Human	-
Q9BWJ5	2.98561	0.737195	not significant	Human	-
P48740	-1.70987		not significant	Human	-
Q9UKJ5	1.58155	2.68686	significant	Human	nuc
Q13888	2.8204	3.83181	significant	Human	nuc
Q14807	3.16271	3.98233	significant	Human	nuc
P84243	1.92508	1.10915	not significant	Human	-
Q5TA50	-1.94927	2.55208	significant	Human	cyto
Q99961	-2.23786	3.66864	significant	Human	cyto
Q86UL3	-0.604447	1.83897	not significant	Human	-
Q9NZV1	-1.77581	1.55689	significant	Human	cyto
P21912	-1.82129	3.15634	significant	Human	cyto
P20020	-1.58969	3.22109	significant	Human	cyto
Q96QD8	-1.54257	2.99719	significant	Human	cyto
Q06481	-1.087	1.24592	not significant	Human	-
O00267	1.8103	2.69765	significant	Human	nuc
P53701	-0.00177413	1.21571	not significant	Human	-
Q9Y3D7	-0.155682	0.260896	not significant	Human	-
Q92620	-0.26053	0.00534425	not significant	Human	-
P46926	-2.29447	3.38584	significant	Human	cyto
Q8TEH3	0.544678		not significant	Human	-
P0DPH8	-0.264551	1.35189	not significant	Human	-
Q9NWX5	-0.0474924	0.951802	not significant	Human	-
Q8NHU6	-0.951182	4.48535	not significant	Human	-
O43688	0.762052		not significant	Human	-
Q9Y6M7	-0.869963	2.04886	not significant	Human	-
P25208	2.8385	2.98753	significant	Human	nuc
Q96EB6	-0.881441	0.904842	not significant	Human	-
Q99569	1.15639		not significant	Human	-
Q9NP77	-1.0168	1.20723	not significant	Human	-
O14976	0.346866	0.170207	not significant	Human	-
Q9UKV8	-0.383209	0.711585	not significant	Human	-
O95251	2.53181	2.74362	significant	Human	nuc
Q86VP6	-1.50793	3.1239	significant	Human	cyto
Q9BQ04	1.68491	2.51053	significant	Human	nuc
Q13561	-1.743	3.25333	significant	Human	cyto
Q9NY35	3.13078	2.4342	significant	Human	nuc
P32856	-2.2017	1.13291	not significant	Human	-
P24844	-0.583532	2.20264	not significant	Human	-
Q9UHW5	-0.551395	1.2487	not significant	Human	-
P62820	-2.33157	4.18379	significant	Human	cyto
O15327	-1.15213	2.46547	significant	Human	cyto
P55042	0.0716655		not significant	Human	-
P48059	-1.53477	0.924846	not significant	Human	-
Q6ZW49	2.06416	3.13467	significant	Human	nuc
Q8NDD1	3.7164	2.58084	significant	Human	nuc
Q86SX6	-1.77807	3.54368	significant	Human	cyto
Q5VIR6	-0.793686	2.2808	not significant	Human	-
P11388	2.54684	0.818908	not significant	Human	-
Q99717	0.472511	1.21233	not significant	Human	-
Q96ES7	2.55937		not significant	Human	-
P13010	1.29108	2.43729	significant	Human	nuc
Q9C0B1	-1.52948	3.14373	significant	Human	cyto
P21283	-1.49291	3.97469	significant	Human	cyto
P05026	-1.45346	3.08423	significant	Human	cyto
Q96KG9	-1.69383	2.51426	significant	Human	cyto
Q8WYA6	2.94606	3.86174	significant	Human	nuc
O43734	-0.668565		not significant	Human	-
Q9NZM1	-1.25873	3.03707	significant	Human	cyto
Q5TBB1	-0.94879	1.86885	not significant	Human	-
O00506	-0.405672		not significant	Human	-
Q96IK1	0.527473	0.427677	not significant	Human	-
Q8WVV9	2.425	4.88126	significant	Human	nuc
Q86W92	-0.415518	3.00212	not significant	Human	-
P21741	-0.779308	0.102219	not significant	Human	-
Q9H444	-1.75933	3.98452	significant	Human	cyto
P05121	-1.23479	3.84996	significant	Human	cyto
P08621	2.22578	2.66366	significant	Human	nuc
O00116	-0.768229	2.22235	not significant	Human	-
O95810	0.0267532	0.0892281	not significant	Human	-
Q7Z2K8	0.401561	1.52997	not significant	Human	-
P15531	-2.01803	3.69934	significant	Human	cyto
Q8TEA7	-0.511691		not significant	Human	-
Q8IVF7	0.40206	0.54877	not significant	Human	-
O43854	-0.308513	0.0810604	not significant	Human	-
Q12899	0.176159	0.0498875	not significant	Human	-
P26196	-1.28733	3.26222	significant	Human	cyto
Q8N9N2	-0.768576	1.95638	not significant	Human	-
Q9NQT5	3.45024	4.13617	significant	Human	nuc
Q5F1R6	-1.2514	0.999601	not significant	Human	-
Q7L8J4	-1.65422	1.2616	not significant	Human	-
Q9NRL3	-1.03765	2.83576	significant	Human	cyto
O75695	1.31191	2.49664	significant	Human	nuc
Q8TCT8	-1.83343	1.22123	not significant	Human	-
Q9NR33	-0.129001	0.286514	not significant	Human	-
Q5VTR2	2.32739	3.99534	significant	Human	nuc
Q9NV35	-1.75533	3.24616	significant	Human	cyto
P15923	2.7772	1.71842	significant	Human	nuc
P10230	-0.375588	0.327381	not significant	HSV-1	-
Q5JTZ9	-0.791043	2.0598	not significant	Human	-
Q8NFT2	1.29962		not significant	Human	-
P57737	-0.576832	2.1544	not significant	Human	-
O00629	0.052851	0.0285006	not significant	Human	-
Q12986	-0.947031	0.0856764	not significant	Human	-
Q9HCE5	-0.325111	1.03147	not significant	Human	-
O00159	-0.0424162	0.547977	not significant	Human	-
P05388	-2.19036	3.48573	significant	Human	cyto
O95164	-0.040999	0.715829	not significant	Human	-
Q13445	-2.33872	2.91384	significant	Human	cyto
Q8IY67	2.47086	4.16936	significant	Human	nuc
P49848	1.47557	0.68026	not significant	Human	-
Q9BXJ9	-1.92022	3.70981	significant	Human	cyto
P06865	-1.25234	3.01585	significant	Human	cyto
Q9BZE9	-1.54511	0.789398	not significant	Human	-
Q5T7V8	0.414783	0.107568	not significant	Human	-
O15226	4.59065	1.60486	significant	Human	nuc
Q9P0N9	-1.36609	1.21187	not significant	Human	-
P20248	0.261668	1.03259	not significant	Human	-
Q8WUI4	-1.24963	2.82227	significant	Human	cyto
P34059	-1.60457	1.34517	significant	Human	cyto
P17302	0.58273	1.11561	not significant	Human	-
Q9Y333	2.06312	3.16891	significant	Human	nuc
O75347	-3.33118	6.08789	significant	Human	cyto
P14625	-2.42819	3.99855	significant	Human	cyto
Q14203	-2.07612	4.27985	significant	Human	cyto
Q86WC4	-0.957089	3.15143	not significant	Human	-
Q92540	-0.25626		not significant	Human	-
Q9H0E9	3.0448	4.44898	significant	Human	nuc
Q12959	0.689565	1.45565	not significant	Human	-
O00217	-1.30433	3.97639	significant	Human	cyto
Q9Y5T4	-0.93872	0.36547	not significant	Human	-
Q96AE4	2.20243	2.57305	significant	Human	nuc
P78357	-0.757795	2.77954	not significant	Human	-
Q14683	3.40202	5.40555	significant	Human	nuc
Q6PCE3	-1.43793	1.23239	not significant	Human	-
Q7Z7N9	-0.757426	0.325701	not significant	Human	-
Q96B96	-0.801694		not significant	Human	-
Q9BVP2	3.48706	1.88665	significant	Human	nuc
P36894	-1.52679	1.02248	not significant	Human	-
Q9HAV0	1.46144	2.09203	significant	Human	nuc
Q86YP4	3.541	3.52163	significant	Human	nuc
O14727	0.216564	0.550214	not significant	Human	-
Q9BRX8	-1.75885	3.14751	significant	Human	cyto
Q9Y606	-1.86401	3.44346	significant	Human	cyto
P40763	-2.01862	4.41983	significant	Human	cyto
Q96A29	0.310123		not significant	Human	-
P30411	-0.465728	0.0594491	not significant	Human	-
P17152	0.449929	0.816509	not significant	Human	-
Q9Y394	-2.3517	4.93048	significant	Human	cyto
Q15424	1.58787	0.982065	not significant	Human	-
Q9H3U1	-1.3185	3.4267	significant	Human	cyto
P27816	-1.36357	3.24928	significant	Human	cyto
P22415	3.0987	1.38953	significant	Human	nuc
Q14331	0.0748566	0.645016	not significant	Human	-
Q8WZ82	-2.2234	2.64519	significant	Human	cyto
P13984	-1.99763	2.76987	significant	Human	cyto
P11216	-1.67858	3.2509	significant	Human	cyto
Q96T76	-1.59659	1.74845	significant	Human	cyto
Q02952	-2.1134	3.10622	significant	Human	cyto
P30050	-2.46206	2.41578	significant	Human	cyto
Q7Z2W4	-0.811494	1.84021	not significant	Human	-
Q9UBU9	1.9478	3.78016	significant	Human	nuc
Q14192	-1.22749	1.21621	not significant	Human	-
Q92845	0.918505		not significant	Human	-
Q9P035	-0.471113	1.87596	not significant	Human	-
Q9NVQ4	-0.7871		not significant	Human	-
Q13126	-2.58631	4.9276	significant	Human	cyto
O75964	-1.10709	1.50385	significant	Human	cyto
Q01085	1.62898	2.24235	significant	Human	nuc
Q15326	3.44056	2.33089	significant	Human	nuc
Q99567	2.43991	2.82565	significant	Human	nuc
Q8IWZ3	-0.325306	1.1034	not significant	Human	-
Q14554	0.00466499	0.265071	not significant	Human	-
P24311	-2.68424	1.75959	significant	Human	cyto
Q96HP0	0.62316		not significant	Human	-
Q96C36	-0.0233129	0.50428	not significant	Human	-
P16220	2.28365	3.59837	significant	Human	nuc
Q8IZT6	-0.938076	0.0955725	not significant	Human	-
Q9BZ95	3.45354	2.57991	significant	Human	nuc
Q8IZH2	-0.875823	1.52938	not significant	Human	-
Q9BY44	-1.22101	3.42901	significant	Human	cyto
Q9BQA1	-0.391075	0.657317	not significant	Human	-
Q86X55	-2.02642	3.35542	significant	Human	cyto
P28074	0.552953	2.09292	not significant	Human	-
O60503	-0.341706		not significant	Human	-
Q9ULH1	-1.39977	2.32085	significant	Human	cyto
P09619	-1.94751	2.70526	significant	Human	cyto
Q9NZI8	-0.516935	2.31373	not significant	Human	-
P01889	0.639153	0.0128421	not significant	Human	-
O15479	-1.92264	0.581741	not significant	Human	-
Q9UL01	-0.360457	0.109764	not significant	Human	-
Q96Q11	-2.18945	2.33273	significant	Human	cyto
O60565	0.0924651	0.304361	not significant	Human	-
Q04771	-1.88611	3.17853	significant	Human	cyto
P98194	-1.53162	3.08264	significant	Human	cyto
Q8TAQ2	4.27244	3.84072	significant	Human	nuc
O14641	-1.63399	2.00038	significant	Human	cyto
Q01844	1.98482	2.40639	significant	Human	nuc
Q2M2I8	-0.144679	0.146123	not significant	Human	-
Q13268	2.09942		not significant	Human	-
Q92503	-1.61233		not significant	Human	-
Q16576	1.81898	0.828582	not significant	Human	-
Q6V1X1	1.60481	0.614773	not significant	Human	-
Q9Y6M1	-0.581134	2.26999	not significant	Human	-
Q9P0J1	-1.72026	2.13236	significant	Human	cyto
Q8TAA9	-0.719143	1.74891	not significant	Human	-
Q96BZ9	-0.533572	0.467881	not significant	Human	-
Q86YS7	-0.986844	1.92866	not significant	Human	-
Q92993	2.5666	1.60942	significant	Human	nuc
O15231	1.8435	3.0649	significant	Human	nuc
Q96EL3	-0.585326	1.10524	not significant	Human	-
P43121	-0.0358164	0.54105	not significant	Human	-
P05412	3.51344	3.37598	significant	Human	nuc
O95707	2.33732	2.20387	significant	Human	nuc
Q5JPH6	-1.12591	1.97506	significant	Human	cyto
Q9UID3	-1.1338		not significant	Human	-
Q9BT22	-0.985272	1.39318	not significant	Human	-
Q92614	1.87363	2.33509	significant	Human	nuc
Q13131	-0.973891	2.98788	not significant	Human	-
Q9NQE9	-0.0248235		not significant	Human	-
Q13257	-0.973662	1.99606	not significant	Human	-
Q9UKV3	0.720796	0.95491	not significant	Human	-
P49257	-1.82887	4.48766	significant	Human	cyto
O43760	-0.650077	1.29062	not significant	Human	-
Q9NPE3	1.90006		not significant	Human	-
Q99832	-0.858015	2.33103	not significant	Human	-
Q9UJX4	1.44789	1.24402	not significant	Human	-
Q8TBQ9	-1.82292	2.02541	significant	Human	cyto
P51991	3.29963	3.1062	significant	Human	nuc
Q99519	-0.543623	2.82917	not significant	Human	-
Q9P0V9	-0.248569	0.201259	not significant	Human	-
Q9Y6D9	0.976712	1.66534	not significant	Human	-
P28331	-1.32991	3.29281	significant	Human	cyto
P09914	-2.41154	3.7909	significant	Human	cyto
Q5EBL4	0.0864599	1.06231	not significant	Human	-
Q9Y605	0.321748	0.0174647	not significant	Human	-
P16298	-0.97849	1.17333	not significant	Human	-
Q9H6R0	1.78322	2.58914	significant	Human	nuc
Q9BXK5	-2.60636	3.84321	significant	Human	cyto
Q6SZW1	-0.57998		not significant	Human	-
Q9UIS9	4.1112	3.82792	significant	Human	nuc
O43432	-1.17521	1.36538	significant	Human	cyto
Q9Y2Z4	-2.64201	1.94263	significant	Human	cyto
P61201	-0.187936	0.300149	not significant	Human	-
Q9Y230	1.03706	2.49091	significant	Human	nuc
P38935	0.299821		not significant	Human	-
O14974	-0.128939	0.981274	not significant	Human	-
Q02742	-0.27372		not significant	Human	-
P14406	-2.35494	1.4548	significant	Human	cyto
Q9Y5S1	-1.09521	3.75752	significant	Human	cyto
Q96ME7	3.01802	2.57864	significant	Human	nuc
Q15067	-0.905457	1.84058	not significant	Human	-
Q5HYI7	0.156919	0.24183	not significant	Human	-
Q9H223	-2.34766	2.74444	significant	Human	cyto
Q96GA3	-0.788149	3.87803	not significant	Human	-
P55899	0.556969	0.676367	not significant	Human	-
Q2TAM9	-0.159093	0.339447	not significant	Human	-
Q96DZ1	-1.25689	2.44533	significant	Human	cyto
Q9UKV5	-1.55538	2.87655	significant	Human	cyto
Q9UKG1	-1.29351	1.94073	significant	Human	cyto
Q13873	0.82013	0.273784	not significant	Human	-
Q9NWV4	-2.3257	3.05334	significant	Human	cyto
P53801	-1.07435	0.594197	not significant	Human	-
Q01196	2.14146	2.39922	significant	Human	nuc
O00534	0.509114		not significant	Human	-
P78552	-0.588785	1.53757	not significant	Human	-
Q9Y6N5	-1.93368	2.92978	significant	Human	cyto
Q9Y680	-2.06789	3.35455	significant	Human	cyto
Q13347	-2.39327	4.67907	significant	Human	cyto
Q7KZ85	1.94868	5.45231	significant	Human	nuc
P15408	2.93907	4.40404	significant	Human	nuc
Q14517	-2.65117	0.179824	not significant	Human	-
Q15262	-0.570486	0.84419	not significant	Human	-
Q6ZMI0	-0.857825	1.19488	not significant	Human	-
Q9HAB8	-1.58963	2.73463	significant	Human	cyto
Q9Y5B8	-1.0435		not significant	Human	-
Q9H7D0	-0.341838	0.48344	not significant	Human	-
P52435	0.796962	1.07987	not significant	Human	-
Q96P16	1.37087	1.54018	significant	Human	nuc
Q16775	-2.38071	2.73008	significant	Human	cyto
P35270	-2.49741	2.97728	significant	Human	cyto
Q8NE71	-0.670865	1.20511	not significant	Human	-
O75896	-0.662921	1.16159	not significant	Human	-
Q9NW75	-0.311019	0.0361768	not significant	Human	-
Q9NVG8	-2.18202	2.64591	significant	Human	cyto
P19387	1.4313	3.00512	significant	Human	nuc
O75976	-1.70321	4.85359	significant	Human	cyto
Q9H9L3	2.62183	1.41044	significant	Human	nuc
P63165	2.96688	1.90093	significant	Human	nuc
Q53GS9	3.0284	5.10393	significant	Human	nuc
Q96EL2	-0.791177		not significant	Human	-
P28347	3.33081	3.06535	significant	Human	nuc
Q99543	-1.47758	2.36067	significant	Human	cyto
P42892	-1.49497	2.5924	significant	Human	cyto
Q9UDX5	-0.214775		not significant	Human	-
P27449	-0.365296	0.297016	not significant	Human	-
O15260	-1.65187	3.30433	significant	Human	cyto
P52298	1.10257	2.26391	significant	Human	nuc
P00325	-0.57652	0.352796	not significant	Human	-
Q96AX1	-0.608793	2.11542	not significant	Human	-
Q2M389	-1.78283	3.7083	significant	Human	cyto
Q96MW5	-1.10474	0.346215	not significant	Human	-
O75348	-1.53444	1.10321	not significant	Human	-
O43520	-0.626595	0.649172	not significant	Human	-
P17980	0.824842	2.09498	not significant	Human	-
Q9NZ45	-1.12575	1.12743	not significant	Human	-
Q9UJX2	1.77808	1.29611	not significant	Human	-
Q8N5I2	-0.533144		not significant	Human	-
Q99583	1.52874	1.03347	not significant	Human	-
Q9NXE4	2.66691	4.1696	significant	Human	nuc
P35914	-2.42038	2.21844	significant	Human	cyto
Q96BW5	-1.17205	0.705776	not significant	Human	-
Q8IUE6	3.48195	0.628123	not significant	Human	-
O95292	-0.404136	1.93635	not significant	Human	-
Q9NR30	4.29031	3.81016	significant	Human	nuc
O43181	-1.21579	3.976	significant	Human	cyto
P30291	0.0320488		not significant	Human	-
Q5JPI9	0.851555		not significant	Human	-
Q9P266	-0.114053	0.0942657	not significant	Human	-
Q02388	0.11413	0.12851	not significant	Human	-
Q9Y5N5	-1.01939		not significant	Human	-
O00571	-0.30675	0.159426	not significant	Human	-
Q8TAF3	0.259867	0.372047	not significant	Human	-
O96013	-0.682462	2.08253	not significant	Human	-
P04183	-1.92769	3.59753	significant	Human	cyto
P08865	-1.64009	4.6081	significant	Human	cyto
Q8N490	-0.261382	0.172558	not significant	Human	-
Q96I15	-1.14974	1.36424	significant	Human	cyto
O14531	-1.74918	0.803792	not significant	Human	-
Q6XQN6	-1.17906	1.937	significant	Human	cyto
P18031	-1.74188	4.13858	significant	Human	cyto
Q9BY67	0.901347	0.144274	not significant	Human	-
P82914	-1.53527	2.18048	significant	Human	cyto
P30085	-2.64989	3.79965	significant	Human	cyto
A3KMH1	-0.56759	1.60089	not significant	Human	-
O60264	3.89856	4.95253	significant	Human	nuc
Q96BD5	3.78246		not significant	Human	-
O43684	0.794872	1.31236	not significant	Human	-
Q9H0H5	2.55321	4.52258	significant	Human	nuc
Q92734	-2.55468	3.61557	significant	Human	cyto
Q15035	-1.55469	2.06134	significant	Human	cyto
Q8IZ83	-0.786363	1.93666	not significant	Human	-
Q12888	3.45144	3.8281	significant	Human	nuc
Q5W111	-0.290261	1.14615	not significant	Human	-
O75954	-0.626751	0.109565	not significant	Human	-
P28827	1.49419		not significant	Human	-
P07996	-1.38277	2.26183	significant	Human	cyto
Q13043	-1.79352	3.93706	significant	Human	cyto
P04062	-2.15285	4.49863	significant	Human	cyto
Q86T03	0.49993	0.399114	not significant	Human	-
Q96Q83	-0.80726		not significant	Human	-
Q9H0U3	-0.782098	1.90059	not significant	Human	-
Q5VWZ2	-1.11831		not significant	Human	-
Q8N4A0	-0.764086		not significant	Human	-
P26572	-0.0855893	0.0383832	not significant	Human	-
Q6WKZ4	-0.576993		not significant	Human	-
Q3LXA3	-1.15111	1.80886	significant	Human	cyto
Q9H410	1.73695	2.24323	significant	Human	nuc
P13667	-2.30696	3.64723	significant	Human	cyto
P18669	-2.40145	3.0819	significant	Human	cyto
Q9Y4H2	-1.21397	2.04003	significant	Human	cyto
Q8N6M0	-1.0604	1.10897	not significant	Human	-
Q7Z333	3.26723	1.46964	significant	Human	nuc
Q03519	-1.7788	4.00267	significant	Human	cyto
P41208	1.77879	2.13594	significant	Human	nuc
Q8NBM4	-0.563769	0.49473	not significant	Human	-
O15347	-0.847473	1.49843	not significant	Human	-
P51668	-2.62301	4.27451	significant	Human	cyto
P63146	-0.334856	0.780338	not significant	Human	-
Q9NRZ9	3.36168	4.44222	significant	Human	nuc
Q9BZD4	-0.451445	2.12035	not significant	Human	-
P13798	-1.49724	4.51912	significant	Human	cyto
Q96EY4	0.822602	1.55009	not significant	Human	-
P48061	0.103863	0.252305	not significant	Human	-
Q9H2H9	-1.43063	2.09819	significant	Human	cyto
O00625	-1.3289	1.95958	significant	Human	cyto
P15882	-0.0224986	0.211749	not significant	Human	-
Q9BZE4	1.94433	2.56729	significant	Human	nuc
Q14439	-0.859094	0.796576	not significant	Human	-
A4D1P6	-1.01869	0.18061	not significant	Human	-
Q9NQH7	-0.903693	1.91775	not significant	Human	-
P51911	1.2707	2.20097	significant	Human	nuc
O15075	-1.25146	3.17547	significant	Human	cyto
Q9BYN0	-2.19108	3.30807	significant	Human	cyto
Q96DI7	3.04517	4.20671	significant	Human	nuc
Q7L8L6	-0.809595	0.566488	not significant	Human	-
Q9BV57	-2.59165	4.19582	significant	Human	cyto
P14174	-2.23471	2.87898	significant	Human	cyto
Q9BVS5	-0.272095	0.600715	not significant	Human	-
Q99459	4.47494	4.15269	significant	Human	nuc
P43487	-3.15486	4.42837	significant	Human	cyto
Q7Z4H8	-1.631	2.17713	significant	Human	cyto
Q13315	2.06295	1.16154	not significant	Human	-
Q96TC7	-1.07772	3.75554	significant	Human	cyto
Q6ZWT7	-0.283005	1.83512	not significant	Human	-
O60784	-0.577191	1.60289	not significant	Human	-
P01116	-0.170881	0.5272	not significant	Human	-
Q7Z2T5	2.69532	1.61465	significant	Human	nuc
Q05086	-1.46607	2.21509	significant	Human	cyto
P09486	-1.59776	3.22389	significant	Human	cyto
Q9Y2K2	-2.24065	1.47174	significant	Human	cyto
Q9BRZ2	0.445698	1.18578	not significant	Human	-
Q7L5N1	-0.281311	1.34669	not significant	Human	-
Q14244	0.854045		not significant	Human	-
Q9ULL5	3.25642	2.46869	significant	Human	nuc
Q6UW68	-1.36931	1.81162	significant	Human	cyto
O00712	1.40287	1.62875	significant	Human	nuc
O15118	-1.99622	2.77654	significant	Human	cyto
Q9BR61	-0.861981	1.10241	not significant	Human	-
Q9Y3M8	-0.884668	0.430747	not significant	Human	-
P00390	-2.01699	3.07693	significant	Human	cyto
P13674	-0.934413	1.08994	not significant	Human	-
Q8IWE4	2.14302	1.75826	significant	Human	nuc
Q9H147	2.62238	1.7837	significant	Human	nuc
Q15464	0.315763		not significant	Human	-
O14562	-0.973458	2.35352	not significant	Human	-
Q15393	2.8644	3.82049	significant	Human	nuc
P41227	-1.24947	2.95052	significant	Human	cyto
Q7Z7C8	1.772		not significant	Human	-
Q8NBI6	-0.584038	1.6556	not significant	Human	-
P05166	-0.157869	1.13543	not significant	Human	-
Q5T5P2	-0.0454602		not significant	Human	-
Q13636	-0.310672	1.59321	not significant	Human	-
L0R6Q1	-1.76562	1.01461	not significant	Human	-
Q9Y653	-1.09257	0.0222135	not significant	Human	-
Q8NHP6	-2.24732	2.97909	significant	Human	cyto
P54252	-1.79644	0.600804	not significant	Human	-
P06492	0.569736	0.495878	not significant	HSV-1	-
A5PLL7	-1.78801	2.55193	significant	Human	cyto
Q96S44	-1.23191	3.7273	significant	Human	cyto
P98173	-0.670338	1.36027	not significant	Human	-
P21964	-2.73975	3.84163	significant	Human	cyto
Q8IWR0	-1.22874	0.704177	not significant	Human	-
Q7LG56	-1.12523	1.7779	significant	Human	cyto
Q68DH5	-2.94725	2.82209	significant	Human	cyto
O75477	-1.45731	3.54276	significant	Human	cyto
Q8WUF5	0.139049	0.3508	not significant	Human	-
P57081	-0.22436	1.70685	not significant	Human	-
P26583	-1.23247	0.915087	not significant	Human	-
Q9Y3Z3	-1.89442	4.10825	significant	Human	cyto
P49792	3.38109	4.45105	significant	Human	nuc
O75940	2.0077	2.97882	significant	Human	nuc
Q8IXM6	1.26064	1.53836	significant	Human	nuc
P82675	-0.63989	2.46194	not significant	Human	-
Q9NV31	3.42607	1.76056	significant	Human	nuc
Q96F44	0.123557	0.0543711	not significant	Human	-
P12110	-0.0660326	0.517545	not significant	Human	-
Q6UW02	-1.60642	1.93557	significant	Human	cyto
Q9BRX5	-1.98256	2.13751	significant	Human	cyto
O75165	-1.51062	3.03512	significant	Human	cyto
Q15542	2.67927	0.476104	not significant	Human	-
Q14974	0.422527	1.16923	not significant	Human	-
Q9Y224	0.272892	0.537243	not significant	Human	-
P19367	-1.12896	3.29391	significant	Human	cyto
Q9P0S2	-0.289814	0.243056	not significant	Human	-
Q9H0A8	-1.60187	4.08431	significant	Human	cyto
Q9BYC5	-0.00695977	0.614586	not significant	Human	-
P50991	-0.890133	1.69809	not significant	Human	-
Q15648	2.82214	1.15644	not significant	Human	-
P36954	0.888541	1.63256	not significant	Human	-
Q8TDH9	-0.639359	0.1603	not significant	Human	-
Q8TDZ2	-1.65501	3.17058	significant	Human	cyto
Q9NYY8	-0.305816	0.006751	not significant	Human	-
P33240	3.58923	3.84288	significant	Human	nuc
Q8IZP0	-1.25818	1.77055	significant	Human	cyto
P35998	0.769989	2.3356	not significant	Human	-
P12236	-2.9695	3.79776	significant	Human	cyto
Q07864	1.40639	1.44406	significant	Human	nuc
Q6AWC2	-1.10475		not significant	Human	-
P29373	-2.39788	3.68101	significant	Human	cyto
Q9H2C2	-0.374418	0.025567	not significant	Human	-
Q9H0A0	3.53935	2.97131	significant	Human	nuc
Q86X02	-0.69622	0.771016	not significant	Human	-
Q96Q05	-0.178291	0.75911	not significant	Human	-
Q04837	-0.796875	1.58823	not significant	Human	-
Q9NS93	-1.03366		not significant	Human	-
Q9NR50	-1.34304	1.48858	significant	Human	cyto
Q13630	-2.0785	4.80059	significant	Human	cyto
P18887	1.90395	3.66034	significant	Human	nuc
Q9UBP9	1.24232	1.91847	significant	Human	nuc
O95747	-2.21564	4.60339	significant	Human	cyto
Q15651	4.53504	3.26679	significant	Human	nuc
O75882	-0.936206	0.73991	not significant	Human	-
P11172	-1.90165	3.57205	significant	Human	cyto
Q96T51	-2.02514	3.26561	significant	Human	cyto
P04485	0.415553		not significant	HSV-1	-
P39687	-2.17365	5.21306	significant	Human	cyto
P49069	-2.80261	1.3959	significant	Human	cyto
O94885	-0.345774	1.35949	not significant	Human	-
Q6PII3	2.21285		not significant	Human	-
Q9Y3E1	2.00693	2.62814	significant	Human	nuc
P80217	-0.546462	0.643233	not significant	Human	-
Q9H6R4	3.51462	2.67844	significant	Human	nuc
Q9NVM1	-0.814532	1.15318	not significant	Human	-
Q8NDT2	2.83419	2.61192	significant	Human	nuc
Q9P2Q2	-0.0267038	0.481062	not significant	Human	-
Q8N0S6	3.54324		not significant	Human	-
Q96SN8	-0.936717		not significant	Human	-
P09382	0.000145067	0.0447461	not significant	Human	-
P08670	0.115095	0.298877	not significant	Human	-
Q5T440	-0.628962	0.382602	not significant	Human	-
P78364	1.65925		not significant	Human	-
Q9UL26	-1.22556	0.53796	not significant	Human	-
Q8IX90	-0.842604	0.677865	not significant	Human	-
Q9Y3Q8	-0.687091	1.36147	not significant	Human	-
O00443	-0.186914	0.147312	not significant	Human	-
Q9UJW0	-0.982759	1.78131	not significant	Human	-
Q03701	3.60743	3.16559	significant	Human	nuc
P09012	2.37531	2.24178	significant	Human	nuc
O43683	-1.31892		not significant	Human	-
Q8NBZ0	2.85082		not significant	Human	-
Q9H008	-0.0928982		not significant	Human	-
P29353	-1.72242	3.89281	significant	Human	cyto
Q9NU23	-0.661992		not significant	Human	-
Q03393	-1.85941	4.47589	significant	Human	cyto
O95793	-0.403841	1.99683	not significant	Human	-
Q16658	-1.86158	3.69563	significant	Human	cyto
Q9BPY3	-1.04681		not significant	Human	-
O14613	-0.303989	0.81632	not significant	Human	-
Q9NR45	-2.97659	3.35045	significant	Human	cyto
P50914	-1.63547	1.29964	not significant	Human	-
O75110	-1.42855	1.03951	not significant	Human	-
Q9H3Q1	-0.387206	0.258894	not significant	Human	-
Q9BW27	2.94797	3.57408	significant	Human	nuc
Q9Y4P8	-1.25134	4.58448	significant	Human	cyto
P07900	-2.04707	4.17264	significant	Human	cyto
P02768	4.71799		not significant	Human	-
Q9NUI1	0.54719	2.84209	not significant	Human	-
Q13885	-3.86987	3.94184	significant	Human	cyto
Q96LW7	-0.194135	0.262348	not significant	Human	-
Q92575	-1.78914	1.92858	significant	Human	cyto
Q12923	0.709199	0.0180724	not significant	Human	-
P63220	-1.55072	1.60941	significant	Human	cyto
Q96EY1	0.427209	1.40658	not significant	Human	-
P51687	-1.02568	0.0900538	not significant	Human	-
P27144	-0.153633	0.235029	not significant	Human	-
Q05823	-1.71359	2.0628	significant	Human	cyto
Q9HA72	-1.72261	1.26697	not significant	Human	-
Q1ED39	2.16303	3.39021	significant	Human	nuc
P24592	0.0662539		not significant	Human	-
Q9NUJ3	-1.36932	2.96706	significant	Human	cyto
P18206	-1.2954	5.66846	significant	Human	cyto
Q9NW64	1.11079	2.27997	significant	Human	nuc
P98196	-0.0907766		not significant	Human	-
Q14156	2.8142	1.79976	significant	Human	nuc
Q16531	0.368467	0.937942	not significant	Human	-
P31947	-1.51021	2.40733	significant	Human	cyto
Q9UJV9	-0.166211	0.604507	not significant	Human	-
Q5JSH3	-1.64344	3.57401	significant	Human	cyto
O00483	-1.96644	3.04112	significant	Human	cyto
P62714	-1.36154	1.17263	not significant	Human	-
Q8WXI9	3.516	5.31796	significant	Human	nuc
P24941	-0.649991	0.707469	not significant	Human	-
P31946	-2.58651	4.89447	significant	Human	cyto
O15234	-0.723753		not significant	Human	-
Q969T9	-1.06056	1.72002	significant	Human	cyto
P56192	-1.79322	3.83047	significant	Human	cyto
Q8WU79	-2.26093	1.20544	not significant	Human	-
O43731	-1.16665	1.23414	not significant	Human	-
Q9Y6J0	1.38727		not significant	Human	-
P33552	-1.29539	0.386267	not significant	Human	-
Q7Z3B3	2.70102		not significant	Human	-
Q9UPY6	0.267982	0.068214	not significant	Human	-
Q9BYD3	-0.757387	1.28985	not significant	Human	-
Q9H3N1	-2.04409	4.44585	significant	Human	cyto
Q9BS16	1.23284		not significant	Human	-
Q96ST3	2.97633	2.42214	significant	Human	nuc
Q460N5	-0.384706	0.0388696	not significant	Human	-
P52565	-2.61226	4.01509	significant	Human	cyto
O00762	-2.0639	3.25636	significant	Human	cyto
P11908	-2.18076	3.99569	significant	Human	cyto
Q7Z7K0	-1.11652	0.836267	not significant	Human	-
P23511	2.37221	3.69313	significant	Human	nuc
Q9H1B7	0.82098	2.48129	not significant	Human	-
Q96BR9	1.72798		not significant	Human	-
Q86VM9	0.321262	0.550569	not significant	Human	-
P60033	-2.28976	1.73539	significant	Human	cyto
Q9H4L7	0.912899	1.08354	not significant	Human	-
Q02880	4.00751	1.90321	significant	Human	nuc
Q9UJU6	-1.47721	4.84758	significant	Human	cyto
Q96LL9	-0.485563	1.68489	not significant	Human	-
Q96D15	-1.69882	2.77254	significant	Human	cyto
Q9NQ34	0.186539		not significant	Human	-
Q01105	-2.14477	2.631	significant	Human	cyto
P55072	-1.06145	2.40293	significant	Human	cyto
Q9BV73	-0.651479		not significant	Human	-
Q14165	-1.57377	3.97216	significant	Human	cyto
Q9H832	-2.36523	1.53707	significant	Human	cyto
Q5VTL8	-1.00326	0.759368	not significant	Human	-
P26358	2.12372	2.18876	significant	Human	nuc
P43358	-2.54746	2.71622	significant	Human	cyto
Q8NFC6	3.10819	4.45664	significant	Human	nuc
O15427	-1.00285	2.92488	significant	Human	cyto
Q96AM1	0.918882	0.368535	not significant	Human	-
P17081	0.415207	0.417189	not significant	Human	-
Q8NBL1	-1.21862	1.07123	not significant	Human	-
Q13438	-0.961077	2.37522	not significant	Human	-
O43657	-2.00183	2.57635	significant	Human	cyto
Q15043	-1.37205	1.98349	significant	Human	cyto
P23381	-1.94088	4.16837	significant	Human	cyto
Q9UMX0	0.0802292	0.895229	not significant	Human	-
P07585	-0.351303	2.4693	not significant	Human	-
P22413	-2.05837	1.19962	not significant	Human	-
P10155	-0.81849	2.01823	not significant	Human	-
P46100	1.53225		not significant	Human	-
Q9Y2X3	3.85804	2.30726	significant	Human	nuc
Q15758	-1.56396	3.62173	significant	Human	cyto
Q96G03	-2.02756	3.05917	significant	Human	cyto
O15381	1.4349	1.87337	significant	Human	nuc
Q99848	1.94544	0.985555	not significant	Human	-
Q9H6Y7	-0.435747	1.46723	not significant	Human	-
Q9UNF0	-1.87575	3.16894	significant	Human	cyto
Q96N66	-1.72119	2.66698	significant	Human	cyto
P0DN79	0.35059	0.963145	not significant	Human	-
Q16773	-1.17139	1.60767	significant	Human	cyto
Q9NVP1	4.29516	3.39543	significant	Human	nuc
P49720	0.481759	0.940915	not significant	Human	-
Q96K17	-2.47552	2.15989	significant	Human	cyto
Q96SB3	2.963	3.13185	significant	Human	nuc
P53367	-1.64784	2.85889	significant	Human	cyto
Q9C0I1	-0.226639	0.281336	not significant	Human	-
Q9UFG5	-0.860841	0.102953	not significant	Human	-
O43719	3.45975	3.78499	significant	Human	nuc
Q9P265	-1.48333	2.7429	significant	Human	cyto
P21399	-1.20864	2.39489	significant	Human	cyto
Q9Y2L1	0.318666	0.679196	not significant	Human	-
Q06455	2.02679	1.17369	not significant	Human	-
Q9Y5Q0	-0.978035	1.34658	not significant	Human	-
Q9Y2U5	-0.116024	0.540468	not significant	Human	-
O60313	-2.14993	2.926	significant	Human	cyto
O96007	-0.121915	0.924332	not significant	Human	-
P16989	-0.548494	0.684467	not significant	Human	-
Q8WZA9	-1.26292	2.20002	significant	Human	cyto
Q9NX58	3.74552	2.58047	significant	Human	nuc
P82650	-1.79955	4.04902	significant	Human	cyto
Q13617	-1.06602	1.98387	significant	Human	cyto
O95391	1.73327	1.52253	significant	Human	nuc
Q9NWQ9	-2.03212	0.904445	not significant	Human	-
Q4G0N4	-1.20641	1.96064	significant	Human	cyto
P21281	-0.98973	3.26011	not significant	Human	-
Q9NY93	2.79374	2.91669	significant	Human	nuc
Q9H9Q2	-0.457004	0.455246	not significant	Human	-
O43865	-1.48054	3.76549	significant	Human	cyto
Q6P3W7	-0.488665	0.193227	not significant	Human	-
P41440	0.306137	0.399014	not significant	Human	-
P17098	-0.384455	0.00273879	not significant	Human	-
Q13451	-0.817896	0.587964	not significant	Human	-
Q8N3D4	-0.891369	1.95222	not significant	Human	-
Q92820	-2.08192	1.51174	significant	Human	cyto
Q9UH65	-1.95266	4.18053	significant	Human	cyto
Q96MW1	-2.0471	3.31427	significant	Human	cyto
Q9NRY2	3.75462	3.29055	significant	Human	nuc
Q86V88	-0.297227	0.758937	not significant	Human	-
Q9BQ48	-0.705081	1.49453	not significant	Human	-
Q08209	-1.0333	2.92835	significant	Human	cyto
Q9BUL5	1.56088		not significant	Human	-
Q9Y371	-2.22164	5.0588	significant	Human	cyto
Q14676	3.05346	4.34972	significant	Human	nuc
Q96RL1	2.07751	3.64001	significant	Human	nuc
P29083	-0.466423	1.42692	not significant	Human	-
O95997	-0.470022	0.0389744	not significant	Human	-
Q96T23	1.00214	0.730538	not significant	Human	-
Q6DKJ4	-1.80271	4.06886	significant	Human	cyto
Q96CB8	3.94821	4.59928	significant	Human	nuc
O75521	-1.34952	2.97614	significant	Human	cyto
Q9H4W6	2.56433	2.52891	significant	Human	nuc
P62318	2.81375	3.2432	significant	Human	nuc
O14662	-1.70475	1.40471	significant	Human	cyto
Q9NXH9	-1.33069	1.36692	significant	Human	cyto
P33176	-2.41375	4.25535	significant	Human	cyto
Q8N163	3.31964	4.26714	significant	Human	nuc
Q8NFF5	-1.51813	2.79654	significant	Human	cyto
Q96GX2	-1.99002	1.39202	significant	Human	cyto
Q15629	-0.889651	1.78887	not significant	Human	-
P80303	-2.45748	4.15436	significant	Human	cyto
Q9NZ63	-0.212005	0.244766	not significant	Human	-
Q13017	-0.111125	1.33524	not significant	Human	-
Q9Y2S7	-1.60199	2.95629	significant	Human	cyto
Q9UDY2	-1.28052	2.53006	significant	Human	cyto
P29508	3.50282		not significant	Human	-
Q10471	-0.676559	0.982176	not significant	Human	-
Q9NVH6	-0.30604		not significant	Human	-
Q5U5X0	-2.44578		not significant	Human	-
Q9NTK5	-1.71593	5.01676	significant	Human	cyto
Q8IX04	-0.561312	0.734951	not significant	Human	-
P39019	-1.8212	3.43446	significant	Human	cyto
Q15437	-0.161482	1.19762	not significant	Human	-
O15243	-1.47412	0.538845	not significant	Human	-
Q01433	-0.902598	2.60261	not significant	Human	-
Q12893	-1.96539	2.69751	significant	Human	cyto
Q9Y3A3	-0.577293	1.26263	not significant	Human	-
Q6ZYL4	1.81583	0.911016	not significant	Human	-
Q9Y5Y2	-2.38272	3.32357	significant	Human	cyto
P10253	-1.22488	3.0933	significant	Human	cyto
O43353	-1.17895	1.56378	significant	Human	cyto
Q9H9Y4	-0.566359		not significant	Human	-
Q96C24	-0.842097	0.52739	not significant	Human	-
P49767	-0.521427	0.00723396	not significant	Human	-
Q8N884	0.0256727	0.374917	not significant	Human	-
P48723	-1.22603	3.74696	significant	Human	cyto
Q9H8M2	2.16874	0.574729	not significant	Human	-
Q9H000	-0.69582	0.762653	not significant	Human	-
Q9UBC2	0.259289	0.674219	not significant	Human	-
Q92542	-1.27595	2.63403	significant	Human	cyto
O15145	-0.239925	0.699482	not significant	Human	-
Q96AG3	-1.26291	0.717315	not significant	Human	-
Q92576	3.16477	5.40445	significant	Human	nuc
Q8TCZ2	-1.18824	4.50948	significant	Human	cyto
O95379	-1.77636	1.80136	significant	Human	cyto
Q00169	-2.74692	4.47128	significant	Human	cyto
O94985	-0.000675901		not significant	Human	-
Q9BSC4	1.04695	0.837977	not significant	Human	-
C9J7I0	-0.52864	1.07971	not significant	Human	-
Q13509	-2.16035	1.39491	significant	Human	cyto
Q6NUM9	-1.15406	2.88657	significant	Human	cyto
Q13283	-0.820635	1.46195	not significant	Human	-
Q8WVC0	2.58069		not significant	Human	-
Q99523	-0.862474	0.257332	not significant	Human	-
Q17R31	-1.00368		not significant	Human	-
Q96BZ8	0.269676	0.0921322	not significant	Human	-
P54284	0.0746093	0.500389	not significant	Human	-
Q5TCZ1	-0.638422	0.42647	not significant	Human	-
Q8WUM0	3.0073	3.74962	significant	Human	nuc
P36404	-2.42028	4.99817	significant	Human	cyto
Q03154	-2.24207	1.00739	not significant	Human	-
Q99615	-1.0488	2.22832	significant	Human	cyto
O15392	1.14332	2.11989	significant	Human	nuc
Q86UK7	-1.47418	1.29206	not significant	Human	-
Q96FN4	-2.73921	2.84633	significant	Human	cyto
Q5MNZ9	-2.61713	1.73218	significant	Human	cyto
Q9UHR5	-0.693905	1.52435	not significant	Human	-
O95551	-0.248318	0.447006	not significant	Human	-
Q9UL15	-0.842508	1.84848	not significant	Human	-
O60343	-0.826536	0.473158	not significant	Human	-
Q9NSD9	-1.23891	2.10427	significant	Human	cyto
Q9BXW7	-1.10496	1.11399	not significant	Human	-
P51610	3.00295	5.75733	significant	Human	nuc
Q9BXJ8	-1.48801	0.764744	not significant	Human	-
Q9Y5M8	-1.18343	3.13066	significant	Human	cyto
P11498	-0.544678	1.49824	not significant	Human	-
Q63HR2	0.0991944	0.364144	not significant	Human	-
P04792	-2.11124	3.33131	significant	Human	cyto
P31321	-0.734322	1.43163	not significant	Human	-
O00468	-0.405743	0.503354	not significant	Human	-
Q9H3K6	-2.97576	2.08637	significant	Human	cyto
Q8IX01	2.78556	3.34053	significant	Human	nuc
Q86Y39	-1.30287	2.44894	significant	Human	cyto
Q8NDX5	2.96317		not significant	Human	-
P05413	-2.52262	2.92893	significant	Human	cyto
Q9Y2H1	3.8947	1.53286	significant	Human	nuc
Q53SF7	-1.57615	0.0414603	not significant	Human	-
P98172	-0.321752		not significant	Human	-
Q13217	-2.05225	3.0486	significant	Human	cyto
Q64LD2	1.92587		not significant	Human	-
Q7Z392	-2.48335	2.276	significant	Human	cyto
Q9Y508	-1.05652	2.37309	significant	Human	cyto
O60353	-0.612961	1.03397	not significant	Human	-
Q96II8	-0.190879	1.45362	not significant	Human	-
Q8TDB4	-0.216732	1.24903	not significant	Human	-
A2RU67	-2.01678		not significant	Human	-
P51648	-0.845404	1.77592	not significant	Human	-
P17301	-1.33063	5.46498	significant	Human	cyto
P09601	-0.864695	2.66699	not significant	Human	-
Q9BYK8	-0.25607	2.46339	not significant	Human	-
Q9H4G4	2.38356	3.20651	significant	Human	nuc
Q96PU8	2.59423	4.28563	significant	Human	nuc
Q96SW2	-1.05154	1.70886	significant	Human	cyto
O75131	-2.50783	3.53621	significant	Human	cyto
Q9Y2Y6	-0.358393	0.880405	not significant	Human	-
Q9NXH8	-0.952965	2.87411	not significant	Human	-
P48960	-1.05289	2.90178	significant	Human	cyto
P62070	0.459429	1.27544	not significant	Human	-
P67775	-1.26006	1.56646	significant	Human	cyto
P28290	-0.0463586	1.2461	not significant	Human	-
Q9Y3C7	0.577892	1.07631	not significant	Human	-
Q7Z2H8	-1.16247		not significant	Human	-
Q9GZQ3	-3.07798	1.78258	significant	Human	cyto
Q8NBX0	-0.735601	1.79851	not significant	Human	-
O94829	-0.49383	0.319047	not significant	Human	-
Q9NSV4	-1.41216	1.21156	not significant	Human	-
P06477	-0.299961	0.259366	not significant	HSV-1	-
Q9BWH2	-1.24817	1.84574	significant	Human	cyto
Q8WV99	-2.72489	2.08581	significant	Human	cyto
Q92520	-1.28421	2.20179	significant	Human	cyto
Q9UHY7	-1.64458	3.07983	significant	Human	cyto
P56945	-1.37649	2.74558	significant	Human	cyto
P06132	-0.87187	3.54235	not significant	Human	-
P54274	2.27923	2.33039	significant	Human	nuc
P39656	-1.47962	3.05929	significant	Human	cyto
Q9NR31	-1.45354	3.33263	significant	Human	cyto
P62906	-1.5861	2.76163	significant	Human	cyto
Q10589	0.653575	0.00347949	not significant	Human	-
Q9UK61	1.74548	2.84846	significant	Human	nuc
P49327	-1.93213	3.40659	significant	Human	cyto
O60573	-2.4924	3.08094	significant	Human	cyto
Q8N2F6	-1.41938	0.970868	not significant	Human	-
Q9NZW5	-0.802447	0.172462	not significant	Human	-
Q9UKR5	-1.06629	0.960813	not significant	Human	-
O94874	-1.40639	2.89818	significant	Human	cyto
Q96C23	-0.966297	2.86074	not significant	Human	-
Q99856	2.15969	1.44453	significant	Human	nuc
Q99836	-2.73125	2.74948	significant	Human	cyto
Q9H116	1.8907	1.69397	significant	Human	nuc
Q9NXW2	0.169688	0.876951	not significant	Human	-
Q7L5D6	-0.494587	2.27471	not significant	Human	-
Q92879	1.88407	1.57377	significant	Human	nuc
Q9H8H2	2.41785	2.46255	significant	Human	nuc
Q9NV96	-0.719222	1.97733	not significant	Human	-
Q9UPN6	2.01935	4.83259	significant	Human	nuc
Q96DH6	-0.0258262	0.156878	not significant	Human	-
Q9NZD2	-1.67153	2.68594	significant	Human	cyto
Q86XP3	1.32724	2.1082	significant	Human	nuc
Q8N1B4	-0.911894	2.48139	not significant	Human	-
P40189	-0.994433	1.80463	not significant	Human	-
O15156	1.11785		not significant	Human	-
Q13405	-1.20943	1.61443	significant	Human	cyto
Q9H269	-2.06958	2.62379	significant	Human	cyto
Q70CQ2	0.104543	0.72275	not significant	Human	-
Q5T013	-1.40874	0.603341	not significant	Human	-
Q13151	4.21575	2.06655	significant	Human	nuc
P42694	-0.5004	1.64298	not significant	Human	-
Q9BSQ5	0.585806		not significant	Human	-
Q13395	0.152724		not significant	Human	-
O95081	-1.34628		not significant	Human	-
Q9P2K3	3.63303	5.96205	significant	Human	nuc
Q8IZQ5	0.500425	0.998003	not significant	Human	-
P38435	-0.552125	0.154038	not significant	Human	-
P30043	-1.62198	3.02318	significant	Human	cyto
P05186	1.97358		not significant	Human	-
P49116	2.56586	2.87402	significant	Human	nuc
O60518	-0.558259	2.07517	not significant	Human	-
P62487	1.47714	2.9607	significant	Human	nuc
Q96HC4	-1.85334	3.62743	significant	Human	cyto
Q8TCD1	-0.978451	1.1186	not significant	Human	-
Q96T58	1.79261	1.04132	not significant	Human	-
P30405	-1.3326	0.364032	not significant	Human	-
Q8NEF9	3.49122	3.93617	significant	Human	nuc
Q9UGU0	1.02708	0.670272	not significant	Human	-
O60513	-0.971363	0.434607	not significant	Human	-
Q96BY6	-1.41031	2.41272	significant	Human	cyto
P55145	-1.39384	0.705901	not significant	Human	-
Q92831	2.24179		not significant	Human	-
P61619	-1.22418	0.855801	not significant	Human	-
Q7L7X3	-0.499379	1.54375	not significant	Human	-
P10109	-2.0313	1.89842	significant	Human	cyto
O95714	-0.473681	1.65272	not significant	Human	-
Q8N4H5	-1.79506	0.738814	not significant	Human	-
Q93034	0.842262	1.89349	not significant	Human	-
Q7Z417	-0.780855	1.79187	not significant	Human	-
Q9NQX3	-0.0858468	0.541847	not significant	Human	-
Q9GZP1	-0.935184	1.15118	not significant	Human	-
Q9UNX4	3.0444	3.23548	significant	Human	nuc
Q8NCN5	-1.13306	3.40455	significant	Human	cyto
P01033	-1.80721	1.95092	significant	Human	cyto
P36959	-0.66333	1.97836	not significant	Human	-
O15056	-0.62276	1.79637	not significant	Human	-
Q00535	-0.706947	1.81419	not significant	Human	-
Q9ULT8	-1.9565	2.91241	significant	Human	cyto
Q9UBE0	-2.26309	3.48019	significant	Human	cyto
Q92870	-1.21532	0.245262	not significant	Human	-
O95059	1.34694		not significant	Human	-
Q9Y263	-1.87948	3.02475	significant	Human	cyto
Q9UJX3	1.68144	3.45914	significant	Human	nuc
P82094	-1.68301	2.78369	significant	Human	cyto
Q9Y6X5	-0.47602		not significant	Human	-
Q9UNH7	-2.4856	4.66317	significant	Human	cyto
Q2NL82	-0.604754	0.748514	not significant	Human	-
O75676	-1.06987	0.522249	not significant	Human	-
O75818	1.81954	1.51431	significant	Human	nuc
Q99808	-0.133884	0.365541	not significant	Human	-
Q5T8P6	2.97895	3.99512	significant	Human	nuc
Q9H9G7	0.289342	1.35542	not significant	Human	-
Q9ULQ1	-0.26265	0.407836	not significant	Human	-
Q8NAT1	0.168091		not significant	Human	-
P36507	-2.53461	6.73762	significant	Human	cyto
Q5VT25	-0.516603	0.279768	not significant	Human	-
Q86UY8	-1.43248	3.56715	significant	Human	cyto
P46821	-1.70248	4.52984	significant	Human	cyto
Q9H8M9	-0.257286	2.30587	not significant	Human	-
O00429	-2.04046	4.54535	significant	Human	cyto
Q9GZR1	1.14543	1.26991	not significant	Human	-
Q14137	1.12251	1.06889	not significant	Human	-
P63272	0.53224		not significant	Human	-
Q13795	-1.40467	1.54546	significant	Human	cyto
Q9GZU7	0.845496		not significant	Human	-
Q9UGR2	-0.364356	0.790879	not significant	Human	-
P12755	1.88577		not significant	Human	-
Q9Y2R4	3.51708	3.31537	significant	Human	nuc
Q96AC1	-1.68419	4.31875	significant	Human	cyto
Q96P11	2.02677	3.30238	significant	Human	nuc
Q9UNF1	-0.808178	2.89185	not significant	Human	-
Q99747	-1.75539	3.80461	significant	Human	cyto
P26640	-1.50058	2.86867	significant	Human	cyto
Q9BUE6	-0.642901	1.96039	not significant	Human	-
P61513	-0.526857	1.04706	not significant	Human	-
Q9Y617	-1.88514	3.53243	significant	Human	cyto
Q15363	-1.82391	3.63438	significant	Human	cyto
O75116	-1.7758	3.74164	significant	Human	cyto
O75694	2.30018	3.93385	significant	Human	nuc
O75815	-1.54627	1.30446	significant	Human	cyto
Q01581	-2.09631	3.28763	significant	Human	cyto
Q86Y07	1.56088	2.99711	significant	Human	nuc
Q99871	-1.47154		not significant	Human	-
Q9UBP0	-1.57005	1.03414	not significant	Human	-
Q7L2H7	-1.86094	4.47383	significant	Human	cyto
Q92522	3.70965	2.84263	significant	Human	nuc
Q9BRJ6	0.318247	1.03348	not significant	Human	-
P18615	1.03795	2.23412	significant	Human	nuc
Q92989	2.84216		not significant	Human	-
Q9P246	0.0985327	0.273598	not significant	Human	-
P25787	0.28801	1.53228	not significant	Human	-
Q9H078	-0.888441	0.840893	not significant	Human	-
O95819	-0.846863	0.227206	not significant	Human	-
Q8N5Y2	4.08753	1.93624	significant	Human	nuc
Q15545	-1.05917	0.21864	not significant	Human	-
Q12824	3.38312	2.42874	significant	Human	nuc
Q9Y484	1.81065	0.236442	not significant	Human	-
P29375	2.78852	1.59587	significant	Human	nuc
O43765	-3.1912	1.99259	significant	Human	cyto
Q9H987	1.26235	1.22997	not significant	Human	-
Q13637	-1.285	3.24664	significant	Human	cyto
Q8ND56	-0.870119	0.826019	not significant	Human	-
P08559	-1.78951	2.44048	significant	Human	cyto
Q13200	0.472119	1.59236	not significant	Human	-
P10209	0.311848	0.311969	not significant	HSV-1	-
O14734	-0.340653	1.45793	not significant	Human	-
Q9NQ29	-0.823707	2.90998	not significant	Human	-
P03905	0.71621	0.698785	not significant	Human	-
Q9H6E4	-0.775589	0.772809	not significant	Human	-
P19971	-1.99842	2.77073	significant	Human	cyto
Q9NXA8	0.324407		not significant	Human	-
Q14247	-0.190808	1.63431	not significant	Human	-
Q9H3H3	-2.523	3.36285	significant	Human	cyto
P49591	-1.65854	2.09136	significant	Human	cyto
P28288	0.23656	0.337854	not significant	Human	-
O95486	-0.880331	1.79088	not significant	Human	-
Q9UPQ9	-0.909275	0.774616	not significant	Human	-
P27708	-1.67636	2.83689	significant	Human	cyto
O95400	0.594852	2.006	not significant	Human	-
Q96HQ2	2.41744	2.63535	significant	Human	nuc
Q13137	-0.908716	4.01203	not significant	Human	-
Q5JSL3	-0.160728		not significant	Human	-
Q96DU7	-0.243932		not significant	Human	-
O75179	-1.37383	1.03065	not significant	Human	-
P36405	-1.88793	3.15164	significant	Human	cyto
Q5JTJ3	-0.60854	0.619323	not significant	Human	-
P17936	-0.779325	0.333093	not significant	Human	-
Q6P6C2	1.41406	2.05569	significant	Human	nuc
Q9BQ51	-0.689932	1.35398	not significant	Human	-
Q9H0C8	-2.2283	2.37028	significant	Human	cyto
O43399	-2.6395	3.51777	significant	Human	cyto
Q92844	-0.937286	0.0366524	not significant	Human	-
P46939	0.106781	0.0933296	not significant	Human	-
O15121	-1.70654	2.25311	significant	Human	cyto
P61081	-1.53321	1.95682	significant	Human	cyto
Q9HC35	-1.3904	1.49735	significant	Human	cyto
P43353	0.680862	0.770308	not significant	Human	-
Q96QU8	-1.553	2.1526	significant	Human	cyto
O43665	-1.89507	2.78537	significant	Human	cyto
Q8N300	-0.696544	0.497678	not significant	Human	-
Q86YZ3	1.23919		not significant	Human	-
Q9BZG1	-1.62871	3.38534	significant	Human	cyto
Q15050	1.84361	1.03938	not significant	Human	-
Q9GZR7	3.85381	3.02398	significant	Human	nuc
Q9NY33	-1.76993	3.59251	significant	Human	cyto
Q14764	-0.536834	0.561752	not significant	Human	-
Q9BSF4	-0.653582		not significant	Human	-
Q9NPD8	-1.46796	3.26861	significant	Human	cyto
Q8IUH3	3.12462	4.61632	significant	Human	nuc
Q9Y3R5	-1.64901	2.12015	significant	Human	cyto
O15160	1.81334	4.13197	significant	Human	nuc
Q14728	0.129897	0.0171341	not significant	Human	-
Q9UHI6	-0.681763	0.765232	not significant	Human	-
O75528	2.69385	5.12958	significant	Human	nuc
Q14790	-2.04135	2.8807	significant	Human	cyto
Q86UE8	1.07351	1.09408	not significant	Human	-
Q9H5V9	0.377164	0.0829118	not significant	Human	-
P46109	-0.960631	1.75014	not significant	Human	-
B0YJ81	0.290439	0.152518	not significant	Human	-
O95470	-0.840253	0.942504	not significant	Human	-
P16333	-1.52651	4.60008	significant	Human	cyto
Q9HBH5	-1.11815	1.25249	not significant	Human	-
Q5MNZ6	-1.64871	1.45126	significant	Human	cyto
Q10588	1.30751	1.57151	significant	Human	nuc
O95361	-0.986246	1.29981	not significant	Human	-
Q13574	-1.76105	0.975679	not significant	Human	-
Q92947	-2.95277	2.33495	significant	Human	cyto
Q8WUA2	0.0353958	0.521852	not significant	Human	-
P49184	0.528258	0.800007	not significant	Human	-
Q86V48	-0.242974	0.439514	not significant	Human	-
P07858	-2.07519	3.26362	significant	Human	cyto
Q9BQ70	-0.593764	2.18568	not significant	Human	-
Q2M1P5	-1.51433	2.30849	significant	Human	cyto
Q99436	0.618916	1.31668	not significant	Human	-
Q9Y6I3	-0.688495	1.17587	not significant	Human	-
Q7RTV0	3.31312	3.55146	significant	Human	nuc
Q15746	1.31092	0.990311	not significant	Human	-
Q86UB9	-0.996384	0.752305	not significant	Human	-
Q6UW56	-1.18077	2.31473	significant	Human	cyto
Q5T4B2	-1.33871	2.0792	significant	Human	cyto
P46783	-0.701655	4.28925	not significant	Human	-
Q6WCQ1	1.06638	3.2233	significant	Human	nuc
Q9ULP9	-2.2831	2.17346	significant	Human	cyto
Q969E2	-2.22475	3.03696	significant	Human	cyto
P49770	-1.36912	3.97863	significant	Human	cyto
Q13111	2.99209	1.88591	significant	Human	nuc
Q9BQ69	-0.455954		not significant	Human	-
Q8N138	-1.13302		not significant	Human	-
Q9BW61	1.86381	2.21927	significant	Human	nuc
Q16555	-1.72124	3.052	significant	Human	cyto
Q8IWZ8	2.34019	1.19055	not significant	Human	-
P15954	-1.11829	1.35961	significant	Human	cyto
Q9HCL2	-0.832532		not significant	Human	-
O43482	-0.28146		not significant	Human	-
Q02878	-1.84043	2.81732	significant	Human	cyto
P10218	-0.643483	0.183447	not significant	HSV-1	-
Q9UL18	-0.461604	0.148285	not significant	Human	-
Q8N201	2.5788	3.13168	significant	Human	nuc
Q6VMQ6	2.47239	1.57481	significant	Human	nuc
P22061	-2.66624	2.62154	significant	Human	cyto
P61421	-0.452322	0.891723	not significant	Human	-
Q96CW5	-1.01847	4.16328	significant	Human	cyto
P61764	-1.65679	2.79484	significant	Human	cyto
Q96GG9	-0.339518	1.4529	not significant	Human	-
P15586	-1.51367	4.05019	significant	Human	cyto
P49903	0.100193	0.4024	not significant	Human	-
O43294	-1.78872	2.15345	significant	Human	cyto
Q6PJG2	2.75111	4.48366	significant	Human	nuc
P11279	-1.99904	3.09586	significant	Human	cyto
O00161	0.910538	1.92046	not significant	Human	-
Q16270	-0.530984	0.0775811	not significant	Human	-
O75534	-1.40438	3.48355	significant	Human	cyto
Q13769	3.33592	3.23957	significant	Human	nuc
P50613	1.62249	4.32429	significant	Human	nuc
Q9Y6G3	-1.21535	0.0907063	not significant	Human	-
Q63HN8	-0.56279	2.27552	not significant	Human	-
Q8NCF5	-0.900039	1.38308	not significant	Human	-
Q8WUK0	0.259082		not significant	Human	-
P36957	-0.86722	3.67825	not significant	Human	-
Q6IQ49	1.28586	2.01589	significant	Human	nuc
Q9HBU6	-1.46359		not significant	Human	-
Q96AB6	-1.20323	1.14177	not significant	Human	-
Q7Z7K6	2.18736		not significant	Human	-
P02461	0.98118	1.37657	not significant	Human	-
Q9Y5V0	-0.387332	0.329529	not significant	Human	-
P28676	-2.4034	1.12588	not significant	Human	-
P10221	-0.439124	0.0590134	not significant	HSV-1	-
Q99685	-1.36712	1.96781	significant	Human	cyto
Q96CV9	-1.41936	4.88037	significant	Human	cyto
Q9UBV8	-1.59945	2.80944	significant	Human	cyto
Q9UN86	-0.537231	1.01427	not significant	Human	-
Q9BZZ5	2.87519	3.65009	significant	Human	nuc
Q9UK39	-0.779616	0.419554	not significant	Human	-
Q6UVY6	1.59741	1.71993	significant	Human	nuc
Q9H0P0	-2.10279	5.9527	significant	Human	cyto
Q5TC82	0.0335526	0.241011	not significant	Human	-
P36941	0.49065	0.0807472	not significant	Human	-
Q6P158	-0.520813	1.30374	not significant	Human	-
Q9Y383	-1.8264	2.8576	significant	Human	cyto
Q9NX01	-0.25098		not significant	Human	-
Q06609	-0.169222	0.0387219	not significant	Human	-
O43299	-2.1237	1.00127	not significant	Human	-
O14617	-1.86126	4.14552	significant	Human	cyto
Q9C037	-0.539645	0.526397	not significant	Human	-
Q92968	2.02422	0.0698823	not significant	Human	-
P52789	-2.18977	4.18151	significant	Human	cyto
Q12800	1.30431	2.01524	significant	Human	nuc
Q3V6T2	-1.21903	2.52839	significant	Human	cyto
Q9H2P0	1.90477	2.1325	significant	Human	nuc
Q13901	5.3349	3.92464	significant	Human	nuc
E9PRG8	1.81585	3.35986	significant	Human	nuc
P25786	0.519287	1.70018	not significant	Human	-
Q8ND04	-0.951574	0.253078	not significant	Human	-
Q9BPX5	0.613465	0.490886	not significant	Human	-
Q9UEU0	-0.716587	1.91277	not significant	Human	-
Q9UBT2	-2.04621	4.23962	significant	Human	cyto
Q9NQ48	-2.34978	2.76066	significant	Human	cyto
P98160	0.100339	1.04172	not significant	Human	-
Q8NF91	1.4696	3.28056	significant	Human	nuc
Q9NVT9	-2.30224	3.03504	significant	Human	cyto
P61962	0.0879602	0.150855	not significant	Human	-
P11233	-0.579786	1.29466	not significant	Human	-
Q86TU7	-1.42664	2.96348	significant	Human	cyto
Q15334	-0.834555	1.20435	not significant	Human	-
P59998	-0.298365	1.25793	not significant	Human	-
Q6NSJ5	0.279846		not significant	Human	-
Q9UBB5	3.39019	4.65949	significant	Human	nuc
Q9NWH9	2.05033	1.91065	significant	Human	nuc
Q04637	-1.89264	4.13598	significant	Human	cyto
P61086	-1.46231	3.39266	significant	Human	cyto
Q15554	3.34099	2.94972	significant	Human	nuc
P14859	0.801254		not significant	Human	-
Q9NRN7	-2.51747	4.99417	significant	Human	cyto
Q13433	-0.928586	1.14038	not significant	Human	-
Q8IVG5	-0.709035	1.55812	not significant	Human	-
O43251	2.33046	3.15645	significant	Human	nuc
Q05397	-0.66321	2.38422	not significant	Human	-
Q92585	1.717	1.07006	not significant	Human	-
Q8WZA0	-1.84931	3.6291	significant	Human	cyto
P42224	-2.31006	4.29049	significant	Human	cyto
O15460	-1.00421	1.6015	significant	Human	cyto
O75390	-2.53189	2.92499	significant	Human	cyto
O95352	-1.58263	3.61661	significant	Human	cyto
P03170	0.26495	0.0619024	not significant	HSV-1	-
P11182	-0.0367024	0.198177	not significant	Human	-
Q14457	-2.24693	1.39222	significant	Human	cyto
Q9NSY0	-0.368735		not significant	Human	-
Q5TGY3	2.75125	3.33791	significant	Human	nuc
Q15007	2.70372	1.26422	not significant	Human	-
P09936	-2.54423	3.88896	significant	Human	cyto
Q9UPQ7	-1.21868	2.39301	significant	Human	cyto
O95402	0.576648	0.309335	not significant	Human	-
Q8NEY1	-1.0716	3.02892	significant	Human	cyto
Q8IYB3	-1.47523	0.954956	not significant	Human	-
Q12872	2.55676	4.16065	significant	Human	nuc
Q9BZF3	0.0272695		not significant	Human	-
Q8TAD4	0.0612807		not significant	Human	-
Q99536	-1.96412	3.01215	significant	Human	cyto
Q9BWG4	1.40527		not significant	Human	-
O95456	-0.799852	1.23345	not significant	Human	-
Q13740	-2.10032	4.34292	significant	Human	cyto
P01834	4.69909		not significant	Human	-
Q16698	0.320657	0.916313	not significant	Human	-
Q15046	-1.42518	3.5225	significant	Human	cyto
Q86UP3	1.67607	0.377875	not significant	Human	-
P54819	-2.27053	2.25581	significant	Human	cyto
O95169	-0.945063	2.5295	not significant	Human	-
Q9Y4C2	-0.428712	1.24821	not significant	Human	-
P31150	-2.21367	3.92648	significant	Human	cyto
Q14012	-1.67452	2.96901	significant	Human	cyto
Q8IUD2	-1.44827	2.56891	significant	Human	cyto
P0DPB5	2.64591	0.672483	not significant	Human	-
P55212	-1.78905	3.92075	significant	Human	cyto
O95831	-1.32289	3.06385	significant	Human	cyto
Q15582	0.927905	0.64517	not significant	Human	-
O95394	-2.27453	3.00659	significant	Human	cyto
P16871	-1.60944	2.03113	significant	Human	cyto
Q8IWE2	-2.20845	4.32997	significant	Human	cyto
Q9Y5B0	-0.694854	0.0452348	not significant	Human	-
P82932	-1.45376	2.47022	significant	Human	cyto
P51003	-0.816371	3.06956	not significant	Human	-
O00178	-0.322581	1.34198	not significant	Human	-
O60507	-0.0387293	0.602693	not significant	Human	-
Q9Y244	-1.65688	1.75304	significant	Human	cyto
P42766	0.183037	0.740851	not significant	Human	-
Q9UJ68	-2.16795	5.38618	significant	Human	cyto
Q16629	-1.28786	0.378989	not significant	Human	-
P47755	-0.88176	3.16465	not significant	Human	-
Q9BSJ5	0.0577903		not significant	Human	-
O00115	-0.765782	0.954091	not significant	Human	-
Q9NX76	0.915076	1.89291	not significant	Human	-
P78318	-1.76728	3.04812	significant	Human	cyto
Q8WUQ7	-0.459683	0.16874	not significant	Human	-
P60866	-1.54515	1.94281	significant	Human	cyto
Q15181	-2.32922	4.45837	significant	Human	cyto
P62380	-0.0180736		not significant	Human	-
Q96K76	-1.75492	3.00287	significant	Human	cyto
Q8WUH6	-1.7827	2.10264	significant	Human	cyto
Q53H96	-1.15543	1.27869	not significant	Human	-
Q9NYA1	-2.30045		not significant	Human	-
P0DI83	0.830266	1.12519	not significant	Human	-
P22090	-0.928617	3.64368	not significant	Human	-
Q5JPE7	-0.78609	2.18015	not significant	Human	-
Q9Y448	-0.623154	1.92461	not significant	Human	-
Q9H0V9	-1.66273	3.96465	significant	Human	cyto
Q8IUF1	0.239426	0.787476	not significant	Human	-
P19022	0.119419	0.849716	not significant	Human	-
Q9H0S4	3.42058	3.96016	significant	Human	nuc
P00966	-2.43954	2.68689	significant	Human	cyto
Q8IVD9	-1.13823	2.48311	significant	Human	cyto
Q14678	-0.217219	1.24329	not significant	Human	-
Q99829	-1.83214	4.59364	significant	Human	cyto
Q9Y2E5	-1.42886	2.17413	significant	Human	cyto
P09871	-0.244261	0.997409	not significant	Human	-
Q9Y4A5	2.93217	3.71924	significant	Human	nuc
Q9UKA4	-0.987044	1.81775	not significant	Human	-
Q15785	-1.70641	1.50003	significant	Human	cyto
P49207	-1.71832	2.72182	significant	Human	cyto
Q9UK76	-1.07807	2.70056	significant	Human	cyto
Q8N9M1	2.49829		not significant	Human	-
P30040	-2.12621	3.80149	significant	Human	cyto
Q08J23	-1.8428	2.61659	significant	Human	cyto
P62273	-1.64266	1.56748	significant	Human	cyto
Q8NFW8	2.61536	4.13125	significant	Human	nuc
P18859	-1.83646	1.65722	significant	Human	cyto
Q96C10	-0.775722	1.00578	not significant	Human	-
P49810	-1.86239	2.60234	significant	Human	cyto
Q96PK6	3.46703	4.47105	significant	Human	nuc
O43896	-1.11729	1.11904	not significant	Human	-
O43615	-1.61903	5.61513	significant	Human	cyto
Q9HBL7	-0.488998	1.0399	not significant	Human	-
Q9UHV7	1.194		not significant	Human	-
P62253	-0.640713	2.22185	not significant	Human	-
O95848	-0.327726		not significant	Human	-
Q15170	-0.203131		not significant	Human	-
O43598	-0.962831	2.94526	not significant	Human	-
Q9NVC3	-1.37374	1.35168	significant	Human	cyto
Q14444	-0.421574	1.24505	not significant	Human	-
Q06265	2.91244	3.74583	significant	Human	nuc
P48507	-1.56492	3.31921	significant	Human	cyto
Q99496	2.54111	2.92751	significant	Human	nuc
Q6P4F2	2.0541		not significant	Human	-
Q9H4I2	2.00328	1.33593	significant	Human	nuc
Q5TEC6	1.70719	1.30329	significant	Human	nuc
Q9ULJ6	-0.219871		not significant	Human	-
Q8IWV8	-1.34059		not significant	Human	-
Q9HBI1	-0.167031	0.00689391	not significant	Human	-
Q5T200	1.87843	1.66557	significant	Human	nuc
Q9HCN8	-1.25409	0.729225	not significant	Human	-
Q9Y6E2	-2.28494	3.40684	significant	Human	cyto
O60610	-2.1269	5.54184	significant	Human	cyto
Q9UKL0	1.92779	2.75101	significant	Human	nuc
Q96NY9	1.52882		not significant	Human	-
P24468	3.67822	2.16595	significant	Human	nuc
Q05932	-2.48335	1.18278	not significant	Human	-
Q8N684	2.1858	3.69546	significant	Human	nuc
P04899	1.43717	2.35136	significant	Human	nuc
Q02252	-1.30521	3.24651	significant	Human	cyto
P09972	-1.12839	2.08374	significant	Human	cyto
P57723	0.097534		not significant	Human	-
P41743	-0.576147	0.995322	not significant	Human	-
P50895	0.433895	0.57272	not significant	Human	-
O75530	1.61441	2.91985	significant	Human	nuc
Q86TV6	1.10432		not significant	Human	-
Q8TC07	-1.41571	2.76159	significant	Human	cyto
Q9BY77	3.51283	3.83785	significant	Human	nuc
P62491	-0.841375	1.36697	not significant	Human	-
P52895	-2.10933	2.87381	significant	Human	cyto
Q9P0L0	-0.462607	2.87252	not significant	Human	-
Q9BRT9	-0.719456	1.27153	not significant	Human	-
Q13884	0.112026	0.12236	not significant	Human	-
Q0VDF9	-1.46498	1.897	significant	Human	cyto
Q6PL24	-1.2688	2.75393	significant	Human	cyto
P63302	-1.51059	1.92104	significant	Human	cyto
Q9H270	-1.89357	1.71398	significant	Human	cyto
Q9NP72	-2.19695	4.46021	significant	Human	cyto
O43301	-1.64678	1.83612	significant	Human	cyto
P11802	-0.685276	2.63085	not significant	Human	-
Q5EBL8	-0.102643	0.161716	not significant	Human	-
Q9NUB1	0.759273		not significant	Human	-
Q13303	0.443262	0.0900113	not significant	Human	-
Q9P0M6	1.05685		not significant	Human	-
Q5VT52	2.85063	4.80778	significant	Human	nuc
Q7Z434	-1.80265	3.52193	significant	Human	cyto
Q96GD4	0.845053		not significant	Human	-
Q9NXG6	0.88756	0.318593	not significant	Human	-
O14757	-0.242156	0.6565	not significant	Human	-
Q8NCC3	-0.559204	1.54585	not significant	Human	-
P07942	-1.26332	2.31994	significant	Human	cyto
P42575	-2.63278	5.64656	significant	Human	cyto
O43175	-1.70083	1.96039	significant	Human	cyto
Q8IWB1	-0.682535	0.399095	not significant	Human	-
O14618	-1.74902	1.92068	significant	Human	cyto
O95628	-0.921803	1.86186	not significant	Human	-
P09471	1.58006	0.615653	not significant	Human	-
P42126	-1.97202	2.91103	significant	Human	cyto
Q8NHU3	-0.956957	0.269705	not significant	Human	-
Q8TE02	-1.87058	0.0300086	not significant	Human	-
Q9H944	-0.0468067	0.719908	not significant	Human	-
Q9Y4P3	-0.893711	1.71572	not significant	Human	-
Q8TCJ2	-1.26465	2.6867	significant	Human	cyto
Q8IW35	-1.85478	3.0227	significant	Human	cyto
Q13098	-0.598608	0.830111	not significant	Human	-
Q96GC5	-0.834995	2.14224	not significant	Human	-
O76061	-2.20687	0.955631	not significant	Human	-
P55036	1.02757	4.01077	significant	Human	nuc
Q9NUG6	-1.34462	3.91024	significant	Human	cyto
Q9UJ83	-1.1392	2.61624	significant	Human	cyto
Q9Y4L1	-2.15952	4.36353	significant	Human	cyto
O95861	-2.14583	2.88209	significant	Human	cyto
Q8IWX8	2.576	0.58748	not significant	Human	-
Q9NQ66	-1.05498	0.0994097	not significant	Human	-
Q7L0Y3	-1.06067	3.08682	significant	Human	cyto
P54277	-0.0929029		not significant	Human	-
O94916	0.764235	2.85183	not significant	Human	-
Q9UHP3	-0.415589	1.51354	not significant	Human	-
P35790	-0.701565		not significant	Human	-
Q14739	1.56419	2.09118	significant	Human	nuc
Q8NBM8	-1.21973		not significant	Human	-
Q86U44	-0.744228	0.224332	not significant	Human	-
Q6P3X3	-1.44735	1.64819	significant	Human	cyto
O43390	3.91575	3.56946	significant	Human	nuc
Q14653	-0.730093		not significant	Human	-
P50995	-2.45328	2.54075	significant	Human	cyto
O75356	-3.76724		not significant	Human	-
Q9Y4Y9	0.894613	0.806786	not significant	Human	-
Q9Y5J6	-0.960933	0.698889	not significant	Human	-
Q7Z7F7	-2.62845	0.966801	not significant	Human	-
Q9H981	1.06159	1.56482	significant	Human	nuc
Q92692	-1.99549	5.5328	significant	Human	cyto
Q68DK7	2.78377	3.67993	significant	Human	nuc
P08842	-0.735281		not significant	Human	-
Q9H4L5	-1.28983	3.35443	significant	Human	cyto
Q15012	-1.82277	2.74738	significant	Human	cyto
Q96MX3	2.99462		not significant	Human	-
Q96HV5	-0.539593	0.63097	not significant	Human	-
O14832	0.0915046	0.632932	not significant	Human	-
Q12765	-2.49868	2.56545	significant	Human	cyto
P28072	0.956279	2.61882	not significant	Human	-
O75822	-1.65742	4.17376	significant	Human	cyto
Q93100	-0.622213		not significant	Human	-
Q9Y3D2	-0.149198	0.684053	not significant	Human	-
Q86W56	2.20806		not significant	Human	-
P57088	-0.675247	0.846311	not significant	Human	-
Q8TF68	2.57162	2.4899	significant	Human	nuc
P57772	-0.939855	1.27891	not significant	Human	-
P28702	2.15347	0.993911	not significant	Human	-
Q5SW79	-1.06053	4.3581	significant	Human	cyto
P34910	1.31773		not significant	Human	-
A1A4S6	-0.0450423	0.184755	not significant	Human	-
Q16881	-1.51408	2.96693	significant	Human	cyto
Q04760	-2.5863	3.32817	significant	Human	cyto
Q9NZD8	-1.38402	3.00244	significant	Human	cyto
P04294	0.0459249	0.528095	not significant	HSV-1	-
Q7L775	-0.0162384	0.368143	not significant	Human	-
P61964	2.68136	3.94137	significant	Human	nuc
P35221	-0.535044	2.31428	not significant	Human	-
Q8TCT7	-1.6623	1.50907	significant	Human	cyto
P62314	2.33897	4.20348	significant	Human	nuc
O00233	-1.09216	2.5573	significant	Human	cyto
Q9NTX5	-1.23812	4.36835	significant	Human	cyto
Q8TBC4	-1.79125	2.52248	significant	Human	cyto
Q13951	0.339616	1.09286	not significant	Human	-
P46937	-1.15324	2.96668	significant	Human	cyto
Q92979	2.04567	4.44348	significant	Human	nuc
Q9Y692	1.02852	2.52703	significant	Human	nuc
Q96RT1	0.84898	2.06629	not significant	Human	-
P48147	-1.52169	2.95651	significant	Human	cyto
Q9NPD3	1.61914	2.4033	significant	Human	nuc
P46108	-2.43531	3.68053	significant	Human	cyto
Q12834	-0.209618	0.924759	not significant	Human	-
P0C7P0	0.341664	0.11434	not significant	Human	-
Q15906	3.59946	2.4961	significant	Human	nuc
Q9GZU1	-1.21104	0.52971	not significant	Human	-
Q86YR5	-0.15325	0.46214	not significant	Human	-
Q8IXQ3	-0.966442	1.56179	not significant	Human	-
O75874	-2.654	4.27277	significant	Human	cyto
Q9Y4Z0	2.39536	3.68571	significant	Human	nuc
Q8NFD5	3.59767	4.49019	significant	Human	nuc
Q96GM5	3.67085	3.21211	significant	Human	nuc
Q9BV19	-2.5303	1.54669	significant	Human	cyto
Q9P2I0	3.37364	4.41569	significant	Human	nuc
P52756	3.19746	2.3828	significant	Human	nuc
Q6P4A7	-0.417003		not significant	Human	-
Q8IYA6	1.071	1.01617	not significant	Human	-
P49915	-2.04693	3.95223	significant	Human	cyto
Q96JC9	-0.539908		not significant	Human	-
Q5GLZ8	-2.1813	3.66622	significant	Human	cyto
P26022	-1.66454	3.38441	significant	Human	cyto
Q96JH7	-0.826493	1.69987	not significant	Human	-
A0JNW5	-0.164278	1.07814	not significant	Human	-
Q13415	2.43236	4.0996	significant	Human	nuc
P11169	-1.40223	2.70661	significant	Human	cyto
P62316	2.78506	3.25297	significant	Human	nuc
Q9BW62	-1.43562	3.34461	significant	Human	cyto
Q9NX00	0.158966	0.204956	not significant	Human	-
Q9Y2H2	2.65254		not significant	Human	-
Q9BQ15	0.990377	1.65828	not significant	Human	-
Q8WWI1	3.50148	2.46926	significant	Human	nuc
P62277	-0.865945	1.82869	not significant	Human	-
Q9NT62	-1.52389	3.03763	significant	Human	cyto
P07947	2.85439	2.61616	significant	Human	nuc
Q9Y4K1	-0.798055	1.94454	not significant	Human	-
Q5TA45	1.88434	1.85487	significant	Human	nuc
Q9UIC8	-2.53411	2.15937	significant	Human	cyto
Q86WA8	0.159002		not significant	Human	-
Q86YS6	0.497575	0.46977	not significant	Human	-
P23434	-1.95765	2.42417	significant	Human	cyto
O60551	-1.51669	0.783955	not significant	Human	-
Q9BRV8	-0.235166		not significant	Human	-
Q8NFX7	0.387447	0.104289	not significant	Human	-
P20618	0.528067	1.54674	not significant	Human	-
O95260	-1.27237	1.58979	significant	Human	cyto
Q8TBN0	-0.658558	0.269236	not significant	Human	-
Q9Y6N1	0.51599		not significant	Human	-
O43583	-1.12283	0.536646	not significant	Human	-
Q13114	0.468406		not significant	Human	-
Q86VY9	-1.61569	1.07222	not significant	Human	-
P45985	-1.33547	2.99044	significant	Human	cyto
P43246	-0.115222	0.293067	not significant	Human	-
Q9H3H5	-1.13052		not significant	Human	-
Q6IA86	-1.17916	2.94913	significant	Human	cyto
O43818	2.81829	4.69079	significant	Human	nuc
Q03518	-1.81175	2.97271	significant	Human	cyto
P67870	0.306893	0.526998	not significant	Human	-
Q9BSJ8	-1.56839	3.11823	significant	Human	cyto
P06493	-1.38805	1.15938	not significant	Human	-
Q9H9B1	2.52164	2.47585	significant	Human	nuc
Q9HD15	-1.44454	2.34994	significant	Human	cyto
Q86Y82	-1.15836	4.16694	significant	Human	cyto
Q9P2B4	-0.718916	1.14247	not significant	Human	-
Q9BVK8	0.027489		not significant	Human	-
Q06330	1.76807	2.17067	significant	Human	nuc
Q7Z7H5	-0.40304	1.6146	not significant	Human	-
Q9H2P9	-2.6852	3.59705	significant	Human	cyto
Q96RF0	-0.835561	1.61482	not significant	Human	-
Q96FF9	2.37871	4.38464	significant	Human	nuc
P41567	-0.898094	1.60234	not significant	Human	-
P38159	1.92745	2.02672	significant	Human	nuc
P35580	-0.399276	0.166534	not significant	Human	-
Q9UNP9	2.35053	5.32645	significant	Human	nuc
P19474	-1.34033	2.81683	significant	Human	cyto
P07948	2.7403	2.77769	significant	Human	nuc
P18085	-1.58098	2.64937	significant	Human	cyto
P34897	-1.01464	2.73382	significant	Human	cyto
P78537	-1.33966	0.92753	not significant	Human	-
P62987	-2.6442	1.87128	significant	Human	cyto
Q9NXX6	2.0912	1.48285	significant	Human	nuc
Q5VYS8	-0.766798		not significant	Human	-
O75376	2.82035	3.90447	significant	Human	nuc
Q9H1A3	-0.800775	2.65468	not significant	Human	-
Q9NZU5	-1.83771	2.46677	significant	Human	cyto
Q9H857	-1.25454	1.75599	significant	Human	cyto
Q9Y490	-1.4247	3.54675	significant	Human	cyto
P39060	-0.656036	0.593518	not significant	Human	-
Q86V21	-2.53451	4.4712	significant	Human	cyto
Q9Y3U8	-1.44989	1.0022	not significant	Human	-
Q9NX08	-1.93104	1.86963	significant	Human	cyto
P04626	-0.453282	0.12758	not significant	Human	-
Q99460	0.695778	2.62433	not significant	Human	-
Q53GT1	-1.58897	0.898056	not significant	Human	-
Q96GM8	1.90436	3.12412	significant	Human	nuc
P52292	0.482792	2.4421	not significant	Human	-
Q99640	-0.741223		not significant	Human	-
Q13765	-1.57231	4.15528	significant	Human	cyto
Q9BTE1	-1.71098	4.99409	significant	Human	cyto
P42771	-0.58041	1.76829	not significant	Human	-
O75208	-1.17535		not significant	Human	-
Q9Y2S6	-1.55192	0.227618	not significant	Human	-
P61106	-2.38539	4.4946	significant	Human	cyto
Q86VN1	-1.89903	3.34878	significant	Human	cyto
Q9NRF9	1.20962	2.53082	significant	Human	nuc
P21333	-1.67337	3.67262	significant	Human	cyto
P15289	-2.24168	1.74375	significant	Human	cyto
P60520	-1.07473	2.14559	significant	Human	cyto
O94964	-0.303079	0.486389	not significant	Human	-
Q9Y6M9	-0.289495	1.42307	not significant	Human	-
P20337	-2.23874	3.36745	significant	Human	cyto
P62917	-1.55367	3.81031	significant	Human	cyto
Q9NR19	-2.23676	4.19124	significant	Human	cyto
Q9Y426	-1.06903	3.27675	significant	Human	cyto
P00403	-1.51466	2.73953	significant	Human	cyto
Q4ZIN3	-0.716305	1.34452	not significant	Human	-
P50402	1.61664	2.67117	significant	Human	nuc
Q16656	1.68634		not significant	Human	-
Q9H081	1.97864		not significant	Human	-
P52948	3.15796	4.71104	significant	Human	nuc
Q86WQ0	-1.65468	2.56833	significant	Human	cyto
P62241	-2.63231	2.90055	significant	Human	cyto
Q5SXM8	-1.52284	1.16988	not significant	Human	-
Q08AG7	0.0504988	0.136149	not significant	Human	-
P51148	-2.56789	4.83157	significant	Human	cyto
Q8TAT6	-1.5842	2.6275	significant	Human	cyto
P30046	-2.16298	3.03693	significant	Human	cyto
O95149	-1.39158	2.27326	significant	Human	cyto
Q9Y5P6	-0.471857	1.46944	not significant	Human	-
Q9NYD6	2.10587		not significant	Human	-
Q9BRT6	2.41675	1.60938	significant	Human	nuc
O60763	-2.32372	3.91381	significant	Human	cyto
Q9UII4	0.941862	0.123344	not significant	Human	-
Q9UHY1	-2.70552	4.10163	significant	Human	cyto
Q86U86	3.18549	2.34874	significant	Human	nuc
Q53S33	-1.98403	2.31082	significant	Human	cyto
Q15121	-2.34547	2.78332	significant	Human	cyto
Q13425	0.384515	0.620629	not significant	Human	-
Q9Y5R8	-0.626683		not significant	Human	-
P28300	-0.626197	0.423016	not significant	Human	-
O75937	1.23232	2.51568	significant	Human	nuc
Q92934	-1.58188	2.99487	significant	Human	cyto
Q9Y5S9	-1.2987	0.877562	not significant	Human	-
O00422	1.45936	0.494193	not significant	Human	-
Q9GZN1	0.820432		not significant	Human	-
Q15020	2.84393	4.76245	significant	Human	nuc
Q86U70	1.42296	0.468118	not significant	Human	-
Q92922	4.02304	4.23123	significant	Human	nuc
O14545	-1.34064	2.91186	significant	Human	cyto
O60499	-0.890998	0.589824	not significant	Human	-
Q7KZI7	0.333145	0.974717	not significant	Human	-
O00458	-0.652452	1.60713	not significant	Human	-
O75525	3.33042	2.99287	significant	Human	nuc
P01911	-2.5627	4.81708	significant	Human	cyto
Q6P4E1	-0.625645	1.44127	not significant	Human	-
P15529	-2.54737	1.87782	significant	Human	cyto
Q9H9F9	1.81331	1.25778	not significant	Human	-
Q96CW1	0.594637	1.06653	not significant	Human	-
Q08257	-2.41115	3.51905	significant	Human	cyto
Q9NRN5	-0.717996	0.438798	not significant	Human	-
Q76FK4	2.82352	1.9624	significant	Human	nuc
O43488	-2.06862	4.46328	significant	Human	cyto
P14927	-1.89578	2.31171	significant	Human	cyto
Q9Y3E0	-0.668753	0.690362	not significant	Human	-
O00472	3.72665		not significant	Human	-
P17813	-1.85411	2.31398	significant	Human	cyto
Q14249	-1.05301	0.707891	not significant	Human	-
Q8IZL8	2.60179	5.12207	significant	Human	nuc
Q13595	-0.0068086	0.0853807	not significant	Human	-
O95147	1.55747	1.31074	significant	Human	nuc
P43034	-1.77222	5.1834	significant	Human	cyto
Q14318	-1.85265	2.82602	significant	Human	cyto
Q9Y4F5	-0.406918	0.495083	not significant	Human	-
Q9NYP7	-3.94723	1.02169	not significant	Human	-
Q8N5W9	0.509915	0.463446	not significant	Human	-
Q9NS69	-1.49227	2.65131	significant	Human	cyto
Q15386	-0.985361	2.09122	not significant	Human	-
Q9C0E2	-1.65231	2.08811	significant	Human	cyto
Q9UMZ2	-1.77842	2.09905	significant	Human	cyto
Q96AY4	0.129737		not significant	Human	-
Q9GZP4	-1.51993	4.17234	significant	Human	cyto
Q9UBU6	-0.342687	0.586756	not significant	Human	-
O75330	-0.368795	1.17307	not significant	Human	-
Q13443	-1.44112	1.11287	not significant	Human	-
P25205	0.491253	0.710013	not significant	Human	-
Q9BYX4	-1.49972	2.80487	significant	Human	cyto
Q96ST8	1.22072		not significant	Human	-
P34949	-2.85482	4.03801	significant	Human	cyto
Q9Y619	-0.329673		not significant	Human	-
Q14956	-1.32353	3.72753	significant	Human	cyto
Q9HAW4	1.74609	3.76733	significant	Human	nuc
Q92878	3.53982	3.64703	significant	Human	nuc
Q16537	-0.599981	2.12875	not significant	Human	-
Q9NPR9	-1.5399	2.128	significant	Human	cyto
Q15813	-2.08493	4.04851	significant	Human	cyto
Q96BT3	1.99835	1.23718	not significant	Human	-
P55209	-2.73672	3.78966	significant	Human	cyto
P18433	-0.0240866		not significant	Human	-
Q96F10	0.473165		not significant	Human	-
Q86UY6	2.37358	3.88937	significant	Human	nuc
P32322	-0.362174	1.06285	not significant	Human	-
P11766	-2.70077	3.19227	significant	Human	cyto
P20591	-2.57137	4.01133	significant	Human	cyto
P59768	1.37027	1.59502	significant	Human	nuc
Q99755	0.755775	0.350999	not significant	Human	-
Q13371	-1.38935	0.896166	not significant	Human	-
P24310	-1.31332	0.68241	not significant	Human	-
Q8WXG6	-1.09078		not significant	Human	-
P06744	-2.66613	5.59185	significant	Human	cyto
O95757	-1.14199	2.46571	significant	Human	cyto
P32321	-1.98493	1.81497	significant	Human	cyto
P46934	-1.58991	2.77296	significant	Human	cyto
Q5UCC4	-1.54386	2.77885	significant	Human	cyto
P16949	-2.44755	3.21041	significant	Human	cyto
O75175	-1.11786	2.12638	significant	Human	cyto
Q13625	1.34092	0.996252	not significant	Human	-
Q96ND0	-1.16796	1.3493	significant	Human	cyto
Q86T65	0.46558		not significant	Human	-
P07199	2.00827	1.55145	significant	Human	nuc
Q9NS73	2.64323	1.07609	not significant	Human	-
Q9Y6G5	-0.980392	2.11723	not significant	Human	-
P62304	2.21671	1.58631	significant	Human	nuc
Q8N8N7	0.195307	0.140292	not significant	Human	-
P33992	0.189885	0.497386	not significant	Human	-
Q15370	-1.33018	3.20402	significant	Human	cyto
P16278	0.707164	0.0144748	not significant	Human	-
Q14393	-1.19464	4.17956	significant	Human	cyto
O75298	-0.819265		not significant	Human	-
Q9H334	2.37144		not significant	Human	-
P35442	-0.95542	0.288893	not significant	Human	-
P04049	-1.37399	1.96896	significant	Human	cyto
P16219	-1.00038	0.00609023	not significant	Human	-
Q969F9	-1.91378	1.27175	not significant	Human	-
Q92543	-2.23559		not significant	Human	-
Q93015	1.00549		not significant	Human	-
Q92547	1.26337		not significant	Human	-
P29317	-0.736332	2.8023	not significant	Human	-
Q9UMR2	-0.417798	0.39028	not significant	Human	-
P62312	2.21271	4.6428	significant	Human	nuc
Q6IAN0	-0.869868	0.974175	not significant	Human	-
Q9UGY1	3.35004	1.17217	not significant	Human	-
P51452	-2.57324	4.19795	significant	Human	cyto
Q13541	0.816679		not significant	Human	-
Q9UKT5	0.455376		not significant	Human	-
Q13057	-1.07	0.981887	not significant	Human	-
Q15036	-1.47037	2.60187	significant	Human	cyto
Q15904	-0.534449	1.87799	not significant	Human	-
Q68E01	2.58448	3.60611	significant	Human	nuc
P26006	-1.31523	1.49674	significant	Human	cyto
Q03167	-0.899109	1.04701	not significant	Human	-
Q07352	-0.577191	0.496624	not significant	Human	-
O60716	-0.341451	1.60893	not significant	Human	-
Q9BSV6	-1.70709	1.01408	not significant	Human	-
Q9BTV4	-0.660766	2.61946	not significant	Human	-
Q8IUR7	0.786035	1.26982	not significant	Human	-
Q9Y6D0	-1.44232	0.823679	not significant	Human	-
Q6NUQ1	-1.31406	2.42403	significant	Human	cyto
P08172	-0.103775		not significant	Human	-
Q99424	-0.0142388	0.348326	not significant	Human	-
P33764	-0.276872	0.313189	not significant	Human	-
P42566	-1.58904	4.64262	significant	Human	cyto
Q9BV29	-0.978302		not significant	Human	-
Q96GK7	-1.89242	2.68405	significant	Human	cyto
Q15011	-1.93996	0.982839	not significant	Human	-
Q9UBL3	2.51188	3.21032	significant	Human	nuc
Q5VWQ8	0.213531	0.319819	not significant	Human	-
Q9BV20	-1.82441	2.7302	significant	Human	cyto
Q8TD43	0.809976	2.37463	not significant	Human	-
Q13618	-0.514033	1.80962	not significant	Human	-
O95816	-1.41266	2.59428	significant	Human	cyto
Q969G3	4.19783	3.15962	significant	Human	nuc
Q8TDX7	-2.27143	2.45092	significant	Human	cyto
Q86VP1	-0.896566	2.13727	not significant	Human	-
P61006	-1.24223	3.38504	significant	Human	cyto
Q14690	4.63451	3.75193	significant	Human	nuc
Q9Y6J9	1.57913	4.15116	significant	Human	nuc
Q9Y6E0	-1.60433	2.74186	significant	Human	cyto
Q9BQ49	-0.327859	0.809974	not significant	Human	-
Q6ZW31	-0.777691	1.17235	not significant	Human	-
Q5HYK7	-1.17254	0.624115	not significant	Human	-
P18077	-1.98424	3.41775	significant	Human	cyto
Q9BZI7	-0.693439	0.331347	not significant	Human	-
Q9ULW3	3.29959	3.40961	significant	Human	nuc
Q96EM0	-1.9315	3.97738	significant	Human	cyto
Q8TDB6	-0.942389	1.505	not significant	Human	-
O60427	-1.10858		not significant	Human	-
P55327	-0.0786428	0.471915	not significant	Human	-
Q8N8L6	-0.425203		not significant	Human	-
O43314	-1.23876	0.923206	not significant	Human	-
Q9P1T7	-0.568707	0.202445	not significant	Human	-
Q9BUR4	0.422761	0.958112	not significant	Human	-
P25942	1.01525		not significant	Human	-
P51665	0.924791	3.50092	not significant	Human	-
P62847	-1.55343	2.95875	significant	Human	cyto
O15371	-2.04547	4.48301	significant	Human	cyto
Q9NRL2	3.87675	6.11137	significant	Human	nuc
O75044	-0.825015	3.55396	not significant	Human	-
Q92974	-0.948004	2.82366	not significant	Human	-
O94903	-1.65507	3.51799	significant	Human	cyto
Q8N122	-1.03949	2.00483	significant	Human	cyto
Q7RTV5	-1.75864	1.58957	significant	Human	cyto
Q8N4P3	-0.255271	0.771337	not significant	Human	-
P62979	-0.206516	0.520021	not significant	Human	-
Q13416	2.70063	2.89289	significant	Human	nuc
P25445	-1.58742	2.29156	significant	Human	cyto
Q93074	0.413797	0.873195	not significant	Human	-
P04264	1.73504	0.555256	not significant	Human	-
Q96EY5	-2.35576	1.52415	significant	Human	cyto
P36578	-1.39654	2.61528	significant	Human	cyto
Q6ICB4	-0.429534	0.226569	not significant	Human	-
P17987	-0.955436	1.78603	not significant	Human	-
Q7Z3B4	2.82399	3.40568	significant	Human	nuc
Q9H1J1	-0.866046		not significant	Human	-
Q9Y6K9	-0.683326	1.91109	not significant	Human	-
Q9HB40	-1.50247	4.05392	significant	Human	cyto
P0CG08	-1.69472	3.39865	significant	Human	cyto
Q9BVI4	2.63789	4.69793	significant	Human	nuc
O43427	-1.51634	0.72874	not significant	Human	-
P05386	-2.19938	2.32583	significant	Human	cyto
Q96I23	-1.18453		not significant	Human	-
P60059	-0.46736	0.754978	not significant	Human	-
Q14116	-0.156554		not significant	Human	-
P54886	1.4029	2.84837	significant	Human	nuc
Q8TCS8	-1.08492	2.0434	significant	Human	cyto
Q9UI12	-1.95234	4.39235	significant	Human	cyto
P35249	1.96633	4.58032	significant	Human	nuc
Q9UBQ5	-2.42128	3.09505	significant	Human	cyto
Q7Z4R8	-2.74563	1.53266	significant	Human	cyto
P32004	-1.51755	2.34349	significant	Human	cyto
Q86UU1	-1.03106	2.22982	significant	Human	cyto
Q9BY32	-2.08176	2.87908	significant	Human	cyto
Q5BKZ1	1.9896	1.73933	significant	Human	nuc
P14621	-2.42052		not significant	Human	-
Q9UPQ0	0.0131723	0.2425	not significant	Human	-
Q9Y2U8	2.05255	4.18163	significant	Human	nuc
Q99538	0.923894	0.589446	not significant	Human	-
Q86UE4	-0.695429	2.23437	not significant	Human	-
P08047	3.43433	3.78785	significant	Human	nuc
O15541	0.558098		not significant	Human	-
P29466	-1.43481	3.6884	significant	Human	cyto
P62269	-1.13389	3.60684	significant	Human	cyto
Q9BYT8	-3.01337	4.25946	significant	Human	cyto
P49757	0.108881	0.952955	not significant	Human	-
Q7LBR1	-1.31017	0.798116	not significant	Human	-
Q9UK59	-1.66345	2.53378	significant	Human	cyto
Q14145	-0.481386	0.967419	not significant	Human	-
P16401	4.47146	1.23309	not significant	Human	-
Q9C002	-1.5718	0.695392	not significant	Human	-
Q9P2G1	-0.754626	0.50644	not significant	Human	-
Q11206	-0.143548	0.305859	not significant	Human	-
P43155	-1.55413	1.77114	significant	Human	cyto
Q8N511	-1.71905	1.69438	significant	Human	cyto
Q9BUA3	2.55171		not significant	Human	-
Q5JWF2	1.74351	2.46093	significant	Human	nuc
Q2KHT3	0.354606	0.183499	not significant	Human	-
Q9Y4W6	-0.941483	2.65165	not significant	Human	-
Q8IWD4	0.814519	0.0954855	not significant	Human	-
Q8ND76	1.31643	1.04487	not significant	Human	-
P16435	-1.72408	3.71082	significant	Human	cyto
O95696	2.82515	2.14367	significant	Human	nuc
P49419	-2.31658	4.08303	significant	Human	cyto
Q9ULD4	1.90299		not significant	Human	-
Q96L91	2.24461	2.84575	significant	Human	nuc
P21291	-1.59333	1.4661	significant	Human	cyto
Q7L9L4	-2.07465	3.81255	significant	Human	cyto
Q15532	3.39791	1.98813	significant	Human	nuc
Q92738	1.08046		not significant	Human	-
Q9NZ32	-1.19414	4.73452	significant	Human	cyto
Q5EB52	1.42895	0.113133	not significant	Human	-
P49411	-2.28174	4.3018	significant	Human	cyto
Q9Y487	-0.630976	2.02469	not significant	Human	-
Q9Y5L0	-1.0047	3.09435	significant	Human	cyto
O95834	-1.95838	1.59407	significant	Human	cyto
Q15796	-0.546838		not significant	Human	-
Q9Y227	-1.13409	0.805455	not significant	Human	-
Q9H788	-1.42163	1.55353	significant	Human	cyto
P00367	-2.06011	3.29787	significant	Human	cyto
Q7L3B6	-0.448782	0.476327	not significant	Human	-
Q9Y2R5	-1.9126	2.01887	significant	Human	cyto
Q9UHI8	0.395408		not significant	Human	-
Q9ULC4	-1.23752	1.3303	significant	Human	cyto
Q8TF66	-1.85828	3.01293	significant	Human	cyto
Q9NTJ3	0.589879	1.49465	not significant	Human	-
P29536	-0.918517	1.50282	not significant	Human	-
Q6ZSR9	-0.149802	1.12571	not significant	Human	-
P24821	1.19019	1.59446	significant	Human	nuc
Q9NP66	1.77985	1.18226	not significant	Human	-
Q8WXF1	3.91286	3.42051	significant	Human	nuc
Q9Y240	-0.111017	0.17714	not significant	Human	-
Q9NRN9	-1.89413	2.05889	significant	Human	cyto
Q96SL4	-1.24586	2.49085	significant	Human	cyto
Q68D91	-0.266626	0.715476	not significant	Human	-
P10768	-1.86165	2.41618	significant	Human	cyto
P19174	-1.85939	4.34108	significant	Human	cyto
Q8WU76	-1.30306	1.36987	significant	Human	cyto
Q9NW82	-0.321424	0.042169	not significant	Human	-
Q9BZJ0	2.934	4.40395	significant	Human	nuc
P11413	-2.16175	3.18406	significant	Human	cyto
P47712	-0.203844		not significant	Human	-
P37235	-1.65754	3.64305	significant	Human	cyto
Q6VEQ5	-2.30774	1.95145	significant	Human	cyto
Q9BZL1	-0.859757	0.970798	not significant	Human	-
P04259	1.1815		not significant	Human	-
O00505	-0.0185005	0.863498	not significant	Human	-
P49755	-1.96538	3.31729	significant	Human	cyto
Q5TGL8	-0.265173	0.893524	not significant	Human	-
P22670	1.58709	3.74799	significant	Human	nuc
P62341	-1.36844	0.968046	not significant	Human	-
P40855	-2.04189	3.32438	significant	Human	cyto
P02458	-0.89565		not significant	Human	-
P10211	0.865944	0.648892	not significant	HSV-1	-
Q96D46	-1.16403	2.57833	significant	Human	cyto
Q96HI0	2.84092		not significant	Human	-
P51884	-1.32441	3.34302	significant	Human	cyto
O60476	-0.056664	0.330796	not significant	Human	-
Q96AG4	-0.487674	1.61032	not significant	Human	-
P53582	1.23678	2.04191	significant	Human	nuc
Q658Y4	-1.04531	2.61753	significant	Human	cyto
Q9Y4B6	2.65663	1.76876	significant	Human	nuc
Q9P031	3.05072	2.61963	significant	Human	nuc
Q12904	-2.17143	5.63254	significant	Human	cyto
Q5SWX8	-1.13234	1.41362	significant	Human	cyto
P42898	-0.416305	1.23697	not significant	Human	-
Q9H019	-0.708311	0.974646	not significant	Human	-
Q96QG7	-1.16472	0.560515	not significant	Human	-
Q30201	0.459421	0.107422	not significant	Human	-
Q99471	-2.30874	1.89054	significant	Human	cyto
O00300	-0.111899	0.0815781	not significant	Human	-
Q9Y266	-2.15173	3.96518	significant	Human	cyto
Q9UBQ7	-2.36764	3.14397	significant	Human	cyto
Q14691	-0.0941481	0.548016	not significant	Human	-
P42285	3.76171	3.9911	significant	Human	nuc
Q92766	0.983231	1.59069	not significant	Human	-
P63218	0.511732	0.280937	not significant	Human	-
Q7Z7M9	-0.403191	0.286334	not significant	Human	-
O95425	1.83725	1.8	significant	Human	nuc
Q99933	-0.275709	0.19901	not significant	Human	-
Q9BXV9	0.655788	0.201127	not significant	Human	-
Q9Y2X7	0.495999	0.294821	not significant	Human	-
P29279	0.0106888	0.00569584	not significant	Human	-
Q9BX67	-1.61405	2.04333	significant	Human	cyto
Q96M27	-1.6403	3.58533	significant	Human	cyto
P06280	-0.683396	0.186449	not significant	Human	-
O43567	-1.14995	1.55798	significant	Human	cyto
Q9Y6Q9	0.430406	0.116102	not significant	Human	-
P20339	-2.46385	4.31571	significant	Human	cyto
P36543	-1.33736	4.58874	significant	Human	cyto
Q8TB72	-0.202171		not significant	Human	-
P57764	-1.53889	2.23945	significant	Human	cyto
P98170	-2.5518	2.74205	significant	Human	cyto
P09525	-2.87366	3.87976	significant	Human	cyto
Q15369	-1.28736	0.659226	not significant	Human	-
Q9UM00	-0.613465	1.14079	not significant	Human	-
[truncated: 4,655 more rows]

## Sheet: Data_S2B
Term	Overlap	P-value	Adjusted P-value	Odds Ratio	Combined Score	Genes
Focal Adhesion (GO:0005925)	146 out of 387	3.76041e-42	1.21085e-39	4.96462	473.546	RPL4;SCARB2;CYFIP1;NCKAP1;RPL30;RPL3;TES;CD81;RPL8;RPL10A;PVR;RPL6;RPL7;RPS15;ALCAM;RPS16;RPS19;RPS18;CFL1;CAPN2;CHP1;CPNE3;CAPN1;RPS11;TNS3;TGM2;PDGFRB;PDIA3;MAP2K1;RPS9;MAP2K2;RPS7;TPM4;RPS8;RPS5;ADAM10;PFN1;TLN1;PPIA;VCL;CD151;FBLIM1;PXN;ARL2;CD99L2;IQGAP1;LPP;HSP90B1;CNN3;CNN2;DPP4;NCSTN;PACSIN2;LPXN;RSU1;CD99;HSPA9;FZD2;HSPA5;LAYN;MSN;PARVA;L1CAM;IGF2R;EHD3;DAB2;PTK7;RPS29;HYOU1;CALR;FERMT2;…
Intracellular Organelle Lumen (GO:0070013)	237 out of 856	4.80455e-41	6.77902e-39	3.20663	297.692	CYFIP1;APP;ISCA2;SPARC;ECI1;NUDT1;NUDT2;TXNDC12;GLS;GCSH;C4A;PNP;FTH1;FDXR;LONP1;MCCC2;GSTK1;ARSA;ACOT9;CLPX;LARS2;PPA2;LACTB2;PDE12;ETHE1;CLPP;BOLA3;FDX1;MXRA8;SUCLG2;SUCLG1;ALDH7A1;GCDH;SHMT2;GNS;TGOLN2;PRDX3;PRDX5;HSPH1;PRDX4;GRPEL1;LTA4H;APOE;APOB;ATG7;PCK2;GSDMD;ACADSB;DERA;CS;GLUD1;ALDH6A1;ARL2BP;CALU;HYOU1;CALR;GPI;GFM1;HIBADH;FKBP14;MIA3;ACTR1B;C1QBP;TSPO;SDF4;ACADM;TIMP1;TK1;CTSD;CTSC;CT…
Cell-Substrate Junction (GO:0030055)	146 out of 395	6.31586e-41	6.77902e-39	4.80292	444.572	RPL4;SCARB2;CYFIP1;NCKAP1;RPL30;RPL3;TES;CD81;RPL8;RPL10A;PVR;RPL6;RPL7;RPS15;ALCAM;RPS16;RPS19;RPS18;CFL1;CAPN2;CHP1;CPNE3;CAPN1;RPS11;TNS3;TGM2;PDGFRB;PDIA3;MAP2K1;RPS9;MAP2K2;RPS7;TPM4;RPS8;RPS5;ADAM10;PFN1;TLN1;PPIA;VCL;CD151;FBLIM1;PXN;ARL2;CD99L2;IQGAP1;LPP;HSP90B1;CNN3;CNN2;DPP4;NCSTN;PACSIN2;LPXN;RSU1;CD99;HSPA9;FZD2;HSPA5;LAYN;MSN;PARVA;L1CAM;IGF2R;EHD3;DAB2;PTK7;RPS29;HYOU1;CALR;FERMT2;…
Mitochondrial Matrix (GO:0005759)	128 out of 355	1.08054e-34	8.69836e-33	4.58599	358.672	ISCA2;ACAA2;ECI1;NUDT1;NUDT2;ALDH1L2;YARS2;GLS;TXN2;GCSH;ABHD10;FDXR;LONP1;MCCC2;RARS2;ACOT9;GSTK1;PUS1;TRNT1;CLPX;LARS2;PPA2;LACTB2;PDE12;BOLA3;CLPP;ETHE1;FDX1;SUCLG2;SUCLG1;ALDH7A1;ISCU;GCDH;SHMT2;ARL2;MRPL14;ACAT1;PRDX3;PRDX5;GRPEL1;PITRM1;PCK2;HSPA9;MPST;PDHA1;GOT2;IDH2;MRPL28;TIMM44;ACADSB;CS;GLUD1;ALDH6A1;ARL2BP;ACO2;GFM1;ACADVL;HIBADH;ETFA;MRPL37;ETFB;MRPL35;NADK2;MRPL40;ALDH2;C1QBP;IDH3B;…
Mitochondrial Membrane (GO:0031966)	152 out of 540	2.88547e-27	1.85824e-25	3.19241	195.088	MTCH2;NDUFA11;TAMM41;NDUFA10;CISD2;PHB2;TOMM22;PMPCB;PMPCA;TMEM14C;CPT1A;STARD7;MRPS18B;TOMM34;ACSL4;SDHC;ACSL3;BCS1L;SDHA;SDHB;CLPX;GCAT;COX6B1;TUFM;RAB32;GNPAT;COX7A2L;GPD2;YME1L1;VDAC2;VDAC1;UQCRC2;RAF1;UBA52;DAP3;UQCRB;SHMT2;NDUFB11;MRPL19;PSEN2;MRPL14;MRPL12;UQCRH;LDHB;APOO;RHOT2;CYB5R3;CYC1;NDUFV1;RAB11FIP5;COA3;FIS1;MRPL28;RMDN3;TIMM44;MRPL24;MRPL22;MAVS;NDUFAF4;NDUFAF3;SFXN1;NDUFAF1;MCU;B…
Endoplasmic Reticulum Membrane (GO:0005789)	187 out of 801	1.27143e-22	6.82337e-21	2.49049	125.563	SCARB2;PI4K2B;AHCYL1;TMEM41B;ARL6IP1;PDCD6;PITPNB;SPPL2B;CISD2;PLOD2;MSMO1;EMC10;AUP1;LCLAT1;ABHD12;NSDHL;POFUT2;OSBP;SLC39A7;TMEM38B;PCYT2;SACM1L;ALG5;TAP2;TAP1;HLA-C;ACSL4;ACSL3;PDIA6;DPM1;POR;TMX3;SLC9A6;SOAT1;TMX2;STIM1;TMX1;ILVBL;UBA52;RTN3;COPB2;VCP;COPA;TMED10;RETSAT;RPN2;LMAN2L;TEX264;UBA5;COPB1;SEL1L;MGST1;PLD3;RTN4;HSP90B1;CYB5R2;APOO;CYB5R3;RDH11;SSR1;MLEC;KDSR;APOB;RAB6A;HMOX2;SEC31A;…
Secretory Granule Lumen (GO:0034774)	100 out of 316	2.26699e-22	1.04282e-20	3.71921	185.36	APP;CYFIP1;SPARC;SERPINE1;PYCARD;PNP;COTL1;FAM3C;ACAA1;GYG1;ARSA;PRKCD;EEF1A1;ACLY;NHLRC2;PPIA;VCL;FTL;VCP;TEX264;GNS;CNN2;SDCBP;CYB5R3;PRDX4;A2M;ATG7;S100A11;TXNDC5;CTSA;GSDMD;IDH1;RAB27A;GGH;PA2G4;EEF2;PRDX6;C6ORF120;NFKB1;DERA;TOLLIP;NIT2;LGALS3BP;GPI;PYGB;ECM1;HSP90AB1;HEXB;FAF2;GDI2;OLA1;HMGB1;ALAD;HEBP2;ACTR1B;NAPRT;PGM2;TIMP1;CTSD;CTSC;SERPINB1;HSP90AA1;DBNL;ANXA2;DYNLT1;PGAM1;F3;APRT;DNAJ…
Mitochondrial Inner Membrane (GO:0005743)	110 out of 370	4.69435e-22	1.88948e-20	3.40588	167.264	NDUFA11;TAMM41;NDUFA10;PHB2;PMPCB;PMPCA;MRPS18B;SDHC;BCS1L;SDHA;SDHB;CLPX;GCAT;COX6B1;COX7A2L;GPD2;YME1L1;UQCRC2;DAP3;UQCRB;SHMT2;NDUFB11;MRPL19;PSEN2;MRPL14;MRPL12;UQCRH;APOO;LDHB;CYC1;NDUFV1;COA3;MRPL28;TIMM44;MRPL24;MRPL22;NDUFAF4;NDUFAF3;SFXN1;NDUFAF1;MCU;MRPS17;COX7B;MRPS15;SLC25A3;MRPS16;MRPS11;MRPS10;MRPL37;COX7C;MRPL35;MRPL41;MRPL3;MRPL2;MRPL40;MRPL1;AIFM1;CPT2;OPA1;NNT;TIMM17A;UQCRFS1;MR…
Azurophil Granule (GO:0042582)	61 out of 155	2.24176e-19	7.49625e-18	5.15726	221.462	PYGB;B4GALT1;RAB3D;HEXB;FAF2;GDI2;HEXA;LPCAT1;PYCARD;HEBP2;LAMP1;NAPRT;LAMP2;CPNE1;CPNE3;CTSC;ARSA;ANXA2;GAA;PRKCD;STX7;ANXA11;NDUFC2;CKAP4;DDOST;DNAJC3;ACLY;TUBB2A;VAMP7;DNAJC5;ARL8A;FTL;VCP;RAB5C;MGST1;PRCP;GNS;RAP1B;SDCBP;NCSTN;CYB5R3;PSAP;MAPK1;STX3;TXNDC5;CTSA;DYNC1H1;PTGES2;SURF4;GGH;DNAJC13;PA2G4;TUBB4B;C6ORF120;PRDX6;CPPED1;GALNS;FABP5;IMPDH1;TOLLIP;ACTR10
Organelle Inner Membrane (GO:0019866)	110 out of 398	2.32803e-19	7.49625e-18	3.06982	131.708	NDUFA11;TAMM41;NDUFA10;PHB2;PMPCB;PMPCA;MRPS18B;SDHC;BCS1L;SDHA;SDHB;CLPX;GCAT;COX6B1;COX7A2L;GPD2;YME1L1;UQCRC2;DAP3;UQCRB;SHMT2;NDUFB11;MRPL19;PSEN2;MRPL14;MRPL12;UQCRH;LDHB;APOO;CYC1;NDUFV1;COA3;MRPL28;TIMM44;MRPL24;MRPL22;NDUFAF4;NDUFAF3;SFXN1;NDUFAF1;MCU;MRPS17;SLC25A3;COX7B;MRPS15;MRPS16;MRPS11;MRPS10;MRPL37;MRPL35;COX7C;MRPL41;MRPL3;MRPL2;MRPL40;MRPL1;AIFM1;OPA1;CPT2;NNT;TIMM17A;UQCRFS1;MR…
Ficolin-1-Rich Granule Lumen (GO:1904813)	53 out of 123	4.15927e-19	1.21753e-17	6.00374	254.101	GPI;HSP90AB1;HMGB1;APEH;ALAD;PNP;ACTR1B;FTH1;COTL1;PGM2;CAPN1;GYG1;CTSD;PGM1;CTSB;HSP90AA1;DBNL;DYNLT1;PGAM1;EEF1A1;ACLY;PKM;CAT;ALDOC;PLEKHO2;ALDOA;PPIA;VCL;PAFAH1B2;CSTB;VCP;ASAH1;CANT1;CAB39;GSTP1;GNS;CST3;PRDX4;CAND1;MAPK1;LTA4H;ATG7;GSDMD;GSN;IDH1;PDAP1;EEF2;MAPK14;DERA;PFKL;IMPDH1;IMPDH2;ACTR10
Endosome Membrane (GO:0010008)	102 out of 361	8.81253e-19	2.3647e-17	3.1589	131.325	SCARB2;PI4K2B;TFRC;SPPL2B;ANTXR2;RABGEF1;SCAMP4;LAPTM4A;LAMP1;LAMP2;ANKFY1;VPS35;VPS36;MAP3K7;WLS;PDIA3;SLC11A2;VPS33B;HLA-C;SCAMP1;SCAMP3;SCAMP2;RUFY1;ACAP2;ZFYVE16;SLC9A6;UBA52;OPTN;PI4K2A;VPS28;RAB5B;RAB5C;TSG101;VPS26A;NDRG1;PLD3;SNX3;NCSTN;SNX1;SNX2;VPS11;PACSIN2;RIPK1;APOB;SNX8;SNX6;VPS16;RAB4A;DNAJC13;SNF8;IGF2R;EHD1;EHD3;EHD4;ATG16L1;UBA1;RAB5A;MYD88;ITGB1;RNF13;CLTC;ARHGAP1;SNX12;ECE1;KI…
Ficolin-1-Rich Granule (GO:0101002)	66 out of 184	2.38026e-18	5.89573e-17	4.44905	180.539	GPI;HSP90AB1;SLC2A3;HMGB1;APEH;ALAD;PNP;ACTR1B;LAMP1;FTH1;LAMP2;COTL1;SIRPA;PGM2;CAPN1;GYG1;CTSD;PGM1;CTSB;HSP90AA1;DBNL;DYNLT1;GAA;PGAM1;RHOA;SERPINB6;EEF1A1;ACLY;DYNC1LI1;PKM;CAT;ALDOC;PLEKHO2;ALDOA;PPIA;ARL8A;VCL;PAFAH1B2;CSTB;VCP;ASAH1;CANT1;CAB39;COPB1;GSTP1;UBR4;PRCP;GNS;CST3;PRDX4;CAND1;MAPK1;LTA4H;ATG7;GSDMD;GSN;IDH1;PDAP1;EEF2;MAPK14;DERA;DIAPH1;PFKL;IMPDH1;IMPDH2;ACTR10
Lysosome (GO:0005764)	122 out of 503	1.96651e-16	4.52297e-15	2.57415	93.0944	SCARB2;SCARB1;SPPL2B;LAPTM4A;LAMP1;LAMP2;ANKFY1;AP1S1;VPS35;ATP6V1E1;GYG1;RAB2A;NSF;ARSA;USP5;PRKCD;STX7;VPS33B;SLC11A2;AP1B1;TSC2;RRAGA;RRAGC;HGS;UBA52;PI4K2A;ARL8A;ARL8B;ATP6V1A;RAB5C;PDE1C;PSEN2;VPS26A;BCL10;GNS;PLD3;DPP4;NCSTN;SNX1;SNX2;PSAP;VPS11;SLC38A7;ATP6V1H;APOB;ATP6V1D;ATP6V1C1;VPS16;AP1M1;TXNDC5;SNX6;CTSA;TMEM192;RAB27A;LNPEP;DNAJC13;VASN;DAB2;MAN2B2;CHMP2B;PPT1;CHMP2A;UBA1;ADA;ITM2C;…
Early Endosome (GO:0005769)	87 out of 307	2.69164e-16	5.77805e-15	3.15732	113.194	APP;PI4K2B;SNX12;PTPN23;EEA1;RABGEF1;CHMP1A;ANKFY1;AP1S1;VPS35;AP3S1;UBXN6;WLS;APPL1;MAP2K1;ANXA1;MAP2K2;STX8;SLC11A2;STX7;VPS33B;AP1B1;HLA-C;AP3B1;TBC1D2B;COMMD1;F3;SLC39A14;RUFY1;RAB32;ZFYVE16;SLC9A6;HGS;WDFY1;PI4K2A;VPS28;VAC14;ASAH1;RAB5B;RAB5C;TSG101;LRP1;VPS4A;HTT;VPS26A;VPS26B;SNX33;TM9SF4;PLD3;HSPD1;PRDX3;SNX3;RAB21;GGA1;AP3M1;CLN3;SNX1;GGA3;SNX27;MICALL1;VPS11;RAB29;MAPK1;APOE;APOB;SNX8;…
Cytoplasmic Vesicle Lumen (GO:0060205)	46 out of 115	2.82113e-15	5.67752e-14	5.27004	176.555	CYFIP1;GPI;CSTB;VCP;PDXK;HSP90AB1;CAB39;ROCK1;GSTP1;GDI2;HMGB1;PYCARD;ALAD;PNP;PRDX4;ACTR1B;CAND1;COTL1;PGM2;GYG1;ATG7;S100A11;HSP90AA1;SERPINB1;DBNL;GSN;DYNLT1;IDH1;PGAM1;EEF2;MAPK14;F3;NFKB1;DERA;APRT;EEF1A1;PFKL;PKM;IMPDH1;IMPDH2;CAT;ALDOC;ALDOA;PPIA;VCL;PAFAH1B2
Lysosomal Membrane (GO:0005765)	93 out of 356	6.72105e-15	1.27305e-13	2.82404	92.1585	SCARB2;SCARB1;B4GALT1;RNF13;RAB3D;SPPL2B;CLTC;LPCAT1;ECE1;ATRAID;SLC2A6;RPTOR;MFSD8;LAPTM4A;LAMP1;CHMP1A;LAMP2;CPNE1;ANXA6;ANKFY1;AP1S1;CPNE3;VPS35;ATP6V1E1;CTSD;UBXN6;NSF;RAB2A;ANXA2;GAA;SLC11A2;STX7;AP1B1;NDUFC2;AP3B1;SLC39A14;CKAP4;DDOST;EEF1A1;RRAGA;VAMP7;NPC1;DNAJC5;EEF1A2;TMEM106B;UBA52;CHMP7;PI4K2A;ARL8A;RAB7A;ARL8B;CHMP5;ATP6V1A;RAB5C;LRP1;MGST1;PSEN2;PRCP;NAPG;TMEM165;DPP4;RAP1B;AP3M1;CL…
Small Ribosomal Subunit (GO:0015935)	25 out of 42	8.43017e-14	1.50806e-12	11.5507	347.727	RPS15;RPS15A;RPS16;RPS19;RPS18;RPS3;RPS2;RPS11;RPS9;RPS7;RPS8;RPS5;RPS6;RPS3A;RPSA;EIF2S1;MRPS6;RPS25;RPS28;RPS29;RPS20;RPS21;UBA52;RPS24;RPS23
Cytosolic Small Ribosomal Subunit (GO:0022627)	24 out of 41	4.45763e-13	7.5545e-12	11.0838	315.211	RPS9;RPS7;RPS8;RPS5;RPS6;RPS3A;RPSA;EIF2S1;RPS15;RPS25;RPS28;RPS15A;RPS16;RPS19;RPS18;RPS29;RPS3;RPS20;RPS2;RPS11;RPS21;UBA52;RPS24;RPS23
Lytic Vacuole Membrane (GO:0098852)	76 out of 287	9.5483e-13	1.53728e-11	2.86288	79.2366	SCARB2;SCARB1;RNF13;SPPL2B;ECE1;ATRAID;SLC2A6;RPTOR;MFSD8;LAPTM4A;LAMP1;CHMP1A;LAMP2;ANXA6;ANKFY1;AP1S1;VPS35;ATP6V1E1;CTSD;UBXN6;NSF;RAB2A;ANXA2;GAA;SLC11A2;STX7;AP1B1;AP3B1;SLC39A14;RRAGA;VAMP7;NPC1;DNAJC5;TMEM106B;UBA52;CHMP7;PI4K2A;ARL8A;RAB7A;ARL8B;CHMP5;ATP6V1A;RAB5C;LRP1;PSEN2;NAPG;TMEM165;DPP4;AP3M1;CLN3;NCSTN;PSAP;VPS11;SLC38A7;ATP6V1H;ATP6V1D;ATP6V1C1;VPS16;AP1M1;SPAG9;SLC12A4;AP3D1;TME…
Vesicle (GO:0031982)	66 out of 235	1.68153e-12	2.57834e-11	3.09744	83.9756	RAB3B;TFRC;CD81;CLTC;GDI2;ECE1;PCMT1;TUBA1C;PEG10;KIF5B;CFL1;CLIC1;APPL1;CBR1;ANXA1;PDCD6IP;ANXA2;RIPK2;ANXA4;STX8;SLC11A2;STX7;ATP1B1;F3;YWHAZ;RHOA;CD2AP;DNAJC3;MYL6;TUBB2A;PKM;BIN1;RAB34;TAGLN2;UBA52;PPIA;GAPDH;VCL;DDR2;DYNC1I2;STX12;DCTN2;GSTP1;VPS26A;ATP1A1;NOL3;FBLN2;GIGYF2;CST3;RAB21;SDCBP;SLC9A3R1;SNX1;MVB12A;RAB29;STX5;EPS8L2;APOE;GBP1;SLC12A2;RAB4A;MSN;TUBB4B;MYO1E;CD9;PICALM
Ribosome (GO:0005840)	29 out of 61	2.06351e-12	3.02023e-11	7.12474	191.703	RPL30;RPL11;RRBP1;RPL10A;RPL8;HSPA14;RPL6;LARP1;RPL18A;RPS19;RPS18;RPS3;RPL15;RPS11;NCK1;BTF3;RPS9;RPS7;RPS5;RPL13A;LARP4B;SRP68;RPS25;RPS28;RPS29;RPL24;EIF3H;RPS21;RPS23
Bounding Membrane Of Organelle (GO:0098588)	160 out of 819	3.06503e-12	4.29105e-11	1.95494	51.8274	SCARB2;SCARB1;PI4K2B;SLC35B2;TFRC;PITPNB;SPPL2B;ANTXR2;PYCARD;GOLGA2;GOLGA3;LAMP1;OSBP;ANKFY1;AP1S1;CHP1;VPS35;ARFIP1;TMEM38B;MAP3K7;WLS;RAB2A;GABARAPL2;COG5;COG4;SACM1L;VPS33B;COG3;GOLPH3L;TAP2;AP1B1;TAP1;HLA-C;TPST2;DYNC1LI1;ACAP2;STIM1;UBA52;OPTN;PI4K2A;VPS28;COPB2;RAB5B;COPA;TMED10;TSG101;LMAN2L;COPB1;VPS26A;IQGAP1;PLD3;SNX3;APOO;UGCG;SNX1;NCSTN;SNX2;VPS11;RIPK1;APOB;RAB6A;VPS16;AP1M1;TRAPPC3…
Mitochondrial Respiratory Chain Complex I (GO:0005747)	23 out of 41	4.70983e-12	5.93308e-11	10.0268	261.513	NDUFA9;NDUFA8;NDUFA6;NDUFA11;NDUFA5;NDUFB11;NDUFB5;NDUFA4;NDUFA10;NDUFA2;NDUFB1;NDUFC2;NDUFC1;NDUFS8;NDUFS7;NDUFS6;NDUFS5;NDUFS4;NDUFS3;NDUFS2;NDUFS1;NDUFAF1;NDUFV1
Respiratory Chain Complex I (GO:0045271)	23 out of 41	4.70983e-12	5.93308e-11	10.0268	261.513	NDUFA9;NDUFA8;NDUFA6;NDUFA11;NDUFA5;NDUFB11;NDUFB5;NDUFA4;NDUFA10;NDUFA2;NDUFB1;NDUFC2;NDUFC1;NDUFS8;NDUFS7;NDUFS6;NDUFS5;NDUFS4;NDUFS3;NDUFS2;NDUFS1;NDUFAF1;NDUFV1
Cytoplasmic Vesicle Membrane (GO:0030659)	92 out of 389	4.79068e-12	5.93308e-11	2.46792	64.3246	ITGB1;SCARB2;SCARB1;B4GALT1;TFRC;SPPL2B;ARHGAP1;ECE1;SLC2A3;ANTXR2;LAMP1;KIF13A;ANKFY1;AP1S1;VPS35;MAP3K7;CTSD;WLS;APPL1;VPS33B;AP1B1;RHOG;HLA-C;WIPI1;F3;RHOA;SERPINB6;DNM2;DYNC1LI1;ACAP2;VAMP7;TBC1D5;EXOC3;UBA52;VAMP5;VPS28;RAB7A;RAB1A;VAC14;RAB5B;CAMK2D;TMED10;TSG101;LRP1;VPS4B;COPB1;VPS4A;HTT;VPS26A;IQGAP1;TMEM165;SNX3;GGA1;NCSTN;SNX1;GGA3;SNX2;RAB23;VPS11;MVB12A;RIPK1;RAB6A;APOB;RAB11FIP2;CAM…
Late Endosome (GO:0005770)	59 out of 205	8.34293e-12	9.94972e-11	3.1992	81.6104	SCARB2;RNF13;FYCO1;LAPTM4A;LAMP1;CHMP1A;LAMP2;ANXA6;SDF4;VPS35;VPS36;UBXN6;ANKRD13A;MAP2K1;MAP2K2;ANXA2;EXOC8;STX8;SLC11A2;STX7;VPS33B;F3;SLC39A14;VAMP7;VAMP5;CHMP7;RAB7A;CHMP5;VAC14;TSG101;GOSR2;VPS4A;PIK3R4;HTT;VPS26B;PLD3;CLN3;MICALL1;PSAP;VPS11;MAPK1;VPS16;VTA1;RAB27A;TMEM192;SNF8;IGF2R;TMEM230;TMEM59;SNX16;RAB14;CHMP2B;VPS41;CHMP2A;RAB9A;VIPAS39;OSBPL1A;LAMTOR3;TPT1
Vacuolar Lumen (GO:0005775)	50 out of 161	1.54169e-11	1.77294e-10	3.55874	88.5968	SCARB2;PYGB;HEXB;FAF2;GDI2;HEXA;PYCARD;HEBP2;NAPRT;LAMP2;GYG1;CTSD;CTSC;ARSA;HSP90AA1;ANXA2;GAA;PRKCD;BGN;DNAJC3;ACLY;TUBB2A;FTL;VCP;ASAH1;GNS;PLD3;SDCBP;CYB5R3;PSAP;MAPK1;APOB;TXNDC5;CTSA;DYNC1H1;LUM;PTGES2;GGH;PA2G4;TUBB4B;C6ORF120;PRDX6;CPPED1;GALNS;FABP5;MAN2B2;IMPDH1;TOLLIP;PPT1;ACTR10
Azurophil Granule Lumen (GO:0035578)	34 out of 89	5.23671e-11	5.81456e-10	4.8645	115.156	PYGB;VCP;HEXB;FAF2;GDI2;GNS;PYCARD;HEBP2;SDCBP;CYB5R3;NAPRT;MAPK1;CTSC;TXNDC5;CTSA;ARSA;DYNC1H1;ANXA2;PTGES2;PRKCD;GGH;PA2G4;TUBB4B;C6ORF120;PRDX6;CPPED1;DNAJC3;GALNS;TUBB2A;FABP5;IMPDH1;TOLLIP;ACTR10;FTL
Endocytic Vesicle (GO:0030139)	55 out of 196	1.22308e-10	1.31278e-09	3.08338	70.3766	SCARB2;SCARB1;SPARC;ITGB5;SH3KBP1;CLTC;CLTB;RABGEF1;ITGAV;RAB8A;WLS;PDIA3;HSP90AA1;STX7;ANXA11;GAPVD1;F3;DNM2;RAB32;VAMP7;RAB34;RIN2;UBA52;STAM2;ARF6;RAB7A;STX12;RAB5B;CAMK2D;LRP1;HSP90B1;DPP4;HSPH1;RAB23;VPS11;DVL2;APOE;APOB;CAMK2G;RAB11FIP5;IGF2R;MTOR;RAB11B;EHD1;MYO1E;EHD3;EHD4;RAB14;RAB13;RAB9A;CD9;HYOU1;CALR;RAB5A;PICALM
trans-Golgi Network (GO:0005802)	62 out of 241	4.19303e-10	4.35534e-09	2.74064	59.1771	APP;PI4K2B;CLTC;GCC2;RABEPK;SCAMP4;GOLGA4;CCDC91;GOLGA1;KIF13A;OSBP;AP1S1;ARFIP2;ARFIP1;RAB8A;WLS;COG5;COG4;STX8;COG3;AP1B1;GOLPH3L;WIPI1;ARAP1;SCAMP1;FAM91A1;SCAMP3;SCAMP2;RAB32;VAMP7;TRAPPC6B;TBC1D23;OPTN;PI4K2A;STX16;ARL1;ATP2C1;TMEM165;TGOLN2;RAB21;ARFRP1;GGA1;CLN3;ATXN2;GGA3;MICALL1;RAB29;INPP5K;RAB6A;AP1M1;ARFGEF1;GPR108;YIPF4;GBF1;YIPF5;IGF2R;TJAP1;TMEM230;RAB10;GOLPH3;RAB13;RAB9A
Cytosolic Large Ribosomal Subunit (GO:0022625)	23 out of 52	2.34634e-09	2.28946e-08	6.21967	123.587	RPL4;RPL30;RPL3;RPL21;RPL34;RPLP1;RPL12;RPLP0;RPL11;RPL13A;RPL35A;RPL10A;RPL8;RPL6;RPL7;RPL18A;RPL27A;RPLP2;RPL24;RPL37;RPL15;RPL28;UBA52
Large Ribosomal Subunit (GO:0015934)	23 out of 52	2.34634e-09	2.28946e-08	6.21967	123.587	RPL4;RPL30;RPL3;RPL21;RPL34;RPLP1;RPL12;RPLP0;RPL11;RPL13A;RPL35A;RPL10A;RPL8;RPL6;RPL7;RPL18A;RPL27A;RPLP2;RPL24;RPL37;RPL15;RPL28;UBA52
Vesicle Coat (GO:0030120)	19 out of 37	2.56669e-09	2.43081e-08	8.26836	163.554	COPB2;COPA;SEC23A;SAR1A;PEF1;COPB1;PDCD6;CLTB;COPZ2;CLINT1;COPZ1;NECAP2;COPG2;COPG1;TMED7;SEC24D;SEC24C;COPE;SEC31A
Lytic Vacuole (GO:0000323)	57 out of 223	2.72054e-09	2.50289e-08	2.71284	53.5037	SCARB1;CLTC;USE1;RPTOR;FYCO1;LAMP1;LAMP2;EPG5;VPS35;CTSD;CTSC;CTSB;ARSA;USP5;GAA;STX7;VPS33B;TSC2;RRAGA;RRAGC;NPC1;HGS;TMEM106B;PCYOX1;RAB7A;ARL8B;ASAH1;PDE1C;WDR45B;UNC93B1;VPS4A;VPS26A;BCL10;AP3M1;CLN3;SNX1;SNX2;GGA3;PSAP;VPS11;SNX6;VPS16;CTSA;RAB27A;TMEM192;MTOR;TMEM59;RAB14;MAN2B2;RAB12;CHMP2B;VPS41;PPT1;OCIAD1;RAB9A;ADA;ITM2C
Recycling Endosome (GO:0055037)	44 out of 159	1.34935e-08	1.20692e-07	3.01396	54.6162	APP;STX12;TFRC;NDRG1;SCAMP4;CLN3;TUBA1A;GGA3;MICALL1;PACSIN2;RAB29;TBC1D17;RAB8A;RAB11FIP5;VPS16;PDIA3;GRIPAP1;RAB4A;STX8;SLC11A2;STX7;HLA-C;SNF8;COMMD1;SCAMP1;TUBG1;F3;SCAMP3;TMEM230;SCAMP2;RAB11B;EHD1;RAB10;EHD3;EHD4;FCHSD2;SLC9A6;RAB14;RAB12;RAB13;VIPAS39;AVL9;OPTN;ARF6
COPII-coated ER To Golgi Transport Vesicle (GO:0030134)	27 out of 76	3.05287e-08	2.65683e-07	4.32399	74.825	MCFD2;SEC23A;TMED10;LMAN2L;GOSR2;USO1;GOLGA2;LMAN1;LMAN2;TMED2;STX5;TMED1;TMED7;CTSC;TMED5;SEC31A;TMED9;SEC16A;HLA-C;YIF1A;SEC23IP;ERGIC3;SEC22B;SEC24D;ERGIC2;SEC24C;ERGIC1
Intracellular Membrane-Bounded Organelle (GO:0043231)	698 out of 5175	3.42199e-08	2.89968e-07	1.30604	22.4514	RPL4;VPS29;RPL30;TES;RPL3;TFRC;ENO1;PHB2;RPL6;RPL7;PSMD9;TBK1;SCP2;TFG;AKT2;ANKFY1;AP1S1;DIP2B;PRKACA;PRKACB;CDK5RAP3;FNBP1;MAP1S;PRKCD;FNDC3A;PRKAB1;SCAMP3;SND1;SCAMP2;RUFY1;ZFYVE16;BIN1;PSME3;UBA52;OPTN;RABL6;LRPAP1;URI1;SET;CRABP2;PDXDC1;SHMT2;MRPL19;HSPA4L;BCL10;IQGAP1;CYB5R2;PRDX3;LDHA;PRDX5;HSPH1;PRDX4;S100A16;PRDX1;S100A13;MCMBP;LTA4H;S100A11;BTF3;NAA50;GSTM3;TRIP4;TMEM192;SNF8;PA2G4;PRDX6…
Secretory Granule Membrane (GO:0030667)	63 out of 279	6.91366e-08	5.7082e-07	2.30398	37.9862	SPARC;B4GALT1;RAB3D;ITGB3;LPCAT1;SLC2A3;STK10;LAMP1;LAMP2;CPNE1;ANXA7;TMED2;SIRPA;CPNE3;ITGAV;GAA;RHOG;HLA-C;ADAM10;NDUFC2;SCAMP1;RHOA;CKAP4;DDOST;SERPINB6;DYNC1LI1;VAMP7;TMX3;DNAJC5;EXOC3;ARL8A;RAB7A;RAB5B;RAB5C;TMED10;COPB1;MGST1;UBR4;MOSPD2;PRCP;IQGAP1;SRI;RAP1B;NCSTN;PGRMC1;PSAP;MLEC;RAB6A;ATP6V1D;HMOX2;AP1M1;SURF4;DNAJC13;IGF2R;RAB10;DIAPH1;FABP5;RAB14;RAB18;CD9;DEGS1;PAM;LAMTOR3
Mitochondrial Outer Membrane (GO:0005741)	41 out of 151	7.42556e-08	5.97758e-07	2.93302	48.1477	BECN1;MTCH2;TOMM40;CISD2;PHB2;BPHL;HK2;TOMM22;RHOT2;PGRMC1;CYB5R3;CASP8;HINT2;OPA1;TSPO;MFN2;DNM1L;RAB11FIP5;CYB5B;FIS1;CYB5A;CPT1A;STARD7;AGK;BAD;BNIP3;TOMM34;RMDN3;ACSL4;ACSL3;SYNJ2BP;TUFM;RAB32;FAM210B;MAVS;VDAC2;BAX;VDAC1;RAF1;UBA52;BCL2L1
Coated Vesicle (GO:0030135)	27 out of 79	7.75479e-08	6.09034e-07	4.07384	66.6984	TMED10;LMAN2L;CLTC;HSPD1;GOLGA2;SNX3;LMAN1;LMAN2;FCHO2;TMED2;TMED1;TMED7;CTSC;TMED5;AP1M1;SEC31A;TMED9;VPS33B;SCAMP1;YIF1A;DAB2;SEC23IP;VPS41;ERGIC3;ERGIC2;ERGIC1;PICALM
Microtubule (GO:0005874)	47 out of 185	7.97549e-08	6.11454e-07	2.68298	43.8515	DYNC1I2;DCTN1;ARL3;IQGAP1;KIF11;NDRG1;SKA2;KIF15;PYCARD;TUBA1C;TUBB6;TUBA1A;BAG2;OPA1;TUBB3;DPP9;DPYSL2;KIF5B;KIF13A;CASP1;TCP11L1;MAP4;DNM1L;CDK5RAP3;DYNC1H1;MAP2K2;MAP1S;MX1;TBCD;RMDN3;TBCC;RMDN1;KIF7;TUBG1;TUBB4B;TUBA4A;SIRT2;LRPPRC;DNM2;EML4;CLIP1;TUBB2A;KATNAL1;MAP1B;MAP1A;TBCE;MAPRE1
Azurophil Granule Membrane (GO:0035577)	22 out of 58	1.5044e-07	1.12655e-06	4.78844	75.2249	B4GALT1;RAB5C;RAB3D;GAA;SURF4;LPCAT1;MGST1;NDUFC2;PRCP;DNAJC13;CKAP4;DDOST;RAP1B;NCSTN;VAMP7;LAMP1;DNAJC5;LAMP2;PSAP;CPNE1;CPNE3;ARL8A
Organelle Outer Membrane (GO:0031968)	43 out of 170	3.19161e-07	2.33568e-06	2.66414	39.8491	MTCH2;TOMM40;RETSAT;CISD2;ENO1;PHB2;BPHL;HK2;TOMM22;RHOT2;PGRMC1;CYB5R3;CASP8;HINT2;OPA1;TSPO;MFN2;DNM1L;RAB11FIP5;CYB5B;FIS1;CYB5A;CPT1A;STARD7;AGK;BAD;BNIP3;TOMM34;RMDN3;ACSL4;ACSL3;SYNJ2BP;TUFM;RAB32;FAM210B;MAVS;VDAC2;BAX;VDAC1;DHCR7;RAF1;UBA52;BCL2L1
Polysomal Ribosome (GO:0042788)	14 out of 28	5.06439e-07	3.56064e-06	7.81766	113.324	RPL30;RPL11;LARP4B;RPL10A;RPL8;RPL6;RPS28;LARP1;RPL18A;RPS29;EIF3H;RPL24;RPS21;RPS23
COPI Vesicle Coat (GO:0030126)	9 out of 12	5.08662e-07	3.56064e-06	23.4159	339.33	COPB2;COPA;COPB1;COPZ2;COPG2;COPG1;TMED7;COPE;COPZ1
trans-Golgi Network Transport Vesicle (GO:0030140)	10 out of 15	6.32436e-07	4.33286e-06	15.6157	222.893	TGOLN2;TMED9;TMED10;RAB14;RAB12;RAB13;GOPC;IGF2R;RAB8A;SPG21
Autophagosome (GO:0005776)	26 out of 83	9.298e-07	6.23741e-06	3.57624	49.6678	BECN1;TEX264;HTT;AUP1;GABARAP;FYCO1;CLN3;FTH1;RAB23;CHMP1A;LAMP2;UBQLN4;ATG5;SH3GLB1;GABARAPL2;GABARAPL1;WIPI1;WIPI2;VMP1;TBC1D5;ATG16L1;CHMP2B;CHMP2A;CHMP7;CHMP5;FTL
Early Endosome Membrane (GO:0031901)	32 out of 116	1.32541e-06	8.67682e-06	2.99015	40.468	PI4K2B;VAC14;RAB5B;RAB5C;SNX12;PLD3;SNX3;RAB21;RABGEF1;CLN3;GGA1;SNX1;GGA3;SNX8;SNX5;UBXN6;WLS;SNX6;RAB4A;MON2;ANXA1;VPS33B;HLA-C;DNAJC13;SLC39A14;RUFY1;EHD1;ZFYVE16;SLC9A6;RAB14;RAB5A;PI4K2A
Phagocytic Vesicle (GO:0045335)	29 out of 100	1.34733e-06	8.67682e-06	3.20407	43.3106	STX12;ITGB5;UNC93B1;PIK3R4;SNX3;RAB23;ITGAV;RAB8A;ATG5;RAB11FIP5;APPL1;PDIA3;ANXA3;TAP2;ANXA11;HLA-C;TAP1;MTOR;RAB11B;RAB32;VAMP7;RAB14;HGS;RAB34;RAB9A;CALR;SEC22B;RAB5A;RAB7A
COPI-coated Vesicle Membrane (GO:0030663)	10 out of 16	1.51331e-06	9.55461e-06	13.0123	174.381	TMEM199;COPB2;COPA;COPB1;COPZ2;COPG2;COPG1;TMED7;COPZ1;COPE
Extracellular Membrane-Bounded Organelle (GO:0065010)	20 out of 57	2.30897e-06	1.42979e-05	4.23148	54.9192	SLC12A2;CBR1;PDCD6IP;TFRC;CLTC;SLC11A2;ATP1A1;ATP1B1;NOL3;TUBB4B;FBLN2;DNAJC3;PCMT1;SDCBP;PKM;TUBB2A;PEG10;CD9;APOE;VCL
Microtubule Cytoskeleton (GO:0015630)	68 out of 342	3.05539e-06	1.85629e-05	1.95835	24.8683	CLIC4;CLTC;BUB1B;KIF11;KIF15;PYCARD;TUBA1C;ACTR1A;TUBB6;ACTR1B;NUDCD2;TUBA1A;OPA1;TUBB3;DPYSL2;KIF5B;KIF13A;TCP11L1;CASP1;CHP1;DNM1L;CDK5RAP3;NUDC;MAP2K2;MAP1S;ANXA11;NAV1;KIF7;TUBG1;GTF2F2;SIRT2;TUBA4A;DNM2;EML4;CLIP1;TUBB2A;KATNAL1;MAP1B;MAP1A;MAPRE1;MAPRE2;GAPDH;DYNC1I2;SHMT2;DCTN1;ARL3;PIK3R4;ARL2;TTK;IQGAP1;SPATA5;NDRG1;PPP2CA;BAG2;DPP9;MAP4;DYNC1H1;MX1;TBCD;TBCC;TBCB;TBCA;TUBB4B;HYPK;LRPPRC…
Polymeric Cytoskeletal Fiber (GO:0099513)	56 out of 265	3.31925e-06	1.97925e-05	2.11076	26.6288	KIF11;KIF15;PYCARD;TUBA1C;TUBB6;TUBA1A;OPA1;TUBB3;DPYSL2;KIF5B;KIF13A;TCP11L1;COTL1;CASP1;PLS3;DNM1L;CDK5RAP3;ANXA1;MAP2K2;TPM4;MAP1S;TPM2;KIF7;TUBG1;SIRT2;TUBA4A;DNM2;EML4;CLIP1;INF2;TUBB2A;KATNAL1;PALLD;MAP1B;MAP1A;MAPRE1;PLEC;DYNC1I2;DCTN1;SLC1A4;IQGAP1;NDRG1;PAK1;BAG2;DPP9;MICAL1;MAP4;DYNC1H1;MX1;TBCD;TBCC;TUBB4B;LRPPRC;DIAPH1;DIAPH2;TBCE
Mitochondrial Envelope (GO:0005740)	36 out of 146	5.30381e-06	3.10514e-05	2.56959	31.2131	ACADVL;DIABLO;TIMM9;AK2;CPOX;ARL2;NLN;CYB5R3;AIFM1;OPA1;ACADM;COA7;TMEM14C;NDUFA9;NDUFA8;PNPT1;NDUFA6;AGK;BNIP3;ACAD9;NDUFA2;TIMM23;REXO2;SDHB;GNPAT;MAVS;ARL2BP;NDUFAF4;FKBP8;NDUFS3;VDAC2;VDAC1;NDUFS1;TMBIM6;SLC25A4;THOP1
Peroxisome (GO:0005777)	33 out of 129	5.55407e-06	3.19359e-05	2.6975	32.6424	IDI1;MVK;ECI2;MGST1;CROT;IDE;HMGCL;PRDX5;SCP2;PMVK;ISOC1;HACL1;ACAA1;DNM1L;GSTK1;FIS1;HSDL2;MAP2K2;PEX19;IDH1;ECH1;TTC1;DHRS4;GNPAT;GRHPR;MAVS;PEX3;IMPDH2;CAT;MVD;ACOX3;CRAT;DDR2
Extracellular Vesicle (GO:1903561)	20 out of 60	5.70467e-06	3.22264e-05	3.91346	47.252	SLC12A2;CBR1;PDCD6IP;TFRC;CLTC;SLC11A2;ATP1A1;ATP1B1;NOL3;TUBB4B;FBLN2;DNAJC3;PCMT1;SDCBP;PKM;TUBB2A;PEG10;CD9;APOE;VCL
Lipid Droplet (GO:0005811)	24 out of 82	9.00226e-06	4.98221e-05	3.24117	37.656	BCAP31;VCP;RAB5C;SET;ANXA2;FAF2;LPCAT1;ACSL4;AUP1;ACSL3;HSD17B11;LSS;CKAP4;RAP1B;EHD1;NSDHL;CYB5R3;ZW10;RAB18;PLIN3;PLIN2;GAPDH;RAB3GAP1;RAB7A
Endoplasmic reticulum-Golgi Intermediate Compartment Membrane (GO:0033116)	18 out of 52	9.1289e-06	4.98221e-05	4.1414	48.0571	MCFD2;TMED9;TMED10;GOSR2;RAB1B;TAP2;TAP1;GOLGA2;TMEM199;LMAN1;TMED2;STX5;CALR;TMED7;SEC22B;YKT6;CTSC;BET1
Clathrin-Coated Vesicle (GO:0030136)	23 out of 78	1.20048e-05	6.44259e-05	3.27465	37.1024	TMED9;TMED10;CLTC;VPS33B;CLTB;ECE1;SCAMP1;IGF2R;SNX3;TGOLN2;MYO1E;DAB2;RAB14;RAB12;FCHO2;RAB13;VPS41;DVL2;GOPC;RAB8A;SPG21;AP1M1;PICALM
Endoplasmic Reticulum Lumen (GO:0005788)	57 out of 284	1.39742e-05	7.37656e-05	1.97694	22.0988	APP;FKBP14;PRKCSH;TXNDC12;MIA3;LAMC1;C4A;TSPO;TIMP1;CTSC;PDIA3;ARSA;GPX8;ADAM10;GPX7;CNPY3;F3;PDIA6;CKAP4;SUMF1;DNAJC3;MINPP1;CANX;MXRA8;ERP29;GAS6;LRPAP1;FSTL1;THBS1;HSP90B1;TGOLN2;CST3;ERLEC1;GANAB;ESD;MAPK1;APOE;APOB;UGGT1;TXNDC5;TOR1A;HSPA5;ERAP2;WFS1;LAMB2;ERAP1;LAMB1;TOR1B;KTN1;ERP44;P4HA2;CALU;NUCB1;HYOU1;CALR;P4HB;FBN1
Golgi Membrane (GO:0000139)	78 out of 427	1.60918e-05	8.35735e-05	1.764	19.4696	SCARB2;PI4K2B;SLC35B2;B4GALT1;PITPNB;PYCARD;GOLGA2;GOLGA3;OSBP;AP1S1;CHP1;TMED2;ARFIP1;TMED7;RAB8A;WLS;RAB2A;GABARAPL2;TMED9;COG5;COG4;SACM1L;COG3;AP1B1;GOLPH3L;COPZ2;HLA-C;WIPI1;ARFGAP3;COPZ1;DNM2;TPST2;RER1;GORASP2;SEC22B;OPTN;PI4K2A;RAB1A;COPB2;VAC14;COPA;TMED10;LMAN2L;UNC93B1;STX16;RAB1B;COPB1;GOSR2;USO1;ATP2C1;PLD3;AGPAT3;CDC42;CYTH3;LMAN1;APOO;UGCG;CLN3;LMAN2;STX5;RAB6A;GBP2;YKT6;AP1M1;ARFG…
Late Endosome Membrane (GO:0031902)	24 out of 85	1.75923e-05	8.99161e-05	3.08124	33.7336	SCARB2;VAC14;RNF13;ANXA2;GOSR2;SLC11A2;RAB27A;SNF8;SLC39A14;PLD3;LAPTM4A;VAMP7;CHMP1A;LAMP2;CHMP2B;VPS41;ANXA6;CHMP2A;VPS36;CHMP7;LAMTOR3;UBXN6;CHMP5;RAB7A
ER To Golgi Transport Vesicle Membrane (GO:0012507)	18 out of 55	2.20353e-05	0.000110865	3.80497	40.8001	MCFD2;SEC23A;TMED10;SAR1A;PEF1;PDCD6;GOSR2;SEC16A;USO1;HLA-C;LMAN1;TMED2;STX5;TMED7;SEC22B;SEC24D;SEC24C;SEC31A
Mitochondrial Respiratory Chain Complex IV (GO:0005751)	9 out of 17	3.28957e-05	0.00016296	8.77847	90.6128	COX7B;NDUFA4;UQCRFS1;COX7A2;UQCRC2;COX5B;COX5A;COX7C;COX6B1
Intracellular Non-Membrane-Bounded Organelle (GO:0043232)	180 out of 1195	4.36874e-05	0.000213141	1.41145	14.1688	RPL4;SRP19;RPL3;RPL34;SPPL2B;THUMPD3;BUB1B;AUP1;TXN2;RPL7;PYCARD;RABGEF1;GOLGA3;RPS6KA3;NSDHL;NUB1;RPS19;RPS18;ARHGDIA;OSBP;ARFIP2;CPNE3;NUDT16;RPS11;PHLDA1;CDK5RAP3;RPS9;RPS7;TPM4;MAP1S;RPS5;RPS6;ANXA11;ACSL4;LARP4B;ACSL3;SDHA;TUBA4A;JMJD6;EEF1A1;COX7A2L;KATNAL1;BIN1;SUB1;ZW10;FSCN1;SBDS;WDFY1;CMPK1;PPID;VCL;PSMD10;VCP;SET;TSG101;RAB5C;ARL2;NMD3;AK5;SPATA5;RAP1B;CNN2;SDCBP;CYB5R3;S100A16;S100A13…
Microbody Lumen (GO:0031907)	16 out of 49	6.4322e-05	0.000304583	3.78966	36.5763	GSTK1;IDH1;ECI2;ECH1;CROT;IDE;DHRS4;GNPAT;HMGCL;GRHPR;SCP2;CAT;HACL1;ACOX3;ACAA1;CRAT
Peroxisomal Matrix (GO:0005782)	16 out of 49	6.4322e-05	0.000304583	3.78966	36.5763	GSTK1;IDH1;ECI2;ECH1;CROT;IDE;DHRS4;GNPAT;HMGCL;GRHPR;SCP2;CAT;HACL1;ACOX3;ACAA1;CRAT
Recycling Endosome Membrane (GO:0055038)	20 out of 70	7.16612e-05	0.000334419	3.129	29.8618	PDIA3;HLA-C;SCAMP1;NDRG1;SCAMP3;SCAMP2;RAB11B;EHD1;SCAMP4;EHD3;GGA3;EHD4;SLC9A6;RAB14;RAB12;MICALL1;PACSIN2;RAB8A;OPTN;ARF6
COPII Vesicle Coat (GO:0030127)	8 out of 15	8.61693e-05	0.000396379	8.91439	83.4315	SEC23A;SAR1A;PEF1;PDCD6;SEC24D;TMED7;SEC24C;SEC31A
Respiratory Chain Complex IV (GO:0045277)	9 out of 19	0.000100991	0.000458015	7.02198	64.6056	COX7B;NDUFA4;UQCRFS1;COX7A2;UQCRC2;COX5B;COX5A;COX7C;COX6B1
trans-Golgi Network Membrane (GO:0032588)	25 out of 100	0.000108927	0.000487144	2.60958	23.812	APP;STX16;CLTC;ARL1;RABEPK;TMEM165;SCAMP4;ARFRP1;KIF13A;AP1S1;ARFIP2;ARFIP1;RAB6A;RAB8A;AP1M1;COG5;COG4;COG3;AP1B1;GOLPH3L;SCAMP1;SCAMP3;IGF2R;SCAMP2;RAB9A
Golgi-associated Vesicle (GO:0005798)	15 out of 47	0.000144858	0.000638963	3.66242	32.3749	APP;TMED9;TMED10;COPB1;SPPL2B;IGF2R;TGOLN2;RAB14;RAB12;RAB13;TMED2;GOPC;RAB8A;ITM2B;SPG21
Tertiary Granule Lumen (GO:1904724)	16 out of 53	0.000183099	0.000796728	3.3792	29.0797	GSDMD;CYFIP1;CSTB;ASAH1;DBNL;CANT1;IDH1;GGH;CNN2;CST3;FTH1;ALDOC;LTA4H;CTSD;NIT2;PGM1
Lysosomal Lumen (GO:0043202)	22 out of 86	0.000192853	0.000827982	2.68923	23.0026	SCARB2;CTSA;ARSA;HSP90AA1;ASAH1;LUM;HEXB;GAA;HEXA;BGN;GNS;PLD3;GALNS;MAN2B2;LAMP2;PSAP;PPT1;APOB;CTSD;GYG1;CTSB;TXNDC5
Endocytic Vesicle Lumen (GO:0071682)	9 out of 21	0.00025976	0.00110056	5.85099	48.3043	HSP90AA1;SPARC;HSPH1;HGS;HYOU1;APOE;CALR;APOB;HSP90B1
Tertiary Granule (GO:0070820)	34 out of 162	0.00029918	0.00125112	2.08158	16.8909	CYFIP1;CSTB;ASAH1;CANT1;STXBP3;COPB1;UBR4;SLC2A3;PRCP;CNN2;CST3;LAMP1;FTH1;LAMP2;SIRPA;LTA4H;CTSD;PGM1;GSDMD;DBNL;IDH1;GAA;STX7;GGH;RHOA;SERPINB6;DYNC1LI1;DIAPH1;RAB14;ALDOC;ALDOA;NIT2;LAMTOR3;ARL8A
Autophagosome Membrane (GO:0000421)	12 out of 35	0.000312949	0.00129192	4.07311	32.8678	SH3GLB1;VMP1;GABARAPL2;GABARAPL1;TEX264;CHMP1A;CHMP2B;CHMP2A;WIPI1;CHMP7;GABARAP;CHMP5
Endoplasmic Reticulum Tubular Network (GO:0071782)	10 out of 26	0.000341906	0.00139359	4.87687	38.9222	RAB10;ATL3;ASPH;REEP5;STIM1;ATL1;ATL2;RAB18;RTN4;RAB3GAP1
Specific Granule (GO:0042581)	33 out of 159	0.000449699	0.00181004	2.05174	15.8126	CYFIP1;PDXK;CANT1;STXBP3;UBR4;MOSPD2;SLC2A3;CNN2;STK10;PGRMC1;MLEC;ITGAV;STX3;ATP6V1D;CTSD;HMOX2;AP1M1;GSDMD;ANXA3;ADAM10;ANXA11;GGH;RAB27A;SCAMP1;NFKB1;CKAP4;ERP44;TOLLIP;DNAJC5;DEGS1;NIT2;LAMTOR3;VCL
Organelle Envelope Lumen (GO:0031970)	18 out of 68	0.00045765	0.0018193	2.8136	21.6349	APP;NDUFA8;PNPT1;DIABLO;TIMM9;AK2;CPOX;TIMM23;ARL2;REXO2;NLN;TUBB2A;AIFM1;OPA1;ARL2BP;NDUFS1;COA7;THOP1
Vacuolar Membrane (GO:0005774)	16 out of 59	0.000697682	0.00271109	2.9067	21.1252	SH3GLB1;GABARAPL2;VAC14;GABARAPL1;TEX264;VPS4A;WIPI1;GABARAP;TMEM199;VMP1;ATG16L1;CHMP1A;CHMP2B;CHMP2A;CHMP7;CHMP5
Cytoplasmic Stress Granule (GO:0010494)	19 out of 76	0.000698821	0.00271109	2.60531	18.9305	DDX6;VCP;YTHDF2;ROCK1;PABPC4;YBX1;LARP4B;LARP4;EIF2S1;GIGYF2;RPTOR;ATXN2L;DDX19A;LARP1;OGFOD1;PABPC1;EIF4E;EIF3B;EIF4G1
Signal Recognition Particle, Endoplasmic Reticulum Targeting (GO:0005786)	4 out of 5	0.000764465	0.00293045	31.156	223.586	SRP19;SRP72;SRP54;SRP68
Coated Vesicle Membrane (GO:0030662)	15 out of 55	0.000951291	0.00360371	2.92861	20.3764	MCFD2;SEC23A;TMED10;GOSR2;SEC16A;USO1;HLA-C;TMEM199;LMAN1;TMED2;STX5;SEC22B;SEC24D;SEC24C;SEC31A
Mitochondrial Intermembrane Space (GO:0005758)	16 out of 62	0.0012494	0.00467798	2.71667	18.1612	NDUFA8;PNPT1;DIABLO;TIMM9;AK2;CPOX;TIMM23;ARL2;REXO2;NLN;AIFM1;OPA1;ARL2BP;NDUFS1;COA7;THOP1
Mitochondrial Ribosome (GO:0005761)	8 out of 22	0.00205646	0.00761127	4.45543	27.5647	MRPL40;MRPS22;MRPL49;MRPL28;MRPL14;MRPL37;MRPL9;MRPL35
Transport Vesicle Membrane (GO:0030658)	15 out of 60	0.00246032	0.00900252	2.60247	15.6343	RAB1A;MCFD2;SEC23A;TMED10;GOSR2;SEC16A;USO1;HLA-C;LMAN1;TMED2;STX5;SEC22B;SEC24D;SEC24C;SEC31A
TIM23 Mitochondrial Import Inner Membrane Translocase Complex (GO:0005744)	6 out of 15	0.00436836	0.0158046	5.1949	28.2258	HSPA9;GRPEL1;TIMM17A;TIMM23;TIMM44;SLC25A6
Death-Inducing Signaling Complex (GO:0031264)	4 out of 7	0.00442704	0.0158389	10.3842	56.2825	CASP8;FAF1;FAS;RIPK1
TRAPPIII Protein Complex (GO:1990072)	5 out of 11	0.00488795	0.01676	6.49186	34.5431	TRAPPC3;TRAPPC2L;TRAPPC4;TRAPPC12;TRAPPC11
Mitochondrial Respiratory Chain Complex III (GO:0005750)	5 out of 11	0.00488795	0.01676	6.49186	34.5431	UQCRB;UQCRFS1;CYC1;UQCRC2;UQCRH
Respiratory Chain Complex III (GO:0045275)	5 out of 11	0.00488795	0.01676	6.49186	34.5431	UQCRB;UQCRFS1;CYC1;UQCRC2;UQCRH
Rough Endoplasmic Reticulum (GO:0005791)	9 out of 30	0.00489268	0.01676	3.34172	17.778	RPL4;LRPAP1;PKM;RAB14;HM13;RANGRF;UBA1;SEC62;CKAP4
Golgi Stack (GO:0005795)	9 out of 31	0.00620926	0.0210461	3.18965	16.2089	NSF;CLN3;GOLPH3;RAB14;STX16;TRAPPC4;RAB34;USO1;GOLPH3L
Clathrin Coat (GO:0030118)	6 out of 16	0.00632297	0.0212083	4.67514	23.6729	NECAP2;CLTC;CLTB;CLINT1;EPS15;PICALM
Endocytic Vesicle Membrane (GO:0030666)	29 out of 159	0.00701337	0.0232815	1.74406	8.65045	SCARB2;SCARB1;CAMK2D;TFRC;LRP1;CLTC;PIK3R4;TGOLN2;APOE;APOB;CAMK2G;WLS;ATG5;FZD2;ANXA3;TAP2;HLA-C;TAP1;F3;IGF2R;DNM2;VAMP7;CD9;CALR;IL7R;SEC22B;UBA52;RAB5A;RAB7A
Podosome (GO:0002102)	5 out of 12	0.00760002	0.0249715	5.56414	27.1508	DBNL;GSN;FSCN1;LPXN;ASAP1
Spindle (GO:0005819)	36 out of 210	0.00808177	0.0262862	1.61855	7.79842	DCTN1;ARL3;CLTC;BUB1B;CAPG;TTK;KIF11;SPATA5;SKA2;GOLGA2;CDC42;TUBB6;NUDCD2;TUBB3;RPS3;MAPK1;MAP4;NUDC;SPAG5;MAP1S;RMDN3;ANXA11;RMDN1;TUBG1;TUBB4B;EML2;SIRT2;GEM;EML4;DIAPH1;TUBB2A;KATNAL1;TACC3;MMS19;TUBGCP3;MAPRE1
Cytoskeleton (GO:0005856)	87 out of 599	0.0102673	0.0330608	1.33403	6.10823	CLIC4;SPPL2B;IFIT5;HSPB1;TUBA1C;TUBB6;ACTR1A;HINT1;TUBA1A;ACTR1B;NUDCD2;CASP8;TUBB3;ARHGDIA;CFL1;CHP1;LRRFIP1;TPM4;RIPK2;SWAP70;TPM2;RHOG;NAV1;GTF2F2;TUBA4A;CD2AP;EML4;MMP14;CLIP1;TUBB2A;KATNAL1;BIN1;PALLD;CDC42EP3;FSCN1;MYH9;TAGLN2;ALDOC;ALDOA;GAPDH;MAPRE2;PFDN5;VCL;DDR2;PLEC;PSMD10;ROCK1;SHMT2;ROCK2;DCTN1;ARL3;PIK3R4;ARL2;CAPG;IQGAP1;NOL3;NDRG1;ACACA;CNN3;PPP2CA;CNN2;PDLIM1;SLC9A3R1;SDCBP;SCIN;…
Platelet Alpha Granule (GO:0031091)	18 out of 89	0.0107559	0.0342912	1.97906	8.96968	APP;SPARC;STXBP3;TEX264;ITGB3;STXBP1;SERPINE1;VPS33B;OLA1;THBS1;TMX3;VAMP7;CD9;TIMP1;NHLRC2;ALDOA;GAS6;A2M
Cytoplasmic Side Of Endoplasmic Reticulum Membrane (GO:0098554)	5 out of 13	0.0112053	0.0350302	4.86835	21.8655	PTPN1;RPS28;RPS29;HM13;SPPL2B
Platelet Dense Granule Lumen (GO:0031089)	5 out of 13	0.0112053	0.0350302	4.86835	21.8655	LGALS3BP;ITIH4;ECM1;ITIH3;FAM3C
Kinetochore Microtubule (GO:0005828)	6 out of 18	0.0120062	0.0365434	3.89551	17.2272	ZW10;CHMP1A;CHMP2B;CHMP2A;CHMP7;CHMP5
Hrd1p Ubiquitin Ligase ERAD-L Complex (GO:0000839)	3 out of 5	0.0123703	0.0365434	11.6777	51.2939	RHBDD2;SEL1L;DERL2
Cortical Granule (GO:0060473)	3 out of 5	0.0123703	0.0365434	11.6777	51.2939	HEXB;MYH9;CALR
Cytoplasmic Side Of Endosome Membrane (GO:0010009)	3 out of 5	0.0123703	0.0365434	11.6777	51.2939	RAB21;RAB5A;SNX5
Postsynaptic Recycling Endosome (GO:0098837)	3 out of 5	0.0123703	0.0365434	11.6777	51.2939	GRIPAP1;STX12;RAB4A
Rough Endoplasmic Reticulum Membrane (GO:0030867)	3 out of 5	0.0123703	0.0365434	11.6777	51.2939	RPS28;RPS29;UBA1
Actin Cytoskeleton (GO:0015629)	51 out of 327	0.0125154	0.036636	1.44683	6.33826	CLIC4;SPPL2B;IFIT5;LASP1;CFL1;CAPN2;COTL1;PLS3;ANXA1;DBNL;TPM4;SWAP70;TPM2;CD2AP;EEF1A1;INF2;BIN1;PALLD;CDC42EP3;FSCN1;LANCL2;MYH9;TAGLN2;ALDOA;DDR2;CAPG;ASAP1;IQGAP1;NOL3;ACACA;CNN3;CNN2;SLC9A3R1;PAK1;SCIN;MICAL1;FLNA;LPXN;PDLIM5;GBP1;GSN;DSTN;PARVA;MSRA;DIAPH1;MYO1E;DIAPH2;MARCKS;AXL;CAPZA1;ZYX
Amphisome Membrane (GO:1904930)	4 out of 9	0.0132074	0.0383135	6.2298	26.9562	CHMP2B;CHMP2A;CHMP7;CHMP5
Clathrin-Coated Endocytic Vesicle (GO:0045334)	17 out of 85	0.0144213	0.0414614	1.95104	8.27054	SCARB2;FZD2;TFRC;CLTC;CLTB;F3;IGF2R;TGOLN2;MYO1E;VAMP7;DVL2;CD9;APOE;APOB;IL7R;RAB5A;PICALM
Multivesicular Body Membrane (GO:0032585)	6 out of 19	0.0158883	0.0452746	3.59565	14.8938	CHMP1A;CHMP2B;CHMP2A;RAB27A;CHMP7;CHMP5
Ficolin-1-Rich Granule Membrane (GO:0101003)	13 out of 60	0.0160612	0.045366	2.15735	8.91276	GAA;COPB1;UBR4;SLC2A3;PRCP;RHOA;SERPINB6;DYNC1LI1;DIAPH1;LAMP1;LAMP2;SIRPA;ARL8A
Specific Granule Lumen (GO:0035580)	13 out of 61	0.0183438	0.0513627	2.11228	8.44589	GSDMD;CYFIP1;PDXK;CANT1;GGH;RAB27A;NFKB1;CNN2;ERP44;TOLLIP;CTSD;NIT2;VCL
Spindle Microtubule (GO:0005876)	14 out of 68	0.0196707	0.0542585	2.02222	7.94456	MAP1S;CLTC;RMDN3;KIF11;RMDN1;TUBG1;SKA2;ZW10;CHMP1A;CHMP2B;CHMP2A;CHMP7;CHMP5;PAFAH1B1
Primary Lysosome (GO:0005766)	4 out of 10	0.0200521	0.0542585	5.19121	20.2946	HEXB;HEXA;STX7;STX3
Proton-Transporting V-type ATPase, V1 Domain (GO:0033180)	4 out of 10	0.0200521	0.0542585	5.19121	20.2946	ATP6V1H;ATP6V1E1;ATP6V1D;ATP6V1C1
Vacuolar Proton-Transporting V-type ATPase, V1 Domain (GO:0000221)	4 out of 10	0.0200521	0.0542585	5.19121	20.2946	ATP6V1H;ATP6V1E1;ATP6V1D;ATP6V1C1
Platelet Dense Granule (GO:0042827)	6 out of 20	0.0205574	0.0551625	3.33863	12.969	LGALS3BP;ITIH4;ECM1;ITIH3;LAMP2;FAM3C
Nucleus (GO:0005634)	550 out of 4487	0.0213456	0.0568039	1.11372	4.2844	RPL4;RPL30;TES;RPL3;ENO1;PHB2;RPL6;RPL7;PSMD9;AKT2;DIP2B;PRKACA;PRKACB;CDK5RAP3;MAP1S;PRKCD;PRKAB1;SND1;BIN1;PSME3;UBA52;OPTN;RABL6;URI1;SET;CRABP2;SHMT2;MRPL19;HSPA4L;BCL10;IQGAP1;CYB5R2;LDHA;PRDX5;HSPH1;PRDX4;S100A16;PRDX1;S100A13;MCMBP;LTA4H;S100A11;BTF3;NAA50;GSTM3;TRIP4;TMEM192;SNF8;PA2G4;PRDX6;CS;MOV10;EHD3;PPP5C;EHD4;EIF5;NPLOC4;ADI1;PPT1;MMS19;PSMG2;FERMT2;GPI;SETD7;RPLP0;PRKAG1;ADK;SRP54…
Secretory Vesicle (GO:0099503)	5 out of 15	0.0215465	0.0568687	3.89424	14.9443	RAB10;DYNLT1;RAB3D;DPYSL3;RAB27A
Vesicle Membrane (GO:0012506)	14 out of 69	0.0221704	0.0569917	1.98534	7.56217	SLC12A2;RAB4A;TOR1A;ANXA4;AP1B1;HTT;RAB21;RAB10;AP1S1;RAB11FIP2;VAMP5;GBP1;APPL1;AP1M1
AP-3 Adaptor Complex (GO:0030123)	3 out of 6	0.0226551	0.0569917	7.78471	29.4836	AP3M1;AP3D1;AP3S1
COPI-coated Vesicle (GO:0030137)	3 out of 6	0.0226551	0.0569917	7.78471	29.4836	TMEM199;TMED10;TMED2
Macropinosome (GO:0044354)	3 out of 6	0.0226551	0.0569917	7.78471	29.4836	CLIP1;MMP14;APPL1
Phosphatidylinositol 3-Kinase Complex, Class III (GO:0035032)	3 out of 6	0.0226551	0.0569917	7.78471	29.4836	BECN1;VAC14;PIK3R4
Pinosome (GO:0044352)	3 out of 6	0.0226551	0.0569917	7.78471	29.4836	CLIP1;MMP14;APPL1
Clathrin-Coated Vesicle Membrane (GO:0030665)	17 out of 90	0.024519	0.0612025	1.81689	6.73759	SCARB2;FZD2;TFRC;CLTC;CLTB;CLINT1;F3;IGF2R;TGOLN2;NECAP2;VAMP7;DNAJC5;CD9;APOE;APOB;IL7R;RAB5A
Cytoplasmic Dynein Complex (GO:0005868)	6 out of 21	0.0260748	0.0645852	3.11588	11.363	DYNC1I2;DYNC1LI1;DYNC1LI2;NUDCD3;DYNLT1;DYNLRB1
Golgi Cisterna (GO:0031985)	11 out of 51	0.0264198	0.0649403	2.14386	7.79002	GOLGA2;RAB21;TMEM87A;TMEM59;GOLPH3;B4GALT1;TMEM115;STX16;RAB34;GOLPH3L;ATP2C1
AP-1 Adaptor Complex (GO:0030121)	4 out of 11	0.0287173	0.0679924	4.44936	15.7964	SYNRG;AP1B1;AP1S1;AP1M1
TRAPPII Protein Complex (GO:1990071)	4 out of 11	0.0287173	0.0679924	4.44936	15.7964	TRAPPC3;TRAPPC2L;TRAPPC6B;TRAPPC4
Amphisome (GO:0044753)	4 out of 11	0.0287173	0.0679924	4.44936	15.7964	CHMP2B;CHMP2A;CHMP7;CHMP5
Early Phagosome (GO:0032009)	4 out of 11	0.0287173	0.0679924	4.44936	15.7964	SNX3;UNC93B1;RAB5A;APPL1
Filopodium Membrane (GO:0031527)	4 out of 11	0.0287173	0.0679924	4.44936	15.7964	ITGA3;ITGB3;ITGAV;ARF6
Mitotic Spindle (GO:0072686)	24 out of 143	0.0335094	0.0787592	1.57427	5.34612	NUDC;SPAG5;MAP1S;DCTN1;CLTC;CAPG;KIF11;TUBG1;TUBB4B;EML2;GEM;SIRT2;GOLGA2;EML4;CDC42;DIAPH1;TUBB6;NUDCD2;TUBB2A;TUBB3;RPS3;TACC3;MAPK1;MAP4
Microbody Membrane (GO:0031903)	11 out of 53	0.0342898	0.0794338	2.04154	6.88593	GNPAT;FIS1;MAVS;MAP2K2;PEX19;PEX3;IMPDH2;CAT;MGST1;TTC1;DHRS4
Peroxisomal Membrane (GO:0005778)	11 out of 53	0.0342898	0.0794338	2.04154	6.88593	GNPAT;FIS1;MAVS;MAP2K2;PEX19;PEX3;IMPDH2;CAT;MGST1;TTC1;DHRS4
Small-Subunit Processome (GO:0032040)	14 out of 73	0.0345836	0.0795424	1.85032	6.22518	RPS9;RPS7;RPS8;SPPL2B;RPS5;RPS6;RPS3A;RPS28;RPS16;RPS15A;RPS19;RPS11;RPS24;RPS23
cis-Golgi Network (GO:0005801)	12 out of 60	0.0361382	0.0817973	1.94894	6.47127	GOLGA2;LRPAP1;TRAPPC3;TMED10;GORASP2;TRAPPC6B;GPR108;GBF1;RAB29;COPZ2;ATP2C1;TMED5
Hrd1p Ubiquitin Ligase Complex (GO:0000836)	3 out of 7	0.0363261	0.0817973	5.8382	19.3549	RHBDD2;SEL1L;DERL2
TORC2 Complex (GO:0031932)	3 out of 7	0.0363261	0.0817973	5.8382	19.3549	MTOR;TELO2;TTI1
Clathrin Vesicle Coat (GO:0030125)	4 out of 12	0.0392759	0.0878253	3.89297	12.6021	NECAP2;SYNRG;CLTB;CLINT1
Protein Serine/Threonine Phosphatase Complex (GO:0008287)	7 out of 29	0.0405204	0.0899831	2.47865	7.94644	PPP2CA;PPP3CA;PPP3R1;PPP3CC;PPP4R1;PPP2R2A;PPP2R5D
Clathrin-Coated Endocytic Vesicle Membrane (GO:0030669)	13 out of 68	0.0416585	0.091877	1.84272	5.85662	SCARB2;FZD2;TFRC;CLTC;F3;IGF2R;TGOLN2;VAMP7;CD9;APOE;APOB;IL7R;RAB5A
P-body (GO:0000932)	15 out of 83	0.0469235	0.102785	1.71998	5.26184	DDX6;YTHDF2;LSM1;LIMD1;EDC3;EDC4;EIF4ENIF1;MOV10;TRIM5;CNOT2;CNOT3;EIF4E2;DCPS;EIF4E;DIS3L2
Vacuolar Proton-Transporting V-type ATPase Complex (GO:0016471)	6 out of 24	0.0481873	0.10484	2.59613	7.87318	ATP6V1A;TMEM199;ATP6V1H;ATP6V1E1;ATP6V1D;ATP6V1C1
Clathrin Coat Of trans-Golgi Network Vesicle (GO:0030130)	4 out of 13	0.0517518	0.111094	3.46022	10.2467	SYNRG;AP1B1;AP1S1;AP1M1
Microvillus Membrane (GO:0031528)	4 out of 13	0.0517518	0.111094	3.46022	10.2467	SLC7A5;SLC9A3R1;ITGB3;ITGAV
Multivesicular Body (GO:0005771)	10 out of 50	0.0529418	0.112884	1.9481	5.72463	TSG101;VTA1;CHMP1A;CHMP2B;CHMP2A;RAB27A;APOE;CHMP7;TPT1;CHMP5
Pseudopodium (GO:0031143)	3 out of 8	0.0532868	0.112884	4.6703	13.6936	VAMP7;CAPN2;MSN
Axon (GO:0030424)	31 out of 205	0.0614773	0.129384	1.39065	3.87866	APP;GSK3A;DCTN1;SYAP1;HTT;IQGAP1;PARK7;COMT;MYPN;C4A;PAK1;MAPK8;ALCAM;BAG2;TUBB3;SLC38A7;DIP2B;MAP4;NCDN;STAT1;L1CAM;CD2AP;BIN1;PTK7;PALLD;MAP1B;MAP1A;ALDH1A1;PPT1;RAB5A;ZPR1
Membrane Raft (GO:0045121)	26 out of 169	0.0688657	0.143992	1.41855	3.79548	ITGB1;APP;STX12;PSEN2;ATP1A1;NOL3;RAP1B;PPP2CA;LDHB;SDCBP;CLN3;CAPN2;PGK1;PRKACA;CTSD;ANXA2;ERLIN1;ATP2B4;ERLIN2;TGFBR2;PLSCR1;STIM1;PRKAR1A;PPT1;FAS;PI4K2A
Apical Dendrite (GO:0097440)	3 out of 9	0.0733265	0.150389	3.8917	10.1684	GSK3A;MAP2;MAP1B
Autolysosome (GO:0044754)	3 out of 9	0.0733265	0.150389	3.8917	10.1684	FTH1;LAMP2;FTL
Transferase Complex, Transferring Phosphorus-Containing Groups (GO:0061695)	3 out of 9	0.0733265	0.150389	3.8917	10.1684	PRPS2;PRPSAP1;PRPS1
Filopodium (GO:0030175)	11 out of 60	0.0744518	0.151731	1.7492	4.54373	ITGB1;CDC42;MYO10;TUBB3;ITGA3;MAP2;ITGB3;FSCN1;MSN;ITGAV;ARF6
Axonal Growth Cone (GO:0044295)	4 out of 15	0.0823344	0.164669	2.83077	7.06833	HSP90AA1;HSP90AB1;L1CAM;FKBP4
Exocytic Vesicle (GO:0070382)	4 out of 15	0.0823344	0.164669	2.83077	7.06833	RAB10;RAB27A;RAB6A;PICALM
Secondary Lysosome (GO:0005767)	4 out of 15	0.0823344	0.164669	2.83077	7.06833	CLN3;FTH1;LAMP2;FTL
Specific Granule Membrane (GO:0035579)	15 out of 90	0.0839948	0.166953	1.55883	3.86123	MOSPD2;UBR4;SLC2A3;SCAMP1;CKAP4;STK10;PGRMC1;DNAJC5;MLEC;ITGAV;DEGS1;ATP6V1D;LAMTOR3;HMOX2;AP1M1
Nucleolus (GO:0005730)	100 out of 771	0.0908011	0.179374	1.16612	2.79763	RPL4;SRP19;RPL3;RPL34;SPPL2B;THUMPD3;TXN2;RPL7;PYCARD;RABGEF1;GOLGA3;RPS6KA3;NUB1;RPS19;OSBP;ARFIP2;CPNE3;NUDT16;RPS11;PHLDA1;CDK5RAP3;RPS9;RPS7;MAP1S;RPS6;LARP4B;SDHA;JMJD6;EEF1A1;COX7A2L;SUB1;SBDS;WDFY1;CMPK1;PPID;TSG101;ARL2;NMD3;AK5;S100A16;S100A13;N4BP1;NAA50;PDHA1;PA2G4;TBCA;RPS25;DIAPH2;STK24;UBLCP1;UBE2T;GRB2;ANP32B;MRPS15;ACADVL;SETD7;SRP54;MRPL40;CPT2;XPO6;CASP1;CASP2;MRPS27;NSUN2;BCKDH…
Platelet Alpha Granule Membrane (GO:0031092)	4 out of 16	0.10029	0.195647	2.59473	5.96705	SPARC;TMX3;ITGB3;CD9
Cortical Endoplasmic Reticulum (GO:0032541)	2 out of 5	0.102684	0.195647	5.18753	11.8073	ASPH;STIM1
External Side Of Apical Plasma Membrane (GO:0098591)	2 out of 5	0.102684	0.195647	5.18753	11.8073	SLC7A5;SLC38A1
Insulin-Responsive Compartment (GO:0032593)	2 out of 5	0.102684	0.195647	5.18753	11.8073	RAB10;RAB13
Nuclear Envelope Lumen (GO:0005641)	2 out of 5	0.102684	0.195647	5.18753	11.8073	APP;TUBB2A
Serine Protease Inhibitor Complex (GO:0097180)	2 out of 5	0.102684	0.195647	5.18753	11.8073	SERPINE1;SERPINB6
Actin Filament (GO:0005884)	12 out of 71	0.104909	0.19871	1.58459	3.57272	DIAPH1;PAK1;DIAPH2;ANXA1;INF2;TPM4;PALLD;TPM2;MICAL1;COTL1;PLS3;IQGAP1
Cytoplasmic Side Of Plasma Membrane (GO:0009898)	19 out of 124	0.110453	0.207987	1.41047	3.1075	G6PD;MAP2K2;DIABLO;EXOC7;SYAP1;IQGAP1;GEM;RHOA;RAB21;PPP3CA;MIEN1;S100A6;MYH9;ESYT2;CHMP7;SNX5;FERMT2;MYD88;JAK1
Nuclear Lumen (GO:0031981)	100 out of 780	0.112254	0.21015	1.15008	2.51522	RPL4;SRP19;RPL3;RPL34;SPPL2B;THUMPD3;TXN2;RPL7;PYCARD;RABGEF1;GOLGA3;RPS6KA3;NUB1;RPS19;OSBP;ARFIP2;CPNE3;NUDT16;RPS11;PHLDA1;CDK5RAP3;RPS9;RPS7;MAP1S;RPS6;LARP4B;SDHA;JMJD6;EEF1A1;COX7A2L;SUB1;SBDS;WDFY1;CMPK1;PPID;TSG101;ARL2;NMD3;AK5;S100A16;S100A13;N4BP1;NAA50;PDHA1;PA2G4;TBCA;RPS25;DIAPH2;STK24;UBLCP1;UBE2T;GRB2;ANP32B;MRPS15;ACADVL;SETD7;SRP54;MRPL40;CPT2;XPO6;CASP1;CASP2;MRPS27;NSUN2;BCKDH…
Cell-Cell Junction (GO:0005911)	41 out of 299	0.120685	0.224628	1.24	2.62208	CLIC4;B4GALT1;ITGB3;PXN;PARK7;LIMD1;PVR;NDRG1;CNN3;CNN2;RAP1B;CYTH3;PDLIM1;SDCBP;PAK1;PDLIM2;FLNA;STX3;PDLIM5;PAK2;S100A11;JAM3;ANXA1;MAP2K2;ANXA2;MSN;RHOA;SIRT2;RAB10;MYO1E;DNMBP;PTK7;ZYX;FSCN1;UBA1;ITGA5;TLN1;FERMT2;VCL;EIF4G2;TJP2
Platelet Alpha Granule Lumen (GO:0031093)	11 out of 66	0.125979	0.233133	1.55785	3.2273	APP;SPARC;TEX264;SERPINE1;OLA1;TIMP1;NHLRC2;ALDOA;GAS6;A2M;THBS1
Pigment Granule (GO:0048770)	5 out of 24	0.130147	0.239471	2.04856	4.17719	RAB32;ITGB3;RAB29;RAB27A;RAB9A
Phagocytic Vesicle Membrane (GO:0030670)	8 out of 45	0.13405	0.244196	1.68365	3.38337	PIK3R4;TAP2;HLA-C;TAP1;CALR;SEC22B;ATG5;RAB7A
Melanosome (GO:0042470)	6 out of 31	0.134232	0.244196	1.86847	3.75224	RAB32;ITGB3;RAB29;RAB27A;RAB9A;APOE
Low-Density Lipoprotein Particle (GO:0034362)	2 out of 6	0.142699	0.255273	3.89043	7.57473	APOE;APOB
Zymogen Granule (GO:0042588)	2 out of 6	0.142699	0.255273	3.89043	7.57473	TMED10;TMED2
Zymogen Granule Membrane (GO:0042589)	2 out of 6	0.142699	0.255273	3.89043	7.57473	TMED10;TMED2
Endosome Lumen (GO:0031904)	5 out of 25	0.148305	0.263835	1.94602	3.71395	RAB32;APP;LNPEP;APOB;CTSB
Neuromuscular Junction (GO:0031594)	7 out of 39	0.149407	0.264335	1.70311	3.23776	ITGB1;FCHSD2;PSEN2;TBC1D24;TRIP4;SYNC;PDZRN3
Cell-Cell Contact Zone (GO:0044291)	8 out of 47	0.160635	0.282647	1.59713	2.92054	PAK1;PIK3CA;RANGRF;ATP1B1;VCL;JAM3;YWHAH;TJP2
Clathrin Adaptor Complex (GO:0030131)	4 out of 19	0.163356	0.285873	2.07543	3.76031	SYNRG;AP1B1;AP1S1;AP1M1
RISC Complex (GO:0016442)	3 out of 13	0.177966	0.308092	2.33449	4.02971	DDX6;LIMD1;EIF4E
Mitotic Spindle Microtubule (GO:1990498)	3 out of 13	0.177966	0.308092	2.33449	4.02971	MAP1S;CLTC;TUBG1
Dendrite (GO:0030425)	36 out of 270	0.179475	0.309043	1.19942	2.06027	GSK3A;SYAP1;HTT;COMT;GIGYF2;STRN4;CALB2;C4A;TMEM222;PAK1;MAPK8;BAG2;OPA1;MAP2;TUBB3;CAPN2;HOMER3;DIP2B;APOE;NCDN;MAP1S;STAT1;WFS1;TRAPPC4;BNIP3;ACAD9;RPS6;RAB27A;CD2AP;BIN1;MAP1B;MAP1A;ATXN10;RPL28;RAB5A;PI4K2A
HFE-transferrin Receptor Complex (GO:1990712)	2 out of 7	0.185248	0.315608	3.11217	5.24729	TFRC;F3
cis-Golgi Network Membrane (GO:0033106)	2 out of 7	0.185248	0.315608	3.11217	5.24729	TRAPPC3;GPR108
Adherens Junction (GO:0005912)	21 out of 150	0.187489	0.316135	1.2683	2.12317	ANXA1;ANXA2;MSN;PARK7;LIMD1;PVR;NDRG1;CNN3;CYTH3;PDLIM1;RAB10;SDCBP;MYO1E;PDLIM2;ZYX;TLN1;PDLIM5;VCL;S100A11;EIF4G2;FERMT2
Lumenal Side Of Endoplasmic Reticulum Membrane (GO:0098553)	5 out of 27	0.187521	0.316135	1.76891	2.96091	HM13;SPPL2B;CANX;HLA-C;CALR
Neuron Projection (GO:0043005)	70 out of 557	0.205784	0.345118	1.1214	1.77285	CYFIP1;APP;GSK3A;SYAP1;PARK7;COMT;MYPN;CALB2;C4A;TMEM222;ALCAM;OPA1;TUBB3;STMN1;CAPN2;HOMER3;DIP2B;ACADM;FBXO7;MAP1S;RPS6;ACAD9;RHOC;CD2AP;VAMP7;BIN1;PALLD;MAP1B;MAP1A;ALDH1A1;ARHGEF7;RPL28;PI4K2A;PAFAH1B1;PSMD10;RTN3;CAMK2D;DCTN1;HTT;IQGAP1;RTN4;STRN4;CDC42;CLN3;PAK1;PGRMC1;MAPK8;BAG2;MAP2;SLC38A7;INPP5K;NCDN;STX3;APOE;MAP4;CAMK2G;SLC12A2;MPST;STAT1;WFS1;TRAPPC4;BNIP3;RAB27A;L1CAM;PTK7;RAB13;PPT…
Triglyceride-Rich Plasma Lipoprotein Particle (GO:0034385)	3 out of 14	0.208469	0.346015	2.12214	3.32745	APOE;APOB;PCYOX1
Very-Low-Density Lipoprotein Particle (GO:0034361)	3 out of 14	0.208469	0.346015	2.12214	3.32745	APOE;APOB;PCYOX1
Microvillus (GO:0005902)	9 out of 58	0.210614	0.347497	1.4299	2.2274	SLC7A5;SLC9A3R1;MYO1E;CLIC4;ITGB3;FSCN1;MSN;ITGAV;JAM3
Proton-Transporting V-type ATPase Complex (GO:0033176)	4 out of 21	0.21152	0.347497	1.83105	2.84443	ATP6V1A;TMEM199;ATP6V1H;ATP6V1D
Chylomicron (GO:0042627)	2 out of 8	0.229235	0.372797	2.59332	3.81998	APOE;APOB
Platelet Dense Tubular Network Membrane (GO:0031095)	2 out of 8	0.229235	0.372797	2.59332	3.81998	EHD1;ATP2A2
Sarcolemma (GO:0042383)	8 out of 52	0.236332	0.382406	1.41524	2.0415	ITGB1;AHNAK2;ATP1A1;FLNC;ATP1B1;SYNC;VCL;PLEC
Sarcoplasmic Reticulum (GO:0016529)	7 out of 45	0.248217	0.399629	1.43371	1.99781	FKBP1A;GSTM2;STIM1;ATP2A2;SRI;TMEM38B;THBS1
Collagen-Containing Extracellular Matrix (GO:0062023)	47 out of 373	0.251753	0.403306	1.1236	1.54978	FBN2;LGALS3BP;CSTB;LRRC15;ITIH4;ECM1;SPARC;CD151;TGFB1I1;LAMA4;SERPINE1;LAMC1;FBLN2;THBS1;HSP90B1;LMAN1;PSAP;ANXA6;ANXA7;APOE;A2M;CTSD;CTSC;CTSB;TGM2;SERPINB1;ANXA1;ANXA2;LAMB2;LUM;ANXA4;MMP2;ANXA5;BGN;ANXA11;SERPINB9;LAMB1;L1CAM;SERPINB8;SERPINB6;PLSCR1;PKM;S100A6;HDGF;S100A4;FBN1;BCAT2
Golgi-associated Vesicle Membrane (GO:0030660)	4 out of 23	0.26301	0.419254	1.63813	2.18782	TMEM199;SPPL2B;GOPC;ITM2B
Protein Phosphatase Type 2A Complex (GO:0000159)	3 out of 16	0.272244	0.431835	1.79546	2.33599	PPP2CA;PPP2R2A;PPP2R5D
Intercalated Disc (GO:0014704)	5 out of 31	0.274815	0.433777	1.49643	1.93287	PAK1;PIK3CA;RANGRF;ATP1B1;YWHAH
CMG Complex (GO:0071162)	2 out of 10	0.318186	0.494956	1.94477	2.227	GINS2;GINS3
Platelet Dense Tubular Network (GO:0031094)	2 out of 10	0.318186	0.494956	1.94477	2.227	EHD1;ATP2A2
Preribosome, Small Subunit Precursor (GO:0030688)	2 out of 10	0.318186	0.494956	1.94477	2.227	RIOK2;RIOK1
Plasma Membrane Raft (GO:0044853)	11 out of 82	0.330114	0.511041	1.20569	1.33629	SCARB1;CLN3;STIM1;PRKAR1A;MYOF;PACSIN2;ATP2B4;MAPK1;RANGRF;PRKACA;TGFBR2
Asymmetric Synapse (GO:0032279)	17 out of 133	0.345312	0.532012	1.1406	1.21281	NSF;RTN3;RPL30;RPL12;RPLP0;SIGMAR1;TSC2;RPL8;RTN4;RPL7;RPS25;RPS19;FABP5;RPS18;RPS3;HOMER3;PDLIM5
Intracellular Vesicle (GO:0097708)	2 out of 11	0.361905	0.552292	1.72859	1.75689	RAB29;APPL1
Microfibril (GO:0001527)	2 out of 11	0.361905	0.552292	1.72859	1.75689	FBN2;FBN1
Cul3-RING Ubiquitin Ligase Complex (GO:0031463)	5 out of 35	0.368461	0.555236	1.29661	1.29456	PEF1;KCTD10;PDCD6;GLMN;KCTD5
Nuclear Outer Membrane (GO:0005640)	3 out of 19	0.37037	0.555236	1.45856	1.44872	RETSAT;ENO1;DHCR7
Smooth Endoplasmic Reticulum (GO:0005790)	3 out of 19	0.37037	0.555236	1.45856	1.44872	RPL10;ERP29;HYOU1
Golgi Cisterna Membrane (GO:0032580)	4 out of 27	0.370732	0.555236	1.35293	1.34248	GOLGA2;RAB21;TMEM87A;TMEM115
Cortical Actin Cytoskeleton (GO:0030864)	6 out of 44	0.386377	0.575987	1.22836	1.1681	EEF1A1;LASP1;GSN;CAPN2;COTL1;LANCL2
Glutamatergic Synapse (GO:0098978)	10 out of 78	0.396707	0.584103	1.14413	1.05781	GRIPAP1;TRIO;ITGB3;PIN1;APOE;YWHAZ;RHOA;RELA;APPL1;SH3GL1
Condensed Nuclear Chromosome (GO:0000794)	4 out of 28	0.397789	0.584103	1.29648	1.19514	CHMP1A;TUBG1;LRPPRC;TTN
Endolysosome (GO:0036019)	4 out of 28	0.397789	0.584103	1.29648	1.19514	ATG16L1;CLTC;PRKCD;CTSB
Anaphase-Promoting Complex (GO:0005680)	3 out of 20	0.40274	0.584103	1.37269	1.24841	UBE2C;UBE2S;BUB1B
Cul4A-RING E3 Ubiquitin Ligase Complex (GO:0031464)	2 out of 12	0.404518	0.584103	1.55564	1.40795	CRBN;GLMN
Clathrin Coat Of Coated Pit (GO:0030132)	2 out of 12	0.404518	0.584103	1.55564	1.40795	EPS15;PICALM
Cytoplasmic Side Of Lysosomal Membrane (GO:0098574)	2 out of 12	0.404518	0.584103	1.55564	1.40795	EEF1A1;EEF1A2
Caveola (GO:0005901)	8 out of 62	0.411365	0.591337	1.1525	1.02374	SCARB1;CLN3;MYOF;PACSIN2;ATP2B4;MAPK1;RANGRF;TGFBR2
Basement Membrane (GO:0005604)	6 out of 46	0.42882	0.611815	1.16681	0.987955	CD151;LAMB2;LAMA4;LAMB1;LAMC1;FBN1
Cortical Cytoskeleton (GO:0030863)	8 out of 63	0.429411	0.611815	1.13148	0.95649	EEF1A1;LASP1;GSN;CAPN2;COTL1;LANCL2;ERC1;MAPRE1
Mitochondrial Outer Membrane Translocase Complex (GO:0005742)	3 out of 21	0.43461	0.616496	1.29635	1.08026	HSPA9;TOMM40;TOMM22
Glial Cell Projection (GO:0097386)	2 out of 13	0.44571	0.621954	1.41414	1.14275	ITGB1;SIRT2
Cdc73/Paf1 Complex (GO:0016593)	1 out of 5	0.453911	0.621954	1.94436	1.53576	RTF1
MHC Class I Protein Complex (GO:0042612)	1 out of 5	0.453911	0.621954	1.94436	1.53576	HLA-C
Apicolateral Plasma Membrane (GO:0016327)	1 out of 5	0.453911	0.621954	1.94436	1.53576	NEDD4
Extrinsic Component Of Endoplasmic Reticulum Membrane (GO:0042406)	1 out of 5	0.453911	0.621954	1.94436	1.53576	TOR1A
Mitochondrial Alpha-Ketoglutarate Dehydrogenase Complex (GO:0005947)	1 out of 5	0.453911	0.621954	1.94436	1.53576	BCKDHB
Platelet Dense Granule Membrane (GO:0031088)	1 out of 5	0.453911	0.621954	1.94436	1.53576	LAMP2
Protein Phosphatase 4 Complex (GO:0030289)	1 out of 5	0.453911	0.621954	1.94436	1.53576	PPP4R1
Actin-Based Cell Projection (GO:0098858)	10 out of 84	0.492082	0.6714	1.051	0.745278	ITGB1;CDC42;SLC9A3R1;MYO1E;CLIC4;MYO10;TUBB3;FSCN1;MSN;JAM3
Cul2-RING Ubiquitin Ligase Complex (GO:0031462)	3 out of 23	0.496244	0.674222	1.16659	0.817412	CUL2;GLMN;COMMD1
TIM22 Mitochondrial Import Inner Membrane Insertion Complex (GO:0042721)	1 out of 6	0.516153	0.684551	1.5554	1.02867	TIMM9
Astral Microtubule (GO:0000235)	1 out of 6	0.516153	0.684551	1.5554	1.02867	PAFAH1B1
Extrinsic Component Of Endosome Membrane (GO:0031313)	1 out of 6	0.516153	0.684551	1.5554	1.02867	SNX16
Hemidesmosome (GO:0030056)	1 out of 6	0.516153	0.684551	1.5554	1.02867	PLEC
tRNA Methyltransferase Complex (GO:0043527)	1 out of 6	0.516153	0.684551	1.5554	1.02867	TRMT10C
Cation-Transporting ATPase Complex (GO:0090533)	2 out of 15	0.52298	0.684551	1.19645	0.77555	ATP1A1;ATP1B1
Chitosome (GO:0045009)	2 out of 15	0.52298	0.684551	1.19645	0.77555	RAB32;RAB27A
Melanosome Membrane (GO:0033162)	2 out of 15	0.52298	0.684551	1.19645	0.77555	RAB32;RAB27A
Pigment Granule Membrane (GO:0090741)	2 out of 15	0.52298	0.684551	1.19645	0.77555	RAB32;RAB27A
Postsynaptic Density (GO:0014069)	17 out of 151	0.559444	0.729315	0.986378	0.5729	NSF;RTN3;RPL30;RPL12;RPLP0;SIGMAR1;TSC2;RPL8;RTN4;RPL7;RPS25;RPS19;FABP5;RPS18;RPS3;HOMER3;PDLIM5
Cytolytic Granule (GO:0044194)	1 out of 7	0.571304	0.732908	1.29609	0.725597	LAMP1
Cytoskeleton Of Presynaptic Active Zone (GO:0048788)	1 out of 7	0.571304	0.732908	1.29609	0.725597	ERC1
Dihydrolipoyl Dehydrogenase Complex (GO:0045240)	1 out of 7	0.571304	0.732908	1.29609	0.725597	BCKDHB
Serine C-palmitoyltransferase Complex (GO:0017059)	1 out of 7	0.571304	0.732908	1.29609	0.725597	SPTLC2
Aggresome (GO:0016235)	4 out of 35	0.576164	0.73621	1.00333	0.5532	DVL2;SLC2A3;EEF2;EPS15
Tertiary Granule Membrane (GO:0070821)	8 out of 72	0.585454	0.745123	0.971874	0.52031	RAB14;GAA;COPB1;UBR4;SIRPA;SLC2A3;LAMTOR3;SERPINB6
Desmosome (GO:0030057)	2 out of 17	0.592654	0.745447	1.0368	0.542398	UBA1;JAM3
Endoribonuclease Complex (GO:1902555)	2 out of 17	0.592654	0.745447	1.0368	0.542398	TSNAX;TSN
Protein Kinase Complex (GO:1902911)	2 out of 17	0.592654	0.745447	1.0368	0.542398	TBK1;CAB39
Supramolecular Fiber (GO:0099512)	4 out of 36	0.599169	0.750709	0.971923	0.497831	FBN2;MYH9;CTPS1;FBN1
Nuclear Membrane (GO:0031965)	25 out of 227	0.60351	0.753218	0.961931	0.485768	DCTN5;CUEDC2;RETSAT;PSEN2;ENO1;APEH;IPO5;SDCBP;PAK1;SCRN1;CPNE1;TMEM38B;SLC16A3;LYPLA1;TOR1A;ANXA4;OSBPL3;SURF4;MRPS23;MX1;NUTF2;NUDT9;DNAJC2;DHCR7;GAPDH
Sarcoplasmic Reticulum Membrane (GO:0033017)	3 out of 27	0.608171	0.756105	0.971935	0.483342	STIM1;ATP2A2;TMEM38B
Golgi Trans Cisterna (GO:0000138)	1 out of 8	0.620171	0.765115	1.11087	0.530732	TMEM59
Dendrite Cytoplasm (GO:0032839)	1 out of 8	0.620171	0.765115	1.11087	0.530732	MAP2
Preribosome, Large Subunit Precursor (GO:0030687)	2 out of 18	0.624525	0.767546	0.971948	0.457558	NEDD4;ZNF622
Endolysosome Membrane (GO:0036020)	2 out of 19	0.654426	0.801236	0.914723	0.38784	ATG16L1;CLTC
Cell Projection Membrane (GO:0031253)	11 out of 105	0.662264	0.803147	0.909495	0.374795	SLC12A2;SLC9A3R1;SLC7A5;B4GALT1;PEX19;ITGA3;ITGB3;SLC11A2;FSCN1;ITGAV;ARF6
Extrinsic Component Of Cytoplasmic Side Of Plasma Membrane (GO:0031234)	8 out of 77	0.662705	0.803147	0.901193	0.370774	SYAP1;S100A6;ESYT2;IQGAP1;RHOA;FERMT2;MYD88;JAK1
Sodium:Potassium-Exchanging ATPase Complex (GO:0005890)	1 out of 9	0.663469	0.803147	0.97196	0.398768	ATP1B1
CD40 Receptor Complex (GO:0035631)	1 out of 10	0.701834	0.840114	0.863916	0.305876	DIABLO
Golgi Medial Cisterna (GO:0005797)	1 out of 10	0.701834	0.840114	0.863916	0.305876	TMEM59
Neuron Projection Cytoplasm (GO:0120111)	1 out of 10	0.701834	0.840114	0.863916	0.305876	MAP2
Transcription Factor TFIIH Holo Complex (GO:0005675)	1 out of 11	0.735827	0.877542	0.77748	0.2385	MMS19
MIB Complex (GO:0140275)	1 out of 12	0.765946	0.903423	0.70676	0.188453	HSPA9
SAM Complex (GO:0001401)	1 out of 12	0.765946	0.903423	0.70676	0.188453	HSPA9
Swr1 Complex (GO:0000812)	1 out of 12	0.765946	0.903423	0.70676	0.188453	ANP32E
P Granule (GO:0043186)	2 out of 24	0.776124	0.908771	0.706632	0.179091	MOV10;CARHSP1
Excitatory Synapse (GO:0060076)	2 out of 24	0.776124	0.908771	0.706632	0.179091	ITGA3;PALLD
ATAC Complex (GO:0140672)	1 out of 13	0.792632	0.921399	0.647827	0.150552	MAP3K7
Lamellar Body (GO:0042599)	1 out of 13	0.792632	0.921399	0.647827	0.150552	CKAP4
Golgi Cis Cisterna (GO:0000137)	2 out of 26	0.813215	0.941925	0.647672	0.133913	GOLGA2;TMEM59
Acrosomal Membrane (GO:0002080)	1 out of 14	0.816277	0.942083	0.59796	0.121387	RAB6A
Condensed Chromosome (GO:0000793)	5 out of 60	0.828541	0.945919	0.706245	0.132837	CHMP1A;HMGB1;TUBG1;LRPPRC;TTN
Serine/Threonine Protein Kinase Complex (GO:1902554)	5 out of 60	0.828541	0.945919	0.706245	0.132837	TBK1;CDK6;CAB39;CKS1B;TGFBR2
Intermediate Filament Cytoskeleton (GO:0045111)	7 out of 81	0.830154	0.945919	0.734732	0.136766	PSMD10;CLIP1;MMP14;MICAL1;SLC1A4;PFDN5;PLEC
U2-type Prespliceosome (GO:0071004)	1 out of 15	0.837227	0.945919	0.555218	0.0986401	LUC7L2
Myosin Filament (GO:0032982)	1 out of 15	0.837227	0.945919	0.555218	0.0986401	MYH9
Prespliceosome (GO:0071010)	1 out of 15	0.837227	0.945919	0.555218	0.0986401	LUC7L2
Brush Border Membrane (GO:0031526)	3 out of 40	0.849569	0.956508	0.629981	0.102703	B4GALT1;PEX19;SLC11A2
Germ Plasm (GO:0060293)	1 out of 17	0.872234	0.978604	0.485761	0.0664021	MOV10
U1 snRNP (GO:0005685)	1 out of 18	0.886805	0.987334	0.457161	0.0549185	LUC7L2
High-Density Lipoprotein Particle (GO:0034364)	1 out of 18	0.886805	0.987334	0.457161	0.0549185	APOE
Basolateral Plasma Membrane (GO:0016323)	15 out of 171	0.889214	0.987334	0.745999	0.0875935	SLC38A1;B4GALT1;TFRC;ANXA2;LRP1;CD81;SLC3A2;IDE;ATP1A1;ATP2B1;SLC39A14;SLC7A1;SLC5A6;SLC7A5;SLC16A3
Cul4-RING E3 Ubiquitin Ligase Complex (GO:0080008)	2 out of 35	0.920472	0.999979	0.470795	0.0390142	CRBN;GLMN
MHC Protein Complex (GO:0042611)	1 out of 21	0.921287	0.999979	0.388521	0.0318521	HLA-C
Sperm Flagellum (GO:0036126)	4 out of 60	0.922332	0.999979	0.554631	0.0448419	ATP2B4;IFT27;ATP1A1;ATP1B1
Nuclear Chromosome (GO:0000228)	7 out of 95	0.926813	0.999979	0.617353	0.0469206	GINS2;GINS3;CHMP1A;ANP32E;TUBG1;LRPPRC;TTN
SCF Ubiquitin Ligase Complex (GO:0019005)	4 out of 61	0.928163	0.999979	0.54487	0.040619	USP47;CUL2;FBXO7;CKS1B
Motile Cilium (GO:0031514)	5 out of 73	0.929692	0.999979	0.570807	0.0416131	ANXA1;SORD;IFT27;DNAAF5;PAFAH1B1
cullin-RING Ubiquitin Ligase Complex (GO:0031461)	14 out of 174	0.941161	0.999979	0.678405	0.0411392	USP47;PEF1;UBE2C;PDCD6;CUL2;GLMN;BUB1B;COMMD1;KCTD5;CKS1B;CAND1;KCTD10;UBE2S;FBXO7
Exocytic Vesicle Membrane (GO:0099501)	3 out of 53	0.949962	0.999979	0.465844	0.023913	RAB3B;MYOF;CLTB
INO80-type Complex (GO:0097346)	1 out of 25	0.951512	0.999979	0.323694	0.0160885	ANP32E
Cyclin-Dependent Protein Kinase Holoenzyme Complex (GO:0000307)	2 out of 40	0.951535	0.999979	0.408733	0.0203055	CDK6;CKS1B
Synaptic Vesicle Membrane (GO:0030672)	3 out of 54	0.954219	0.999979	0.456684	0.0214013	RAB3B;MYOF;CLTB
Bicellular Tight Junction (GO:0005923)	5 out of 81	0.961356	0.999979	0.51049	0.0201189	CYTH3;RAB13;TBCD;JAM3;TJP2
Intermediate Filament (GO:0005882)	4 out of 69	0.962295	0.999979	0.477593	0.0183561	CLIP1;MICAL1;SLC1A4;PLEC
9+2 Motile Cilium (GO:0097729)	4 out of 70	0.965294	0.999979	0.47033	0.0166131	ATP2B4;IFT27;ATP1A1;ATP1B1
U12-type Spliceosomal Complex (GO:0005689)	1 out of 28	0.966287	0.999979	0.287679	0.00986577	YBX1
Myofibril (GO:0030016)	1 out of 29	0.970134	0.999979	0.277389	0.0084108	PDE4DIP
Non-Motile Cilium (GO:0097730)	1 out of 30	0.973542	0.999979	0.267809	0.00718119	RAB8A
Nuclear Inner Membrane (GO:0005637)	1 out of 31	0.976561	0.999979	0.258867	0.00613985	PSEN2
Synaptic Membrane (GO:0097060)	1 out of 31	0.976561	0.999979	0.258867	0.00613985	ITGA3
Golgi Lumen (GO:0005796)	6 out of 100	0.977071	0.999979	0.494997	0.011482	APP;MMP14;LUM;BGN;SDF4;GAS6
Acrosomal Vesicle (GO:0001669)	3 out of 64	0.981658	0.999979	0.381601	0.00706421	VDAC2;PRKACA;RAB6A
Tight Junction (GO:0070160)	5 out of 93	0.985118	0.999979	0.440578	0.00660611	CYTH3;RAB13;TBCD;JAM3;TJP2
Apical Junction Complex (GO:0043296)	6 out of 106	0.985523	0.999979	0.465139	0.00678293	CYTH3;RAB13;TBCD;RHOA;JAM3;TJP2
Cation Channel Complex (GO:0034703)	2 out of 53	0.987247	0.999979	0.304322	0.00390601	PRKACA;MCU
SAGA-type Complex (GO:0070461)	1 out of 38	0.989964	0.999979	0.209809	0.00211619	MAP3K7
Calcium Channel Complex (GO:0034704)	2 out of 59	0.993231	0.999979	0.272196	0.00184887	PRKACA;MCU
Transcription Factor TFIID Complex (GO:0005669)	1 out of 42	0.99382	0.999979	0.189297	0.00117352	GTF2F1
Cilium (GO:0005929)	17 out of 257	0.996494	0.999979	0.547408	0.00192247	ANXA1;USP9X;ARL3;SORD;ARL2;DNAAF5;KIF7;HSPB11;RAB10;RAB14;IFT27;PMPCA;DYNLRB1;TNPO1;ATP6V1D;RAB8A;PAFAH1B1
Heterochromatin (GO:0000792)	1 out of 49	0.997354	0.999979	0.161628	0.000428218	SIRT2
Spliceosomal snRNP Complex (GO:0097525)	1 out of 57	0.998996	0.999979	0.138475	0.000139126	LUC7L2
Chromosome (GO:0005694)	5 out of 164	0.999974	0.999979	0.24286	6.3811e-06	PPP1R7;SETD7;HMGB1;TRIP13;SIRT2
U2-type Spliceosomal Complex (GO:0005684)	1 out of 90	0.999979	0.999979	0.0869677	1.86495e-06	LUC7L2

## Sheet: Data_S2C
Term	Overlap	P-value	Adjusted P-value	Odds Ratio	Combined Score	Genes
Nucleus (GO:0005634)	629 out of 4487	4.09543e-172	9.95189e-170	6.44063	2541.7	ATF1;MDC1;ATF2;POP7;TRRAP;EHMT2;RRP1;EHMT1;HNRNPU;HNRNPR;SMC6;RBPJ;NOC2L;SMC3;BACH1;ALKBH5;PSMD4;PPP4R2;BBX;PWWP2A;JUNB;DDX17;DAXX;MBNL1;RBFOX2;TSPYL1;ZNF281;DNTTIP1;DDX10;HCFC2;GTPBP4;WDR76;HCFC1;DDX39A;DDX39B;EWSR1;SARNP;RFX5;ATF7;SRFBP1;NUP98;CLOCK;CDCA2;MEAF6;PRKDC;CTBP1;CDCA5;MEPCE;BAZ2A;XPC;AKAP17A;AAAS;ZNF24;RAD21;ZBTB7A;LYN;HEXIM1;JUN;CREBBP;PHC2;JUND;NCAPH2;PLK1;LARP7;NR2F2;INO80;FOSL2;S…
Intracellular Membrane-Bounded Organelle (GO:0043231)	641 out of 5175	1.00482e-146	1.22085e-144	5.50796	1851.62	ATF1;MDC1;ATF2;CHIC2;POP7;SLC4A1AP;TRRAP;EHMT2;RRP1;EHMT1;HNRNPU;HNRNPR;SMC6;RBPJ;NOC2L;SMC3;BACH1;ALKBH5;PSMD4;PPP4R2;BBX;PWWP2A;JUNB;DDX17;DAXX;MBNL1;RBFOX2;TSPYL1;ZNF281;DNTTIP1;DDX10;RFX1;HCFC2;GTPBP4;WDR76;HCFC1;DDX39A;DDX39B;EWSR1;SARNP;RFX5;ATF7;SRFBP1;CLOCK;CDCA2;MEAF6;PRKDC;CTBP1;CDCA5;MEPCE;BAZ2A;XPC;AKAP17A;AAAS;ZNF24;RAD21;ZBTB7A;LYN;HEXIM1;JUN;CREBBP;PHC2;JUND;NCAPH2;PLK1;LARP7;NR2F2…
Nuclear Lumen (GO:0031981)	217 out of 780	1.25969e-103	1.02035e-101	8.93288	2116.52	POP7;SMARCB1;POP1;POP4;ZMYND8;RRP1;HNRNPU;HNRNPR;NOC2L;RBPJ;MKI67;PWP1;RRP8;RRP9;GLE1;KAT5;KAT7;ABT1;DDX18;TSPYL1;SCAF11;DNTTIP1;DNTTIP2;WDR75;GTPBP4;EWSR1;WDR82;GRWD1;XRN2;CCDC86;KIF20B;MEAF6;DHX9;PRKDC;CDCA8;BAZ2A;XPC;CDKN2AIP;RRP7A;DSN1;DHX33;PDCD11;DHX37;SURF6;LYAR;SPTBN1;JUN;XRCC6;XRCC5;PNO1;SMARCA5;XRCC1;SMARCA4;WDR55;SETX;TBL3;STAG2;INTS4;MPHOSPH10;NOL11;TOP2B;PAK1IP1;PHF1;NAT10;CTCF;PHF6;…
Nucleolus (GO:0005730)	212 out of 771	5.44524e-100	3.30798e-98	8.73647	1996.84	POP7;SMARCB1;POP1;POP4;ZMYND8;RRP1;HNRNPR;NOC2L;RBPJ;MKI67;PWP1;RRP8;RRP9;GLE1;KAT5;KAT7;ABT1;DDX18;TSPYL1;SCAF11;DNTTIP1;DNTTIP2;WDR75;GTPBP4;EWSR1;WDR82;GRWD1;XRN2;CCDC86;KIF20B;MEAF6;DHX9;PRKDC;CDCA8;BAZ2A;XPC;CDKN2AIP;RRP7A;DSN1;DHX33;PDCD11;DHX37;SURF6;LYAR;SPTBN1;XRCC6;XRCC5;PNO1;SMARCA5;XRCC1;SMARCA4;WDR55;TBL3;STAG2;INTS4;MPHOSPH10;NOL11;TOP2B;PAK1IP1;PHF1;NAT10;CTCF;PHF6;WDR46;WDR43;NKRF…
Intracellular Non-Membrane-Bounded Organelle (GO:0043232)	249 out of 1195	1.12021e-89	5.44424e-88	6.22398	1274.77	MDC1;POP7;SMARCB1;POP1;POP4;ZMYND8;RRP1;HNRNPR;RBPJ;NOC2L;SMC3;MKI67;PWP1;CCAR2;RRP8;RRP9;GLE1;KAT5;CDC27;RCC1;KAT7;ABT1;DDX18;TSPYL1;SCAF11;DNTTIP1;RECQL;DNTTIP2;WDR75;GTPBP4;EWSR1;WDR82;GRWD1;XRN2;CCDC86;KIF20A;KIF20B;CLOCK;CDCA2;MEAF6;DHX9;PRKDC;CDCA5;CDCA8;BAZ2A;XPC;CDKN2AIP;RRP7A;DSN1;DHX33;RACGAP1;PDCD11;RAD21;DHX37;SURF6;LYAR;SPTBN1;XRCC6;XRCC5;PNO1;PLK1;SMARCA5;XRCC1;SMARCA4;WDR55;TPX2;TB…
Chromosome (GO:0005694)	68 out of 164	1.14535e-44	4.63868e-43	14.1757	1434.27	MDC1;RRP1;HP1BP3;C1ORF131;HNRNPU;SMC6;BRCA1;CTCF;MKI67;NOC2L;SMC3;CHAMP1;RCC1;KAT7;RBM34;DDX18;IK;PBRM1;DNTTIP1;RECQL;DNTTIP2;CDYL;BAZ1A;SMC1A;GNL3;FANCD2;POLR1A;NCL;POLR1B;CCDC86;BIRC5;TERF2IP;TOP1;CLOCK;CDCA2;DDX27;CDCA5;NOL7;DDX21;NOL8;PDS5B;PDS5A;RPF2;CENPB;EMG1;RAD21;BMS1;EXOSC9;PES1;EXOSC8;SURF6;LLPH;SMARCE1;JUN;NIFK;CCDC137;KRR1;SMARCA5;HMGA2;RRP1B;BYSL;SETX;RSL1D1;STAG1;STAG2;CENPH;MPHOSP…
U2-type Spliceosomal Complex (GO:0005684)	50 out of 90	4.29817e-41	1.49208e-39	24.6206	2288.43	PRPF19;EFTUD2;SART1;SNRPD2;SNRNP70;SNRPD1;SNRPD3;TXNL4A;BCAS2;IK;PLRG1;CRNKL1;PRPF4;PRPF6;SYF2;PRPF3;SNRPG;PPIE;SNRPA1;SNRPE;SNRNP200;RBM22;SF3B4;SF3B2;SF3B3;SF3B6;HTATSF1;PRPF8;ZMAT2;U2AF2;SNRPB2;SF3B1;SF3A3;SF3A1;SF3A2;CCDC12;CDC5L;CWC15;LSM4;LSM3;LSM2;SMU1;LSM8;XAB2;LSM7;SNRNP40;LSM6;PHF5A;SNW1;PRPF31
Spliceosomal snRNP Complex (GO:0097525)	36 out of 57	9.39151e-33	2.85267e-31	33.3144	2456.79	SF3B4;SF3B2;SF3B3;DDX46;SF3B6;DDX23;HTATSF1;PRPF8;SNRPD2;SNRNP70;SNRPD1;SNRPB2;SNRPD3;TXNL4A;SF3B1;SF3A3;SF3A1;SF3A2;LSM4;LSM3;LSM2;PRPF4;LSM8;LSM7;SNRNP40;PRPF6;LSM6;PHF5A;DDX39B;SNRPG;PPIH;SNRPA1;SNRPE;PRPF31;SNRNP200;SNRPA
Precatalytic Spliceosome (GO:0071011)	34 out of 52	9.07391e-32	2.44995e-30	36.6383	2618.8	SF3B4;SF3B2;SF3B3;SF3B6;PRPF8;EFTUD2;SART1;SNRPD2;ZMAT2;SNRPD1;SNRPB2;SNRPD3;TXNL4A;SF3B1;SF3A3;IK;SF3A1;SF3A2;LSM4;LSM3;LSM2;SMU1;PRPF4;LSM8;LSM7;PRPF6;LSM6;PHF5A;PRPF3;SNRPG;SNRPA1;SNRPE;PRPF31;SNRNP200
U2-type Precatalytic Spliceosome (GO:0071005)	33 out of 49	1.60073e-31	3.88978e-30	39.9691	2834.2	SF3B4;SF3B2;SF3B3;PRPF8;EFTUD2;SART1;SNRPD2;ZMAT2;SNRPD1;SNRPB2;SNRPD3;TXNL4A;SF3B1;SF3A3;IK;SF3A1;SF3A2;LSM4;LSM3;LSM2;SMU1;PRPF4;LSM8;LSM7;PRPF6;LSM6;PHF5A;PRPF3;SNRPG;SNRPA1;SNRPE;PRPF31;SNRNP200
U4/U6 X U5 tri-snRNP Complex (GO:0046540)	28 out of 35	1.73478e-30	3.83228e-29	77.1585	5287.42	DDX23;USP39;PRPF8;EFTUD2;SART1;SNRPD2;ZMAT2;SNRPD1;SNRPD3;TXNL4A;LSM4;LSM3;LSM2;LSM8;PRPF4;LSM7;SNRNP40;LSM6;PRPF6;PRPF3;SNRPG;RBM42;SNRNP27;PPIH;PRPF31;SNRPE;SNRNP200;SNRPA
Small-Subunit Processome (GO:0032040)	38 out of 73	4.40088e-30	8.91178e-29	21.1268	1428.08	RPS19BP1;PRKDC;WDR3;HEATR1;NOL7;C1ORF131;NAT10;LOC102724159;NOC4L;WDR46;WDR43;RRP9;NOL6;RRP7A;FBL;EMG1;EXOSC10;PDCD11;BMS1;DHX37;UTP20;UTP14A;UTP15;NOP56;WDR36;NOP14;NOP58;DIMT1;KRR1;PNO1;UTP3;XRCC5;DNTTIP2;WDR75;UTP18;RCL1;TBL3;MPHOSPH10
Spliceosomal tri-snRNP Complex (GO:0097526)	28 out of 36	7.43586e-30	1.38993e-28	67.5102	4527.99	DDX23;USP39;PRPF8;EFTUD2;SART1;SNRPD2;ZMAT2;SNRPD1;SNRPD3;TXNL4A;LSM4;LSM3;LSM2;LSM8;PRPF4;LSM7;SNRNP40;LSM6;PRPF6;PRPF3;SNRPG;RBM42;SNRNP27;PPIH;PRPF31;SNRPE;SNRNP200;SNRPA
U2-type Catalytic Step 2 Spliceosome (GO:0071007)	21 out of 29	1.46114e-21	2.53613e-20	50.275	2411.95	CDC5L;CWC15;PLRG1;PRPF19;PRPF8;CRNKL1;EFTUD2;XAB2;SNRNP40;SNW1;SNRPD2;SNRPD1;SYF2;SNRPG;PPIE;SNRPB2;SNRPA1;SNRPE;SNRPD3;BCAS2;RBM22
Nuclear Chromosome (GO:0000228)	33 out of 95	1.92097e-19	3.11197e-18	10.2896	443.443	SF3B3;TRRAP;NCAPG2;HNRNPU;NOL6;YY1;SMCHD1;KAT5;RUVBL2;EXOSC9;EP400;RCC1;BRD8;DMAP1;SUDS3;SMARCE1;IK;PBRM1;JUN;NIFK;MCRS1;NCAPH2;HMGA2;ACTR8;BAZ1A;INO80;SMC1A;SETX;RAD50;BIRC5;TERF2IP;TOP1;NCAPD3
U2 snRNP (GO:0005686)	18 out of 25	1.40217e-18	2.12955e-17	49.1029	2018.55	SF3B4;SF3A3;SF3B2;SF3A1;SF3B3;SF3A2;DDX46;SF3B6;HTATSF1;PHF5A;SNRPD2;SNRPD1;SNRPG;SNRPB2;SNRPA1;SNRPE;SNRPD3;SF3B1
MLL1/2 Complex (GO:0044665)	19 out of 31	1.60725e-17	2.25176e-16	30.2571	1170.03	KMT2A;MAX;C17ORF49;MCRS1;TEX10;KMT2B;DPY30;HCFC2;SENP3;RNF2;HCFC1;LAS1L;RBBP5;RUVBL2;WDR5;KAT8;PRPF31;MEN1;PELP1
Nuclear Membrane (GO:0031965)	48 out of 227	1.66797e-17	2.25176e-16	5.23211	202.129	NUP205;AHCTF1;GTF3C3;NUP107;WDR3;NRM;SYNE3;TOR1AIP1;LMNB2;SYNE2;LMNB1;SYNE1;GLE1;SMPD4;SUMO1;LMNA;TPR;NUP62;DHX37;SPIN1;TXNL4A;EMD;LBR;ARL6IP6;NDC1;RANBP2;SUN2;SUN1;NUP155;NUP133;CBX3;MBD1;NUP153;PLRG1;LEMD3;LEMD2;UTP18;GTPBP4;SENP1;NUP93;ZC3HC1;CENPF;TMX4;MCM3AP;NUP50;NUP35;MATR3;NUP98
MLL1 Complex (GO:0071339)	18 out of 30	1.98268e-16	2.53575e-15	28.6358	1035.38	KMT2A;MAX;C17ORF49;MCRS1;TEX10;DPY30;HCFC2;SENP3;RNF2;HCFC1;LAS1L;RBBP5;RUVBL2;WDR5;KAT8;PRPF31;MEN1;PELP1
Heterochromatin (GO:0000792)	22 out of 49	3.3384e-16	4.05616e-15	15.6058	556.125	HELLS;CBX5;UHRF2;UHRF1;CBX3;HMGA1;SMARCA5;HMGA2;BAZ2A;BAZ1A;LRWD1;BAZ1B;RRP8;WDR76;MECP2;ZNF618;INCENP;ORC2;POLE3;NCAPD3;MORC2;MPHOSPH8
SWI/SNF Complex (GO:0016514)	17 out of 29	2.39249e-15	2.76846e-14	27.0178	909.592	SMARCE1;SMARCD1;SS18;SMARCD2;PBRM1;SMARCC1;SMARCB1;SMARCC2;ACTL6A;ARID1A;ARID1B;SMARCA2;SMARCA4;BCL7A;BCL7C;BCL7B;DPF2
H4/H2A Histone Acetyltransferase Complex (GO:0043189)	15 out of 29	1.31158e-12	1.38572e-11	20.3905	557.879	MEAF6;TRRAP;ACTL6A;MSL3;MORF4L1;MRGBP;KAT5;YEATS2;VPS72;RUVBL2;MORF4L2;EP400;EPC2;BRD8;DMAP1
NuA4 Histone Acetyltransferase Complex (GO:0035267)	15 out of 29	1.31158e-12	1.38572e-11	20.3905	557.879	MEAF6;TRRAP;ACTL6A;MSL3;MORF4L1;MRGBP;KAT5;YEATS2;VPS72;RUVBL2;MORF4L2;EP400;EPC2;BRD8;DMAP1
RSC-type Complex (GO:0016586)	11 out of 14	1.67073e-12	1.69162e-11	69.5421	1885.83	SMARCE1;SUZ12;SMARCD1;PBRM1;SMARCC1;SMARCD2;SMARCB1;SMARCC2;ACTL6A;BRD7;SMARCA4
Nucleolar Exosome (RNase Complex) (GO:0101019)	9 out of 9	2.10133e-12	2.04249e-11	170892	4.59502e+06	EXOSC7;EXOSC6;EXOSC5;EXOSC10;EXOSC4;EXOSC9;EXOSC8;EXOSC3;EXOSC2
npBAF Complex (GO:0071564)	10 out of 12	6.33889e-12	5.92442e-11	94.7405	2442.82	SMARCE1;SMARCD1;SMARCC1;SMARCB1;SMARCC2;ACTL6A;ARID1A;ARID1B;SMARCA2;SMARCA4
Histone Acetyltransferase Complex (GO:0000123)	14 out of 27	7.14242e-12	6.42818e-11	20.4756	525.505	CREBBP;MEAF6;MCRS1;TAF5L;HCFC1;KAT2A;KANSL2;KANSL3;WDR5;EP300;KAT8;KAT7;SUPT20H;OGT
Brahma Complex (GO:0035060)	10 out of 13	2.62186e-11	2.19694e-10	63.157	1538.79	SMARCE1;SMARCD1;SMARCC1;SMARCD2;SMARCB1;SMARCC2;ACTL6A;ARID1A;ARID1B;SMARCA2
mRNA Cleavage And Polyadenylation Specificity Factor Complex (GO:0005847)	10 out of 13	2.62186e-11	2.19694e-10	63.157	1538.79	CPSF4;NUDT21;CPSF7;FIP1L1;CPSF3;CPSF2;CSTF2;CSTF2T;SYMPK;WDR33
Pericentric Heterochromatin (GO:0005721)	12 out of 21	5.08524e-11	4.11905e-10	25.3053	599.789	HELLS;CBX5;UHRF2;ZNF618;CBX3;INCENP;POLE3;SMARCA5;BAZ1A;LRWD1;NCAPD3;BAZ1B
nBAF Complex (GO:0071565)	10 out of 14	8.75903e-11	6.86595e-10	47.3653	1096.9	SMARCE1;SMARCD1;SMARCC1;SMARCB1;SMARCC2;DPF2;ARID1A;ARID1B;SMARCA2;SMARCA4
H4 Histone Acetyltransferase Complex (GO:1902562)	10 out of 15	2.50819e-10	1.90466e-09	37.8902	837.612	PHF20L1;KANSL2;MCRS1;KANSL3;WDR5;MSL3;KAT8;OGT;HCFC1;MSL1
U5 snRNP (GO:0005682)	11 out of 19	2.74403e-10	2.02061e-09	26.0714	574	SNRNP40;PRPF6;SNRPD2;SNRPD1;DDX23;SNRPG;SNRPE;SNRPD3;SNRNP200;TXNL4A;PRPF8
bBAF Complex (GO:0140092)	8 out of 9	3.59814e-10	2.49813e-09	151.291	3289.89	SMARCE1;SMARCD2;SMARCB1;SMARCC2;ARID1A;ARID1B;SMARCA2;SMARCA4
Transcription Factor TFIIH Core Complex (GO:0000439)	8 out of 9	3.59814e-10	2.49813e-09	151.291	3289.89	CDK7;ERCC3;ERCC2;GTF2H1;GTF2H2;GTF2H3;MNAT1;GTF2H4
90S Preribosome (GO:0030686)	9 out of 12	4.02526e-10	2.71705e-09	56.7846	1228.44	RSL1D1;NOP14;TBL3;HEATR1;RRP36;NOC4L;SRFBP1;UTP20;NOC2L
Sin3 Complex (GO:0016580)	11 out of 21	1.166e-09	7.45626e-09	20.8549	428.98	MORF4L1;HDAC2;SF3B3;RBBP4;SIN3B;HDAC1;SIN3A;SUDS3;ING1;OGT;SAP30
Sin3-type Complex (GO:0070822)	11 out of 21	1.166e-09	7.45626e-09	20.8549	428.98	MORF4L1;HDAC2;SF3B3;RBBP4;SIN3B;HDAC1;SIN3A;SUDS3;ING1;OGT;SAP30
GBAF Complex (GO:0140288)	9 out of 13	1.24924e-09	7.78374e-09	42.5862	873.049	SMARCD1;SS18;SMARCC1;BCL7A;BCL7C;ACTL6A;BCL7B;SMARCA2;SMARCA4
U12-type Spliceosomal Complex (GO:0005689)	12 out of 28	3.78439e-09	2.29902e-08	14.229	275.934	SF3B4;SF3B2;LSM7;SF3B3;PHF5A;SNRPD2;SNRPD1;SF3B6;SNRPG;SNRPE;SNRPD3;SF3B1
Transcription Factor TFIIH Holo Complex (GO:0005675)	8 out of 11	6.02156e-09	3.56888e-08	50.425	954.44	CDK7;ERCC3;ERCC2;GTF2H1;GTF2H2;GTF2H3;MNAT1;GTF2H4
SAGA-type Complex (GO:0070461)	13 out of 38	2.19252e-08	1.26853e-07	9.87063	174.075	ENY2;SF3B3;TRRAP;TAF5L;SUPT3H;TAF6L;KAT2A;YEATS2;POLE3;TADA3;WDR5;SUPT20H;ATXN7L3
Condensed Chromosome (GO:0000793)	16 out of 60	2.99805e-08	1.69425e-07	6.91639	119.811	NIFK;CBX3;NCAPH2;NCAPG2;SMARCA5;CTCF;SMC6;MKI67;SMC1A;NOL6;RAD50;NSMCE4A;FANCD2;CHAMP1;RCC1;NCAPD3
ISWI-type Complex (GO:0031010)	8 out of 13	4.28775e-08	2.36801e-07	30.2518	513.219	RBBP4;C17ORF49;POLE3;SMARCA5;BAZ2A;BAZ1B;SMARCA1;BPTF
SAGA Complex (GO:0000124)	10 out of 23	6.58829e-08	3.55767e-07	14.567	240.871	TAF6L;ENY2;KAT2A;SF3B3;TRRAP;TADA3;SUPT20H;ATXN7L3;SUPT3H;TAF5L
NSL Complex (GO:0044545)	7 out of 10	8.73053e-08	4.612e-07	44.0779	716.436	PHF20L1;KANSL2;KANSL3;MCRS1;WDR5;KAT8;OGT
U6 snRNP (GO:0005688)	6 out of 7	1.10835e-07	5.61105e-07	113.243	1813.6	LSM8;LSM7;LSM6;LSM4;LSM3;LSM2
Ribonuclease MRP Complex (GO:0000172)	6 out of 7	1.10835e-07	5.61105e-07	113.243	1813.6	POP7;POP4;RPP30;RPP40;RPP25;RPP25L
Euchromatin (GO:0000791)	13 out of 44	1.58345e-07	7.85261e-07	7.95767	124.605	JUN;UHRF1;CBX3;PSIP1;EXOSC5;EXOSC10;EXOSC4;CREB1;RUVBL2;TCF3;EXOSC3;RBMX;PELP1
INO80-type Complex (GO:0097346)	10 out of 25	1.71557e-07	8.33765e-07	12.6234	196.652	YY1;KAT5;TRRAP;RUVBL2;MCRS1;EP400;BRD8;DMAP1;ACTR8;INO80
MLL3/4 Complex (GO:0044666)	7 out of 11	2.29555e-07	1.09376e-06	33.0567	505.342	KMT2D;PAXIP1;NCOA6;RBBP5;KMT2C;WDR5;DPY30
Spindle (GO:0005819)	30 out of 210	2.73713e-07	1.27908e-06	3.19212	48.2368	HDAC3;NUMA1;HNRNPU;CCAR2;RACGAP1;CDC27;TPR;NUP62;CHAMP1;NUSAP1;WDR5;ANAPC7;CBX3;PLK1;KIF23;KIF22;TPX2;KAT2A;CENPF;NCOR1;YEATS2;INCENP;KIFC1;TBL1XR1;PRC1;KIF4A;CDC16;TADA3;ERCC2;KIF20A
THO Complex Part Of Transcription Export Complex (GO:0000445)	5 out of 5	3.28568e-07	1.50646e-06	94940	1.41731e+06	THOC3;THOC2;THOC5;THOC7;THOC6
Set1C/COMPASS Complex (GO:0048188)	7 out of 12	5.26772e-07	2.37048e-06	26.444	382.287	RBBP5;WDR82;BOD1L1;WDR5;DPY30;HCFC2;HCFC1
Endoribonuclease Complex (GO:1902555)	8 out of 17	6.7517e-07	2.98302e-06	16.803	238.742	POP7;DHX9;POP1;POP4;RPP30;RPP40;RPP25;RPP25L
U1 snRNP (GO:0005685)	8 out of 18	1.16133e-06	5.03936e-06	15.1219	206.655	SNRPD2;SNRNP70;SNRPD1;SNRPG;SNRPB2;SNRPE;SNRPD3;SNRPA
Multimeric Ribonuclease P Complex (GO:0030681)	6 out of 9	1.21797e-06	5.19239e-06	37.7435	514.004	POP7;POP4;RPP30;RPP40;RPP25;RPP38
RNA Polymerase II, Core Complex (GO:0005665)	7 out of 14	2.08707e-06	8.7441e-06	18.8866	247.032	POLR2B;POLR2C;POLR2D;POLR2E;POLR2G;POLR2H;POLR2L
U4 snRNP (GO:0005687)	6 out of 10	2.91399e-06	1.18016e-05	28.3062	360.79	SNRPD2;SNRPD1;SNRPG;PRPF31;SNRPE;SNRPD3
Nuclear Inclusion Body (GO:0042405)	6 out of 10	2.91399e-06	1.18016e-05	28.3062	360.79	RANBP2;PABPN1;TPR;NUP153;NBN;NUP98
ESC/E(Z) Complex (GO:0035098)	5 out of 7	6.33349e-06	2.52301e-05	47.1351	564.191	SUZ12;HDAC2;RBBP4;EED;EZH2
Transcription Factor TFTC Complex (GO:0033276)	7 out of 17	1.03421e-05	4.05342e-05	13.2185	151.739	ENY2;KAT2A;TRRAP;TADA3;ATXN7L3;SUPT3H;TAF5L
RNA Polymerase I Complex (GO:0005736)	6 out of 12	1.1744e-05	4.45904e-05	18.8688	214.202	POLR1B;POLR1C;POLR2E;POLR1E;POLR2H;POLR2L
Swr1 Complex (GO:0000812)	6 out of 12	1.1744e-05	4.45904e-05	18.8688	214.202	KAT5;TRRAP;RUVBL2;EP400;BRD8;DMAP1
cyclin/CDK Positive Transcription Elongation Factor Complex (GO:0008024)	4 out of 5	3.1277e-05	0.000115156	75.3452	781.528	CDK9;CCNT1;CDK12;CDK13
Transcription Factor TFIIIC Complex (GO:0000127)	4 out of 5	3.1277e-05	0.000115156	75.3452	781.528	GTF3C2;GTF3C3;GTF3C4;GTF3C5
Condensed Nuclear Chromosome (GO:0000794)	8 out of 28	5.24525e-05	0.000190238	7.55697	74.4785	RAD50;NIFK;NCAPH2;NCAPG2;RCC1;NCAPD3;SMC1A;NOL6
U2-type Prespliceosome (GO:0071004)	6 out of 15	5.57821e-05	0.00019645	12.5772	123.182	SF3A1;SF3A2;SNRNP70;U2AF2;SNRPG;SF3B1
Prespliceosome (GO:0071010)	6 out of 15	5.57821e-05	0.00019645	12.5772	123.182	SF3A1;SF3A2;SNRNP70;U2AF2;SNRPG;SF3B1
B-WICH Complex (GO:0110016)	4 out of 6	9.00542e-05	0.000303933	37.6706	350.906	MYBBP1A;SMARCA5;DDX21;SF3B1
NURF Complex (GO:0016589)	4 out of 6	9.00542e-05	0.000303933	37.6706	350.906	RBBP4;C17ORF49;SMARCA5;SMARCA1
PTW/PP1 Phosphatase Complex (GO:0072357)	4 out of 6	9.00542e-05	0.000303933	37.6706	350.906	TOX4;PPP1CC;PPP1R10;WDR82
Mitotic Spindle (GO:0072686)	19 out of 143	0.000110747	0.00036865	2.91083	26.5126	HDAC3;NUMA1;HNRNPU;KIF23;KIF22;TPX2;KAT2A;NCOR1;RACGAP1;YEATS2;TBL1XR1;KIFC1;CDC27;TPR;CDC16;TADA3;NUP62;NUSAP1;WDR5
RNA Polymerase III Complex (GO:0005666)	6 out of 17	0.000126395	0.000415053	10.2894	92.3583	POLR3A;POLR3C;POLR1C;POLR2E;POLR2H;POLR2L
Preribosome, Large Subunit Precursor (GO:0030687)	6 out of 18	0.0001815	0.00058806	9.43141	81.2446	LAS1L;PES1;MAK16;NOC2L;MDN1;RRP15
ATAC Complex (GO:0140672)	5 out of 13	0.000300558	0.000960996	11.78	95.5346	KAT2A;YEATS2;POLE3;TADA3;WDR5
Anaphase-Promoting Complex (GO:0005680)	6 out of 20	0.000347345	0.00109617	8.08321	64.3844	ANAPC7;CDC16;CDC27;ANAPC4;ANAPC10;ANAPC2
Ino80 Complex (GO:0031011)	5 out of 14	0.000448111	0.00139604	10.4706	80.7332	YY1;MCRS1;RUVBL2;ACTR8;INO80
Nuclear Inner Membrane (GO:0005637)	7 out of 31	0.000750836	0.00230953	5.50365	39.595	TMX4;CBX3;MATR3;LEMD3;EMD;LBR;LEMD2
Heterotrimeric G-protein Complex (GO:0005834)	6 out of 24	0.00101389	0.00307968	6.28562	43.3328	GNG2;GNB1;GNAI3;GNB4;GNAI1;GNAI2
Box C/D RNP Complex (GO:0031428)	3 out of 5	0.00119606	0.00350173	28.225	189.918	NOP56;NOP58;RRP9
Nuclear Stress Granule (GO:0097165)	3 out of 5	0.00119606	0.00350173	28.225	189.918	TIA1;SUMO1;SYMPK
Shelterin Complex (GO:0070187)	3 out of 5	0.00119606	0.00350173	28.225	189.918	TERF2IP;TERF1;TERF2
Actin Cytoskeleton (GO:0015629)	30 out of 327	0.00125613	0.00363381	1.92259	12.8423	AHNAK;DHX9;SYNPO2;NEXN;CORO1B;CORO1C;PPP1R9B;LIMA1;CNN1;ABLIM1;SIPA1L1;MPRIP;STK38L;FLOT2;SYNPO;SPTAN1;SPTBN1;PDLIM7;NDC1;SVIL;NCOA5;MYO1D;ILF3;PEAK1;KANSL2;SPECC1L;MYADM;INTS6;CENPQ;DBN1
U2-type Catalytic Step 1 Spliceosome (GO:0071006)	4 out of 11	0.00161504	0.00461712	10.7602	69.1708	PRPF19;SNRNP200;PRPF8;RBM22
U7 snRNP (GO:0005683)	3 out of 6	0.00230208	0.00650471	18.8157	114.285	SNRPG;SNRPE;SNRPD3
Extrinsic Component Of Cytoplasmic Side Of Plasma Membrane (GO:0031234)	10 out of 77	0.00531409	0.0148428	2.81839	14.761	LYN;FARP1;GNG2;YES1;RACGAP1;GNB1;GNAI3;GNB4;GNAI1;GNAI2
PRC1 Complex (GO:0035102)	4 out of 15	0.00568062	0.0156862	6.84596	35.3984	CBX8;PHC2;RING1;RNF2
RNA N6-methyladenosine Methyltransferase Complex (GO:0036396)	3 out of 8	0.00597151	0.0163042	11.2882	57.8041	RBM15B;RBM15;ZC3H13
Focal Adhesion (GO:0005925)	31 out of 387	0.00803006	0.0216812	1.65387	7.97922	MDC1;AHNAK;SYNPO2;TNC;NEXN;THY1;CORO1B;SYNE2;CORO1C;SLC9A3R2;PPP1CC;LIMA1;CNN1;CSRP2;MPRIP;CAPN5;FLOT2;CD59;PDLIM7;TNS1;SVIL;NPM1;YES1;HMGA1;KIF23;LMO7;SENP1;HNRNPK;PEAK1;IRF2;CD44
post-mRNA Release Spliceosomal Complex (GO:0071014)	3 out of 9	0.00862277	0.0230256	9.40634	44.7116	XAB2;SYF2;CRNKL1
Cell-Substrate Junction (GO:0030055)	31 out of 395	0.0105949	0.0279843	1.61683	7.35235	MDC1;AHNAK;SYNPO2;TNC;NEXN;THY1;CORO1B;SYNE2;CORO1C;SLC9A3R2;PPP1CC;LIMA1;CNN1;CSRP2;MPRIP;CAPN5;FLOT2;CD59;PDLIM7;TNS1;SVIL;NPM1;YES1;HMGA1;KIF23;LMO7;SENP1;HNRNPK;PEAK1;IRF2;CD44
Preribosome, Small Subunit Precursor (GO:0030688)	3 out of 10	0.0118595	0.0309877	8.06215	35.7527	NOP14;NOC4L;UTP20
SUMO Ligase Complex (GO:0106068)	3 out of 12	0.0201595	0.0521145	6.2699	24.4782	RANBP2;NSMCE4A;SMC6
Cytoskeleton (GO:0005856)	42 out of 599	0.020714	0.0529841	1.43275	5.55471	HIP1;AHNAK;DHX9;SYNPO2;CDCA8;NEXN;NOL9;SYNE2;CORO1C;PPP1R9B;LIMA1;CNN1;ABLIM1;SIPA1L1;MPRIP;BASP1;STK38L;SYNPO;SPTAN1;MDN1;SPTBN1;PDLIM7;NDC1;SVIL;RBM39;ANAPC7;NCOA5;PLK1;SMARCA2;MYO1D;TPX2;ILF3;INCENP;PRC1;PEAK1;KANSL2;SPECC1L;BIRC5;NF2;INTS6;CENPQ;DBN1
Flotillin Complex (GO:0016600)	2 out of 6	0.0334871	0.0847642	9.39802	31.9213	FLOT2;CORO1C
Cytoplasmic Stress Granule (GO:0010494)	8 out of 76	0.0379023	0.0949511	2.21701	7.25572	TIAL1;RBM4;MBNL1;TIA1;HNRNPK;CELF1;CIRBP;ELAVL1
Smc5-Smc6 Complex (GO:0030915)	2 out of 8	0.0584508	0.14347	6.26469	17.789	NSMCE4A;SMC6
Dendrite Cytoplasm (GO:0032839)	2 out of 8	0.0584508	0.14347	6.26469	17.789	HIP1R;ZC3H14
Transcription Factor TFIID Complex (GO:0005669)	5 out of 42	0.059501	0.144587	2.54314	7.17615	ERCC3;GTF2H2;GTF2H3;GTF2H4;TAF5L
Nuclear Outer Membrane (GO:0005640)	3 out of 19	0.0683901	0.164542	3.52552	9.45731	SMPD4;SYNE3;EMD
Condensed Chromosome, Centromeric Region (GO:0000779)	2 out of 9	0.0726875	0.173167	5.36945	14.0765	CBX3;NCAPD3
Neuron Projection Cytoplasm (GO:0120111)	2 out of 10	0.0878945	0.207363	4.69802	11.4238	HIP1R;ZC3H14
Microtubule Cytoskeleton (GO:0015630)	23 out of 342	0.101424	0.23698	1.36101	3.11461	RBM39;ANAPC7;NUMA1;CBX3;PLK1;CDCA8;KIF23;KIF22;CCAR2;TPX2;CENPF;MTA1;RACGAP1;INCENP;KIFC1;PRC1;CDC27;ERCC2;CHAMP1;BIRC5;KIF20A;KIF20B;SPTAN1
P-body (GO:0000932)	7 out of 83	0.126671	0.293153	1.73323	3.58113	LSM6;POLR2G;TOP1;LSM4;LSM3;SYNE1;LSM2
Cortical Actin Cytoskeleton (GO:0030864)	4 out of 44	0.18159	0.416286	1.87976	3.20688	MYADM;FLOT2;SPTAN1;SPTBN1
Cortical Cytoskeleton (GO:0030863)	5 out of 63	0.213135	0.484036	1.62055	2.5051	MYADM;FLOT2;SPTAN1;DBN1;SPTBN1
Cortical Endoplasmic Reticulum (GO:0032541)	1 out of 5	0.22868	0.491762	4.69436	6.92622	EMD
Extrinsic Component Of Endoplasmic Reticulum Membrane (GO:0042406)	1 out of 5	0.22868	0.491762	4.69436	6.92622	PML
Nuclear Envelope Lumen (GO:0005641)	1 out of 5	0.22868	0.491762	4.69436	6.92622	CCAR1
Protein Phosphatase 4 Complex (GO:0030289)	1 out of 5	0.22868	0.491762	4.69436	6.92622	PPP4R2
Sarcoglycan Complex (GO:0016012)	1 out of 5	0.22868	0.491762	4.69436	6.92622	SGCD
Sex Chromosome (GO:0000803)	1 out of 5	0.22868	0.491762	4.69436	6.92622	SMC6
Spindle Microtubule (GO:0005876)	5 out of 68	0.260428	0.546685	1.49154	2.00677	NUMA1;PRC1;KIF4A;PLK1;HNRNPU
H3 Histone Acetyltransferase Complex (GO:0070775)	1 out of 6	0.267718	0.546685	3.75529	4.9488	MEAF6
MOZ/MORF Histone Acetyltransferase Complex (GO:0070776)	1 out of 6	0.267718	0.546685	3.75529	4.9488	MEAF6
X Chromosome (GO:0000805)	1 out of 6	0.267718	0.546685	3.75529	4.9488	SMCHD1
Astral Microtubule (GO:0000235)	1 out of 6	0.267718	0.546685	3.75529	4.9488	NUMA1
Dystroglycan Complex (GO:0016011)	1 out of 6	0.267718	0.546685	3.75529	4.9488	SGCD
Tertiary Granule Lumen (GO:1904724)	4 out of 53	0.279892	0.56678	1.53377	1.95303	YPEL5;GOLGA7;SPTAN1;ILF2
RISC-loading Complex (GO:0070578)	1 out of 7	0.304783	0.607067	3.12924	3.71803	DHX9
Spectrin-Associated Cytoskeleton (GO:0014731)	1 out of 7	0.304783	0.607067	3.12924	3.71803	SPTBN1
Core Mediator Complex (GO:0070847)	2 out of 23	0.32577	0.643593	1.7885	2.00591	MED23;MED16
Cyclin-Dependent Protein Kinase Holoenzyme Complex (GO:0000307)	3 out of 40	0.329922	0.64654	1.52286	1.6887	CCNK;CDK12;CDK13
Chromatoid Body (GO:0033391)	1 out of 8	0.339973	0.660907	2.68207	2.89366	CLOCK
Apical Dendrite (GO:0097440)	1 out of 9	0.373384	0.714427	2.34669	2.31184	MYO1D
Perisynaptic Extracellular Matrix (GO:0098966)	1 out of 9	0.373384	0.714427	2.34669	2.31184	TNC
cullin-RING Ubiquitin Ligase Complex (GO:0031461)	10 out of 174	0.385985	0.732768	1.14551	1.09048	ANAPC7;FBXO38;CDC27;CDC16;ANAPC4;ANAPC1;ANAPC10;ANAPC2;DDA1;DDB2
Intermediate Filament Cytoskeleton (GO:0045111)	5 out of 81	0.3909	0.736346	1.23556	1.16057	PNN;NOL9;SMARCA2;SYNE2;MDN1
Alpha-Beta T Cell Receptor Complex (GO:0042105)	1 out of 10	0.405105	0.757234	2.08583	1.88478	NCOR2
Actin-Based Cell Projection (GO:0098858)	5 out of 84	0.421277	0.781453	1.18845	1.02738	MYO1D;NF2;TBC1D10A;CD44;PPP1R9B
Filopodium Membrane (GO:0031527)	1 out of 11	0.435221	0.801203	1.87715	1.5616	SYNE2
Microtubule (GO:0005874)	10 out of 185	0.461449	0.834867	1.07288	0.829751	MTA1;NUMA1;KIFC1;PRC1;KIF4A;PLK1;KIF23;KIF20A;KIF22;KIF20B
Cul4A-RING E3 Ubiquitin Ligase Complex (GO:0031464)	1 out of 12	0.463815	0.834867	1.70641	1.31098	DDB2
beta-catenin-TCF Complex (GO:1990907)	1 out of 12	0.463815	0.834867	1.70641	1.31098	TCF4
Golgi Stack (GO:0005795)	2 out of 31	0.469821	0.83946	1.29457	0.977924	VRK1;GOLGA7
RISC Complex (GO:0016442)	1 out of 13	0.490962	0.86452	1.56413	1.1127	DHX9
Mitotic Spindle Microtubule (GO:1990498)	1 out of 13	0.490962	0.86452	1.56413	1.1127	HNRNPU
Cul4-RING E3 Ubiquitin Ligase Complex (GO:0080008)	2 out of 35	0.534709	0.928102	1.13741	0.712059	DDA1;DDB2
Aggresome (GO:0016235)	2 out of 35	0.534709	0.928102	1.13741	0.712059	XRN2;URB2
Myosin Filament (GO:0032982)	1 out of 15	0.541206	0.932717	1.34054	0.823031	MYO18A
Extracellular Membrane-Bounded Organelle (GO:0065010)	3 out of 57	0.556	0.951465	1.04251	0.611938	GNB1;SPTAN1;GNAI2
Microvillus (GO:0005902)	3 out of 58	0.567908	0.965046	1.0235	0.579091	MYO1D;TBC1D10A;CD44
Germ Plasm (GO:0060293)	1 out of 17	0.586496	0.983857	1.17285	0.625821	SNRPG
Extracellular Vesicle (GO:1903561)	3 out of 60	0.591124	0.983857	0.987481	0.519148	GNB1;SPTAN1;GNAI2
Filopodium (GO:0030175)	3 out of 60	0.591124	0.983857	0.987481	0.519148	NF2;SYNE2;PPP1R9B
Brush Border Membrane (GO:0031526)	2 out of 40	0.607826	0.999996	0.987493	0.49164	LIMA1;CYBRD1
Membrane Raft (GO:0045121)	8 out of 169	0.627045	0.999996	0.931776	0.434894	LYN;AHNAK;ORC3;MYADM;ARID3A;THY1;PAG1;CD55
T Cell Receptor Complex (GO:0042101)	1 out of 19	0.627318	0.999996	1.04242	0.486083	NCOR2
Smooth Endoplasmic Reticulum (GO:0005790)	1 out of 19	0.627318	0.999996	1.04242	0.486083	MYO1D
Adherens Junction (GO:0005912)	7 out of 150	0.640392	0.999996	0.917893	0.409082	ILF3;CHAF1B;FLOT2;SCRIB;NF2;PDLIM7;PPP1CA
Cytoplasmic Dynein Complex (GO:0005868)	1 out of 21	0.664114	0.999996	0.938081	0.383958	TPR
Cell-Cell Contact Zone (GO:0044291)	2 out of 47	0.695002	0.999996	0.833575	0.303289	AHNAK;FLOT2
P Granule (GO:0043186)	1 out of 24	0.712616	0.999996	0.815594	0.276334	SNRPG
Endoplasmic Reticulum Tubular Network (GO:0071782)	1 out of 26	0.740997	0.999996	0.750267	0.224899	EMD
Endoplasmic reticulum-Golgi Intermediate Compartment Membrane (GO:0033116)	2 out of 52	0.74696	0.999996	0.75002	0.218814	CD59;CD55
Sarcolemma (GO:0042383)	2 out of 52	0.74696	0.999996	0.75002	0.218814	SGCD;SMPD4
Ficolin-1-Rich Granule Lumen (GO:1904813)	5 out of 123	0.751767	0.999996	0.794018	0.226557	XRCC6;PPIE;CDK13;YPEL5;ILF2
Clathrin-Coated Vesicle (GO:0030136)	3 out of 78	0.762135	0.999996	0.749772	0.203662	HIP1;RAB35;HIP1R
Dendrite Membrane (GO:0032590)	1 out of 28	0.766578	0.999996	0.694618	0.184643	THY1
Polysomal Ribosome (GO:0042788)	1 out of 28	0.766578	0.999996	0.694618	0.184643	DHX9
Protein Serine/Threonine Phosphatase Complex (GO:0008287)	1 out of 29	0.778405	0.999996	0.669775	0.167784	PPP4R2
Cell Projection Membrane (GO:0031253)	4 out of 105	0.7843	0.999996	0.742063	0.180295	LIMA1;RAB35;CYBRD1;SYNE2
Non-Motile Cilium (GO:0097730)	1 out of 30	0.789634	0.999996	0.646646	0.152728	MBD1
Synaptic Membrane (GO:0097060)	1 out of 31	0.800295	0.999996	0.625058	0.139247	HIP1R
Specific Granule Lumen (GO:0035580)	2 out of 61	0.821418	0.999996	0.635308	0.12498	SPTAN1;ILF2
Caveola (GO:0005901)	2 out of 62	0.828348	0.999996	0.624686	0.117642	FLOT2;CORO1C
Tertiary Granule (GO:0070820)	6 out of 162	0.834259	0.999996	0.719988	0.13047	CD59;YPEL5;GOLGA7;ILF2;SPTAN1;CD55
Supramolecular Fiber (GO:0099512)	1 out of 36	0.846027	0.999996	0.535622	0.0895584	MYO18A
Vesicle (GO:0031982)	9 out of 235	0.846054	0.999996	0.744925	0.124531	MYO1D;AHNAK;BASP1;GNB1;FLOT2;CD59;SPTAN1;GNAI2;CORO1C
Tight Junction (GO:0070160)	3 out of 93	0.855853	0.999996	0.624315	0.0971786	CHAF1B;AMOTL1;SIPA1L3
Cytoplasmic Side Of Plasma Membrane (GO:0009898)	4 out of 124	0.878933	0.999996	0.623942	0.0805179	LYN;FARP1;YES1;RACGAP1
Cell-Cell Junction (GO:0005911)	11 out of 299	0.895563	0.999996	0.713523	0.0787031	PNN;CHAF1B;ILF3;AHNAK;MYADM;FLOT2;SCRIB;NF2;STEAP1;PDLIM7;PPP1CA
Sarcoplasmic Reticulum (GO:0016529)	1 out of 45	0.903601	0.999996	0.425861	0.0431686	SYNE2
Basement Membrane (GO:0005604)	1 out of 46	0.908489	0.999996	0.416375	0.0399604	TNC
Ficolin-1-Rich Granule (GO:0101002)	6 out of 184	0.908725	0.999996	0.630263	0.0603239	XRCC6;PPIE;CDK13;YPEL5;ILF2;CD55
Asymmetric Synapse (GO:0032279)	4 out of 133	0.909521	0.999996	0.580134	0.0550181	SIPA1L1;HIP1R;SCRIB;PPP1R9B
Golgi-associated Vesicle (GO:0005798)	1 out of 47	0.91313	0.999996	0.407302	0.0370143	CHIC2
Coated Vesicle (GO:0030135)	2 out of 79	0.914248	0.999996	0.486331	0.0436012	HIP1;HIP1R
Bicellular Tight Junction (GO:0005923)	2 out of 81	0.921151	0.999996	0.473969	0.0389278	CHAF1B;AMOTL1
Voltage-Gated Calcium Channel Complex (GO:0005891)	1 out of 49	0.921719	0.999996	0.39029	0.0318145	CACNA2D1
Cytosolic Large Ribosomal Subunit (GO:0022625)	1 out of 52	0.933037	0.999996	0.367274	0.0254558	RPL7L1
Large Ribosomal Subunit (GO:0015934)	1 out of 52	0.933037	0.999996	0.367274	0.0254558	RPL7L1
Cytoplasmic Vesicle Lumen (GO:0060205)	3 out of 115	0.934852	0.999996	0.501097	0.0337573	XRCC6;XRCC5;PPIE
ER To Golgi Transport Vesicle Membrane (GO:0012507)	1 out of 55	0.942721	0.999996	0.346815	0.020457	CD59
Coated Vesicle Membrane (GO:0030662)	1 out of 55	0.942721	0.999996	0.346815	0.020457	CD59
Specific Granule Membrane (GO:0035579)	2 out of 90	0.946214	0.999996	0.425293	0.0235129	BST1;CD59
Postsynaptic Density (GO:0014069)	4 out of 151	0.950882	0.999996	0.508611	0.0256163	SIPA1L1;HIP1R;SCRIB;PPP1R9B
Calcium Channel Complex (GO:0034704)	1 out of 59	0.953491	0.999996	0.322828	0.0153748	CACNA2D1
Ficolin-1-Rich Granule Membrane (GO:0101003)	1 out of 60	0.955851	0.999996	0.31734	0.0143288	CD55
Transport Vesicle Membrane (GO:0030658)	1 out of 60	0.955851	0.999996	0.31734	0.0143288	CD59
Lytic Vacuole Membrane (GO:0098852)	9 out of 287	0.957221	0.999996	0.603908	0.0264033	LYN;SEH1L;AHNAK;ANPEP;GNB1;GNAI3;GNB4;CYBRD1;GNAI1
SCF Ubiquitin Ligase Complex (GO:0019005)	1 out of 61	0.958092	0.999996	0.312034	0.0133587	FBXO38
Ribosome (GO:0005840)	1 out of 61	0.958092	0.999996	0.312034	0.0133587	DHX9
Polymeric Cytoskeletal Fiber (GO:0099513)	8 out of 265	0.961132	0.999996	0.580743	0.0230225	PNN;MTA1;KIFC1;KIF23;KIF20A;KIF22;KIF20B;CORO1B
Specific Granule (GO:0042581)	4 out of 159	0.962959	0.999996	0.482156	0.0181986	BST1;CD59;ILF2;SPTAN1
Dendrite (GO:0030425)	8 out of 270	0.966292	0.999996	0.569508	0.0195279	MYO1D;FARP1;MCRS1;HIP1R;THY1;ZC3H14;DBN1;PPP1R9B
Clathrin-Coated Endocytic Vesicle Membrane (GO:0030669)	1 out of 68	0.970897	0.999996	0.27933	0.00824991	RAB35
Organelle Envelope Lumen (GO:0031970)	1 out of 68	0.970897	0.999996	0.27933	0.00824991	CCAR1
Intermediate Filament (GO:0005882)	1 out of 69	0.972375	0.999996	0.275208	0.00770967	PNN
Apical Junction Complex (GO:0043296)	2 out of 106	0.973207	0.999996	0.359558	0.00976516	CHAF1B;AMOTL1
Recycling Endosome Membrane (GO:0055038)	1 out of 70	0.973777	0.999996	0.271205	0.00720663	RAB35
Organelle Outer Membrane (GO:0031968)	4 out of 170	0.975108	0.999996	0.449943	0.0113417	ATF2;SMPD4;SYNE3;EMD
Actin Filament (GO:0005884)	1 out of 71	0.975109	0.999996	0.267317	0.00673806	CORO1B
Tertiary Granule Membrane (GO:0070821)	1 out of 72	0.976373	0.999996	0.263538	0.00630145	CD59
Axon (GO:0030424)	5 out of 205	0.979914	0.999996	0.466435	0.00946436	SETX;MYO1D;NFIB;NEXN;ZC3H14
COPII-coated ER To Golgi Transport Vesicle (GO:0030134)	1 out of 76	0.980819	0.999996	0.24943	0.0048309	CD59
Lipid Droplet (GO:0005811)	1 out of 82	0.98597	0.999996	0.23088	0.00326212	ARID4A
Plasma Membrane Raft (GO:0044853)	1 out of 82	0.98597	0.999996	0.23088	0.00326212	FLOT2
Clathrin-Coated Endocytic Vesicle (GO:0045334)	1 out of 85	0.988002	0.999996	0.222599	0.00268697	RAB35
Azurophil Granule Lumen (GO:0035578)	1 out of 89	0.99026	0.999996	0.212436	0.00207916	DSN1
Endocytic Vesicle (GO:0030139)	4 out of 196	0.990631	0.999996	0.388476	0.00365685	LYN;RAB35;ZDHHC5;FLOT2
Clathrin-Coated Vesicle Membrane (GO:0030665)	1 out of 90	0.990755	0.999996	0.210038	0.00195075	RAB35
Basolateral Plasma Membrane (GO:0016323)	3 out of 171	0.993007	0.999996	0.333074	0.00233737	MYO1D;FLOT2;CD44
Lysosomal Membrane (GO:0005765)	9 out of 356	0.994331	0.999996	0.482038	0.00274063	LYN;SEH1L;AHNAK;ANPEP;GNB1;GNAI3;GNB4;CYBRD1;GNAI1
Golgi Lumen (GO:0005796)	1 out of 100	0.994513	0.999996	0.188722	0.00103845	PPIL2
Phagocytic Vesicle (GO:0045335)	1 out of 100	0.994513	0.999996	0.188722	0.00103845	ZDHHC5
Secretory Granule Membrane (GO:0030667)	6 out of 279	0.995844	0.999996	0.408865	0.00170282	BST1;MOXD1;ANPEP;CD59;CD44;CD55
Endocytic Vesicle Membrane (GO:0030666)	2 out of 159	0.9976	0.999996	0.23751	0.000570616	LYN;RAB35
Organelle Inner Membrane (GO:0019866)	9 out of 398	0.998553	0.999996	0.429024	0.000621268	TMX4;CBX3;MATR3;ALDH18A1;LEMD3;EMD;LEMD2;LBR;ARL6IP6
Secretory Granule Lumen (GO:0034774)	6 out of 316	0.998933	0.999996	0.359354	0.000383734	DSN1;XRCC6;XRCC5;PPIE;SPTAN1;ILF2
Mitochondrial Envelope (GO:0005740)	1 out of 146	0.999501	0.999996	0.128538	6.41153e-05	VRK2
Mitochondrial Outer Membrane (GO:0005741)	1 out of 151	0.999615	0.999996	0.12422	4.77845e-05	ATF2
trans-Golgi Network (GO:0005802)	3 out of 241	0.999663	0.999996	0.234236	7.90419e-05	SMPD4;MYO18A;DPY30
Azurophil Granule (GO:0042582)	1 out of 155	0.999687	0.999996	0.120968	3.78144e-05	DSN1
Recycling Endosome (GO:0055037)	1 out of 159	0.999746	0.999996	0.117881	2.99573e-05	RAB35
Vacuolar Lumen (GO:0005775)	1 out of 161	0.999771	0.999996	0.116395	2.66755e-05	DSN1
Cytoplasmic Vesicle Membrane (GO:0030659)	7 out of 389	0.999772	0.999996	0.339251	7.73148e-05	LYN;MOXD1;ANPEP;RAB35;CD44;CD55;CORO1C
Cilium (GO:0005929)	3 out of 257	0.999834	0.999996	0.219294	3.64077e-05	RRP7A;RP2;MBD1
Lysosome (GO:0005764)	10 out of 503	0.999889	0.999996	0.374403	4.14867e-05	LYN;TIAL1;SEH1L;AHNAK;ANPEP;GNB1;GNAI3;GNB4;CYBRD1;GNAI1
Golgi Membrane (GO:0000139)	7 out of 427	0.999944	0.999996	0.307927	1.71301e-05	GLIPR2;ZDHHC5;GNAI3;CD59;ZDHHC8;GOLGA7;CD55
Lytic Vacuole (GO:0000323)	1 out of 223	0.999988	0.999996	0.0836118	1.01964e-06	TIAL1
Endoplasmic Reticulum Lumen (GO:0005788)	2 out of 284	0.99999	0.999996	0.131353	1.25233e-06	TNC;MEN1
Neuron Projection (GO:0043005)	8 out of 557	0.999994	0.999996	0.267622	1.53825e-06	SETX;MYO1D;FARP1;MCRS1;NEXN;RNF40;DBN1;PPP1R9B
Intracellular Organelle Lumen (GO:0070013)	13 out of 856	0.999995	0.999996	0.280096	1.4823e-06	XRCC6;PPIL2;TNC;ILF2;CCAR2;SYNE2;PPIE;TFAM;YPEL5;CDK13;SPTAN1;GOLGA7;MEN1
Bounding Membrane Of Organelle (GO:0098588)	13 out of 819	0.999995	0.999996	0.293552	1.5403e-06	LYN;MOXD1;ZDHHC5;GNAI3;ZDHHC8;CORO1C;GLIPR2;ANPEP;RAB35;CD59;GOLGA7;CD44;CD55
Endoplasmic Reticulum Membrane (GO:0005789)	7 out of 801	0.999995	0.999996	0.159602	8.27934e-07	MOXD1;SMPD4;GNAI3;CD59;VRK2;LBR;PML
Collagen-Containing Extracellular Matrix (GO:0062023)	3 out of 373	0.999995	0.999996	0.14961	7.23049e-07	HNRNPM;SEMA7A;TNC
Mitochondrial Membrane (GO:0031966)	3 out of 540	0.999995	0.999996	0.102159	4.71681e-07	ATF2;VRK2;ALDH18A1
Mitochondrial Matrix (GO:0005759)	2 out of 355	0.999996	0.999996	0.104535	4.39954e-07	TFAM;CCAR2
Endosome Membrane (GO:0010008)	2 out of 361	0.999996	0.999996	0.102755	4.3025e-07	RAB35;CORO1C
Mitochondrial Inner Membrane (GO:0005743)	1 out of 370	0.999996	0.999996	0.049909	2.0457e-07	ALDH18A1
Early Endosome (GO:0005769)	1 out of 307	0.999996	0.999996	0.060388	2.38697e-07	NF2

## Sheet: Data_S2D
Protein	log2(FC)	(-)log10(P-Val)	Significant?	Type	Sig_Loc	Viral Interactor?
P46782	-0.201565	0.775019	not significant	Human	-	-
Q9BSJ8	-0.270658	0.644705	not significant	Human	-	-
Q7LBR1	-0.330352	0.496555	not significant	Human	-	-
Q969S3	0.567287	0.736059	not significant	Human	-	-
Q8IZP0	0.12388	0.116897	not significant	Human	-	-
Q15642	0.147366	0.113032	not significant	Human	-	-
Q9UHD1	-0.275444	0.577223	not significant	Human	-	-
Q9BX68	0.234264	0.0142017	not significant	Human	-	-
Q9BXP5	-0.0544861	0.171144	not significant	Human	-	-
Q7Z2W9	0.248815	0.298096	not significant	Human	-	-
Q6PK04	-0.0884401	0.258549	not significant	Human	-	nuc_hvi
Q5VTL8	0.171522	0.0689491	not significant	Human	-	cyto_hvi
P12111	-0.77876	0.772235	not significant	Human	-	-
Q658Y4	-0.191446	0.465634	not significant	Human	-	-
Q8NFQ8	-0.0580304	0.231199	not significant	Human	-	-
Q9UNL2	-0.0473485	0.216931	not significant	Human	-	-
Q9NWR8	0.372622	0.137221	not significant	Human	-	-
P26583	-0.555158	0.784139	not significant	Human	-	-
Q8NBT2	-0.675585	0.555905	not significant	Human	-	-
Q8WZA9	0.510839	0.730336	not significant	Human	-	-
Q9UNN5	-0.258882	0.608411	not significant	Human	-	-
O14976	-0.0192153	0.127968	not significant	Human	-	-
P52756	0.360837	0.196294	not significant	Human	-	nuc_hvi
Q9HAU0	0.0213646	0.15366	not significant	Human	-	cyto_hvi
Q8N490	0.967773	0.1241	not significant	Human	-	-
Q9P016	-0.478082	0.503615	not significant	Human	-	-
C9J7I0	-0.424602	0.522315	not significant	Human	-	-
Q6UWP7	-0.296647	1.14134	not significant	Human	-	-
P03928	0.0797082	0.0295323	not significant	Human	-	-
Q8WVQ1	0.0698244	0.0668646	not significant	Human	-	-
P18085	0.0947122	0.059056	not significant	Human	-	-
Q08AF3	1.34095	1.77285	significant	Human	nuc	nuc_hvi
O00148	-0.139863	0.158368	not significant	Human	-	-
P18887	0.454315	0.521931	not significant	Human	-	cyto_hvi
O95340	0.279012	0.262641	not significant	Human	-	-
Q8IU81	0.410191	0.310037	not significant	Human	-	both_hvi
Q01081	-0.123259	0.590722	not significant	Human	-	-
Q96BR5	-1.10935	1.1295	not significant	Human	-	-
Q9NZN8	0.482425	0.423404	not significant	Human	-	-
Q9NVS9	0.0995499	0.112107	not significant	Human	-	-
Q9P260	0.28514	0.264483	not significant	Human	-	-
Q8NFH5	0.361712	2.17358	not significant	Human	-	-
A5YKK6	0.102176	0.233665	not significant	Human	-	-
Q9Y2K7	0.380951	0.0234371	not significant	Human	-	-
Q8N122	0.0488317	0.0629175	not significant	Human	-	-
P28331	-0.0972245	0.294884	not significant	Human	-	-
Q9GZS1	0.414846	0.673363	not significant	Human	-	nuc_hvi
P29034	-0.355333	0.532232	not significant	Human	-	-
Q9Y5X3	-0.163023	0.165853	not significant	Human	-	-
Q9HA65	0.82939	1.27374	not significant	Human	-	-
Q8NBS9	-0.334575	0.583184	not significant	Human	-	-
P54819	0.042806	0.0189071	not significant	Human	-	-
Q13136	-0.0119256	0.000991696	not significant	Human	-	-
P49418	0.607012	1.83365	not significant	Human	-	-
Q9Y3C6	-0.0201433	0.06086	not significant	Human	-	-
Q92626	0.346968	0.0476729	not significant	Human	-	-
Q8IUD2	0.239976	0.369871	not significant	Human	-	-
P30419	-0.884755	0.964013	not significant	Human	-	-
Q3KQV9	0.652451	0.410686	not significant	Human	-	-
P05161	0.227518	1.41652	not significant	Human	-	-
Q86U44	0.565563	0.737761	not significant	Human	-	-
Q01831	0.792025	0.831781	not significant	Human	-	nuc_hvi
Q9NYL4	-0.0662704	0.0223758	not significant	Human	-	-
P37268	-0.165772	0.396908	not significant	Human	-	-
Q96QG7	-0.145968	0.229793	not significant	Human	-	-
Q93034	0.117422	0.257398	not significant	Human	-	-
P51398	0.544467	0.737511	not significant	Human	-	-
Q14142	-0.104045	0.0566315	not significant	Human	-	-
Q8WUY1	0.989175	0.877491	not significant	Human	-	-
Q9UHV9	0.184045	0.128431	not significant	Human	-	-
O60493	0.255139	0.581243	not significant	Human	-	cyto_hvi
Q5T0D9	-0.0609834	0.0753966	not significant	Human	-	-
P24821	-1.5037	1.59832	significant	Human	cyto	-
Q96QC0	-0.0993088	0.0877792	not significant	Human	-	-
Q96AE4	0.38	0.726004	not significant	Human	-	-
Q16630	-0.0725414	0.194826	not significant	Human	-	cyto_hvi
O75152	0.0235638	0.000584506	not significant	Human	-	nuc_hvi
Q9NR30	0.120922	0.322383	not significant	Human	-	nuc_hvi
Q9UMN6	-0.919125	0.319161	not significant	Human	-	-
Q9BVL2	0.0117643	0.0359434	not significant	Human	-	-
O95989	0.392318	1.35325	not significant	Human	-	-
Q9NX40	0.267826	1.02038	not significant	Human	-	-
Q9NQG5	0.028544	0.0563684	not significant	Human	-	-
P55010	-0.270863	0.336807	not significant	Human	-	-
Q8IWJ2	0.194851	0.282398	not significant	Human	-	-
Q01970	-0.0726718	0.0920704	not significant	Human	-	-
P48449	0.148826	0.290226	not significant	Human	-	-
Q9HAN9	-0.0583065	0.225116	not significant	Human	-	-
O14524	0.162666	0.154634	not significant	Human	-	-
Q9NZI8	0.704839	2.68423	not significant	Human	-	-
Q9NYU2	0.0514109	0.10227	not significant	Human	-	-
O00767	0.402975	0.147607	not significant	Human	-	-
P12931	0.208825	0.392604	not significant	Human	-	-
Q86T03	-0.378396	0.593913	not significant	Human	-	-
O95373	0.0738472	0.26616	not significant	Human	-	-
Q9UG63	-0.161517	0.236632	not significant	Human	-	cyto_hvi
O95208	0.424448	0.544979	not significant	Human	-	-
Q13976	-0.109411	0.140155	not significant	Human	-	-
Q9NZM5	-0.476478	0.465538	not significant	Human	-	-
A5PLL7	0.0663339	0.00138515	not significant	Human	-	-
Q53SF7	0.205155	0.201422	not significant	Human	-	-
Q8IZ07	0.430286	0.680518	not significant	Human	-	-
Q14320	0.0511239	0.027417	not significant	Human	-	-
O75190	-0.445886	1.26072	not significant	Human	-	cyto_hvi
P57740	-0.150304	0.855637	not significant	Human	-	-
Q86U38	-0.0318388	0.0725872	not significant	Human	-	-
P35240	0.194714	0.304882	not significant	Human	-	-
O43709	-0.0124196	0.0493967	not significant	Human	-	-
Q13425	-0.0487521	0.116532	not significant	Human	-	-
P53621	0.0949241	0.5486	not significant	Human	-	-
Q9BQP7	0.313988	0.15324	not significant	Human	-	-
Q9BPW8	-0.33155	1.10253	not significant	Human	-	-
Q8TF66	-0.352925	1.54777	not significant	Human	-	-
O75608	-1.11889	1.03593	not significant	Human	-	-
Q86YP4	0.805573	1.29194	not significant	Human	-	nuc_hvi
Q96T37	-0.186985	0.189329	not significant	Human	-	nuc_hvi
P0DP25	-0.590697	0.953911	not significant	Human	-	-
P13984	0.372518	0.277438	not significant	Human	-	-
Q96SB4	-0.0046963	0.197121	not significant	Human	-	-
Q12923	-0.238667	0.257255	not significant	Human	-	-
P78371	0.0633913	0.0583104	not significant	Human	-	-
Q9HA77	0.24949	0.117034	not significant	Human	-	-
P34897	-0.601466	1.59265	not significant	Human	-	-
Q01995	-0.0730649	0.236746	not significant	Human	-	-
P28070	0.0266392	0.0617398	not significant	Human	-	-
Q15005	0.559092	0.752868	not significant	Human	-	-
Q96ST2	1.5108	0.0248477	not significant	Human	-	-
P22234	-0.3253	0.215405	not significant	Human	-	-
Q96D71	0.718451	0.819276	not significant	Human	-	-
P37837	-0.355194	0.606623	not significant	Human	-	-
Q9NQZ2	0.262736	0.550002	not significant	Human	-	nuc_hvi
Q9BZE9	0.223844	0.0309327	not significant	Human	-	-
P06756	0.130754	0.233833	not significant	Human	-	-
P08253	0.0848526	0.0324935	not significant	Human	-	-
O94813	0.441748	1.30364	not significant	Human	-	-
Q9ULH0	0.229768	0.189733	not significant	Human	-	-
Q6UVY6	0.418257	0.529001	not significant	Human	-	-
P35754	-0.252651	0.459952	not significant	Human	-	-
Q9BU23	-0.4985	0.663302	not significant	Human	-	-
Q99571	0.591318	0.682311	not significant	Human	-	-
Q8NEB9	-0.568627	2.65504	not significant	Human	-	-
Q9UJF2	0.197578	0.432265	not significant	Human	-	-
Q6PKG0	0.0974477	1.22214	not significant	Human	-	nuc_hvi
Q58WW2	-0.258681	1.20728	not significant	Human	-	-
Q96G03	-0.341015	0.643517	not significant	Human	-	-
Q7Z4F1	-0.51348	0.534715	not significant	Human	-	-
P25445	-0.171522	0.250827	not significant	Human	-	-
P50453	0.617686	0.743066	not significant	Human	-	-
P10109	-0.288951	0.518198	not significant	Human	-	-
Q9Y4K4	-0.38113	0.53298	not significant	Human	-	-
P11169	-0.156475	0.509307	not significant	Human	-	-
Q9BQ52	0.0671145	0.0528039	not significant	Human	-	-
P09661	0.329054	0.381838	not significant	Human	-	-
Q00341	-0.468983	0.62161	not significant	Human	-	-
Q5EBL8	-0.226852	0.334539	not significant	Human	-	-
Q7Z739	-0.268346	0.662746	not significant	Human	-	-
P06865	-0.325569	0.377049	not significant	Human	-	-
Q07866	-0.02165	0.0457276	not significant	Human	-	-
Q9H4A3	-0.0569003	0.0576581	not significant	Human	-	-
Q8TAQ2	0.335728	1.03566	not significant	Human	-	both_hvi
Q9Y265	-0.127593	0.233293	not significant	Human	-	-
Q9NXH9	0.254501	0.151687	not significant	Human	-	-
P51948	-0.638322	1.83117	not significant	Human	-	-
Q13287	0.517758	1.3723	not significant	Human	-	-
Q13085	0.306665	1.28813	not significant	Human	-	-
Q92925	0.239166	0.39119	not significant	Human	-	nuc_hvi
P25098	0.762486	0.369003	not significant	Human	-	-
P16435	0.403968	0.688704	not significant	Human	-	nuc_hvi
Q9H7C9	0.280766	0.223317	not significant	Human	-	-
Q99460	0.128577	0.210982	not significant	Human	-	-
Q99614	-0.355191	1.60744	not significant	Human	-	-
P16989	0.670659	0.858884	not significant	Human	-	-
O75935	-0.412573	0.908864	not significant	Human	-	-
Q9UGP4	-0.55487	1.85382	not significant	Human	-	-
P50991	0.119648	0.965997	not significant	Human	-	-
Q9Y6I9	-0.3251	0.496973	not significant	Human	-	-
O43707	0.311006	0.479938	not significant	Human	-	-
Q9BTZ2	0.100216	0.0620983	not significant	Human	-	-
Q96EK5	0.384285	0.652951	not significant	Human	-	-
Q9UBL3	0.280612	0.191509	not significant	Human	-	nuc_hvi
Q15477	-0.0141343	0.0757836	not significant	Human	-	-
Q9H0R4	0.728894	0.0932751	not significant	Human	-	-
Q9NX14	0.420382	0.300004	not significant	Human	-	-
Q9BRS2	1.94984	0.00184561	not significant	Human	-	-
Q9UJS0	-0.0409875	0.135358	not significant	Human	-	-
O43865	-0.487091	0.971957	not significant	Human	-	-
Q08380	0.359013	0.957602	not significant	Human	-	-
O15056	-0.128206	0.206577	not significant	Human	-	-
O43837	-0.013701	0.0482362	not significant	Human	-	-
Q9UBQ5	0.338167	0.500371	not significant	Human	-	-
P42025	0.285074	0.66843	not significant	Human	-	-
P56211	-0.182484	0.210985	not significant	Human	-	-
Q69YN2	0.26577	0.177847	not significant	Human	-	-
Q9H2G2	0.0237917	0.00347372	not significant	Human	-	-
Q96F86	0.628665	0.855372	not significant	Human	-	cyto_hvi
Q9Y613	0.25707	0.349606	not significant	Human	-	-
Q9NUJ3	-0.0253676	0.227443	not significant	Human	-	-
Q8IYB3	0.894422	0.230894	not significant	Human	-	both_hvi
P78417	0.0993993	0.0272875	not significant	Human	-	-
P17813	0.0899894	0.0239986	not significant	Human	-	-
O95070	-0.115469	0.150464	not significant	Human	-	-
Q9Y6U3	0.72161	0.640422	not significant	Human	-	-
P62750	-0.159464	0.285203	not significant	Human	-	-
Q9BYV8	0.104275	0.184528	not significant	Human	-	-
P23229	0.147133	0.424611	not significant	Human	-	-
Q13618	-0.122201	0.593787	not significant	Human	-	-
Q9NXF1	0.211573	0.0118962	not significant	Human	-	-
O00499	-0.0946024	0.230297	not significant	Human	-	-
P49840	0.0195699	0.0184538	not significant	Human	-	-
P14209	0.379362	0.0343091	not significant	Human	-	-
Q15388	0.1121	0.0866572	not significant	Human	-	-
Q8TDN6	-0.34632	0.186255	not significant	Human	-	-
Q86V85	-1.15423		not significant	Human	-	-
Q96CW1	0.513818	1.0162	not significant	Human	-	-
P48735	-0.352302	0.742974	not significant	Human	-	-
P35222	0.0445054	0.0831247	not significant	Human	-	-
Q86TB9	0.450755	0.364703	not significant	Human	-	-
O43716	0.247753	0.0112995	not significant	Human	-	-
Q13423	-0.0284147	0.0303949	not significant	Human	-	-
O43752	-0.0937613	0.192719	not significant	Human	-	-
Q96EC8	-0.194772	0.18119	not significant	Human	-	-
Q9UP95	0.440153	0.610263	not significant	Human	-	-
Q9NYU1	-0.389833	0.851745	not significant	Human	-	-
Q6ZVM7	0.104986	0.302419	not significant	Human	-	-
O76031	0.100067	0.172752	not significant	Human	-	-
Q7Z6K5	0.149089	0.149301	not significant	Human	-	-
Q9NR12	-0.00685873	0.0508864	not significant	Human	-	-
P25205	-0.281346	0.571997	not significant	Human	-	-
P51148	-0.254602	0.897165	not significant	Human	-	-
O43237	0.0384661	0.0504562	not significant	Human	-	-
Q8N806	-0.105485	0.150548	not significant	Human	-	-
Q3T906	0.257476	0.551082	not significant	Human	-	-
P08238	0.321881	1.75558	not significant	Human	-	-
O75907	-0.715398	0.487767	not significant	Human	-	-
Q7Z417	0.180169	0.159066	not significant	Human	-	cyto_hvi
Q9BVC6	-0.152346	0.502879	not significant	Human	-	-
Q13330	0.500974	0.829696	not significant	Human	-	nuc_hvi
Q5T9L3	0.801116	2.05381	not significant	Human	-	-
O60669	-0.274117	0.233614	not significant	Human	-	-
Q96CN7	0.649939	0.00950942	not significant	Human	-	-
Q5F1R6	-0.192433	0.269916	not significant	Human	-	-
O15160	-0.119152	0.239959	not significant	Human	-	-
O00443	0.664576	0.27939	not significant	Human	-	-
Q92538	0.058682	0.0613172	not significant	Human	-	-
P48960	-0.214821	0.891512	not significant	Human	-	-
Q9H269	0.289682	0.301537	not significant	Human	-	-
P63010	0.369148	0.718858	not significant	Human	-	-
P42167	0.36338	2.41036	not significant	Human	-	nuc_hvi
Q9BRJ2	0.544325	1.16897	not significant	Human	-	-
Q9P0V3	0.263986	0.647712	not significant	Human	-	-
Q13724	-0.177364	0.757355	not significant	Human	-	-
Q9Y2L5	0.457931	0.343812	not significant	Human	-	-
Q15435	-0.15192	0.555672	not significant	Human	-	-
Q96PU8	0.301683	0.571519	not significant	Human	-	-
P48163	0.173906	0.069746	not significant	Human	-	-
Q12792	-0.0795835	0.255622	not significant	Human	-	-
Q15436	0.0255171	0.0202692	not significant	Human	-	-
Q6NVY1	-0.000485672	0.17079	not significant	Human	-	-
Q9NRZ7	-0.842246	0.431089	not significant	Human	-	-
Q12974	0.630397	0.577251	not significant	Human	-	-
Q9HC38	0.299516	0.446456	not significant	Human	-	-
A1A4S6	0.701253	1.06149	not significant	Human	-	-
O95721	0.180855	0.250583	not significant	Human	-	-
O43676	-0.469293	0.429904	not significant	Human	-	-
P52292	-0.227643	0.872784	not significant	Human	-	cyto_hvi
Q8TDX7	-0.159151	0.198178	not significant	Human	-	-
P82933	0.338714	0.14299	not significant	Human	-	-
Q15006	-0.302378	0.501318	not significant	Human	-	-
O15213	-0.00453918	0.0291521	not significant	Human	-	-
Q9Y6K8	-0.121096	0.39544	not significant	Human	-	-
Q99595	0.933479	0.627829	not significant	Human	-	-
Q00534	0.81294	0.612879	not significant	Human	-	-
O43813	-0.533556	0.725083	not significant	Human	-	-
Q96RP9	-0.188297	0.315586	not significant	Human	-	-
Q13873	0.200915	0.176348	not significant	Human	-	-
Q9ULW0	0.33268	0.665966	not significant	Human	-	nuc_hvi
P15121	-0.0395767	0.141434	not significant	Human	-	-
P51572	0.067064	0.0808283	not significant	Human	-	-
P55210	-0.0878108	0.132038	not significant	Human	-	-
Q9H425	0.114608	0.0856659	not significant	Human	-	-
Q86UY8	-0.0986678	0.169753	not significant	Human	-	-
Q9H8Y8	0.189458	0.306144	not significant	Human	-	-
Q53S08	-0.907709	1.06089	not significant	Human	-	-
Q9UBI6	-0.0255907	0.0646816	not significant	Human	-	-
Q15555	0.133179	0.0652989	not significant	Human	-	cyto_hvi
Q9BS26	-0.0717345	0.204137	not significant	Human	-	-
Q68CP4	-0.0674343	0.215297	not significant	Human	-	-
Q8N2F6	0.192914	0.154384	not significant	Human	-	-
Q9Y5Y2	1.22467	0.589538	not significant	Human	-	-
Q9H2K8	0.582072	0.426251	not significant	Human	-	-
P25398	-0.224832	0.79863	not significant	Human	-	-
P17568	-0.255879	0.520417	not significant	Human	-	-
P12956	0.062643	0.133898	not significant	Human	-	-
Q6UW56	-0.22494	0.149505	not significant	Human	-	-
Q8N3P4	0.535469	0.672574	not significant	Human	-	-
Q9NR19	-0.0626421	0.163505	not significant	Human	-	-
P02511	0.482877	0.706431	not significant	Human	-	cyto_hvi
Q9UMX5	-0.0338458	0.218742	not significant	Human	-	-
P53367	0.373125	0.343102	not significant	Human	-	-
Q9NYF8	0.795865	1.05562	not significant	Human	-	cyto_hvi
Q9Y676	-0.123199	0.11212	not significant	Human	-	-
Q9UL25	-0.299642	0.577279	not significant	Human	-	-
Q6P1J9	1.28165	0.487091	not significant	Human	-	nuc_hvi
Q92597	-0.00752137	0.381583	not significant	Human	-	-
P08962	-0.189675	0.506579	not significant	Human	-	-
Q15382	-0.516458	0.701548	not significant	Human	-	-
O15427	0.477973	0.703512	not significant	Human	-	-
Q9NUQ9	0.110327	0.237471	not significant	Human	-	-
O60341	-0.347383	0.676885	not significant	Human	-	nuc_hvi
Q9NRY4	0.0333153	0.0588671	not significant	Human	-	-
P78536	0.0751511	0.0799889	not significant	Human	-	-
Q2TAY7	0.39399	0.394603	not significant	Human	-	-
Q13636	1.15996	0.324296	not significant	Human	-	-
P13987	0.117151	0.275169	not significant	Human	-	-
P15531	-0.229071	0.448036	not significant	Human	-	-
P09496	-0.625577	1.64556	not significant	Human	-	-
P27824	-0.0525847	0.245448	not significant	Human	-	-
P09382	-0.234275	0.934115	not significant	Human	-	-
P49116	0.369598	0.152906	not significant	Human	-	-
Q9NPF4	0.448908	0.258261	not significant	Human	-	-
Q16698	-0.128675	0.863812	not significant	Human	-	-
Q92890	-0.344954	0.522495	not significant	Human	-	-
P62937	-0.263978	0.209549	not significant	Human	-	-
O95400	0.4	0.643961	not significant	Human	-	cyto_hvi
Q9NXR7	-0.278037	0.642846	not significant	Human	-	-
Q9Y3E5	-0.498834	0.681375	not significant	Human	-	-
Q96JJ7	0.376383	0.263741	not significant	Human	-	-
P45984	1.80167	0.376458	not significant	Human	-	-
P05204	0.946246	0.69134	not significant	Human	-	nuc_hvi
P48507	0.123928	0.226766	not significant	Human	-	-
Q93008	-0.137762	0.3272	not significant	Human	-	-
Q6PJT7	0.563517	1.52626	not significant	Human	-	nuc_hvi
O00487	-0.0444996	0.057688	not significant	Human	-	-
Q9NSD9	-0.214244	0.43447	not significant	Human	-	-
Q13177	-0.208996	1.61975	not significant	Human	-	-
Q9H875	0.413577	0.279275	not significant	Human	-	-
Q00613	-0.90075	1.75735	not significant	Human	-	-
Q29RF7	0.153596	0.441085	not significant	Human	-	-
Q96IZ0	0.331625	0.215634	not significant	Human	-	-
Q14160	0.0199975	0.0383182	not significant	Human	-	-
Q96SB3	-0.213873	0.454778	not significant	Human	-	-
O14786	-0.482987	0.562875	not significant	Human	-	-
P49069	0.333226	0.31911	not significant	Human	-	-
Q96B97	0.08113	0.0718294	not significant	Human	-	-
P33240	0.581767	0.723578	not significant	Human	-	-
P52594	0.293813	0.187445	not significant	Human	-	-
Q9UN86	0.503595	1.82407	not significant	Human	-	-
Q9UKM9	0.385834	0.134481	not significant	Human	-	-
Q14332	0.688918	0.440878	not significant	Human	-	-
Q9BRX2	-0.607746	0.434679	not significant	Human	-	-
P30040	-0.31246	0.571063	not significant	Human	-	-
Q86YS7	0.501108	0.192708	not significant	Human	-	-
P84103	-0.324901	0.163011	not significant	Human	-	nuc_hvi
Q13243	1.43827	0.288768	not significant	Human	-	cyto_hvi
Q2NL82	0.179893	0.179118	not significant	Human	-	cyto_hvi
P09972	0.35892	0.763731	not significant	Human	-	-
Q9Y2D5	0.231516	0.556978	not significant	Human	-	-
Q14938	0.317297	0.491079	not significant	Human	-	-
Q9GZU8	-0.110024	0.181475	not significant	Human	-	-
Q8NB37	0.428159	0.218917	not significant	Human	-	-
P29728	-0.174309	0.439555	not significant	Human	-	-
P62318	0.00571591	0.047292	not significant	Human	-	-
Q9BYK8	-0.323844	0.834348	not significant	Human	-	-
Q99575	-0.00537873	0.00892939	not significant	Human	-	nuc_hvi
O95239	0.206532	0.0693569	not significant	Human	-	nuc_hvi
P50502	-0.0834062	0.247482	not significant	Human	-	-
Q9BXW7	-0.497082	0.541613	not significant	Human	-	-
Q15102	-0.281374	0.41424	not significant	Human	-	-
P05067	0.691945	0.448023	not significant	Human	-	-
Q5HYK7	0.84758	0.686967	not significant	Human	-	-
Q9Y6D5	0.163514	0.308149	not significant	Human	-	-
P56556	0.387935	0.610713	not significant	Human	-	-
Q9NPA8	0.112432	0.154403	not significant	Human	-	-
Q9H488	-0.174292	0.410854	not significant	Human	-	-
Q9Y5P6	0.611452	0.139746	not significant	Human	-	-
Q13153	0.926982	0.427368	not significant	Human	-	-
P07384	0.0332369	0.0525273	not significant	Human	-	-
Q9ULR0	0.917698	0.397636	not significant	Human	-	-
Q96HS1	0.110156	0.15952	not significant	Human	-	cyto_hvi
P53814	0.636196	1.23256	not significant	Human	-	cyto_hvi
Q9HCC0	-0.247106	0.599982	not significant	Human	-	-
P07355	0.330064	0.480846	not significant	Human	-	-
P14868	0.121762	1.73039	not significant	Human	-	-
P67936	0.40623	2.05881	not significant	Human	-	-
P17302	0.346981	0.904261	not significant	Human	-	-
Q9UBM7	-0.552948	1.6602	not significant	Human	-	-
Q13601	0.183136	0.0405515	not significant	Human	-	nuc_hvi
Q9Y580	-0.891748	1.05467	not significant	Human	-	both_hvi
Q99707	-0.127537	0.390525	not significant	Human	-	-
Q16611	-0.054558	0.203829	not significant	Human	-	-
P51570	-0.0394292	0.153316	not significant	Human	-	-
Q96KG9	-0.0315496	0.0316508	not significant	Human	-	-
Q86XL3	-0.3369	0.79092	not significant	Human	-	cyto_hvi
P62140	-0.255015	2.07067	not significant	Human	-	-
P36383	1.0156	1.24666	not significant	Human	-	-
Q9Y5P4	0.123817	0.202427	not significant	Human	-	-
O75822	-0.0745272	0.160178	not significant	Human	-	-
P62714	0.0570261	0.224705	not significant	Human	-	-
P35527	0.731087	0.642076	not significant	Human	-	-
Q13885	0.510537	0.360009	not significant	Human	-	-
Q9Y6I3	0.36447	0.396679	not significant	Human	-	-
P04049	-0.00156447	0.0280522	not significant	Human	-	-
Q9BT40	-0.0296969	0.00185042	not significant	Human	-	-
P19971	-0.335984	0.444312	not significant	Human	-	-
P11117	-1.69938	1.64872	significant	Human	cyto	-
P81605	0.7626	0.553914	not significant	Human	-	-
O60568	0.0110528	0.0575388	not significant	Human	-	-
Q9NY12	0.586187	0.393385	not significant	Human	-	nuc_hvi
Q13042	0.133727	0.230175	not significant	Human	-	-
Q9BUK6	-0.721995	0.691104	not significant	Human	-	-
P50747	1.51561	0.466245	not significant	Human	-	-
Q12893	0.459918	1.63658	not significant	Human	-	-
Q96MX6	0.41834	0.584227	not significant	Human	-	-
Q9UJW0	0.0656136	0.0802702	not significant	Human	-	-
Q9NX47	0.62486	0.514593	not significant	Human	-	-
Q15434	1.15688	0.998689	not significant	Human	-	cyto_hvi
Q8TB36	0.37319	0.38761	not significant	Human	-	-
Q8TCT9	-0.387734	0.761373	not significant	Human	-	-
Q04721	0.0989415	0.0978481	not significant	Human	-	cyto_hvi
Q6P2Q9	0.449542	0.929334	not significant	Human	-	-
P26006	0.229797	0.171244	not significant	Human	-	-
Q9UBU6	-0.40991	0.765815	not significant	Human	-	-
P52926	0.252366	0.655124	not significant	Human	-	nuc_hvi
Q9Y3U8	-0.492904	0.405225	not significant	Human	-	-
Q96K76	0.415598	0.2351	not significant	Human	-	-
O43464	-0.158744	0.490584	not significant	Human	-	-
Q8IX12	0.137219	0.12909	not significant	Human	-	-
Q9UEU0	-0.54122	2.5373	not significant	Human	-	-
Q8TED0	-0.309311	0.463528	not significant	Human	-	-
Q9UBC2	0.668159	1.21048	not significant	Human	-	-
Q70UQ0	-0.266867	1.03221	not significant	Human	-	-
Q96RD7	0.766494	0.976925	not significant	Human	-	-
Q8NBK3	0.691473	0.479942	not significant	Human	-	-
P15374	0.362296	0.363348	not significant	Human	-	-
O96005	0.542083	1.03943	not significant	Human	-	-
Q96T76	-0.295628	0.490834	not significant	Human	-	-
Q14197	-0.660094	1.18567	not significant	Human	-	-
P46776	-0.957202	0.571122	not significant	Human	-	-
O94804	-0.0410488	0.124864	not significant	Human	-	-
P61086	-0.329514	1.24036	not significant	Human	-	-
Q9Y672	-0.0326296	0.242324	not significant	Human	-	-
P21359	-0.219953	0.607039	not significant	Human	-	-
Q9Y520	0.225859	2.59395	not significant	Human	-	-
Q9HB07	-0.193644	0.457006	not significant	Human	-	-
P04843	-0.157664	1.03874	not significant	Human	-	-
P20020	-0.485225	1.75579	not significant	Human	-	-
Q92878	0.286552	0.80268	not significant	Human	-	-
Q9HAU5	0.283125	0.789584	not significant	Human	-	-
P55084	-0.228163	0.464642	not significant	Human	-	-
P18084	0.643571	0.936608	not significant	Human	-	-
Q13625	0.0911888	0.0471522	not significant	Human	-	-
P09497	0.37114	0.514822	not significant	Human	-	-
O75431	0.313204	0.119824	not significant	Human	-	-
Q9UKG9	0.491779	0.469504	not significant	Human	-	-
P30519	-0.0795792	0.0806732	not significant	Human	-	-
Q01844	0.432628	0.73465	not significant	Human	-	-
O15382	-0.0869903	0.136841	not significant	Human	-	-
Q9NZM1	0.100676	0.277386	not significant	Human	-	-
Q15018	-0.0212819	0.0148612	not significant	Human	-	-
Q8N3C0	0.179911	0.39537	not significant	Human	-	-
Q96A35	-0.0324631	0.0636364	not significant	Human	-	-
Q12904	-0.0116991	0.0847215	not significant	Human	-	-
P55268	0.35078	0.313391	not significant	Human	-	-
P08195	-0.0872394	0.329266	not significant	Human	-	-
O60216	0.250484	0.280119	not significant	Human	-	-
Q9Y2R9	-0.0239354	0.0567688	not significant	Human	-	-
P50395	-0.166317	0.157905	not significant	Human	-	-
Q9Y6G9	-0.0603391	0.272293	not significant	Human	-	-
P26440	-0.0308035	0.12037	not significant	Human	-	-
Q16531	-0.119683	0.338954	not significant	Human	-	-
O94905	-0.0177736	0.0682872	not significant	Human	-	-
Q8IYS2	-0.115067	0.211236	not significant	Human	-	-
O60256	0.0155702	0.0108579	not significant	Human	-	-
O75886	0.347092	0.914869	not significant	Human	-	-
Q99729	0.291271	1.06615	not significant	Human	-	-
Q86W42	0.459033	0.20226	not significant	Human	-	-
P09601	0.136541	0.239492	not significant	Human	-	-
Q9Y2A7	-0.0126098	0.130838	not significant	Human	-	-
P07737	-0.123581	0.171543	not significant	Human	-	-
Q9Y2P8	-0.39221	0.200151	not significant	Human	-	-
P53041	0.230777	0.288552	not significant	Human	-	-
Q14166	0.464994	0.409218	not significant	Human	-	-
O95674	0.693879	0.341162	not significant	Human	-	-
P62753	-0.153665	0.118978	not significant	Human	-	-
O95251	-0.214796	0.360441	not significant	Human	-	both_hvi
Q9NXW2	-0.37324	0.908426	not significant	Human	-	-
Q9UMY4	-0.201287	0.364546	not significant	Human	-	-
Q14966	-0.0837944	0.445488	not significant	Human	-	-
Q96RU3	-0.523	1.1165	not significant	Human	-	-
Q9H2W6	-0.00730651	0.133388	not significant	Human	-	-
Q9UIQ6	0.21404	0.503615	not significant	Human	-	-
Q8NI22	0.411549	0.440091	not significant	Human	-	-
P23497	0.267812	0.65782	not significant	Human	-	-
Q16134	-0.150797	0.375911	not significant	Human	-	-
P09486	0.224829	0.380434	not significant	Human	-	-
Q9UPT8	-0.292967	0.851169	not significant	Human	-	cyto_hvi
P04156	0.168317	0.191059	not significant	Human	-	-
Q5TFE4	-0.870743	0.783163	not significant	Human	-	-
Q96BH1	0.0770253	0.284698	not significant	Human	-	-
Q9NX46	0.541642	0.481019	not significant	Human	-	-
Q15042	0.0119596	0.0382142	not significant	Human	-	-
Q9NRR5	0.0646637	0.0878457	not significant	Human	-	-
O75122	-0.709335	0.7144	not significant	Human	-	-
Q8WYA6	-0.121885	0.174552	not significant	Human	-	-
Q9P0K7	0.332977	0.779425	not significant	Human	-	-
O15254	-0.289915	0.54768	not significant	Human	-	-
Q9C0E8	0.129056	0.0250551	not significant	Human	-	-
Q7L2J0	-0.129261	0.296715	not significant	Human	-	both_hvi
O43149	-0.20956	0.301822	not significant	Human	-	-
P53350	-0.362666	0.831066	not significant	Human	-	-
P51116	0.528931	1.1	not significant	Human	-	-
Q13200	0.174734	0.293327	not significant	Human	-	-
O00479	0.706156	0.572849	not significant	Human	-	nuc_hvi
P46977	0.473346	0.55115	not significant	Human	-	-
Q8WXX5	-0.629562	1.09213	not significant	Human	-	-
P61981	-0.157452	0.239741	not significant	Human	-	-
Q9UBG0	-0.620353	0.87807	not significant	Human	-	-
P29401	-0.0745141	0.261477	not significant	Human	-	-
P35221	0.20707	0.467876	not significant	Human	-	-
Q6VEQ5	0.292366	0.0461239	not significant	Human	-	-
Q8N983	0.0213953	0.209568	not significant	Human	-	-
Q8N0T1	0.672278	1.01905	not significant	Human	-	-
O96019	0.392052	0.638019	not significant	Human	-	nuc_hvi
P03891	2.51479	0.547591	not significant	Human	-	-
Q9BYD2	-0.0787606	0.246638	not significant	Human	-	-
P0CG30	0.997407	0.254714	not significant	Human	-	-
Q99497	0.160378	0.191363	not significant	Human	-	-
Q9UGV2	0.111781	0.00155868	not significant	Human	-	-
Q92572	0.440034	0.719625	not significant	Human	-	-
Q9UQR1	0.0250203	0.0726427	not significant	Human	-	nuc_hvi
Q9ULX3	-0.0499858	0.0825219	not significant	Human	-	-
Q96FV2	1.0403	0.133476	not significant	Human	-	-
Q5T6F2	0.0620122	0.109843	not significant	Human	-	-
Q96I25	0.370598	0.0544086	not significant	Human	-	nuc_hvi
Q96RQ1	-0.136382	0.264743	not significant	Human	-	-
P33991	-0.200499	0.44123	not significant	Human	-	cyto_hvi
O75694	0.165939	0.230155	not significant	Human	-	-
Q9ULZ3	-0.275657	0.432122	not significant	Human	-	-
P35241	0.213526	0.197082	not significant	Human	-	-
Q9H993	0.053809	0.000283157	not significant	Human	-	-
Q9NQS3	0.0239712	0.0986186	not significant	Human	-	-
P53365	0.384546	0.199493	not significant	Human	-	-
P17980	0.159476	0.311412	not significant	Human	-	-
Q14204	0.0256221	0.0330452	not significant	Human	-	-
Q9BRG1	-0.233397	0.272513	not significant	Human	-	-
Q12765	0.2874	1.99625	not significant	Human	-	-
Q9Y6D6	0.155205	0.0630183	not significant	Human	-	-
P04818	0.652503	0.450013	not significant	Human	-	-
Q96JB5	-0.0452091	0.200196	not significant	Human	-	-
Q8IXQ4	0.947662	1.99251	not significant	Human	-	-
Q15067	-0.273912	0.511354	not significant	Human	-	-
Q9NP84	0.0143781	0.0713393	not significant	Human	-	-
P23434	-0.340905	0.923295	not significant	Human	-	-
P04424	-0.0232451	0.0310961	not significant	Human	-	-
Q147X3	0.334439	0.155644	not significant	Human	-	-
P06576	-0.0245232	0.166266	not significant	Human	-	-
O14802	0.491474	0.804035	not significant	Human	-	-
Q9BZZ5	0.209018	0.561701	not significant	Human	-	nuc_hvi
Q86TU7	0.391028	0.994388	not significant	Human	-	-
Q12979	-0.12385	0.36573	not significant	Human	-	-
Q16537	-0.0028321	0.0725941	not significant	Human	-	-
P30825	-0.432574	0.447927	not significant	Human	-	-
Q14439	-0.224779	0.276826	not significant	Human	-	-
Q6FI81	-0.126729	0.38623	not significant	Human	-	-
P18031	0.0294868	0.0209722	not significant	Human	-	-
Q15012	0.207159	0.532518	not significant	Human	-	-
Q8NFH4	0.390786	0.928019	not significant	Human	-	-
P06400	0.757584	0.755815	not significant	Human	-	-
Q9H4G0	0.163434	0.430259	not significant	Human	-	-
Q8NC96	0.275148	0.0667508	not significant	Human	-	-
O43432	0.138867	0.229824	not significant	Human	-	-
P10599	-0.614459	1.07486	not significant	Human	-	-
Q8N3U4	0.598612	0.311827	not significant	Human	-	-
P46926	-0.380407	0.821789	not significant	Human	-	-
Q9BQC3	0.175306	0.193022	not significant	Human	-	-
Q9HBL0	-0.0163404	0.0374846	not significant	Human	-	-
Q01130	-0.307955	0.213727	not significant	Human	-	-
O75170	-0.116969	0.308747	not significant	Human	-	-
Q8TD19	0.233698	0.250301	not significant	Human	-	-
P46783	-0.417803	1.00459	not significant	Human	-	-
P16035	-0.273222	0.442699	not significant	Human	-	-
P52306	0.508109	1.22547	not significant	Human	-	-
P10301	-0.407301	0.736893	not significant	Human	-	-
Q13242	-0.518644	0.501901	not significant	Human	-	-
Q5VZL5	0.940155	0.218032	not significant	Human	-	nuc_hvi
Q9HCP0	-0.162604	0.356646	not significant	Human	-	-
O43447	0.163258	0.247062	not significant	Human	-	nuc_hvi
O95155	-0.104064	0.173509	not significant	Human	-	-
Q9UNE7	0.149052	0.569774	not significant	Human	-	cyto_hvi
Q14123	1.3646	0.701084	not significant	Human	-	-
P35269	0.44661	0.277764	not significant	Human	-	-
P42766	-0.305854	0.559702	not significant	Human	-	-
Q12797	-0.02502	0.12205	not significant	Human	-	-
O96013	0.530388	0.409463	not significant	Human	-	-
O43426	0.240204	0.0652971	not significant	Human	-	-
Q9Y2G5	-0.634371	0.542483	not significant	Human	-	-
Q15185	0.0450246	0.0037693	not significant	Human	-	-
Q8NBF6	0.431746	0.00508384	not significant	Human	-	-
P08133	-0.00924358	0.0154636	not significant	Human	-	-
Q01628	-0.381239	0.776914	not significant	Human	-	-
Q15043	0.322494	0.218045	not significant	Human	-	-
P35555	-0.00335183	0.0355439	not significant	Human	-	-
Q09161	-0.137732	0.408963	not significant	Human	-	-
P86790	0.36758	0.98675	not significant	Human	-	-
P37173	0.216458	0.268131	not significant	Human	-	-
P19174	0.548223	0.955734	not significant	Human	-	-
Q5TDH0	-0.0952308	0.168885	not significant	Human	-	-
Q14257	0.146015	0.183645	not significant	Human	-	-
Q8TBC4	-0.0801888	0.171085	not significant	Human	-	-
P78357	-0.442543	1.30186	not significant	Human	-	-
Q9NRF9	-0.371631	1.24465	not significant	Human	-	-
P67775	0.008738	0.0165538	not significant	Human	-	-
Q13459	0.223299	0.691559	not significant	Human	-	-
Q9H173	1.97105	0.699895	not significant	Human	-	-
Q9H2U1	0.30055	0.452512	not significant	Human	-	-
Q53GS9	0.0790373	0.00592897	not significant	Human	-	nuc_hvi
Q9H9L4	0.69621	0.20599	not significant	Human	-	nuc_hvi
Q8N543	0.442913	0.121885	not significant	Human	-	-
Q15369	-0.301457	0.710761	not significant	Human	-	-
P69905	0.359079	1.16199	not significant	Human	-	-
Q6Y7W6	0.251546	0.0827021	not significant	Human	-	-
Q9P2T1	-0.245106	0.19246	not significant	Human	-	-
Q9Y3X0	1.03662	0.101837	not significant	Human	-	-
P06753	0.340756	0.277818	not significant	Human	-	-
Q9UJX5	0.429067	0.0375871	not significant	Human	-	-
Q4V328	0.38434	0.493632	not significant	Human	-	-
A6NDU8	0.884238	0.338887	not significant	Human	-	-
Q13895	-0.043521	0.107862	not significant	Human	-	nuc_hvi
P05121	-0.176679	0.76668	not significant	Human	-	-
Q71RC2	1.10808	3.04783	significant	Human	nuc	-
Q9Y696	0.225779	1.59362	not significant	Human	-	-
P52272	-0.299506	0.410964	not significant	Human	-	both_hvi
P50995	0.219132	0.461342	not significant	Human	-	-
Q9H3K2	0.536419	0.819767	not significant	Human	-	-
P31150	-0.0404304	0.0658836	not significant	Human	-	-
Q9NUI1	-0.0639963	0.0614326	not significant	Human	-	-
Q9NVZ3	0.402629	0.329483	not significant	Human	-	-
O00399	0.00231853	0.0405885	not significant	Human	-	-
Q01581	-0.174044	0.238266	not significant	Human	-	-
P51809	0.223866	0.0313668	not significant	Human	-	-
Q8N9N8	-0.375839	0.393084	not significant	Human	-	-
Q9NVH2	0.759132	0.471743	not significant	Human	-	-
P29218	-0.238555	0.544783	not significant	Human	-	-
O43823	-0.272374	0.227491	not significant	Human	-	nuc_hvi
Q6NUQ4	0.0270383	0.0692961	not significant	Human	-	-
P06733	-0.521943	1.11647	not significant	Human	-	-
P40939	-0.0180592	0.0726037	not significant	Human	-	-
Q86UU0	-0.647417	1.90472	not significant	Human	-	-
Q15008	0.139587	0.228755	not significant	Human	-	-
Q8IWB7	0.600745	1.9401	not significant	Human	-	-
E9PRG8	-0.0467745	0.0303317	not significant	Human	-	-
Q9BWU0	0.370513	1.22858	not significant	Human	-	-
Q6NUM9	-0.345902	0.712149	not significant	Human	-	-
Q96EI5	-0.0757996	0.245096	not significant	Human	-	-
P68133	-0.363024	0.310371	not significant	Human	-	-
Q96QR8	-0.0627788	0.289176	not significant	Human	-	-
O15042	0.877114	0.1783	not significant	Human	-	both_hvi
Q9UH62	0.141874	0.054885	not significant	Human	-	-
P01137	-0.0516449	0.201733	not significant	Human	-	-
O60232	-0.280624	0.506272	not significant	Human	-	-
Q86YS6	0.0931884	0.000478059	not significant	Human	-	-
Q05048	-0.0669687	0.111462	not significant	Human	-	-
Q8IWV7	0.286821	0.224482	not significant	Human	-	-
O43491	0.14633	0.39002	not significant	Human	-	-
P46734	-0.33878	0.460845	not significant	Human	-	-
Q96S52	-1.74821	1.13526	not significant	Human	-	-
O95140	-0.112609	0.307697	not significant	Human	-	-
P49768	0.741999	0.165782	not significant	Human	-	-
O14684	-0.184594	0.267708	not significant	Human	-	-
Q13190	0.0817998	0.00559649	not significant	Human	-	-
P43243	-0.313809	0.482016	not significant	Human	-	nuc_hvi
O43660	-0.315301	0.413102	not significant	Human	-	-
Q9Y3D0	0.310175	0.335602	not significant	Human	-	-
Q13112	0.165239	0.157148	not significant	Human	-	-
Q9UBF8	-0.066422	0.256766	not significant	Human	-	-
Q7Z3U7	0.484814	0.730514	not significant	Human	-	-
Q9Y673	0.442327	0.365221	not significant	Human	-	-
P49137	-0.544773	0.719107	not significant	Human	-	-
P68371	-0.408596	0.706952	not significant	Human	-	-
P04150	-0.133511	0.349109	not significant	Human	-	cyto_hvi
P17275	0.892446	1.37262	not significant	Human	-	nuc_hvi
Q9UK41	0.0231272	0.0500426	not significant	Human	-	-
Q14137	0.634657	0.758063	not significant	Human	-	cyto_hvi
Q9H1Y0	0.381265	0.583806	not significant	Human	-	-
P35250	0.308268	0.957151	not significant	Human	-	-
Q7Z3B1	-2.27093	1.11313	not significant	Human	-	-
Q9H553	0.216176	0.142147	not significant	Human	-	-
Q16543	0.0735549	0.0847718	not significant	Human	-	-
Q92522	0.0978182	0.137609	not significant	Human	-	-
P55786	-0.049596	0.0480435	not significant	Human	-	-
Q8IVD9	-0.0464446	0.243775	not significant	Human	-	-
Q10471	0.0591987	0.14297	not significant	Human	-	-
P62995	0.0702541	0.00631072	not significant	Human	-	both_hvi
Q969G6	0.305771	0.0428773	not significant	Human	-	-
P49755	-0.0219782	0.0905935	not significant	Human	-	-
O75427	0.621632	0.311277	not significant	Human	-	-
P21266	0.171146	0.33593	not significant	Human	-	-
P07305	0.716055	0.257694	not significant	Human	-	-
O75746	-0.0224154	0.113158	not significant	Human	-	-
O43293	0.0235923	0.071684	not significant	Human	-	-
Q15398	-0.099335	0.249778	not significant	Human	-	-
P57772	-0.0323525	0.180545	not significant	Human	-	-
P18669	-0.132205	0.353433	not significant	Human	-	-
P07311	-0.703677	0.626206	not significant	Human	-	-
P35580	0.551173	0.491256	not significant	Human	-	-
Q9H3Z4	0.269159	0.139679	not significant	Human	-	-
Q9NTI5	0.231957	0.187332	not significant	Human	-	-
P48729	0.133026	0.259828	not significant	Human	-	-
Q8NDH3	0.372515	0.0340748	not significant	Human	-	-
Q8N6S5	-0.332977	0.824894	not significant	Human	-	-
Q9BWD1	-0.162414	0.363544	not significant	Human	-	-
Q8NEZ2	0.403867	0.0790949	not significant	Human	-	-
Q16774	-0.19276	0.0913661	not significant	Human	-	-
Q9NW68	-0.139741	0.256211	not significant	Human	-	-
P63165	0.536188	0.349714	not significant	Human	-	nuc_hvi
P62136	-0.0772895	0.160101	not significant	Human	-	-
Q96ER3	0.718728	0.234749	not significant	Human	-	-
Q9Y277	-0.115063	0.243926	not significant	Human	-	-
Q96TA2	-0.12503	0.193942	not significant	Human	-	-
Q8N8S7	0.661087	0.509692	not significant	Human	-	-
Q06278	0.398851	0.0222423	not significant	Human	-	-
Q9UPN3	0.442983	0.90905	not significant	Human	-	-
Q4G0J3	-0.0614899	0.061732	not significant	Human	-	nuc_hvi
P49590	-0.406657	0.508729	not significant	Human	-	-
Q13451	0.453137	0.692678	not significant	Human	-	-
O75396	0.103117	0.321057	not significant	Human	-	-
P13674	-0.828404	1.11273	not significant	Human	-	-
Q9Y282	0.0168774	0.0340075	not significant	Human	-	-
Q15276	0.378932	0.394887	not significant	Human	-	-
Q8NDD1	-0.144419	0.247669	not significant	Human	-	-
O43292	0.421297	0.13091	not significant	Human	-	-
Q9P246	-0.634592	1.01185	not significant	Human	-	cyto_hvi
Q9Y244	0.324141	0.0252374	not significant	Human	-	-
Q16576	0.0720942	0.0296609	not significant	Human	-	-
Q9BRT6	-0.357925	0.703411	not significant	Human	-	-
Q9BW19	0.477241	0.543389	not significant	Human	-	-
P62312	-0.137017	0.209395	not significant	Human	-	-
Q9NR45	-0.269367	0.528358	not significant	Human	-	-
P17252	-0.0536376	0.095574	not significant	Human	-	nuc_hvi
Q9UHQ4	-0.000159453	0.155173	not significant	Human	-	-
P49674	-0.187705	0.354078	not significant	Human	-	-
Q6P1N9	0.063333	0.035822	not significant	Human	-	-
P55060	0.0949458	0.482555	not significant	Human	-	-
Q9NR46	0.321606	0.233878	not significant	Human	-	-
P55072	-0.302909	0.903756	not significant	Human	-	-
Q53T59	0.547976	0.573459	not significant	Human	-	-
Q9UI14	0.781615	0.0136057	not significant	Human	-	-
Q7Z4G1	-0.4188	0.628291	not significant	Human	-	-
O75347	0.943365	0.593913	not significant	Human	-	-
O95817	0.109915	0.314103	not significant	Human	-	-
O43395	0.130149	0.38695	not significant	Human	-	nuc_hvi
Q8NCF5	-0.522762	0.790026	not significant	Human	-	cyto_hvi
P36543	0.569736	1.03467	not significant	Human	-	-
Q9NVM6	-0.473344	1.08995	not significant	Human	-	-
P04632	0.22232	0.265562	not significant	Human	-	-
Q07954	0.102097	0.394401	not significant	Human	-	-
P20618	-0.0402651	0.0776294	not significant	Human	-	-
O94763	0.0230746	0.0456603	not significant	Human	-	-
Q9BV38	0.249335	0.344259	not significant	Human	-	-
Q5T013	0.368427	0.14912	not significant	Human	-	-
P43304	-0.183894	0.480346	not significant	Human	-	-
Q99808	0.320843	0.357763	not significant	Human	-	-
Q13823	-0.82337	2.30524	not significant	Human	-	nuc_hvi
P39748	-0.0307025	0.182753	not significant	Human	-	cyto_hvi
Q9BY42	0.254062	0.269803	not significant	Human	-	-
Q92665	-0.763101	0.917068	not significant	Human	-	-
P36969	-0.5182	1.34494	not significant	Human	-	-
Q96JH7	0.290176	0.770482	not significant	Human	-	cyto_hvi
Q13043	0.347047	0.561724	not significant	Human	-	-
Q6NYC1	0.381629	0.272939	not significant	Human	-	-
O15294	-0.0400078	0.162664	not significant	Human	-	-
Q14185	0.433076	0.570564	not significant	Human	-	-
Q9NZV1	0.921198	0.710269	not significant	Human	-	-
O96028	0.144116	0.239989	not significant	Human	-	nuc_hvi
Q16763	0.50776	0.476885	not significant	Human	-	-
Q13409	-0.0236927	0.117149	not significant	Human	-	-
P49748	-0.0874384	0.193126	not significant	Human	-	-
Q13347	0.289274	0.408539	not significant	Human	-	-
Q99961	0.313846	0.37762	not significant	Human	-	-
Q9BVV7	-0.0880932	0.271704	not significant	Human	-	-
P35611	0.178108	0.614756	not significant	Human	-	-
P49356	0.329818	0.176537	not significant	Human	-	-
P50416	0.303233	0.360749	not significant	Human	-	-
Q9UBB4	0.311325	0.259346	not significant	Human	-	-
Q16527	0.296309	0.228508	not significant	Human	-	-
P98175	-0.360269	1.19911	not significant	Human	-	both_hvi
P19022	0.300395	0.312362	not significant	Human	-	nuc_hvi
Q6YN16	-0.11717	0.115251	not significant	Human	-	-
Q9Y5M8	0.184872	0.377137	not significant	Human	-	-
Q9P265	0.39384	0.67826	not significant	Human	-	-
O95347	-0.11292	0.310138	not significant	Human	-	-
Q9BXK5	0.323006	0.313477	not significant	Human	-	-
Q9H3K6	0.9967	0.395429	not significant	Human	-	-
P63173	-0.134155	0.338403	not significant	Human	-	-
Q9H773	0.4965	0.2038	not significant	Human	-	-
Q5W0V3	-0.445754	1.23868	not significant	Human	-	-
P07741	0.537062	0.367468	not significant	Human	-	-
A0A0B4J2D5	-0.59265	0.91879	not significant	Human	-	-
P49207	-0.758699	0.521237	not significant	Human	-	-
Q92841	-0.173826	0.231117	not significant	Human	-	cyto_hvi
P12110	-0.575855	0.631272	not significant	Human	-	-
O94874	0.0921295	0.138873	not significant	Human	-	-
Q9NUP9	0.0122015	0.00370611	not significant	Human	-	-
Q13443	0.196619	0.304187	not significant	Human	-	-
P33993	-0.194852	0.423708	not significant	Human	-	-
P62263	-0.168666	0.358448	not significant	Human	-	-
P15291	0.39507	0.42419	not significant	Human	-	-
Q68CQ4	0.752117	0.392846	not significant	Human	-	nuc_hvi
Q96CG8	-0.683255	1.15727	not significant	Human	-	-
O75880	-0.0695888	0.181313	not significant	Human	-	-
O00541	-0.12013	0.200807	not significant	Human	-	both_hvi
Q9P2E5	0.279637	0.349033	not significant	Human	-	-
P22626	-0.0931088	0.224211	not significant	Human	-	-
O94766	-0.0929261	0.192218	not significant	Human	-	-
P08729	0.545674	0.501648	not significant	Human	-	-
Q86WV6	0.720801	0.377867	not significant	Human	-	-
Q92922	0.0473249	0.0646611	not significant	Human	-	nuc_hvi
O75131	0.369891	0.931492	not significant	Human	-	-
Q7L0J3	-0.617799	0.479213	not significant	Human	-	-
Q96IJ6	0.317547	0.0640223	not significant	Human	-	-
P19404	-0.459837	0.732355	not significant	Human	-	-
P32418	1.50374	0.500226	not significant	Human	-	-
Q9GZQ3	0.715004	0.250798	not significant	Human	-	-
Q8NC42	0.294839	0.194001	not significant	Human	-	-
P36873	-0.117086	0.245395	not significant	Human	-	-
O75083	0.466366	0.806658	not significant	Human	-	-
Q9UHB9	-0.12722	1.41594	not significant	Human	-	-
P29992	-0.0213817	0.0699628	not significant	Human	-	-
Q96KR1	0.154523	0.89313	not significant	Human	-	-
Q04637	0.21614	0.423369	not significant	Human	-	-
P46821	-0.0768115	0.7136	not significant	Human	-	-
Q9UIJ7	-0.252947	0.438477	not significant	Human	-	-
Q9Y5Q9	-0.281462	0.578333	not significant	Human	-	nuc_hvi
P30533	-0.157342	0.432327	not significant	Human	-	-
Q9UHD2	0.617092	0.398387	not significant	Human	-	-
P19387	0.0510916	0.0310527	not significant	Human	-	-
Q8N5C6	0.093864	0.0259592	not significant	Human	-	nuc_hvi
Q8N5K1	0.420458	0.42686	not significant	Human	-	-
Q6DKJ4	0.543782	1.0035	not significant	Human	-	-
Q9Y6E2	0.587059	1.10381	not significant	Human	-	-
Q92609	0.0950391	0.109218	not significant	Human	-	-
Q96CB8	0.603185	0.988439	not significant	Human	-	nuc_hvi
P49810	-0.174764		not significant	Human	-	-
Q9BWM7	0.323497	0.624965	not significant	Human	-	-
Q92797	0.314833	0.268484	not significant	Human	-	-
O75494	-0.0861262	0.00573688	not significant	Human	-	nuc_hvi
P04899	0.212973	0.731998	not significant	Human	-	-
P16615	0.0793112	0.158882	not significant	Human	-	-
O60613	-0.247919	0.657901	not significant	Human	-	-
Q8IZ21	0.44337	0.4581	not significant	Human	-	-
Q8N0X7	-0.0939651	0.0497568	not significant	Human	-	-
Q14697	-0.0362255	0.205174	not significant	Human	-	-
P0DP91	0.391919	0.884332	not significant	Human	-	-
O95630	0.386031	0.209929	not significant	Human	-	-
P18124	-0.322863	0.225061	not significant	Human	-	-
Q9HCS7	0.281835	0.477943	not significant	Human	-	nuc_hvi
Q13505	0.0403711	0.0323957	not significant	Human	-	-
O60573	0.245952	0.160052	not significant	Human	-	-
Q9H3F6	0.0528788	0.0444717	not significant	Human	-	-
Q96E11	-0.284281	0.353646	not significant	Human	-	-
O75147	0.845894	0.122565	not significant	Human	-	-
Q9H9B4	-0.0260106	0.08258	not significant	Human	-	-
Q9H7D0	-0.102383	0.263618	not significant	Human	-	-
Q9UPN7	0.195775	0.106909	not significant	Human	-	-
Q7Z4V5	1.07109	0.49541	not significant	Human	-	-
O95169	0.0836076	0.145475	not significant	Human	-	-
Q92575	0.292071	0.0270774	not significant	Human	-	-
Q8WWM7	0.493265	0.565801	not significant	Human	-	cyto_hvi
O95249	-0.112021	0.231697	not significant	Human	-	-
Q9Y5J7	-0.49856	0.591025	not significant	Human	-	-
P61960	0.139115	0.0339572	not significant	Human	-	-
P52907	0.196902	0.489413	not significant	Human	-	-
Q8NI36	0.685012	0.732123	not significant	Human	-	-
P49915	-0.108075	0.275351	not significant	Human	-	-
Q9UPQ7	0.259217	0.37967	not significant	Human	-	-
O94826	0.322348	0.489979	not significant	Human	-	-
Q15041	-0.156354	0.202175	not significant	Human	-	-
Q9NUQ8	-0.00514015	0.0709023	not significant	Human	-	-
Q9Y3L3	0.0443025	0.222947	not significant	Human	-	-
Q9H8H0	-0.69246	2.38829	not significant	Human	-	-
Q9Y3D9	-0.17631	1.20965	not significant	Human	-	-
O75964	-0.199788	0.430936	not significant	Human	-	-
Q99873	-0.336468	0.62156	not significant	Human	-	-
Q3LXA3	-0.230478	0.525555	not significant	Human	-	-
P54886	-0.00813986	0.0196472	not significant	Human	-	nuc_hvi
Q9Y223	-0.0273533	0.059391	not significant	Human	-	-
Q9Y316	-0.382305	0.482672	not significant	Human	-	-
Q9NR28	0.113127	0.100755	not significant	Human	-	-
Q8NFC6	0.374206	1.13553	not significant	Human	-	-
Q7Z7F7	2.02128	0.408004	not significant	Human	-	-
Q63HN8	-0.0471257	0.346139	not significant	Human	-	-
P56199	0.44386	0.221539	not significant	Human	-	-
Q6UWJ1	0.157184	0.195759	not significant	Human	-	-
Q9H4A4	0.325898	0.81458	not significant	Human	-	-
Q6UW02	-0.0488604	0.110567	not significant	Human	-	-
Q9H307	-0.521234	0.569704	not significant	Human	-	both_hvi
Q9NPD3	0.0754479	0.0114249	not significant	Human	-	-
Q9BPX3	-0.175809	0.516835	not significant	Human	-	-
P15954	-1.03166	1.47045	significant	Human	cyto	-
Q9H5N1	0.239826	0.216866	not significant	Human	-	-
Q9Y4Z0	0.0191597	0.0495052	not significant	Human	-	nuc_hvi
Q12965	0.258865	0.346786	not significant	Human	-	-
P60866	-0.351315	0.340808	not significant	Human	-	-
Q53LP3	-0.424749	0.620298	not significant	Human	-	nuc_hvi
Q14527	0.56905	2.34971	not significant	Human	-	cyto_hvi
Q9H7F4	0.425034	0.177641	not significant	Human	-	-
P67870	-0.0101741	0.0506495	not significant	Human	-	-
Q92643	0.571107	0.0729845	not significant	Human	-	-
Q9GZP4	0.133314	0.164807	not significant	Human	-	-
Q9H9A6	1.05249	0.392562	not significant	Human	-	-
Q16629	1.04343	0.241297	not significant	Human	-	nuc_hvi
Q9Y448	0.502127	0.693626	not significant	Human	-	-
O00571	-0.370929	0.499992	not significant	Human	-	cyto_hvi
Q9NPJ3	0.641962	0.106356	not significant	Human	-	-
Q15643	0.241558	0.181677	not significant	Human	-	-
Q9NZV5	0.64368	0.435464	not significant	Human	-	-
O95149	-0.675965	1.25616	not significant	Human	-	cyto_hvi
Q6MZP7	-0.383621	0.465946	not significant	Human	-	nuc_hvi
Q13485	-1.08427	1.37884	significant	Human	cyto	-
P53999	-0.171046	0.279726	not significant	Human	-	-
Q9UBS4	-0.394255	0.433069	not significant	Human	-	-
Q8N6T3	0.16847	0.0956936	not significant	Human	-	-
P27635	-0.0183093	0.148629	not significant	Human	-	-
Q00403	0.456452	0.036525	not significant	Human	-	-
Q92499	0.00568423	0.0757047	not significant	Human	-	-
Q14331	0.155666	0.237996	not significant	Human	-	cyto_hvi
Q9P035	-0.0705972	0.153891	not significant	Human	-	-
Q9BUT1	0.854407	0.589839	not significant	Human	-	-
Q92620	0.286883	0.146075	not significant	Human	-	cyto_hvi
Q7L5D6	-0.347828	0.700954	not significant	Human	-	-
Q9UI10	-0.28713	0.573791	not significant	Human	-	-
Q86V21	0.587708	1.16057	not significant	Human	-	cyto_hvi
O94979	0.181414	0.616792	not significant	Human	-	-
P49643	0.0371522	0.0750698	not significant	Human	-	-
Q9H330	-0.428648	0.636607	not significant	Human	-	-
P33176	0.175786	0.571172	not significant	Human	-	-
Q96EK6	1.0764	0.314658	not significant	Human	-	-
Q08722	0.345833	0.621662	not significant	Human	-	-
Q8IUF8	-0.360752	0.972221	not significant	Human	-	-
Q9H0P0	0.968564	0.486475	not significant	Human	-	-
Q01518	0.223982	0.615282	not significant	Human	-	-
Q9NRX2	0.463518	0.0536152	not significant	Human	-	-
P23219	0.701264	0.137343	not significant	Human	-	-
Q9Y383	0.269571	0.159069	not significant	Human	-	-
O60343	0.564623	0.378408	not significant	Human	-	-
P78527	0.00427448	0.000759304	not significant	Human	-	-
Q9H5V9	1.34751	1.00562	not significant	Human	-	-
Q86Y56	0.670256	0.389325	not significant	Human	-	-
Q8TD16	0.174262	1.06297	not significant	Human	-	-
Q8IWI9	0.70501	0.0864098	not significant	Human	-	-
Q13530	0.440125	0.0275949	not significant	Human	-	-
Q13613	0.184975	0.133063	not significant	Human	-	-
O75150	0.0306223	0.022405	not significant	Human	-	both_hvi
P18583	-0.473109	1.25545	not significant	Human	-	-
P51159	1.71579	0.97686	not significant	Human	-	-
Q8TD55	0.216242	0.304182	not significant	Human	-	-
Q8IXI2	0.374687	0.0437573	not significant	Human	-	-
Q9Y2L9	0.338828	0.00522264	not significant	Human	-	-
Q8IXI1	0.562853	1.36893	not significant	Human	-	-
Q96DE0	0.0990483	0.192902	not significant	Human	-	-
Q9H3U1	-0.0387204	0.153734	not significant	Human	-	-
Q9Y295	-0.110193	0.274949	not significant	Human	-	-
P09874	0.589045	1.9536	not significant	Human	-	cyto_hvi
Q9GZT6	0.679438	0.324737	not significant	Human	-	-
O43929	-0.213385	0.261139	not significant	Human	-	-
Q9Y6B6	0.324888	0.161399	not significant	Human	-	-
P37235	-0.288027	0.752339	not significant	Human	-	-
P55287	0.232182	0.217534	not significant	Human	-	-
P53990	0.218747	0.595297	not significant	Human	-	-
Q9H7Z7	-0.0965954	0.23173	not significant	Human	-	-
Q9NQP4	-0.284683	0.161144	not significant	Human	-	-
Q9BY44	0.0387466	0.100593	not significant	Human	-	-
Q71U36	-0.172275	0.104525	not significant	Human	-	-
Q9UI26	0.472556	0.651893	not significant	Human	-	-
Q9Y4W2	-0.0146879	0.015707	not significant	Human	-	nuc_hvi
O15228	0.364088	0.0691587	not significant	Human	-	-
O95352	-0.681479	0.723449	not significant	Human	-	-
P35232	0.193242	0.288216	not significant	Human	-	-
P40189	0.18059	0.316877	not significant	Human	-	-
Q8IUH3	-0.48096	0.568651	not significant	Human	-	nuc_hvi
O15270	-0.160248	0.152042	not significant	Human	-	-
Q9P0J0	-0.108958	0.419557	not significant	Human	-	-
P62249	0.0319387	0.0600684	not significant	Human	-	-
Q07020	-0.348057	0.571029	not significant	Human	-	-
O00232	0.129417	0.209593	not significant	Human	-	-
O43242	0.10809	0.190413	not significant	Human	-	-
Q9UPU5	0.943289	1.53088	not significant	Human	-	-
Q13363	-0.110033	0.153087	not significant	Human	-	-
Q8WUA2	-0.0312288	0.101634	not significant	Human	-	-
P46777	0.104507	0.329159	not significant	Human	-	-
Q9UKV8	0.311124	1.67009	not significant	Human	-	cyto_hvi
Q15149	-0.0970604	0.151664	not significant	Human	-	-
Q9ULH7	-0.496424	0.895808	not significant	Human	-	-
P38646	-0.208235	1.01598	not significant	Human	-	-
P55061	0.65324	0.500712	not significant	Human	-	-
Q12824	0.165482	0.121482	not significant	Human	-	-
Q5EBL4	0.926563	0.0526194	not significant	Human	-	-
Q15365	0.10362	0.0971119	not significant	Human	-	-
O00423	-0.55562	0.621581	not significant	Human	-	-
P29084	-0.511362	0.49245	not significant	Human	-	-
Q9BUV8	0.54242	0.0882115	not significant	Human	-	-
Q9NWQ8	0.429664	0.407133	not significant	Human	-	-
Q9C0J8	0.399801	0.283781	not significant	Human	-	-
Q9BUR5	0.193384	0.192598	not significant	Human	-	-
Q460N5	0.999918	1.21876	not significant	Human	-	-
P11498	-0.0778499	0.0313593	not significant	Human	-	-
Q9UEY8	0.229232	0.589567	not significant	Human	-	-
Q9BQ24	-0.473366		not significant	Human	-	-
Q9P0P0	0.64882	1.94528	not significant	Human	-	-
Q9Y3B7	0.168252	0.0496026	not significant	Human	-	-
O94760	-0.47752	0.525871	not significant	Human	-	-
Q07065	-0.152497	0.286322	not significant	Human	-	cyto_hvi
O00400	-0.139421	0.278007	not significant	Human	-	-
P61916	0.502332	0.176083	not significant	Human	-	-
Q96KB5	-0.0266921	0.0289073	not significant	Human	-	-
Q9Y6M7	0.934754	0.478131	not significant	Human	-	-
Q16539	0.114485	0.18201	not significant	Human	-	-
Q9NVI1	0.47281	0.613521	not significant	Human	-	-
P05114	0.344445	0.342077	not significant	Human	-	-
Q16881	0.234557	0.340588	not significant	Human	-	nuc_hvi
O75380	0.38867	0.465115	not significant	Human	-	-
Q9UFG5	-0.299287	0.432623	not significant	Human	-	-
Q6UXN9	0.127212	0.227606	not significant	Human	-	-
O43592	0.272449	0.473633	not significant	Human	-	-
Q9Y303	0.294473	0.222908	not significant	Human	-	-
P47897	0.328726	0.892427	not significant	Human	-	-
P62745	-0.782002	1.30354	not significant	Human	-	-
O15379	0.610052	0.246163	not significant	Human	-	-
P39687	0.0574481	0.09119	not significant	Human	-	-
P48059	0.093792	0.0687373	not significant	Human	-	-
O00592	0.130023	0.105175	not significant	Human	-	-
Q16186	0.353433	0.551973	not significant	Human	-	-
P08174	0.232977	0.418208	not significant	Human	-	-
Q96DA6	-0.0737451	0.0767928	not significant	Human	-	-
Q9H7F0	0.990405	0.564188	not significant	Human	-	-
P21283	0.48447	0.769175	not significant	Human	-	-
P98194	0.181386	0.940361	not significant	Human	-	-
Q13765	-0.397392	2.48278	not significant	Human	-	-
Q14151	-0.229357	0.260568	not significant	Human	-	-
Q9NRK6	0.310563	0.272319	not significant	Human	-	-
Q92576	0.0763465	0.255283	not significant	Human	-	-
P13498	0.0970353	0.188836	not significant	Human	-	-
P62491	0.21241	0.293389	not significant	Human	-	-
P09038	0.0115386	0.0237461	not significant	Human	-	-
Q14596	0.0383904	0.00130078	not significant	Human	-	-
O95295	0.509972	0.0532003	not significant	Human	-	-
Q96NT0	0.529549	0.275671	not significant	Human	-	-
Q13619	0.0540923	0.0136609	not significant	Human	-	-
Q9NPJ6	1.9506	0.322901	not significant	Human	-	-
Q15629	0.934191	0.717662	not significant	Human	-	-
P25686	0.184293	0.209449	not significant	Human	-	-
P62834	-0.106063	0.0723629	not significant	Human	-	-
Q99615	0.247347	0.443509	not significant	Human	-	-
Q9UL33	0.129798	0.181535	not significant	Human	-	-
Q15417	-0.281452	0.527526	not significant	Human	-	-
Q99805	0.0992748	0.0764118	not significant	Human	-	-
Q86WR0	0.297051	0.0335479	not significant	Human	-	-
Q86V48	0.0409237	0.100594	not significant	Human	-	-
O14497	0.198226	0.256456	not significant	Human	-	nuc_hvi
P51991	-0.0587119	0.060915	not significant	Human	-	-
P11310	-0.438875	0.998966	not significant	Human	-	-
Q96AM1	-0.523233	0.410175	not significant	Human	-	-
Q15811	0.689619	0.800394	not significant	Human	-	-
Q9NP72	-0.509742	1.29112	not significant	Human	-	-
Q15370	-0.140109	0.424666	not significant	Human	-	-
O00622	0.410143	3.06343	not significant	Human	-	-
Q96RK0	0.532611	0.798187	not significant	Human	-	-
O00754	-0.202931	0.405845	not significant	Human	-	-
Q6ZXV5	-0.0166437	0.104884	not significant	Human	-	-
Q02880	0.49929	0.121065	not significant	Human	-	-
Q00059	-0.159846	0.344155	not significant	Human	-	-
Q14258	0.141388	0.156885	not significant	Human	-	-
Q9NUY8	0.0373147	0.0884058	not significant	Human	-	-
Q16836	-0.00353157	0.0545215	not significant	Human	-	-
Q9NXE4	0.712026	0.781426	not significant	Human	-	-
Q9H6X2	0.029317	0.0130155	not significant	Human	-	-
Q9UHN6	0.126609	0.51002	not significant	Human	-	-
P49754	0.428077	0.903905	not significant	Human	-	-
Q9Y2H6	0.200407	0.0490427	not significant	Human	-	cyto_hvi
Q53GS7	1.57535	0.355222	not significant	Human	-	-
Q13126	-0.318466	0.262678	not significant	Human	-	-
Q9BQB6	0.416221	0.252112	not significant	Human	-	-
P35606	0.25526	0.499998	not significant	Human	-	-
P49585	-0.42323	0.581621	not significant	Human	-	-
Q96EV8	0.0159467	0.1442	not significant	Human	-	-
Q9BQG0	0.0865387	0.0744028	not significant	Human	-	-
Q15428	0.181163	0.168382	not significant	Human	-	-
P78346	-0.290515	0.183781	not significant	Human	-	-
O95999	0.239283	0.0580802	not significant	Human	-	-
Q9H3P2	-0.471965	1.61525	not significant	Human	-	cyto_hvi
P53611	0.405526	0.0182154	not significant	Human	-	-
Q9Y3D6	-0.212648	0.315769	not significant	Human	-	-
P16333	0.286357	0.774845	not significant	Human	-	-
O15212	-0.339879	0.763822	not significant	Human	-	-
Q15738	0.102968	0.220317	not significant	Human	-	-
Q14008	0.165317	0.307176	not significant	Human	-	-
Q15404	0.0836704	0.0808682	not significant	Human	-	-
P63098	-0.0721737	0.0949595	not significant	Human	-	-
Q9Y3T9	0.266915	0.135772	not significant	Human	-	-
Q9NVI7	0.223312	1.26986	not significant	Human	-	-
O60507	-1.24878	2.8158	significant	Human	cyto	-
Q9NT62	-0.556668	0.805195	not significant	Human	-	-
Q9NQT4	-0.279531	0.433539	not significant	Human	-	nuc_hvi
Q15750	0.0697486	0.0843839	not significant	Human	-	-
Q9H6H4	0.243032	0.532996	not significant	Human	-	-
Q86SQ9	1.57166	0.900052	not significant	Human	-	-
Q9BYD6	0.250325	0.983356	not significant	Human	-	-
Q92544	0.324461	0.953638	not significant	Human	-	-
Q9H0R3	0.66508	0.0147142	not significant	Human	-	-
O95394	0.619715	0.47822	not significant	Human	-	-
P42704	0.0929681	0.387087	not significant	Human	-	-
O14974	0.0750576	0.469354	not significant	Human	-	-
P00390	-0.0944502	0.394651	not significant	Human	-	-
Q6UWE0	-0.0175765	0.0659193	not significant	Human	-	-
O43772	0.0712172	0.00554237	not significant	Human	-	-
P00558	-0.0566045	0.135549	not significant	Human	-	-
P20674	-0.0555352	0.0903016	not significant	Human	-	-
Q9Y3R5	0.151536	0.0194082	not significant	Human	-	-
O43314	-0.158667	0.365842	not significant	Human	-	-
Q9BZE1	-0.184545	0.255225	not significant	Human	-	-
Q96GF1	0.415679	0.113796	not significant	Human	-	-
O75436	-0.0142726	0.0534255	not significant	Human	-	-
P61758	0.215681	0.245017	not significant	Human	-	-
P51531	0.223678	1.41903	not significant	Human	-	both_hvi
Q15004	0.194045	0.468724	not significant	Human	-	-
P36551	-0.030421	0.00338421	not significant	Human	-	-
Q6ZS17	0.377654	0.855832	not significant	Human	-	-
Q7Z6M1	-0.311809	0.208217	not significant	Human	-	-
Q9Y4A5	0.291543	0.282792	not significant	Human	-	-
O14683	-0.801733	0.420863	not significant	Human	-	-
Q8IZ83	0.42096	0.802753	not significant	Human	-	-
Q9UJ70	0.55646	1.11169	not significant	Human	-	-
Q13867	-0.388983	0.613181	not significant	Human	-	-
O94855	0.03642	0.0117654	not significant	Human	-	-
Q9BXJ9	-0.0254721	0.0830971	not significant	Human	-	-
Q9UQ80	-0.184077	0.375254	not significant	Human	-	-
Q8N5N7	0.993616	0.244538	not significant	Human	-	-
Q9NVX2	-0.10284	0.136281	not significant	Human	-	-
Q5T3I0	-0.193751	0.493585	not significant	Human	-	nuc_hvi
Q14728	-0.172496	0.283732	not significant	Human	-	-
Q8TF05	0.425058	0.486043	not significant	Human	-	-
P07437	-0.34191	0.97626	not significant	Human	-	-
P37275	-0.122048	0.310045	not significant	Human	-	-
Q16739	1.85979	0.520988	not significant	Human	-	-
Q6NXT6	0.943388	0.0265635	not significant	Human	-	-
Q9UHY1	0.370327	0.224682	not significant	Human	-	-
Q14146	-0.126425	0.299016	not significant	Human	-	-
P02545	-0.229657	0.216052	not significant	Human	-	-
Q9NY35	-0.343	0.612347	not significant	Human	-	-
Q99700	0.937051	2.28271	not significant	Human	-	cyto_hvi
Q96A49	0.305741	0.862767	not significant	Human	-	-
O14874	0.122142	0.167182	not significant	Human	-	-
Q96EE3	-0.000232373	0.00669442	not significant	Human	-	-
Q1KMD3	-0.325844	0.860138	not significant	Human	-	-
P58335	-0.339843	0.420476	not significant	Human	-	-
P09104	-0.227904	0.380341	not significant	Human	-	-
P34949	0.714065	0.85748	not significant	Human	-	-
Q01968	-0.270341	0.602982	not significant	Human	-	-
Q92896	-0.293837	0.960715	not significant	Human	-	-
P10515	-0.182517	0.356848	not significant	Human	-	-
Q9NZD2	0.923737	0.930745	not significant	Human	-	-
Q9H4I9	-0.153352	0.0675878	not significant	Human	-	-
Q9NUG6	0.377485	0.557502	not significant	Human	-	-
Q16204	0.271343	0.24427	not significant	Human	-	-
Q00587	0.228615	0.834543	not significant	Human	-	-
P40261	-0.197016	0.411918	not significant	Human	-	-
Q9BW83	0.503718	0.532943	not significant	Human	-	-
Q00325	-0.0532856	0.107186	not significant	Human	-	-
Q9H0S4	0.0631236	0.094053	not significant	Human	-	-
P61221	0.186119	0.0869855	not significant	Human	-	-
Q9BZJ0	-0.28588	0.520856	not significant	Human	-	nuc_hvi
Q15056	0.590277	0.278901	not significant	Human	-	-
P05106	-0.288513	0.232901	not significant	Human	-	-
Q7Z5K2	0.242151	0.413136	not significant	Human	-	-
Q96F24	-0.369666	0.432207	not significant	Human	-	-
Q9BS40	0.127312	0.269502	not significant	Human	-	-
Q96PU4	0.896218	0.0646524	not significant	Human	-	both_hvi
Q08623	-0.107473	0.34767	not significant	Human	-	-
Q6NUK1	-0.204018	0.42563	not significant	Human	-	-
Q8WV41	0.319769	0.384163	not significant	Human	-	cyto_hvi
P29536	0.383277	1.07466	not significant	Human	-	-
Q9HAV0	0.0702275	0.111202	not significant	Human	-	-
Q08170	0.377599	0.313536	not significant	Human	-	both_hvi
P61019	0.308411	0.197039	not significant	Human	-	-
Q13442	-0.598674	0.876717	not significant	Human	-	-
Q14814	0.255198	0.177213	not significant	Human	-	-
P55036	-0.0799051	0.0702861	not significant	Human	-	-
Q9BVK6	0.105037	0.120977	not significant	Human	-	-
Q96J84	0.400882	0.511781	not significant	Human	-	-
P52788	0.214882	0.22994	not significant	Human	-	-
P36405	0.406444	0.402542	not significant	Human	-	-
Q9BPZ3	0.243985	0.808119	not significant	Human	-	-
Q9P0J1	0.978875	0.838645	not significant	Human	-	-
Q9UMZ2	0.146246	0.193582	not significant	Human	-	-
Q969H8	-0.591553	0.685319	not significant	Human	-	-
Q13435	0.398275	0.912017	not significant	Human	-	cyto_hvi
Q9NZJ9	-0.0913471	0.0542234	not significant	Human	-	-
Q05086	-0.309449	0.651419	not significant	Human	-	-
Q01082	-0.0163026	0.0294146	not significant	Human	-	-
Q10570	0.473478	0.346992	not significant	Human	-	-
Q9UBX3	0.59625	0.451182	not significant	Human	-	-
O43617	-0.211945	0.43741	not significant	Human	-	-
Q86TI2	-0.277743	0.558262	not significant	Human	-	-
O15498	0.365515	0.561033	not significant	Human	-	-
Q9P287	0.586038	0.741784	not significant	Human	-	-
Q96PK6	0.030493	0.0194305	not significant	Human	-	nuc_hvi
P02452	-0.496409	0.535035	not significant	Human	-	-
Q92805	0.370852	0.320388	not significant	Human	-	-
Q14789	0.0964327	0.134182	not significant	Human	-	cyto_hvi
Q96CS3	0.131709	0.280374	not significant	Human	-	-
Q9NZ01	0.00242999	0.00995631	not significant	Human	-	-
Q16643	0.575941	1.17659	not significant	Human	-	-
Q5BKZ1	-0.473254	0.508972	not significant	Human	-	-
Q5T1M5	0.452601	1.17489	not significant	Human	-	-
Q9C035	0.640687	0.199388	not significant	Human	-	-
P24928	0.176599	0.302073	not significant	Human	-	-
Q9Y5T5	-0.517203	0.829708	not significant	Human	-	-
Q9BW27	0.355397	0.500312	not significant	Human	-	-
Q99538	0.552915	0.103842	not significant	Human	-	-
Q9Y5V0	-0.541723	0.598657	not significant	Human	-	-
Q8NBQ5	0.272902	0.389384	not significant	Human	-	-
Q99470	0.438051	0.164464	not significant	Human	-	-
Q8NHQ8	0.600211	0.460426	not significant	Human	-	-
Q9UBV8	0.263794	0.179853	not significant	Human	-	-
Q99471	-0.137068	0.317978	not significant	Human	-	-
Q96QD8	0.442119	0.38415	not significant	Human	-	-
Q9UDY4	0.31917	0.713658	not significant	Human	-	-
Q13084	0.227432	0.0627496	not significant	Human	-	-
Q6P2E9	1.10609	1.16196	not significant	Human	-	-
P51571	-0.0216107	0.119143	not significant	Human	-	-
Q9UNX4	-0.573709	1.39662	not significant	Human	-	-
Q8N1F7	0.237187	0.365535	not significant	Human	-	-
Q9Y3Y2	0.367859	0.363266	not significant	Human	-	-
P50213	0.0581283	0.0519605	not significant	Human	-	-
Q53H82	0.0719349	0.085119	not significant	Human	-	-
P18827	0.080889	0.0991229	not significant	Human	-	-
Q9BZQ8	0.278602	1.86202	not significant	Human	-	-
Q9NSC5	0.396238	0.623045	not significant	Human	-	-
Q9NVA2	0.138294	0.0505084	not significant	Human	-	-
Q8N4C8	0.155462	0.260142	not significant	Human	-	-
P25788	-0.0686958	0.0513595	not significant	Human	-	-
P42574	0.0895145	0.165256	not significant	Human	-	-
Q9BX40	0.680494	1.25137	not significant	Human	-	-
Q12907	-0.283163	0.493228	not significant	Human	-	-
P46063	0.0493159	0.0492546	not significant	Human	-	-
P46736	0.231442	0.436818	not significant	Human	-	-
O75439	0.0299895	0.0278699	not significant	Human	-	-
Q86YR5	-0.351355	0.449344	not significant	Human	-	cyto_hvi
Q9H2U2	0.00157882	0.0080323	not significant	Human	-	-
P30084	0.37116	0.485145	not significant	Human	-	-
Q4L180	0.534958	0.876437	not significant	Human	-	-
Q96A26	0.669656	0.290589	not significant	Human	-	-
Q9GZT3	-0.0976786	0.172883	not significant	Human	-	cyto_hvi
O60315	-0.241138	0.262531	not significant	Human	-	both_hvi
Q96GA3	-0.337005	0.979989	not significant	Human	-	-
P41250	0.0197373	0.0191128	not significant	Human	-	-
Q12830	0.495645	0.505595	not significant	Human	-	-
P21964	-0.25483	0.528563	not significant	Human	-	-
Q6PL24	0.680183	0.598673	not significant	Human	-	-
Q53EP0	-0.158308	0.454577	not significant	Human	-	both_hvi
Q9UL63	-0.286972	0.503045	not significant	Human	-	-
P62241	-0.502893	0.664206	not significant	Human	-	-
Q92530	0.229603	0.482484	not significant	Human	-	-
Q5T4B2	0.140289	0.342167	not significant	Human	-	-
A4D1E9	0.299531	0.188058	not significant	Human	-	-
Q9H6Z4	-0.625517	1.71854	not significant	Human	-	-
Q15208	0.00539984	0.00831344	not significant	Human	-	-
P08237	-0.147365	0.193035	not significant	Human	-	-
Q9Y4B5	0.500648	0.959336	not significant	Human	-	-
P07858	-0.0457636	0.0311793	not significant	Human	-	-
P45880	0.182254	0.410561	not significant	Human	-	-
P78362	-0.472327	0.784993	not significant	Human	-	-
Q9UI30	-0.15167	0.196911	not significant	Human	-	-
Q9H3H3	0.155762	0.0639233	not significant	Human	-	-
P42166	0.213278	0.563782	not significant	Human	-	-
O43765	0.689509	0.445093	not significant	Human	-	-
P61011	-0.0620772	0.0900648	not significant	Human	-	-
Q15046	0.101378	0.11253	not significant	Human	-	-
Q9Y4G6	0.0242727	0.0813956	not significant	Human	-	-
Q9Y561	-0.82854	0.496999	not significant	Human	-	-
P01034	-0.0931123	0.222075	not significant	Human	-	-
Q13510	-0.213328	0.460425	not significant	Human	-	-
O75817	-0.591046	1.12185	not significant	Human	-	-
Q6IAA8	0.00267142	0.0633619	not significant	Human	-	-
O75683	0.0946603	0.0328308	not significant	Human	-	-
Q5KU26	-0.0506666	0.114882	not significant	Human	-	-
Q9BZG1	-0.281538	0.43333	not significant	Human	-	-
Q7LG56	-0.199204	0.344362	not significant	Human	-	-
Q13557	-0.0618541	0.205446	not significant	Human	-	-
O95297	-0.255297	0.564566	not significant	Human	-	-
Q6P1A2	0.113174	0.00430258	not significant	Human	-	-
Q14CX7	0.299201	0.165068	not significant	Human	-	-
Q86WQ0	1.29917	1.43419	significant	Human	nuc	-
P49642	-0.141145	0.431881	not significant	Human	-	-
Q8IWZ3	1.58525	0.518357	not significant	Human	-	-
O60826	-0.100515	0.279322	not significant	Human	-	-
Q86X83	-0.659837	0.415385	not significant	Human	-	-
Q99613	0.289039	0.512494	not significant	Human	-	-
Q9UQB8	0.165231	0.409913	not significant	Human	-	-
P59768	-0.202315	0.242191	not significant	Human	-	-
P48509	0.583507	0.233059	not significant	Human	-	-
Q9H6Y2	-0.693948	1.15698	not significant	Human	-	-
Q13889	-0.0808451	0.00515322	not significant	Human	-	-
P20962	-0.776326	0.706605	not significant	Human	-	-
O43663	-0.366326	0.240738	not significant	Human	-	-
P63208	-0.225625	0.457623	not significant	Human	-	-
O95486	0.0290778	0.192842	not significant	Human	-	-
P14618	-0.058668	0.112071	not significant	Human	-	-
Q9UQ35	-0.0509803	0.0800604	not significant	Human	-	-
Q15286	0.0500146	0.0792414	not significant	Human	-	-
Q9P2C4	-0.540414	0.83808	not significant	Human	-	-
Q9NZR1	0.694546	0.526197	not significant	Human	-	-
Q6PIU2	-0.0596302	0.0389011	not significant	Human	-	-
P23458	-0.292022	0.311715	not significant	Human	-	-
O15439	-0.102897	0.28301	not significant	Human	-	-
O75663	0.660118	0.768149	not significant	Human	-	-
Q8NCC3	-0.224017	1.06347	not significant	Human	-	-
Q9H9T3	-1.02911	0.478499	not significant	Human	-	-
P37802	-0.476225	1.31293	not significant	Human	-	-
Q8WVK2	-0.176684	0.324016	not significant	Human	-	nuc_hvi
Q92974	0.100124	0.199938	not significant	Human	-	-
Q4G0N4	0.0224795	0.0179182	not significant	Human	-	-
Q9Y4B6	-0.168464	0.208371	not significant	Human	-	-
L0R819	0.0178937	0.0686285	not significant	Human	-	-
Q9Y320	-0.392427	1.54425	not significant	Human	-	-
P61254	-0.282745	0.488428	not significant	Human	-	-
P98170	0.777045	0.513045	not significant	Human	-	-
P36894	-0.139423	0.186547	not significant	Human	-	-
P29466	0.0655868	0.0945037	not significant	Human	-	-
Q96T60	0.949536	0.917375	not significant	Human	-	cyto_hvi
Q9NTK5	-0.330524	1.38506	not significant	Human	-	-
P08236	-0.472914	0.654661	not significant	Human	-	-
Q13445	1.25671	0.604397	not significant	Human	-	-
Q9NZM3	0.497718	0.224517	not significant	Human	-	-
O95104	0.298299	0.253728	not significant	Human	-	both_hvi
Q8IY95	0.351625	0.275061	not significant	Human	-	-
Q8WVX9	0.225185	0.360647	not significant	Human	-	-
Q9Y305	0.204433	0.267623	not significant	Human	-	-
O95671	-0.34209	0.459365	not significant	Human	-	-
Q00653	0.160198	0.430071	not significant	Human	-	-
P13804	0.0881749	0.12078	not significant	Human	-	-
Q9BV86	-0.524192	0.577687	not significant	Human	-	-
Q5C9Z4	0.63776	0.292952	not significant	Human	-	both_hvi
O43493	0.2719	0.0129036	not significant	Human	-	-
Q9Y4E1	-0.422667	0.638825	not significant	Human	-	-
Q9Y287	0.568728	0.612812	not significant	Human	-	-
Q9Y4P8	-0.0115497	0.0447519	not significant	Human	-	-
Q96N67	0.0920328	0.142209	not significant	Human	-	-
Q9BSC4	0.417366	0.181428	not significant	Human	-	nuc_hvi
Q9UDT6	0.232	0.651588	not significant	Human	-	-
Q9UBF2	0.175968	0.451449	not significant	Human	-	-
Q7L2H7	0.128179	0.0372238	not significant	Human	-	-
Q86VP1	0.286056	0.176604	not significant	Human	-	-
Q9UHA3	0.0823365	0.231943	not significant	Human	-	-
Q6YHK3	-0.0819545	0.194689	not significant	Human	-	-
Q9Y2T2	0.50912	0.770822	not significant	Human	-	-
Q9H0A0	0.180769	0.12183	not significant	Human	-	-
Q5SSJ5	0.286559	0.331171	not significant	Human	-	-
O14907	-0.221994	0.43873	not significant	Human	-	-
Q9NYL9	0.141861	0.289327	not significant	Human	-	-
Q86UK7	-0.229885	0.291698	not significant	Human	-	-
Q13637	-0.456712	0.855922	not significant	Human	-	-
Q8NFF5	0.725631	0.544334	not significant	Human	-	-
Q7L0Y3	0.112152	0.201568	not significant	Human	-	-
Q08257	-0.133283	0.260564	not significant	Human	-	-
P05091	-0.0780879	0.23814	not significant	Human	-	-
Q3KQU3	0.021363	0.0436463	not significant	Human	-	-
P38936	-0.627063	1.07243	not significant	Human	-	cyto_hvi
Q8WXA9	0.0628458	0.0169377	not significant	Human	-	both_hvi
P80723	-0.777056	0.770632	not significant	Human	-	-
P05455	-0.374691	1.34293	not significant	Human	-	-
Q9NPD8	1.00397	0.698647	not significant	Human	-	-
Q9H0A8	-0.903098	2.09551	not significant	Human	-	-
P83731	-0.535171	0.342852	not significant	Human	-	-
Q7Z4R8	0.532946	0.534184	not significant	Human	-	-
Q9NUL5	-0.239157	0.483568	not significant	Human	-	cyto_hvi
P24539	0.148682	0.0863339	not significant	Human	-	-
Q9UBB5	0.370204	0.202673	not significant	Human	-	nuc_hvi
P20337	0.363029	0.0729934	not significant	Human	-	-
Q9UER7	0.0277599	0.161571	not significant	Human	-	nuc_hvi
Q16740	0.239196	0.215671	not significant	Human	-	-
O95487	0.259747	1.12571	not significant	Human	-	-
O94906	0.401148	0.618456	not significant	Human	-	nuc_hvi
Q9BZE4	0.30008	0.259547	not significant	Human	-	both_hvi
Q86SX6	0.794498	0.777331	not significant	Human	-	-
Q9UPT9	0.519968	1.17293	not significant	Human	-	nuc_hvi
Q8WUY3	-0.64819	0.663804	not significant	Human	-	-
Q9Y6M5	-0.494941	0.706502	not significant	Human	-	-
Q9P0J7	0.599971	0.336168	not significant	Human	-	-
Q6PCE3	-0.0995513	0.00632383	not significant	Human	-	-
Q71RG4	-0.287555	0.477304	not significant	Human	-	-
P49321	-0.246554	0.40844	not significant	Human	-	-
O43681	-0.213869	1.01229	not significant	Human	-	-
P13639	0.055126	0.0735688	not significant	Human	-	-
Q7LGC8	-0.098881	0.209902	not significant	Human	-	-
Q9H0R8	0.502548	1.19954	not significant	Human	-	-
O60784	0.385532	0.314779	not significant	Human	-	-
Q9Y3P9	-0.456162	0.529574	not significant	Human	-	-
O14519	0.73016	0.27162	not significant	Human	-	nuc_hvi
P54802	0.88932	1.33893	not significant	Human	-	-
P08865	-0.307863	0.796459	not significant	Human	-	-
Q9BVG4	0.238053	0.613541	not significant	Human	-	-
P62701	-0.151039	0.542203	not significant	Human	-	-
O95825	-0.0467619	0.0962717	not significant	Human	-	-
Q9H792	0.749597	1.08924	not significant	Human	-	-
P54578	-0.326687	0.372233	not significant	Human	-	-
Q7Z3B4	0.284198	0.443979	not significant	Human	-	-
Q99439	-0.0370916	0.112301	not significant	Human	-	-
Q96S59	-0.176911	0.543083	not significant	Human	-	-
P61081	0.0892845	0.0261799	not significant	Human	-	-
A0FGR8	-0.0737652	0.238994	not significant	Human	-	-
O43670	0.0637512	0.0217965	not significant	Human	-	-
Q969Z0	0.0211112	0.0794305	not significant	Human	-	-
O00267	0.178305	0.275855	not significant	Human	-	-
Q6P5R6	0.416419	0.322095	not significant	Human	-	-
Q96F63	-0.785533	1.25536	not significant	Human	-	-
Q96JB2	0.860297	0.392011	not significant	Human	-	-
Q9UM00	0.165711	0.369246	not significant	Human	-	-
P00367	0.0947495	0.266354	not significant	Human	-	-
P61964	-0.142869	0.176662	not significant	Human	-	-
P61247	-0.309341	0.652351	not significant	Human	-	-
Q9BUH6	0.423685	0.349571	not significant	Human	-	-
Q12906	0.335746	1.05438	not significant	Human	-	-
Q9Y2Y0	-0.00697267	0.0386199	not significant	Human	-	-
Q9BUJ2	-0.0276678	0.0876372	not significant	Human	-	-
O43567	-0.584798	0.748541	not significant	Human	-	-
P35914	-0.147795	0.335402	not significant	Human	-	-
P48634	0.38612	1.38173	not significant	Human	-	-
Q7L5Y1	1.66501	0.799068	not significant	Human	-	-
P21912	0.073266	0.0549275	not significant	Human	-	-
Q9H6U8	0.245382	0.175608	not significant	Human	-	-
Q567U6	0.368114	1.0277	not significant	Human	-	-
P61313	0.0163498	0.0349553	not significant	Human	-	-
Q6NUK4	0.0126818	0.0377474	not significant	Human	-	-
P37198	0.46434	0.678952	not significant	Human	-	-
Q9BXR0	1.14847	0.49825	not significant	Human	-	-
Q9Y2D4	0.627278	0.457631	not significant	Human	-	-
Q15651	0.865077	0.398577	not significant	Human	-	nuc_hvi
Q96DB5	-0.338394	0.335677	not significant	Human	-	-
Q9NUU7	0.675898	0.907954	not significant	Human	-	-
Q9ULV3	1.25352	1.4268	significant	Human	nuc	-
P49459	0.154109	0.335787	not significant	Human	-	-
Q99590	0.121146	0.167746	not significant	Human	-	both_hvi
O15013	1.12377	0.606967	not significant	Human	-	-
P54105	0.290984	0.0476183	not significant	Human	-	-
Q9Y2X0	1.48658	0.782328	not significant	Human	-	-
Q9P2X0	-0.777956	0.92258	not significant	Human	-	-
P36941	0.412369	0.528144	not significant	Human	-	-
Q5SRE5	0.451926	0.854979	not significant	Human	-	-
Q15181	0.173809	0.299159	not significant	Human	-	-
Q99496	-0.544964	0.757144	not significant	Human	-	-
P49711	0.159901	0.13551	not significant	Human	-	nuc_hvi
P16070	0.437604	0.636435	not significant	Human	-	-
Q8N2K0	-0.0931225	0.350556	not significant	Human	-	-
P25325	0.672828	0.984434	not significant	Human	-	-
O60220	-0.242779	0.68679	not significant	Human	-	-
P62993	0.382319	0.663074	not significant	Human	-	-
Q86VX2	0.086062	0.268896	not significant	Human	-	-
Q13555	-0.176933	0.315024	not significant	Human	-	-
Q5T8D3	0.614969	0.504574	not significant	Human	-	cyto_hvi
O00154	0.176056	0.310354	not significant	Human	-	-
Q8NBJ7	0.363378	0.397976	not significant	Human	-	-
Q9NV70	0.14235	0.219725	not significant	Human	-	-
Q04446	0.143611	1.72799	not significant	Human	-	-
Q9Y2Q5	0.051649	0.0830129	not significant	Human	-	-
Q9Y2V2	-0.25088	0.838119	not significant	Human	-	-
Q53GL7	0.190555	0.199097	not significant	Human	-	-
Q01085	0.632596	0.960704	not significant	Human	-	-
Q9Y6G5	0.464559	0.341261	not significant	Human	-	-
P10321	-0.434606	0.545863	not significant	Human	-	-
Q6UW63	0.231359	0.214331	not significant	Human	-	-
Q8IYU8	1.85504	0.498538	not significant	Human	-	-
Q7L1Q6	0.027158	0.0171649	not significant	Human	-	-
Q8IWB9	2.21082	0.763512	not significant	Human	-	-
Q9H089	0.320414	0.474535	not significant	Human	-	cyto_hvi
Q6P996	0.316841	0.183845	not significant	Human	-	-
Q5JVF3	0.0231939	0.0181068	not significant	Human	-	-
P68402	-0.301028	0.671317	not significant	Human	-	-
Q9H6E4	-0.783069	0.9086	not significant	Human	-	-
O96000	-0.171129	0.357825	not significant	Human	-	-
Q4V9L6	-0.128307	0.23438	not significant	Human	-	-
O60869	0.0189895	0.102351	not significant	Human	-	-
Q53S33	-0.961734	0.928984	not significant	Human	-	-
P11021	-0.57752	1.90933	not significant	Human	-	-
O00159	0.362162	0.612025	not significant	Human	-	-
Q13394	-0.104283	0.117809	not significant	Human	-	nuc_hvi
Q5VT25	0.363132	0.00837985	not significant	Human	-	-
P04844	-0.00922659	0.0611748	not significant	Human	-	-
P13010	0.0556647	0.0949744	not significant	Human	-	cyto_hvi
Q8IZH2	0.079917	0.0678629	not significant	Human	-	cyto_hvi
P51668	-0.23375	0.27092	not significant	Human	-	-
O15144	0.576869	0.665597	not significant	Human	-	-
P06748	0.0806658	0.0919074	not significant	Human	-	-
P17900	0.831103	0.659891	not significant	Human	-	-
O00425	0.678349	1.00166	not significant	Human	-	cyto_hvi
Q9BXF6	0.133476	0.209713	not significant	Human	-	-
P12109	-0.995543	1.10162	not significant	Human	-	-
Q9H6K4	0.035333	0.0777116	not significant	Human	-	-
Q04917	0.0808024	0.275116	not significant	Human	-	-
Q9UJ68	0.565697	2.6145	not significant	Human	-	-
O95248	-0.720163	0.487892	not significant	Human	-	-
O00231	0.0616248	0.0949417	not significant	Human	-	-
P46087	0.452358	0.451568	not significant	Human	-	nuc_hvi
Q9HBM1	-0.197635	0.694923	not significant	Human	-	-
Q01804	-1.02844	0.544182	not significant	Human	-	cyto_hvi
Q15746	0.788871	0.980974	not significant	Human	-	-
Q9H7B2	0.563638	0.176892	not significant	Human	-	-
Q9UKV5	0.677251	0.818674	not significant	Human	-	-
P50479	0.0471408	0.0796244	not significant	Human	-	-
P02461	-0.574601	0.68633	not significant	Human	-	-
Q8IZ81	-0.246072	0.399278	not significant	Human	-	-
O43252	0.150639	0.172	not significant	Human	-	-
P12955	-0.016909	0.101572	not significant	Human	-	-
Q7KZ85	0.137205	0.272287	not significant	Human	-	nuc_hvi
A0AVT1	0.0468219	0.0375302	not significant	Human	-	-
Q14165	-0.257686	0.871422	not significant	Human	-	-
Q7L775	-0.467782	1.82777	not significant	Human	-	-
P49354	-0.104167	0.105733	not significant	Human	-	-
Q14517	1.46696	0.150762	not significant	Human	-	-
Q9Y6D9	0.20891	0.756328	not significant	Human	-	-
L0R6Q1	-0.0684925	0.0634046	not significant	Human	-	-
O43913	1.3864	1.39464	significant	Human	nuc	-
Q12888	0.148182	0.181648	not significant	Human	-	-
Q9BW60	-0.52421	0.2676	not significant	Human	-	-
Q9UKA9	-0.0816607	0.330042	not significant	Human	-	-
Q8NBJ5	-0.27355	0.581487	not significant	Human	-	-
Q9P0I2	-0.169078	0.381467	not significant	Human	-	-
P28300	0.0795357	0.00333497	not significant	Human	-	-
Q6ZSZ5	-0.00434433	0.0130618	not significant	Human	-	-
Q9HC07	0.16036	0.32775	not significant	Human	-	-
Q9H0U4	0.596559	1.53113	not significant	Human	-	-
Q9P2E3	-0.535048	0.727214	not significant	Human	-	-
P11047	0.227719	0.323252	not significant	Human	-	-
P01889	-0.483178	0.609323	not significant	Human	-	-
Q9BWH2	-0.150631	0.184672	not significant	Human	-	-
P05120	0.0206363	0.0415563	not significant	Human	-	-
O15155	1.46861	0.911114	not significant	Human	-	-
O75153	-0.0776553	0.192246	not significant	Human	-	-
Q92785	0.734852	1.70501	not significant	Human	-	nuc_hvi
Q9UM54	0.116732	0.152916	not significant	Human	-	-
Q96AA3	0.707086	0.833674	not significant	Human	-	-
Q96PD2	0.317732	0.402126	not significant	Human	-	-
Q9UBY9	-0.313198	0.315482	not significant	Human	-	-
Q8ND56	0.532899	1.30812	not significant	Human	-	cyto_hvi
Q9BW91	-0.0399303	0.0251951	not significant	Human	-	cyto_hvi
Q15904	0.981817	0.915392	not significant	Human	-	-
Q99623	0.0320255	0.0183545	not significant	Human	-	-
P17655	-0.467103	0.946002	not significant	Human	-	-
Q9NQY0	0.314713	0.454872	not significant	Human	-	-
Q9Y281	0.361252	1.11981	not significant	Human	-	-
O75525	0.589888	0.319035	not significant	Human	-	-
P28370	0.357801	0.643605	not significant	Human	-	nuc_hvi
A1X283	-0.151517	0.230727	not significant	Human	-	-
P43353	0.339468	0.254866	not significant	Human	-	-
Q9Y3A6	-0.134513	0.18262	not significant	Human	-	-
Q15029	0.263034	0.54564	not significant	Human	-	-
P30405	0.0999488	0.113693	not significant	Human	-	-
O95235	-0.114458	0.231766	not significant	Human	-	nuc_hvi
Q03405	2.06935	0.5089	not significant	Human	-	-
Q9UFC0	1.09897	0.54896	not significant	Human	-	nuc_hvi
Q14746	0.244224	0.0120352	not significant	Human	-	-
Q9H2D6	0.148896	0.142008	not significant	Human	-	-
P62191	0.0857472	0.129654	not significant	Human	-	-
Q96EK7	0.126532	0.1554	not significant	Human	-	-
O60488	-0.0185351	0.0965593	not significant	Human	-	-
Q9Y487	-0.0850401	0.251213	not significant	Human	-	-
O14818	-0.11245	0.1724	not significant	Human	-	-
Q9Y5L4	-0.0717261	0.206287	not significant	Human	-	-
P26196	0.816122	1.32155	not significant	Human	-	-
Q86WC4	-0.105014	0.2162	not significant	Human	-	-
P11388	1.37168	0.369865	not significant	Human	-	-
Q9BQ51	-0.672563	0.957592	not significant	Human	-	-
Q8WUA4	0.709889	0.0472483	not significant	Human	-	nuc_hvi
P13693	-0.129573	0.272553	not significant	Human	-	-
Q8NCE2	-1.45369	1.28627	not significant	Human	-	-
Q32P44	0.413402	0.14362	not significant	Human	-	-
P53396	-0.0878354	0.159851	not significant	Human	-	-
Q14839	0.367271	0.585779	not significant	Human	-	nuc_hvi
Q8N392	0.227534	0.737902	not significant	Human	-	-
Q03135	0.388081	0.388221	not significant	Human	-	-
P42226	0.0891288	0.285261	not significant	Human	-	-
Q9Y2U8	0.124067	0.0851313	not significant	Human	-	-
Q8NEM2	0.596389	0.636586	not significant	Human	-	-
Q9NUQ6	0.379536	1.76047	not significant	Human	-	-
Q04760	0.407968	0.497551	not significant	Human	-	-
P20290	-0.0464339	0.0963873	not significant	Human	-	-
Q15031	0.60546	0.509879	not significant	Human	-	-
Q2NKX8	0.356958	0.161205	not significant	Human	-	-
Q9NZT2	0.0222423	0.139103	not significant	Human	-	-
P11413	0.0878289	0.337823	not significant	Human	-	-
Q06210	0.295721	0.803075	not significant	Human	-	-
Q9BWS9	0.292095	0.0357071	not significant	Human	-	-
Q13033	0.524547	2.22271	not significant	Human	-	-
P46060	0.255453	0.548727	not significant	Human	-	-
Q96NE9	-0.0431745	0.172005	not significant	Human	-	cyto_hvi
Q49A26	0.253809	1.0412	not significant	Human	-	-
Q676U5	0.940566	0.559386	not significant	Human	-	-
Q5UCC4	0.471051	0.893033	not significant	Human	-	-
Q9Y3A5	0.00504974	0.139583	not significant	Human	-	-
P09234	0.345034	0.0134582	not significant	Human	-	-
P54289	0.662872	2.15915	not significant	Human	-	-
Q709F0	-0.370423	1.1479	not significant	Human	-	-
Q05209	0.0481299	0.0206137	not significant	Human	-	-
P56377	0.110917	0.0169542	not significant	Human	-	-
P62633	0.184381	0.0296158	not significant	Human	-	-
Q9H4G4	-0.223038	0.219436	not significant	Human	-	cyto_hvi
P49411	-0.0354412	0.157433	not significant	Human	-	-
P30626	-0.0384514	0.107906	not significant	Human	-	-
Q9P258	-0.308757	0.436482	not significant	Human	-	-
P43378	0.863067	0.582558	not significant	Human	-	-
Q9C002	0.0901193	0.0643779	not significant	Human	-	-
P62910	-0.250178	0.263161	not significant	Human	-	-
Q8IXL7	-0.625398	0.68161	not significant	Human	-	-
Q9NV88	0.74299	0.306492	not significant	Human	-	-
P22392	0.914659	0.413747	not significant	Human	-	-
Q6L8Q7	0.49944	0.0857731	not significant	Human	-	-
Q9UBP9	0.363781	1.49524	not significant	Human	-	-
Q8TAD7	0.192068	0.189429	not significant	Human	-	-
Q8WW59	-0.00223214	0.0107145	not significant	Human	-	-
Q9HCU0	0.196028	0.0573702	not significant	Human	-	-
P22061	0.280493	0.352019	not significant	Human	-	-
Q9H270	0.154127	0.0354416	not significant	Human	-	-
Q13418	-0.14268	0.167505	not significant	Human	-	-
Q9Y2Q3	0.273319	0.886273	not significant	Human	-	-
Q12972	0.0240253	0.0740371	not significant	Human	-	-
P36639	0.497942	0.476356	not significant	Human	-	-
Q9H223	0.0151348	0.0100537	not significant	Human	-	-
O75223	-0.178178	0.355996	not significant	Human	-	-
Q86VN1	-0.124545	0.355885	not significant	Human	-	-
Q8TDB6	0.442098	0.678258	not significant	Human	-	cyto_hvi
Q96CM8	0.20215	0.231298	not significant	Human	-	-
Q9GZY8	-0.330199	0.584831	not significant	Human	-	cyto_hvi
Q86U42	0.124783	0.197543	not significant	Human	-	-
P42765	0.00329893	0.0604033	not significant	Human	-	-
Q9Y371	0.0833555	0.103424	not significant	Human	-	cyto_hvi
P0C0L4	-0.376924	0.482931	not significant	Human	-	-
Q53H96	0.208304	0.0412689	not significant	Human	-	-
Q9HD20	-0.231793	1.00226	not significant	Human	-	-
Q8WTW3	-0.0784951	0.143315	not significant	Human	-	-
P30530	-0.443698	1.29037	not significant	Human	-	-
Q16864	-0.374232	0.490207	not significant	Human	-	-
Q9BXS6	0.383228	0.67563	not significant	Human	-	-
Q8N1G4	-0.0626071	0.0407506	not significant	Human	-	-
O75179	0.518314	0.338756	not significant	Human	-	-
P23588	-0.231522	0.634266	not significant	Human	-	-
P07947	0.209941	0.412648	not significant	Human	-	-
Q92871	0.263156	0.310354	not significant	Human	-	-
Q709C8	-0.10737	0.193127	not significant	Human	-	-
Q5VZ89	0.787273	0.940475	not significant	Human	-	-
Q9BYG3	-0.452816	0.681406	not significant	Human	-	cyto_hvi
Q14642	0.436957	0.388891	not significant	Human	-	-
Q99442	0.278565	0.508059	not significant	Human	-	-
Q9P2X3	0.331774	0.0558948	not significant	Human	-	-
P22570	-0.519753	1.04754	not significant	Human	-	-
Q6P3X3	0.371033	0.197057	not significant	Human	-	-
Q96HE7	-0.318104	0.495949	not significant	Human	-	-
Q13277	-0.190188	0.404948	not significant	Human	-	-
Q9NS87	-0.128972	0.205141	not significant	Human	-	-
P14625	-0.07836	0.328039	not significant	Human	-	-
P15927	0.226993	0.773931	not significant	Human	-	-
P23634	-0.382587	1.55095	not significant	Human	-	-
P63218	-0.327327	0.330808	not significant	Human	-	-
Q96AB3	-0.375984	0.414042	not significant	Human	-	-
O00483	-0.259795	0.609607	not significant	Human	-	-
Q13901	0.204319	0.081767	not significant	Human	-	nuc_hvi
P63279	-0.268346	0.521171	not significant	Human	-	-
P36959	0.038199	0.0271067	not significant	Human	-	-
P32455	0.0756486	0.31421	not significant	Human	-	-
P60981	0.178948	0.395973	not significant	Human	-	-
P00403	-0.0177275	0.0879843	not significant	Human	-	-
P18858	-0.574045	0.961236	not significant	Human	-	cyto_hvi
Q9P2J5	0.511911	1.60074	not significant	Human	-	-
Q7L311	0.373229	1.0183	not significant	Human	-	-
P48556	-0.157935	0.244847	not significant	Human	-	-
Q15599	0.359068	0.982345	not significant	Human	-	-
Q9UBU8	1.21111	2.54146	significant	Human	nuc	-
P18077	-0.443217	0.258407	not significant	Human	-	-
Q99798	0.218671	0.832193	not significant	Human	-	-
Q9HAV4	0.0362454	0.0610942	not significant	Human	-	-
P11940	0.931008	2.21088	not significant	Human	-	cyto_hvi
Q9Y248	0.88888	0.342046	not significant	Human	-	-
Q9HBL8	1.20858	0.843903	not significant	Human	-	cyto_hvi
Q9UJ14	-0.421545	0.534858	not significant	Human	-	-
Q8IUR7	0.0938497	0.194892	not significant	Human	-	-
Q9H2H8	0.266072	0.437145	not significant	Human	-	nuc_hvi
Q9BW61	-0.209277	0.589653	not significant	Human	-	-
Q9GZZ1	-0.153528	0.339279	not significant	Human	-	-
Q8N3D4	0.209148	0.0658545	not significant	Human	-	-
Q9NZD8	-0.0923961	0.250953	not significant	Human	-	-
Q8N766	0.108574	0.227062	not significant	Human	-	-
P13686	-0.260319	0.563856	not significant	Human	-	-
P21589	0.464867	1.0496	not significant	Human	-	-
Q9NYK5	-0.0392072	0.170155	not significant	Human	-	-
P04181	0.188354	0.276515	not significant	Human	-	-
Q96C90	-0.746953	0.784605	not significant	Human	-	-
O95881	0.311796	0.428335	not significant	Human	-	-
Q3SXM5	0.218205	0.0347931	not significant	Human	-	-
Q71UI9	1.10068	0.504785	not significant	Human	-	-
Q96L91	0.760543	0.901519	not significant	Human	-	-
Q99627	-0.416088	1.54576	not significant	Human	-	-
Q8N2H4	-0.00650273	0.0928889	not significant	Human	-	-
Q12931	-0.0466969	0.0758056	not significant	Human	-	-
Q9NSY1	0.3261	0.330021	not significant	Human	-	-
O00214	0.138797	0.1206	not significant	Human	-	-
P40925	-0.0632829	0.241833	not significant	Human	-	-
P20810	-0.199872	0.323031	not significant	Human	-	-
P57081	-0.04027	0.0571448	not significant	Human	-	-
Q13952	-0.559108	1.69227	not significant	Human	-	-
P52948	0.394871	1.16905	not significant	Human	-	-
P19474	-0.735686	2.22327	not significant	Human	-	-
Q9BYB4	0.251335	0.0697896	not significant	Human	-	-
O14548	0.219434	0.188685	not significant	Human	-	-
Q9Y6E0	-0.152936	0.125162	not significant	Human	-	-
P49458	0.140806	0.116404	not significant	Human	-	-
O95571	0.228622	0.31729	not significant	Human	-	-
Q96BJ3	0.392702	0.159984	not significant	Human	-	-
Q8WUH6	0.0773925	0.0292528	not significant	Human	-	-
Q92508	0.342978	1.595	not significant	Human	-	-
P52747	-0.389332	0.309698	not significant	Human	-	-
Q9Y6H1	-0.311459	0.28195	not significant	Human	-	-
Q9BY32	-0.398823	0.577867	not significant	Human	-	-
O14964	0.698039	0.785338	not significant	Human	-	-
Q9BVQ7	0.328628	0.313219	not significant	Human	-	-
Q9C005	-0.307577	0.430709	not significant	Human	-	-
O14980	0.166157	0.250716	not significant	Human	-	-
P31949	-0.333307	0.665574	not significant	Human	-	-
Q9H300	-0.317602	0.839245	not significant	Human	-	-
Q9Y262	0.304541	0.598331	not significant	Human	-	-
Q8IYB5	0.961843	0.685966	not significant	Human	-	nuc_hvi
P62879	0.238555	0.597	not significant	Human	-	-
Q6P4E1	0.369874	0.403439	not significant	Human	-	-
P16234	-0.212243	0.513341	not significant	Human	-	-
Q9H2V7	-0.666688	0.684882	not significant	Human	-	-
Q3V6T2	0.00324536	0.00341469	not significant	Human	-	-
Q9UET6	-0.139801	0.231804	not significant	Human	-	-
P47755	0.197464	0.397757	not significant	Human	-	-
Q9NZ32	0.0989669	0.294736	not significant	Human	-	-
Q9ULX6	-0.554463	1.324	not significant	Human	-	both_hvi
Q8NE71	-0.164303	0.280092	not significant	Human	-	cyto_hvi
P15586	0.112328	0.000394482	not significant	Human	-	-
Q96EM0	-0.158002	0.204551	not significant	Human	-	-
P05556	-0.0185333	0.106063	not significant	Human	-	-
P49257	-0.195735	0.60023	not significant	Human	-	-
Q5SY16	-0.86969	0.88364	not significant	Human	-	both_hvi
Q9UJY5	-0.515672	0.55393	not significant	Human	-	-
O43390	0.694229	1.77992	not significant	Human	-	-
Q765P7	-0.532683	0.680706	not significant	Human	-	-
P56537	0.212878	0.606468	not significant	Human	-	-
P54727	-0.0307253	0.154919	not significant	Human	-	-
Q7Z5G4	-0.0535068	0.0528096	not significant	Human	-	nuc_hvi
Q9NVP1	0.0861993	0.0246702	not significant	Human	-	-
P11279	-0.111381	0.025223	not significant	Human	-	-
O95816	0.0265855	0.0279559	not significant	Human	-	-
O43677	0.0186115	0.05016	not significant	Human	-	-
Q8IUR0	0.788274	0.421038	not significant	Human	-	-
Q9BZV1	0.155477	0.142038	not significant	Human	-	cyto_hvi
Q08945	1.32885	0.6256	not significant	Human	-	cyto_hvi
Q9UMX0	0.467718	0.162809	not significant	Human	-	-
Q9NQ92	-0.118585	0.121168	not significant	Human	-	-
Q9Y2S6	-0.334656	0.440862	not significant	Human	-	-
P78537	-0.519841	0.441207	not significant	Human	-	-
Q96T88	-0.0590912	0.215554	not significant	Human	-	both_hvi
Q8WW01	-0.2282	0.401056	not significant	Human	-	-
Q9H4A6	0.38664	1.91946	not significant	Human	-	-
P16278	-0.0460164	0.238434	not significant	Human	-	-
Q9C0E2	-0.231893	0.337921	not significant	Human	-	-
P10412	0.336704	0.394489	not significant	Human	-	-
Q9P291	0.309589	0.18922	not significant	Human	-	-
Q13595	0.832121	1.14249	not significant	Human	-	cyto_hvi
P49750	0.511373	0.973559	not significant	Human	-	-
Q8WX92	-0.613202	1.09614	not significant	Human	-	-
Q6NXE6	0.556033	0.762366	not significant	Human	-	cyto_hvi
Q8N684	-0.055787	0.0814907	not significant	Human	-	nuc_hvi
Q5UIP0	-0.0144647	0.0414148	not significant	Human	-	-
P61803	0.508002	0.295207	not significant	Human	-	-
Q9NWV8	0.183699	0.416251	not significant	Human	-	-
Q10567	-0.134265	0.473776	not significant	Human	-	-
Q96FV9	0.419521	1.47549	not significant	Human	-	-
Q6Y288	0.174958	0.0608474	not significant	Human	-	-
Q93074	0.801438	0.294977	not significant	Human	-	-
P60660	0.445394	0.368669	not significant	Human	-	-
Q9HCN8	0.508869	0.0172037	not significant	Human	-	-
P20645	-0.14877	0.316902	not significant	Human	-	-
P23381	-0.201145	0.390082	not significant	Human	-	-
Q14534	0.760596	0.841454	not significant	Human	-	-
P31749	-1.21321	1.1656	not significant	Human	-	-
Q9Y519	-0.491211	0.828925	not significant	Human	-	-
Q9Y4K0	0.209126	0.255468	not significant	Human	-	-
Q8NE86	0.5986	1.26306	not significant	Human	-	-
P07108	0.610012	0.180299	not significant	Human	-	-
Q9NZB2	0.158281	0.22425	not significant	Human	-	-
Q15907	0.8823	0.86898	not significant	Human	-	-
P02786	-0.0142118	0.0899058	not significant	Human	-	-
Q8N3V7	-0.614833	1.049	not significant	Human	-	cyto_hvi
P10253	-0.126626	0.166121	not significant	Human	-	-
Q8N9N7	-0.499884	0.750382	not significant	Human	-	-
Q16832	0.017482	0.0271133	not significant	Human	-	-
P02751	-1.41833	1.37179	significant	Human	cyto	-
P17858	-0.278479	1.04048	not significant	Human	-	-
Q14161	-0.0591386	0.154495	not significant	Human	-	-
P08758	-0.0386534	0.0889573	not significant	Human	-	-
Q9BSV6	0.370505	0.116939	not significant	Human	-	cyto_hvi
O00203	0.26018	0.683494	not significant	Human	-	-
Q7KYR7	-0.296418	0.509298	not significant	Human	-	-
P49902	0.0243231	0.137666	not significant	Human	-	-
Q5VW32	0.311833	0.204935	not significant	Human	-	-
Q99986	0.108644	1.31393	not significant	Human	-	nuc_hvi
Q9NR09	0.13944	0.0120486	not significant	Human	-	-
Q9H1E5	0.171744	0.211704	not significant	Human	-	-
Q7Z3E5	-0.233736	0.735429	not significant	Human	-	-
O75369	0.15059	0.328676	not significant	Human	-	-
P35249	0.0396482	0.0960645	not significant	Human	-	-
Q5VU43	0.778032	0.357531	not significant	Human	-	-
Q9Y5U2	0.318402	0.805558	not significant	Human	-	-
Q14247	0.410213	0.709873	not significant	Human	-	-
Q9P299	0.0387431	0.0645601	not significant	Human	-	-
Q9P0U1	1.00097	0.572539	not significant	Human	-	-
P52701	-0.237687	0.369273	not significant	Human	-	-
Q9BTT0	0.00959414	0.00502204	not significant	Human	-	cyto_hvi
Q8N6R0	0.258491	0.189649	not significant	Human	-	-
Q02878	-0.187704	0.130599	not significant	Human	-	-
P60953	0.161948	0.330822	not significant	Human	-	-
Q9Y6A5	0.0148715	0.0450681	not significant	Human	-	-
Q8N6H7	-0.131531	0.252046	not significant	Human	-	-
Q8TF42	-0.300118	0.827511	not significant	Human	-	-
Q9UJG1	-0.727022	0.898651	not significant	Human	-	-
O60925	0.22587	0.204647	not significant	Human	-	-
Q9UHB6	0.234553	1.26916	not significant	Human	-	-
O43301	0.350478	0.346834	not significant	Human	-	-
Q92552	-0.0596778	0.235333	not significant	Human	-	-
P50613	0.197485	0.337723	not significant	Human	-	-
P11717	-0.220232	0.335966	not significant	Human	-	-
P40763	-0.0796615	0.13904	not significant	Human	-	-
O15084	-0.185395	0.270097	not significant	Human	-	-
Q16610	-0.133262	0.205142	not significant	Human	-	-
Q9P0V9	0.430682	0.0343027	not significant	Human	-	-
Q9NX58	-0.08363	0.414113	not significant	Human	-	-
Q9HCU5	-0.108958	0.175894	not significant	Human	-	-
Q96EB1	0.648919	0.351175	not significant	Human	-	-
Q06323	-0.230173	1.02954	not significant	Human	-	-
Q6Y1H2	1.12336	0.274893	not significant	Human	-	-
Q6NUQ1	0.669912	0.787581	not significant	Human	-	-
O43674	0.383398	1.01103	not significant	Human	-	-
Q0VAQ4	0.495149	0.14804	not significant	Human	-	-
Q02218	0.164557	0.235593	not significant	Human	-	-
Q92616	0.0967719	0.383925	not significant	Human	-	-
Q75QN2	0.017601	0.0419897	not significant	Human	-	-
Q9Y2X7	-0.411263	0.38595	not significant	Human	-	-
P61020	0.0299568	0.029147	not significant	Human	-	-
P52209	-0.0941861	0.14745	not significant	Human	-	-
Q92979	0.794893	0.536698	not significant	Human	-	-
P35658	0.481101	0.67869	not significant	Human	-	-
Q9Y5L0	-0.16652	0.502558	not significant	Human	-	-
O94854	0.437261	0.60316	not significant	Human	-	-
P62888	0.148676	0.133464	not significant	Human	-	-
Q8N1G2	0.229053	0.595273	not significant	Human	-	-
Q96DG6	0.359819	0.617944	not significant	Human	-	-
Q6GMV2	0.882434	0.270474	not significant	Human	-	-
P45974	0.0856889	0.0955267	not significant	Human	-	-
Q6UN15	-0.273784	1.07247	not significant	Human	-	cyto_hvi
Q9UI12	0.55708	1.39842	not significant	Human	-	-
Q9H444	-0.099022	0.0593981	not significant	Human	-	-
Q4VC31	0.374788	0.202726	not significant	Human	-	-
P53602	0.130964	0.133984	not significant	Human	-	-
P51153	-0.189425	0.312121	not significant	Human	-	-
O43181	-0.235621	0.597065	not significant	Human	-	-
Q9HD45	0.025767	0.0926117	not significant	Human	-	-
Q9NU22	-0.0447607	0.2178	not significant	Human	-	-
Q6UXH1	0.232688	0.0808373	not significant	Human	-	-
O95573	-0.254975	0.654739	not significant	Human	-	-
P09669	-0.234544	1.91953	not significant	Human	-	-
Q7Z4W1	-0.0700711	0.122386	not significant	Human	-	-
O95453	-0.133627	0.278572	not significant	Human	-	nuc_hvi
Q9H1A4	0.109712	0.0423705	not significant	Human	-	-
Q96H20	-0.23726	0.220787	not significant	Human	-	-
P15924	1.24513	0.327524	not significant	Human	-	-
Q9UNF1	0.31442	0.955248	not significant	Human	-	cyto_hvi
Q96KQ7	-0.0264738	0.0214719	not significant	Human	-	-
P29083	0.0652712	0.103771	not significant	Human	-	-
Q8N357	0.371395	0.0898309	not significant	Human	-	-
P56134	0.400203	0.0359878	not significant	Human	-	-
Q9P031	-0.338196	0.62404	not significant	Human	-	-
P40227	0.0284606	0.0435713	not significant	Human	-	-
Q8N9N2	-0.180004	0.12032	not significant	Human	-	-
Q8WTV0	0.052697	0.139464	not significant	Human	-	-
Q96KC8	0.00363115	0.126703	not significant	Human	-	-
Q6UB35	0.0659375	0.00673282	not significant	Human	-	-
P04920	0.19371	0.190695	not significant	Human	-	-
Q9Y3B4	0.878386	1.36555	not significant	Human	-	-
Q9Y230	-0.195824	0.314207	not significant	Human	-	-
Q96ST3	0.713568	0.548112	not significant	Human	-	nuc_hvi
P27708	-0.0963192	0.392573	not significant	Human	-	-
Q9HD67	0.0258995	0.0517697	not significant	Human	-	-
Q00796	-0.435348	0.279386	not significant	Human	-	-
O75391	0.262909	0.261467	not significant	Human	-	-
Q9Y3C0	-0.269757	1.0789	not significant	Human	-	-
Q5VSL9	0.0600363	0.195353	not significant	Human	-	-
P20073	0.108573	0.192903	not significant	Human	-	-
Q9H936	-0.638733	1.98597	not significant	Human	-	-
P54577	0.312104	1.81759	not significant	Human	-	-
P18859	-0.0698771	0.205674	not significant	Human	-	-
Q9Y2R5	0.160782	0.193558	not significant	Human	-	-
O00629	0.0429153	0.0713463	not significant	Human	-	-
Q5JRA6	0.349239	0.421476	not significant	Human	-	-
Q9UGM6	-0.951542	0.743936	not significant	Human	-	-
O75116	0.148235	0.458582	not significant	Human	-	-
P61088	-0.339032	1.33859	not significant	Human	-	-
Q99715	-0.57751	0.759042	not significant	Human	-	-
Q969X1	0.112174	0.291974	not significant	Human	-	-
Q96HW7	0.105559	0.13955	not significant	Human	-	-
Q9NY33	0.00534439	0.00131656	not significant	Human	-	-
Q9HCJ6	-0.384005	0.348789	not significant	Human	-	-
P40616	0.404996	0.211152	not significant	Human	-	-
O94888	-0.380252	1.00003	not significant	Human	-	-
P25685	-0.149167	0.503535	not significant	Human	-	-
Q86VP6	0.028905	0.0621856	not significant	Human	-	-
O75569	-0.482602	0.612458	not significant	Human	-	-
Q9H857	0.49709	1.01647	not significant	Human	-	-
Q15773	-0.0546625	0.22543	not significant	Human	-	cyto_hvi
P23743	-0.0241575	0.177099	not significant	Human	-	-
Q5VW36	-0.34845	0.291215	not significant	Human	-	-
Q86TG7	-0.349205	0.576996	not significant	Human	-	cyto_hvi
O95139	0.349108	0.312557	not significant	Human	-	-
Q9BYX2	-0.561547	0.626297	not significant	Human	-	-
A0A0U1RRL7	-0.323844	0.288898	not significant	Human	-	-
Q8IYS1	-0.81871	1.06874	not significant	Human	-	-
P56545	0.152118	0.157051	not significant	Human	-	nuc_hvi
Q8N556	0.525054	0.649659	not significant	Human	-	-
P41226	-0.0949653	0.250243	not significant	Human	-	-
Q8N4J0	-0.414271	0.282766	not significant	Human	-	-
Q02818	-0.3513	0.45971	not significant	Human	-	-
P82673	0.249152	0.342419	not significant	Human	-	-
Q8N2G8	-0.696806	0.902975	not significant	Human	-	-
Q9BYN8	-0.830884	0.595429	not significant	Human	-	-
P50990	0.180556	0.372964	not significant	Human	-	-
Q96JG6	-0.256531	0.315557	not significant	Human	-	-
Q8NFJ5	0.27805	0.598764	not significant	Human	-	-
Q76FK4	0.889806	1.11051	not significant	Human	-	nuc_hvi
Q6ZNB6	0.444825	0.417759	not significant	Human	-	-
P02795	0.818743	0.138467	not significant	Human	-	-
Q96DI7	0.241793	0.607464	not significant	Human	-	nuc_hvi
P31946	0.146549	0.324782	not significant	Human	-	-
Q96B26	-0.0331409	0.0476754	not significant	Human	-	nuc_hvi
Q9NS00	-0.200846	0.298525	not significant	Human	-	-
P10606	-0.507593	0.828929	not significant	Human	-	-
Q9BQS8	-0.0424442	0.179792	not significant	Human	-	-
Q9P2R7	0.287722	1.04651	not significant	Human	-	-
Q7Z7E8	-0.252592	0.256685	not significant	Human	-	-
P62244	-0.21142	0.541307	not significant	Human	-	-
Q13509	0.736088	0.595491	not significant	Human	-	-
O43488	0.0409505	0.0551218	not significant	Human	-	-
Q05193	0.742152	0.0452817	not significant	Human	-	-
P27816	-0.0574848	0.168708	not significant	Human	-	-
P30711	2.19539	1.58919	significant	Human	nuc	-
Q96FW1	0.0283858	0.182614	not significant	Human	-	-
O75909	0.0593563	0.0593446	not significant	Human	-	-
O14908	0.127356	0.318898	not significant	Human	-	-
Q12802	0.0858749	0.066894	not significant	Human	-	-
Q8NDI1	0.187732	1.57754	not significant	Human	-	-
Q9NX08	0.257425	0.247454	not significant	Human	-	-
Q96AC1	-0.392777	1.74881	not significant	Human	-	-
Q14195	0.176614	0.152485	not significant	Human	-	-
Q92783	0.168499	0.39843	not significant	Human	-	-
Q15813	0.18398	0.338819	not significant	Human	-	-
Q96D46	-0.1875	0.296021	not significant	Human	-	-
P48637	0.11585	0.040966	not significant	Human	-	-
O15344	1.45266	0.480189	not significant	Human	-	-
Q9Y237	0.624186	0.671869	not significant	Human	-	-
Q7Z6K3	0.282317	0.339538	not significant	Human	-	-
Q96Q15	0.412426	0.489919	not significant	Human	-	-
Q8IXQ6	0.636164	0.396661	not significant	Human	-	-
O00762	0.542493	0.507876	not significant	Human	-	-
Q9UBR2	0.807844	0.0419815	not significant	Human	-	nuc_hvi
O60664	0.172597	0.502976	not significant	Human	-	-
Q15291	-0.0791607	0.333592	not significant	Human	-	-
P07711	-0.0699447	0.176713	not significant	Human	-	-
Q7KZN9	0.574928	0.235858	not significant	Human	-	-
P59998	0.475783	0.693416	not significant	Human	-	-
P06493	-0.366202	0.440621	not significant	Human	-	-
P49454	0.296745	0.514062	not significant	Human	-	cyto_hvi
P51812	0.222415	0.0290568	not significant	Human	-	-
P0DN79	0.193963	0.250943	not significant	Human	-	-
P23246	0.217937	0.607005	not significant	Human	-	cyto_hvi
Q96GY0	-0.137024	0.45402	not significant	Human	-	-
Q9Y4I1	0.984917	2.22689	not significant	Human	-	-
Q2VPK5	0.382803	0.281791	not significant	Human	-	-
P51688	0.446036		not significant	Human	-	-
Q0JRZ9	0.940396	0.802793	not significant	Human	-	-
Q13907	-0.366649	0.456183	not significant	Human	-	-
Q8NFD5	0.551064	0.523965	not significant	Human	-	-
Q9UBP0	0.484368	0.520882	not significant	Human	-	-
Q92769	0.759713	1.06651	not significant	Human	-	nuc_hvi
Q16181	0.280494	0.0638422	not significant	Human	-	-
Q01650	0.307236	0.61848	not significant	Human	-	-
P49005	-0.196103	0.249942	not significant	Human	-	-
O95470	-0.223302	0.553575	not significant	Human	-	-
Q8NCW5	-0.210452	0.19541	not significant	Human	-	-
Q8NC54	0.217068	0.214061	not significant	Human	-	-
P54136	0.0996967	0.553152	not significant	Human	-	-
[truncated: 2,588 more rows]

## Sheet: Data_S2E
Protein	log2(FC)	(-)log10(P-Val)	Significant?	Type	Sig_Loc	Viral Interactor?
P46782	0.473605	0.393634	not significant	Human	-	-
Q9BSJ8	0.444411	0.444686	not significant	Human	-	cyto_hvi
Q7LBR1	0.345357	0.289998	not significant	Human	-	-
Q969S3	0.381598	0.334134	not significant	Human	-	-
Q8IZP0	0.855915	1.07889	not significant	Human	-	-
Q15642	0.493384	0.291279	not significant	Human	-	-
Q9UHD1	-0.135677	0.127992	not significant	Human	-	cyto_hvi
P25490	1.34929	1.94376	significant	Human	nuc	nuc_hvi
Q9BX68	0.486183	0.274365	not significant	Human	-	-
Q9BXP5	0.488283	1.43711	not significant	Human	-	-
Q7Z2W9	-0.476875	0.562181	not significant	Human	-	-
Q6PK04	0.195533	0.0180016	not significant	Human	-	-
Q5VTL8	0.406191	0.535913	not significant	Human	-	both_hvi
P12111	-1.07207	0.9087	not significant	Human	-	-
Q658Y4	1.0557	0.638493	not significant	Human	-	-
Q8NFQ8	1.01731	1.20529	not significant	Human	-	-
Q9UNL2	-0.0557135	0.0106424	not significant	Human	-	-
P26583	0.00650421	0.011049	not significant	Human	-	-
Q8NBT2	0.569532	0.0491386	not significant	Human	-	-
Q8WZA9	0.753036	0.390421	not significant	Human	-	-
Q9UNN5	0.409453	0.245364	not significant	Human	-	-
O14976	-0.235518	0.268576	not significant	Human	-	-
P52756	0.517722	0.238723	not significant	Human	-	nuc_hvi
Q9HAU0	0.101855	0.0409006	not significant	Human	-	cyto_hvi
Q8N490	0.755506	0.0108924	not significant	Human	-	-
Q9P016	-0.546807	0.520215	not significant	Human	-	-
C9J7I0	1.13907	0.354531	not significant	Human	-	-
Q6UWP7	0.673945	0.519891	not significant	Human	-	-
P03928	0.627381	0.96029	not significant	Human	-	-
Q8WVQ1	0.76277	1.15434	not significant	Human	-	-
P18085	0.913892	0.565225	not significant	Human	-	-
Q08AF3	2.06812	2.235	significant	Human	nuc	nuc_hvi
O00148	-0.118755	0.287615	not significant	Human	-	-
P18887	0.397589	0.830298	not significant	Human	-	nuc_hvi
O95340	1.15955	0.515818	not significant	Human	-	-
Q01081	0.0111985	0.0165769	not significant	Human	-	cyto_hvi
Q96BR5	-0.188172	0.139716	not significant	Human	-	-
Q9NZN8	1.00756	2.22549	significant	Human	nuc	-
Q9NVS9	0.639336	0.394344	not significant	Human	-	-
Q9P260	0.876161	0.641709	not significant	Human	-	-
Q8NFH5	0.857901	1.21076	not significant	Human	-	-
A5YKK6	0.387811	0.537441	not significant	Human	-	-
Q9Y2K7	0.418331	0.0969245	not significant	Human	-	-
P28331	0.498468	0.494755	not significant	Human	-	-
Q9GZS1	0.436151	0.964078	not significant	Human	-	nuc_hvi
O75592	0.4972	0.395219	not significant	Human	-	-
P29034	0.967287	0.190932	not significant	Human	-	-
Q9Y5X3	0.711242	0.688238	not significant	Human	-	-
Q9HA65	1.27028	0.785943	not significant	Human	-	-
Q8NBS9	0.318818	0.515686	not significant	Human	-	-
P54819	0.629604	0.687907	not significant	Human	-	-
Q13136	0.345623	0.268532	not significant	Human	-	-
P49418	1.64047	0.900776	not significant	Human	-	-
Q9Y3C6	0.511016	0.522428	not significant	Human	-	cyto_hvi
Q92626	0.345348	0.0846549	not significant	Human	-	-
Q8IUD2	0.53826	0.474411	not significant	Human	-	-
P30419	-0.828907	0.91161	not significant	Human	-	-
Q3KQV9	0.562013	0.191903	not significant	Human	-	-
P05161	0.602587	0.660763	not significant	Human	-	-
Q01831	0.581827	1.33383	not significant	Human	-	nuc_hvi
Q9NYL4	-0.0591611	0.170216	not significant	Human	-	-
Q5VUJ6	0.581076	0.414347	not significant	Human	-	-
P37268	0.636731	0.639002	not significant	Human	-	-
Q96QG7	0.154558	0.00797163	not significant	Human	-	-
Q93034	0.088387	0.14052	not significant	Human	-	-
P51398	0.67233	0.559783	not significant	Human	-	-
Q9UHV9	0.280559	0.0364132	not significant	Human	-	-
O60493	0.718682	1.71137	not significant	Human	-	cyto_hvi
Q5T0D9	0.605939		not significant	Human	-	-
Q96QC0	0.278464	0.3576	not significant	Human	-	-
Q96AE4	0.162179	0.191705	not significant	Human	-	cyto_hvi
Q16630	0.113622	0.151133	not significant	Human	-	-
P16298	0.50201	0.0795791	not significant	Human	-	-
O75152	-0.555627	0.984412	not significant	Human	-	nuc_hvi
Q9NR30	0.423918	1.06074	not significant	Human	-	-
Q9BVL2	0.66973	0.523605	not significant	Human	-	-
O95989	1.80079	0.803317	not significant	Human	-	-
Q9NX40	0.803179	0.528961	not significant	Human	-	-
Q9NQG5	0.163272	0.183291	not significant	Human	-	-
P55010	0.115305	0.0217899	not significant	Human	-	-
Q01970	0.38067	0.766632	not significant	Human	-	-
P48449	1.27757	0.922447	not significant	Human	-	-
Q9HAN9	0.0815154	0.0214567	not significant	Human	-	-
O14524	0.408709	0.178636	not significant	Human	-	-
Q9NZI8	1.18943	0.708661	not significant	Human	-	-
Q9NYU2	0.177766	0.255984	not significant	Human	-	-
P12931	0.233471	0.503895	not significant	Human	-	-
Q86T03	0.186046	0.015235	not significant	Human	-	-
O95373	0.445958	0.721308	not significant	Human	-	-
Q9UG63	-0.0553522	0.0310891	not significant	Human	-	-
O95208	0.298896	0.158098	not significant	Human	-	-
Q13976	0.930049	0.354305	not significant	Human	-	-
Q9NZM5	-0.491896	0.78887	not significant	Human	-	-
A5PLL7	0.177075	0.221939	not significant	Human	-	-
Q53SF7	0.387193	0.0337545	not significant	Human	-	-
Q8IZ07	0.46935	0.261464	not significant	Human	-	-
Q14320	0.233893	0.33151	not significant	Human	-	-
O75190	0.298341	0.38013	not significant	Human	-	both_hvi
P57740	0.71317	1.29646	not significant	Human	-	-
Q86U38	0.469644	0.428142	not significant	Human	-	-
P35240	0.522466	1.12925	not significant	Human	-	-
Q13425	0.462723	0.99073	not significant	Human	-	cyto_hvi
P53621	0.355391	0.529187	not significant	Human	-	-
Q9BQP7	-0.0788767	0.121017	not significant	Human	-	-
Q9BPW8	-0.154657	0.167898	not significant	Human	-	-
Q8TF66	0.381354	0.421923	not significant	Human	-	-
O75608	0.56888	0.184841	not significant	Human	-	-
Q86YP4	0.51685	1.25875	not significant	Human	-	-
Q96T37	0.560487	0.951405	not significant	Human	-	nuc_hvi
P0DP25	0.859919	0.513716	not significant	Human	-	-
P13984	0.299463	0.270478	not significant	Human	-	-
Q96SB4	0.246292	0.011129	not significant	Human	-	cyto_hvi
Q12923	0.483833	0.201595	not significant	Human	-	-
P78371	-0.168366	0.20771	not significant	Human	-	-
Q9HA77	0.931436	0.541485	not significant	Human	-	-
P34897	-0.229028	0.382892	not significant	Human	-	-
Q01995	0.276561	0.407325	not significant	Human	-	-
P28070	-0.0599754	0.0768053	not significant	Human	-	-
Q15005	0.24811	0.275914	not significant	Human	-	cyto_hvi
Q96ST2	-0.0122067	0.108495	not significant	Human	-	-
P22234	0.339813	0.207708	not significant	Human	-	-
Q96D71	0.614818	0.844049	not significant	Human	-	-
P37837	0.301752	0.231759	not significant	Human	-	-
Q9BZE9	0.320753	0.0156874	not significant	Human	-	nuc_hvi
P06756	0.42872	0.420442	not significant	Human	-	-
P08253	0.747243	0.32625	not significant	Human	-	-
Q6UVY6	0.859553	1.50023	not significant	Human	-	-
P35754	0.933917	0.482297	not significant	Human	-	-
Q9BU23	-0.34948	0.345139	not significant	Human	-	-
Q99571	0.373119	0.225275	not significant	Human	-	-
Q8NEB9	-0.341712	0.30563	not significant	Human	-	-
Q9UJF2	0.444839	0.34415	not significant	Human	-	-
Q6PKG0	0.582068	0.860361	not significant	Human	-	cyto_hvi
Q96G03	0.272659	0.1116	not significant	Human	-	-
Q7Z4F1	0.0832269	0.0985947	not significant	Human	-	-
P25445	0.712221	0.297612	not significant	Human	-	-
P50453	0.674356	0.44089	not significant	Human	-	-
P10109	-0.0220936	0.0130468	not significant	Human	-	-
Q9Y4K4	0.195483	0.225436	not significant	Human	-	-
P11169	0.436314	0.335809	not significant	Human	-	-
Q9BQ52	-0.107722	0.268689	not significant	Human	-	-
P09661	0.623337	0.747614	not significant	Human	-	-
Q00341	-0.42265	0.400462	not significant	Human	-	cyto_hvi
Q7Z739	0.124859	0.0489616	not significant	Human	-	cyto_hvi
P06865	0.435862	0.56742	not significant	Human	-	-
Q07866	0.532356	0.630414	not significant	Human	-	cyto_hvi
Q9H4A3	0.761296	0.41816	not significant	Human	-	-
Q8TAQ2	0.661088	1.39041	not significant	Human	-	nuc_hvi
Q9Y265	0.0584096	0.030874	not significant	Human	-	-
Q9NXH9	0.583202	0.380456	not significant	Human	-	-
P51948	-0.276232	0.305799	not significant	Human	-	-
Q13287	0.620038	0.612705	not significant	Human	-	nuc_hvi
Q13085	0.835966	0.664964	not significant	Human	-	-
Q92925	0.236864	0.493614	not significant	Human	-	nuc_hvi
P16435	0.575941	0.770611	not significant	Human	-	-
Q9H7C9	0.346029	0.35375	not significant	Human	-	-
Q99460	-0.171704	0.425539	not significant	Human	-	-
Q99614	0.317615	0.286893	not significant	Human	-	-
P16989	1.2104	0.847141	not significant	Human	-	-
O75935	0.541595	0.31513	not significant	Human	-	-
Q9UGP4	0.854244	1.74214	not significant	Human	-	-
Q7Z4Q2	0.207375	0.497237	not significant	Human	-	-
P50991	-0.0654865	0.0822188	not significant	Human	-	-
Q9Y6I9	0.542118	0.525138	not significant	Human	-	-
O43707	0.157017	0.157188	not significant	Human	-	-
Q9BTZ2	-4.0541e-05	0.0107002	not significant	Human	-	-
Q96EK5	1.04521	0.615827	not significant	Human	-	-
Q9UBL3	0.0662867	0.0475884	not significant	Human	-	nuc_hvi
Q15477	0.600703	0.578197	not significant	Human	-	-
Q9H0R4	0.417692	0.254115	not significant	Human	-	-
Q9NX14	0.556199	0.110762	not significant	Human	-	-
Q9UJS0	0.371841	0.240463	not significant	Human	-	-
O43865	0.605154	0.425895	not significant	Human	-	-
Q08380	1.52659	0.847185	not significant	Human	-	-
Q5W111	0.208682	0.00815495	not significant	Human	-	-
O15056	-0.304675	0.439566	not significant	Human	-	-
O43837	0.168877	0.180838	not significant	Human	-	-
Q9UBQ5	0.535581	0.272055	not significant	Human	-	-
P42025	0.789941	1.24677	not significant	Human	-	-
P56211	0.187186	0.190372	not significant	Human	-	-
Q69YN2	0.449357	0.280427	not significant	Human	-	-
Q9H2G2	0.723437	0.493842	not significant	Human	-	-
Q96F86	0.600637	0.554798	not significant	Human	-	-
Q9Y613	0.675948	1.11595	not significant	Human	-	cyto_hvi
Q99717	0.574036	0.759286	not significant	Human	-	cyto_hvi
Q9NUJ3	0.420758	0.35388	not significant	Human	-	-
Q8IYB3	0.946347	0.28035	not significant	Human	-	-
P78417	0.457935	0.829763	not significant	Human	-	-
P17813	0.887632	1.96591	not significant	Human	-	-
O95070	0.353952	0.107107	not significant	Human	-	-
Q9Y6U3	1.19353	0.895099	not significant	Human	-	-
P62750	0.0344098	0.0346612	not significant	Human	-	-
Q9BYV8	1.771	0.648477	not significant	Human	-	-
P23229	0.308079	0.206614	not significant	Human	-	-
Q13618	0.258019	0.406402	not significant	Human	-	-
Q9NXF1	0.761471	2.00896	not significant	Human	-	-
O00499	0.435905	0.292943	not significant	Human	-	-
P49840	0.73542	0.526236	not significant	Human	-	-
P14209	-0.270555	0.382425	not significant	Human	-	-
Q9NX20	0.00952663	0.0580309	not significant	Human	-	-
Q15388	0.404642	0.209682	not significant	Human	-	-
Q8TDN6	0.809243	0.327295	not significant	Human	-	-
Q86V85	-0.0200711		not significant	Human	-	-
Q96CW1	0.637284	1.48422	not significant	Human	-	-
P48735	0.0447826	0.0305575	not significant	Human	-	both_hvi
P35222	0.0855232	0.0583542	not significant	Human	-	-
Q86TB9	0.897329	0.387114	not significant	Human	-	-
Q13423	0.332627	0.302805	not significant	Human	-	-
O43752	0.601926	1.5887	not significant	Human	-	-
Q96EC8	0.636406		not significant	Human	-	-
Q9UP95	0.2828	0.202065	not significant	Human	-	-
Q9NYU1	0.164877	0.272476	not significant	Human	-	-
Q6ZVM7	0.77314	0.4585	not significant	Human	-	-
O76031	0.819978	0.626282	not significant	Human	-	cyto_hvi
Q7Z6K5	0.379693	0.166632	not significant	Human	-	-
Q9NR12	-0.519529	0.683899	not significant	Human	-	-
P25205	-0.441002	0.476246	not significant	Human	-	-
P51148	0.44165	0.445392	not significant	Human	-	-
O43237	0.39398	0.450429	not significant	Human	-	-
Q8N806	1.09833	0.400547	not significant	Human	-	-
Q3T906	1.14937	0.662608	not significant	Human	-	-
P08238	0.59021	0.90618	not significant	Human	-	-
Q7Z417	0.0658042	0.0952155	not significant	Human	-	cyto_hvi
Q9BVC6	0.284762	0.231653	not significant	Human	-	-
Q13330	0.612337	0.52525	not significant	Human	-	nuc_hvi
Q5T9L3	1.53909	0.891918	not significant	Human	-	-
O60669	0.412695	0.0243995	not significant	Human	-	-
Q96CN7	1.16684	0.595424	not significant	Human	-	-
Q5F1R6	1.26995	0.412542	not significant	Human	-	-
O15160	0.550426	0.352714	not significant	Human	-	cyto_hvi
Q92538	0.559071	0.24596	not significant	Human	-	-
P48960	0.753588	0.537185	not significant	Human	-	-
Q9H269	0.632363	0.593713	not significant	Human	-	-
P63010	0.431514	0.841404	not significant	Human	-	-
P42167	0.852279	1.88593	not significant	Human	-	-
Q9BRJ2	0.82787	2.22776	not significant	Human	-	-
Q9P0V3	0.325258	0.367788	not significant	Human	-	-
Q13724	0.0468467	0.0397791	not significant	Human	-	-
Q9Y2L5	1.31268	0.913475	not significant	Human	-	-
Q06546	-0.0415829	0.118642	not significant	Human	-	-
Q15435	1.2784	0.474718	not significant	Human	-	-
Q96PU8	-0.0779949	0.174783	not significant	Human	-	cyto_hvi
P48163	0.440436	0.107086	not significant	Human	-	-
Q12792	0.646303	0.503121	not significant	Human	-	-
Q15436	0.373628	0.247438	not significant	Human	-	-
Q6NVY1	0.831859	0.268931	not significant	Human	-	-
Q9NRZ7	0.988456	0.555109	not significant	Human	-	-
Q12974	-0.141662	0.035839	not significant	Human	-	-
Q9HC38	0.626112	0.606645	not significant	Human	-	-
A1A4S6	0.401368	0.531352	not significant	Human	-	-
O95721	0.451189	0.581276	not significant	Human	-	-
P57768	0.0240827	0.0363778	not significant	Human	-	-
O43676	0.339247	0.0205799	not significant	Human	-	-
P52292	0.0973761	0.292565	not significant	Human	-	cyto_hvi
Q8TDX7	0.137345	0.0242679	not significant	Human	-	-
P82933	0.836147	0.439093	not significant	Human	-	cyto_hvi
Q15006	0.369031	0.235796	not significant	Human	-	-
Q96K37	0.160288	0.110739	not significant	Human	-	-
O15213	-0.580739	0.604254	not significant	Human	-	-
Q9Y6K8	1.01757	0.396456	not significant	Human	-	cyto_hvi
Q00534	0.733546	0.715618	not significant	Human	-	cyto_hvi
O43813	-0.111561	0.21634	not significant	Human	-	-
Q96RP9	0.561935	0.317872	not significant	Human	-	cyto_hvi
Q9ULW0	0.606548	0.688188	not significant	Human	-	-
P15121	0.69563	0.55509	not significant	Human	-	-
P51572	0.545836	0.385078	not significant	Human	-	-
P55210	0.0293792	0.0453917	not significant	Human	-	-
Q9H425	0.163559	0.0621744	not significant	Human	-	-
Q86UY8	0.31307	0.178125	not significant	Human	-	-
Q9H8Y8	0.214567	0.1829	not significant	Human	-	-
Q53S08	0.810081		not significant	Human	-	-
Q9UBI6	0.156145	0.147921	not significant	Human	-	-
Q15555	0.213313	0.100186	not significant	Human	-	cyto_hvi
Q9BS26	0.643447	0.235803	not significant	Human	-	-
Q68CP4	0.619417	0.464765	not significant	Human	-	-
Q8N2F6	0.624297	0.220078	not significant	Human	-	-
Q9Y5Y2	0.976506	0.618163	not significant	Human	-	-
Q9H2K8	1.40323	1.13836	not significant	Human	-	-
P25398	0.0444869	0.0740241	not significant	Human	-	-
P17568	0.311289	0.193471	not significant	Human	-	-
P12956	-0.00577528	0.0126511	not significant	Human	-	-
Q6UW56	1.05046	0.571967	not significant	Human	-	-
Q8N3P4	0.258766	0.159675	not significant	Human	-	-
Q9NR19	0.733947	1.77112	not significant	Human	-	-
P02511	1.0844	0.562464	not significant	Human	-	cyto_hvi
Q9UMX5	0.387429	0.180389	not significant	Human	-	-
P53367	0.642118	0.324071	not significant	Human	-	-
Q9NYF8	-0.0125244	0.0167278	not significant	Human	-	-
Q9Y676	1.03936	0.316471	not significant	Human	-	cyto_hvi
Q9UL25	0.409934	0.501377	not significant	Human	-	-
Q6P1J9	-0.634623	0.495914	not significant	Human	-	cyto_hvi
Q92597	0.269141	0.142302	not significant	Human	-	-
P08962	0.503391	0.301032	not significant	Human	-	-
Q15382	0.00815317	0.0450805	not significant	Human	-	-
O15427	0.701524	0.5954	not significant	Human	-	-
Q8WUR7	1.24735	0.788468	not significant	Human	-	-
Q9NUQ9	0.302368	0.12244	not significant	Human	-	-
O60341	-0.0748368	0.210929	not significant	Human	-	nuc_hvi
Q9NRY4	0.789886	0.54683	not significant	Human	-	-
P78536	0.4634	0.113641	not significant	Human	-	-
Q2TAY7	0.205481	0.337951	not significant	Human	-	-
Q13636	1.98103	0.466687	not significant	Human	-	-
P13987	0.18078	0.429688	not significant	Human	-	-
P15531	0.0545041	0.09519	not significant	Human	-	-
P09496	-0.459459	0.494505	not significant	Human	-	-
P27824	0.199286	0.235916	not significant	Human	-	-
P09382	-0.206212	0.227627	not significant	Human	-	-
Q9NPF4	0.406105	0.215887	not significant	Human	-	-
Q16698	-0.325707	0.551121	not significant	Human	-	-
Q92890	-0.165538	0.134984	not significant	Human	-	-
P62937	-0.0318986	0.0321667	not significant	Human	-	-
O95400	0.616897	0.569107	not significant	Human	-	cyto_hvi
Q9NXR7	-0.291554	0.414769	not significant	Human	-	-
Q9Y4Y9	0.925614	0.525295	not significant	Human	-	nuc_hvi
Q9Y3E5	-0.133626	0.05991	not significant	Human	-	-
Q96JJ7	0.485662	0.269081	not significant	Human	-	-
P45984	2.02885	0.637895	not significant	Human	-	cyto_hvi
P05204	1.03698	1.14268	not significant	Human	-	cyto_hvi
P48507	0.511226	0.426071	not significant	Human	-	-
Q93008	0.634536	0.380298	not significant	Human	-	-
Q6PJT7	0.869214	0.608105	not significant	Human	-	-
O00487	-0.0717138	0.147262	not significant	Human	-	-
Q9Y5V3	2.29897	1.08199	not significant	Human	-	-
Q9NSD9	-0.330574	0.384243	not significant	Human	-	-
Q13177	0.0826872	0.0536733	not significant	Human	-	-
Q9H875	0.256835	0.0875717	not significant	Human	-	-
Q00613	-0.494992	0.252916	not significant	Human	-	cyto_hvi
Q29RF7	0.16531	0.134417	not significant	Human	-	cyto_hvi
Q96IZ0	0.286833	0.24294	not significant	Human	-	-
Q14160	0.284719	0.406192	not significant	Human	-	cyto_hvi
Q96SB3	-0.115265	0.328623	not significant	Human	-	-
O14786	-0.457647	0.24952	not significant	Human	-	-
P49069	0.25798	0.0478082	not significant	Human	-	-
Q96B97	0.61851	0.584003	not significant	Human	-	cyto_hvi
P33240	0.796445	0.611992	not significant	Human	-	-
P52594	0.0417394	0.0283355	not significant	Human	-	-
Q9UN86	0.346598	0.543682	not significant	Human	-	-
Q9UKM9	1.34548	0.694556	not significant	Human	-	nuc_hvi
Q9BRX2	-0.202588	0.104152	not significant	Human	-	-
P30040	-0.113245	0.0560005	not significant	Human	-	-
P84103	0.756445	0.651849	not significant	Human	-	both_hvi
Q13243	1.51519	0.382916	not significant	Human	-	cyto_hvi
P26022	0.790416		not significant	Human	-	-
Q2NL82	0.546005	0.41387	not significant	Human	-	cyto_hvi
P09972	0.519032	0.345193	not significant	Human	-	-
Q9Y2D5	0.189788	0.212789	not significant	Human	-	-
Q14938	0.573314	1.07148	not significant	Human	-	-
Q9GZU8	0.431886	0.273285	not significant	Human	-	-
Q8NB37	0.756002	1.76097	not significant	Human	-	-
P29728	0.0729915	0.0543242	not significant	Human	-	-
P62318	0.101011	0.0931078	not significant	Human	-	-
Q9BYK8	0.717012	0.452365	not significant	Human	-	-
Q99575	-0.329733	1.04112	not significant	Human	-	nuc_hvi
O95239	1.12694	0.970389	not significant	Human	-	both_hvi
P50502	0.301607	0.447818	not significant	Human	-	-
Q9BXW7	0.0201052	0.196753	not significant	Human	-	-
Q15102	0.672806	0.0750315	not significant	Human	-	-
P05067	0.863587	2.58504	not significant	Human	-	-
Q5HYK7	1.25299	0.925578	not significant	Human	-	nuc_hvi
Q9Y6D5	0.65758	0.0735521	not significant	Human	-	-
Q9NPA8	0.550428	0.370696	not significant	Human	-	-
Q9H488	0.254797	0.0383683	not significant	Human	-	-
Q9Y5P6	1.72957	0.403528	not significant	Human	-	-
Q13153	0.961507	0.693572	not significant	Human	-	-
P07384	0.341198	0.283541	not significant	Human	-	-
Q9ULR0	0.130628	0.102366	not significant	Human	-	-
Q96HS1	0.202007	0.346286	not significant	Human	-	-
P53814	0.437158	0.647773	not significant	Human	-	cyto_hvi
Q9HCC0	0.116347	0.124063	not significant	Human	-	-
P07355	0.271619	0.341683	not significant	Human	-	-
P14868	0.669592	0.640858	not significant	Human	-	-
P67936	0.929301	0.390955	not significant	Human	-	-
P17302	0.586542	0.95914	not significant	Human	-	-
Q9UBM7	0.132001	0.111766	not significant	Human	-	-
Q9Y580	-0.662036	1.0759	not significant	Human	-	both_hvi
Q99707	1.444	1.26635	not significant	Human	-	-
Q8N1F8	1.07263	0.519281	not significant	Human	-	-
P51570	0.661463	0.700475	not significant	Human	-	-
Q96KG9	0.520894	0.84864	not significant	Human	-	-
Q86XL3	0.278034	0.31638	not significant	Human	-	cyto_hvi
P62140	0.344358	0.913704	not significant	Human	-	-
P36383	1.09067	1.14109	not significant	Human	-	-
Q9Y5P4	0.370014	0.235351	not significant	Human	-	-
O75822	0.711546	0.499991	not significant	Human	-	-
P62714	0.0601306	0.0625113	not significant	Human	-	-
P35527	2.11384	0.568021	not significant	Human	-	-
Q13885	0.462412	0.290864	not significant	Human	-	-
Q9Y6I3	0.520292	0.700486	not significant	Human	-	-
P04049	0.778418	1.21181	not significant	Human	-	-
Q9BT40	-0.0397278	0.017404	not significant	Human	-	-
P19971	0.147476	0.019833	not significant	Human	-	-
P11117	-0.394763	0.398787	not significant	Human	-	-
P81605	1.40083	0.606568	not significant	Human	-	-
O60568	0.253226	0.424506	not significant	Human	-	-
Q13042	0.419328	1.01633	not significant	Human	-	-
Q9BUK6	-0.198513	0.197102	not significant	Human	-	-
Q9NWX5	0.565474	0.261114	not significant	Human	-	-
Q12893	1.08042	0.615279	not significant	Human	-	-
Q96MX6	1.39006	0.986466	not significant	Human	-	-
Q9UJW0	0.467286	1.22768	not significant	Human	-	-
Q9NX47	0.934271	0.777111	not significant	Human	-	-
Q15434	1.51413	1.25038	not significant	Human	-	cyto_hvi
Q8TB36	1.42548		not significant	Human	-	-
Q8TCT9	-0.240448	0.268333	not significant	Human	-	-
Q04721	0.527455	0.407214	not significant	Human	-	-
Q6P2Q9	0.0662946	0.0098697	not significant	Human	-	nuc_hvi
P26006	0.586949	0.755869	not significant	Human	-	-
P52926	0.862231	0.705742	not significant	Human	-	both_hvi
Q9Y3U8	0.309635	0.343399	not significant	Human	-	-
Q96K76	0.753143	0.357951	not significant	Human	-	cyto_hvi
O43464	1.09177	0.423241	not significant	Human	-	-
Q8IX12	-0.109466	0.348782	not significant	Human	-	cyto_hvi
Q9UEU0	0.780585	0.64341	not significant	Human	-	-
Q9BRX5	0.839794	0.886981	not significant	Human	-	-
Q8TED0	0.0345393	0.0483014	not significant	Human	-	-
Q9UBC2	0.419668	0.455406	not significant	Human	-	-
Q70UQ0	-0.153451	0.111647	not significant	Human	-	-
Q96RD7	1.84796	0.724106	not significant	Human	-	-
Q8NBK3	0.815858	0.76375	not significant	Human	-	-
P15374	1.00784	0.952009	not significant	Human	-	-
O96005	0.62701	0.483348	not significant	Human	-	-
Q96T76	0.399306	0.219512	not significant	Human	-	-
Q14197	0.690857		not significant	Human	-	-
P46776	0.454546	0.145166	not significant	Human	-	-
O94804	0.489427	0.537215	not significant	Human	-	-
P61086	0.235382	0.251094	not significant	Human	-	-
P21359	0.209009	0.102754	not significant	Human	-	-
Q9Y520	0.594513	0.693931	not significant	Human	-	-
Q9HB07	0.35554	0.406681	not significant	Human	-	-
P04843	0.210689	0.278255	not significant	Human	-	-
P20020	0.436788	0.3051	not significant	Human	-	-
Q92878	0.425343	0.573775	not significant	Human	-	cyto_hvi
Q9BTX7	0.570032	0.192732	not significant	Human	-	-
Q9HAU5	0.67208	0.51413	not significant	Human	-	-
P55084	0.228099	0.0913878	not significant	Human	-	-
P18084	1.05329	1.16751	not significant	Human	-	-
P09497	0.462565	0.202373	not significant	Human	-	-
O75431	1.48833	0.414441	not significant	Human	-	-
P30519	0.505795	0.499035	not significant	Human	-	-
Q01844	-0.283896	0.270822	not significant	Human	-	nuc_hvi
O15382	-0.372716	1.6481	not significant	Human	-	-
Q9NZM1	0.202838	0.197668	not significant	Human	-	-
Q15018	0.883122	0.935847	not significant	Human	-	-
Q8N3C0	0.456193	0.464577	not significant	Human	-	cyto_hvi
Q96A35	0.460875	0.215185	not significant	Human	-	-
Q12904	0.414256	0.786905	not significant	Human	-	-
P55268	1.33443	0.413683	not significant	Human	-	-
P08195	0.249326	0.384854	not significant	Human	-	-
O60216	0.271246	0.231128	not significant	Human	-	-
Q9Y2R9	0.937086	0.913002	not significant	Human	-	-
P50395	0.520414	0.394212	not significant	Human	-	-
Q9Y6G9	0.178602	0.219144	not significant	Human	-	-
P26440	0.652223	0.497423	not significant	Human	-	-
Q16531	-0.545741	0.858284	not significant	Human	-	-
O94905	0.341505	0.261357	not significant	Human	-	-
Q8IYS2	0.347738	0.303108	not significant	Human	-	-
O60256	0.968288	1.02663	not significant	Human	-	-
O75886	1.24714	0.546118	not significant	Human	-	-
Q99729	0.013437	0.0624675	not significant	Human	-	-
Q86W42	0.743556	0.600406	not significant	Human	-	-
Q9UFW8	1.2084	1.45467	significant	Human	nuc	-
P09601	0.553345	0.384906	not significant	Human	-	-
Q9Y2A7	0.188134	0.189858	not significant	Human	-	-
P07737	0.339488	0.317264	not significant	Human	-	-
P53041	0.651316	0.768709	not significant	Human	-	-
Q14166	0.0117847	0.0488705	not significant	Human	-	-
O95674	0.54506	0.0325324	not significant	Human	-	-
P62753	0.323671	0.395763	not significant	Human	-	-
O95251	-0.637759	1.13402	not significant	Human	-	nuc_hvi
Q9NXW2	0.0494761	0.0815029	not significant	Human	-	cyto_hvi
Q9UMY4	0.0132103	0.00124871	not significant	Human	-	-
Q14966	0.402579	0.446472	not significant	Human	-	nuc_hvi
Q96RU3	0.447482	0.306008	not significant	Human	-	cyto_hvi
Q9H2W6	-0.409176	0.475439	not significant	Human	-	-
Q9UIQ6	0.810367	0.7627	not significant	Human	-	-
Q8NI22	0.682651	0.563295	not significant	Human	-	-
P23497	0.176954	0.270275	not significant	Human	-	-
Q16134	1.23132	0.356228	not significant	Human	-	-
Q9UPT8	-0.778018	1.57089	not significant	Human	-	-
P04156	0.679215	0.333433	not significant	Human	-	-
Q5TFE4	0.960462		not significant	Human	-	-
Q96BH1	0.476042	0.171988	not significant	Human	-	-
Q9NX46	0.55947	0.197963	not significant	Human	-	-
Q15042	0.843192	0.537001	not significant	Human	-	-
Q969Z3	0.852917	2.10449	not significant	Human	-	-
Q9NRR5	0.343481	0.106532	not significant	Human	-	-
O75122	0.102592	0.102281	not significant	Human	-	-
Q8WYA6	-0.546277	0.68478	not significant	Human	-	both_hvi
Q9P0K7	0.726702	1.3369	not significant	Human	-	-
O15254	0.514669	0.256131	not significant	Human	-	-
Q9C0E8	0.224893	0.101475	not significant	Human	-	-
Q7L2J0	-0.169025	0.0516834	not significant	Human	-	both_hvi
O43149	-0.350547	0.175564	not significant	Human	-	-
P53350	0.0308543	0.0161703	not significant	Human	-	-
P51116	0.526237	0.847487	not significant	Human	-	-
Q13200	0.131528	0.163679	not significant	Human	-	-
O00479	0.870311	0.703945	not significant	Human	-	nuc_hvi
P46977	0.884301	0.891479	not significant	Human	-	-
Q8WXX5	0.268362	0.183032	not significant	Human	-	-
P61981	0.249893	0.340714	not significant	Human	-	-
Q9UBG0	0.0951511	0.0907908	not significant	Human	-	-
P29401	0.294072	0.189868	not significant	Human	-	-
P35221	0.324536	0.574185	not significant	Human	-	-
Q6VEQ5	1.18179	0.369198	not significant	Human	-	-
Q8N983	0.688646	0.441591	not significant	Human	-	cyto_hvi
O96019	0.720097	1.70288	not significant	Human	-	nuc_hvi
P03891	3.41376	0.536979	not significant	Human	-	-
Q9BYD2	0.334866	0.142754	not significant	Human	-	-
P0CG30	1.0792	0.41367	not significant	Human	-	-
Q99497	1.51531	0.938673	not significant	Human	-	-
Q9UGV2	0.768915	1.02235	not significant	Human	-	-
Q92572	0.0970675	0.104163	not significant	Human	-	-
Q9UQR1	0.942335	0.691444	not significant	Human	-	-
Q9ULX3	0.0785384	0.0637743	not significant	Human	-	-
Q5T6F2	0.258913	0.30909	not significant	Human	-	-
Q96I25	-0.379991	0.275542	not significant	Human	-	cyto_hvi
Q96RQ1	1.53852	0.491979	not significant	Human	-	-
P33991	-0.518152	0.525382	not significant	Human	-	-
O75694	0.602354	1.19617	not significant	Human	-	-
Q9ULZ3	0.183129	0.0254326	not significant	Human	-	-
P35241	-0.0129071	0.0312918	not significant	Human	-	-
Q8TCG2	1.14593	0.296786	not significant	Human	-	-
Q9H993	0.376567	0.237181	not significant	Human	-	-
Q9NQS3	0.188373	0.111356	not significant	Human	-	-
P53365	0.185381	0.0582761	not significant	Human	-	-
P17980	-0.0332365	0.113507	not significant	Human	-	-
Q14204	0.448734	0.558125	not significant	Human	-	-
Q9BRG1	0.465716	0.0414825	not significant	Human	-	-
Q12765	0.846571	1.17447	not significant	Human	-	-
Q9Y6D6	0.542917	0.200828	not significant	Human	-	-
P04818	1.0952	1.15016	not significant	Human	-	-
Q96JB5	0.424491	0.308884	not significant	Human	-	-
Q8IXQ4	1.63764	1.94115	significant	Human	nuc	-
Q15067	0.231667	0.103198	not significant	Human	-	-
Q9NP84	1.33917	0.670526	not significant	Human	-	-
P23434	-0.461639	0.426322	not significant	Human	-	-
P04424	0.274126	0.11664	not significant	Human	-	-
Q147X3	1.52985	0.460008	not significant	Human	-	-
P06576	0.632728	0.433487	not significant	Human	-	-
O14802	-0.183254	0.137845	not significant	Human	-	-
Q9BZZ5	0.168366	0.350486	not significant	Human	-	-
Q86TU7	0.383736	0.307474	not significant	Human	-	-
Q12979	0.409651	0.338128	not significant	Human	-	-
Q16537	-0.344313	0.491989	not significant	Human	-	-
P30825	0.656157	0.277905	not significant	Human	-	-
Q14439	-0.634603	0.509379	not significant	Human	-	-
Q6FI81	0.511195	0.659854	not significant	Human	-	-
P18031	0.741336	0.599052	not significant	Human	-	-
Q15012	0.739918	0.348267	not significant	Human	-	-
Q8NFH4	0.973993	1.72885	not significant	Human	-	-
P06400	0.843755	0.724747	not significant	Human	-	-
Q9H4G0	0.810987	0.381313	not significant	Human	-	-
Q8NC96	0.48701	0.439036	not significant	Human	-	-
O43432	0.714856	0.540089	not significant	Human	-	cyto_hvi
P10599	0.151178	0.205856	not significant	Human	-	-
Q8N3U4	0.99761	0.896897	not significant	Human	-	-
P46926	-0.453763	0.646528	not significant	Human	-	-
Q9BQC3	-0.651568		not significant	Human	-	-
Q9HBL0	0.0723789	0.0184611	not significant	Human	-	-
Q01130	1.2322	0.213886	not significant	Human	-	-
Q8TD19	0.543905	0.482164	not significant	Human	-	-
P46783	-0.025235	0.0732875	not significant	Human	-	-
Q8IWA0	-0.556933	1.00928	not significant	Human	-	-
P16035	0.734004	1.60632	not significant	Human	-	-
P52306	1.04999	1.08547	not significant	Human	-	-
P10301	-0.58647	1.34557	not significant	Human	-	-
Q13242	0.616529	0.930645	not significant	Human	-	-
Q5VZL5	0.481634	0.144728	not significant	Human	-	nuc_hvi
O43447	0.221549	0.188293	not significant	Human	-	nuc_hvi
O95155	0.529854	0.520271	not significant	Human	-	-
Q9UNE7	0.810242	1.49892	not significant	Human	-	-
P35269	0.363998	0.193534	not significant	Human	-	-
P42766	-0.239	0.801106	not significant	Human	-	-
Q12797	0.0629796	0.101019	not significant	Human	-	-
O96013	0.579889	0.454544	not significant	Human	-	-
Q9Y2G5	0.451623	0.334236	not significant	Human	-	-
Q15185	0.236565	0.268067	not significant	Human	-	nuc_hvi
Q8NBF6	0.829125	0.386098	not significant	Human	-	-
P08133	0.515303	0.568764	not significant	Human	-	-
Q15043	0.391583	0.283561	not significant	Human	-	-
Q09161	0.480315	1.06152	not significant	Human	-	-
P86790	0.54176	0.723813	not significant	Human	-	-
P37173	1.2535	0.541143	not significant	Human	-	-
P19174	0.830739	1.02191	not significant	Human	-	-
Q5TDH0	-0.0972537	0.013001	not significant	Human	-	-
Q14257	0.807315	0.671147	not significant	Human	-	-
Q8TBC4	0.898985	0.451546	not significant	Human	-	-
P78357	0.103621	0.0783096	not significant	Human	-	-
Q9NRF9	0.560481	0.292991	not significant	Human	-	-
Q9H267	0.843929	0.611262	not significant	Human	-	-
P67775	0.0817609	0.0280214	not significant	Human	-	-
Q13459	0.697727	0.750438	not significant	Human	-	-
Q9H173	2.03903	1.04969	not significant	Human	-	-
Q9H2U1	0.432849	0.412215	not significant	Human	-	-
Q53GS9	0.335013	0.311036	not significant	Human	-	nuc_hvi
Q8N543	-0.403554	0.110974	not significant	Human	-	-
Q15369	0.689177	0.306071	not significant	Human	-	-
P69905	0.514644	0.391741	not significant	Human	-	-
Q6Y7W6	0.590498	0.235602	not significant	Human	-	cyto_hvi
Q9P2T1	0.784383	0.332583	not significant	Human	-	-
Q9Y3X0	0.874171	0.0862639	not significant	Human	-	-
P06753	0.452544	0.205396	not significant	Human	-	-
Q4V328	1.34974	0.595422	not significant	Human	-	-
A6NDU8	1.52762	0.359219	not significant	Human	-	-
Q13895	0.522274	0.438258	not significant	Human	-	nuc_hvi
P05121	0.803842	0.757409	not significant	Human	-	-
Q71RC2	1.72141	1.5532	significant	Human	nuc	-
Q9Y696	0.0527665	0.0748576	not significant	Human	-	-
P52272	0.0894368	0.0538643	not significant	Human	-	cyto_hvi
P49716	0.446452	0.0692481	not significant	Human	-	cyto_hvi
P50995	0.725002	0.800402	not significant	Human	-	-
Q9H3K2	0.942743	0.42743	not significant	Human	-	-
Q9Y2I8	0.841148	0.646034	not significant	Human	-	-
P31150	0.473924	0.59481	not significant	Human	-	-
Q9NUI1	0.385146	0.367123	not significant	Human	-	-
Q9NVZ3	0.462601	0.489959	not significant	Human	-	cyto_hvi
O00399	0.588492	0.221379	not significant	Human	-	-
Q01581	0.640942	0.364679	not significant	Human	-	-
P51809	-0.296086	0.429933	not significant	Human	-	-
Q8N9N8	-0.921742	0.78487	not significant	Human	-	-
Q9NVH2	2.1319	0.453672	not significant	Human	-	-
P29218	0.169353	0.130259	not significant	Human	-	-
O43823	-0.337086	0.841669	not significant	Human	-	nuc_hvi
Q6NUQ4	0.564342	0.725568	not significant	Human	-	-
P06733	0.176994	0.162566	not significant	Human	-	-
P40939	0.405242	0.836338	not significant	Human	-	-
Q86UU0	0.546455	0.209687	not significant	Human	-	-
Q15008	-0.139911	0.284002	not significant	Human	-	-
Q8IWB7	0.870924	0.534185	not significant	Human	-	-
E9PRG8	0.0777325	0.1284	not significant	Human	-	-
Q9BWU0	0.063101	0.11134	not significant	Human	-	-
Q6NUM9	0.0719305	0.00477823	not significant	Human	-	-
Q96EI5	0.203462		not significant	Human	-	-
P68133	0.538665	0.214432	not significant	Human	-	-
Q96QR8	0.0734441	0.108004	not significant	Human	-	-
O15042	-0.425041	0.327716	not significant	Human	-	cyto_hvi
Q9UH62	0.419634	0.186777	not significant	Human	-	cyto_hvi
Q86YS6	0.0517665	0.180833	not significant	Human	-	-
Q05048	0.169012	0.0370538	not significant	Human	-	-
Q8IWV7	0.462228	0.284534	not significant	Human	-	-
Q9NZQ7	1.08973	0.691495	not significant	Human	-	-
O43491	0.275609	0.300575	not significant	Human	-	-
P46734	0.167584	0.155234	not significant	Human	-	-
Q96S52	-0.304463	0.301905	not significant	Human	-	-
O95140	0.0318365	0.0372719	not significant	Human	-	-
P49768	1.27979	0.286863	not significant	Human	-	-
O14684	0.774706	0.411635	not significant	Human	-	-
Q13190	0.514243	0.473999	not significant	Human	-	-
P43243	-0.130587	0.34927	not significant	Human	-	both_hvi
O43660	-0.441635	0.841325	not significant	Human	-	-
Q9Y3D0	1.33987	0.809041	not significant	Human	-	-
Q13112	0.43321	0.59926	not significant	Human	-	nuc_hvi
Q9UBF8	0.506742	0.470481	not significant	Human	-	-
Q7Z3U7	0.989324	0.913212	not significant	Human	-	-
Q9Y673	0.0718531	0.0383819	not significant	Human	-	-
P49137	0.465751	0.622966	not significant	Human	-	-
P68371	1.13384	1.24494	not significant	Human	-	-
P04150	-0.0621763	0.232629	not significant	Human	-	cyto_hvi
P17275	0.790142	1.29966	not significant	Human	-	nuc_hvi
Q9UK41	0.513512	0.584303	not significant	Human	-	-
Q14137	0.478103	0.908554	not significant	Human	-	-
Q9H1Y0	1.3977	2.02081	significant	Human	nuc	-
P35250	-0.0757332	0.204076	not significant	Human	-	-
Q7Z3B1	-1.59523	0.96421	not significant	Human	-	-
Q9H553	1.3976	0.946649	not significant	Human	-	nuc_hvi
Q16543	0.124649	0.100977	not significant	Human	-	-
Q92522	0.235881	0.177184	not significant	Human	-	-
P55786	0.503804	0.258172	not significant	Human	-	-
Q8IVD9	0.210891	0.333723	not significant	Human	-	-
Q10471	0.0447241	0.0712311	not significant	Human	-	-
P62995	0.951362	0.55407	not significant	Human	-	cyto_hvi
P49755	0.00328272	0.024506	not significant	Human	-	-
Q5T7M9	1.39374	0.407912	not significant	Human	-	-
P21266	1.0303	1.18974	not significant	Human	-	-
P07305	-0.00250469	0.00576648	not significant	Human	-	cyto_hvi
O75746	0.317807	0.303033	not significant	Human	-	-
O43293	0.201257	0.130492	not significant	Human	-	cyto_hvi
P57772	-0.530389	0.644375	not significant	Human	-	-
P18669	0.422658	0.644021	not significant	Human	-	-
P07311	1.08755	0.398747	not significant	Human	-	-
P35580	0.514661	0.453601	not significant	Human	-	-
Q9H3Z4	1.32166	0.62054	not significant	Human	-	-
Q9NTI5	-0.0342305	0.18633	not significant	Human	-	cyto_hvi
P48729	0.495833	0.541567	not significant	Human	-	cyto_hvi
Q8NDH3	0.0936442	0.0555305	not significant	Human	-	-
Q9BWD1	0.861955	0.285646	not significant	Human	-	-
Q8NEZ2	0.184377	0.110727	not significant	Human	-	-
Q16774	1.17161	0.66507	not significant	Human	-	-
Q9NW68	0.592359	0.315416	not significant	Human	-	-
P63165	0.504436	0.944045	not significant	Human	-	-
P62136	-0.0687416	0.142082	not significant	Human	-	-
Q9Y277	0.0240068	0.0522753	not significant	Human	-	-
Q96TA2	0.743137	0.780659	not significant	Human	-	-
Q8N8S7	0.17076	0.137329	not significant	Human	-	-
Q06278	0.87355	0.42983	not significant	Human	-	-
Q9UPN3	0.705881	0.930544	not significant	Human	-	-
Q4G0J3	-0.374453	1.11191	not significant	Human	-	nuc_hvi
P49590	0.605587	0.906149	not significant	Human	-	nuc_hvi
Q13451	0.0395377	0.0648892	not significant	Human	-	cyto_hvi
O75396	0.46714	0.425037	not significant	Human	-	-
P13674	-0.652011	0.493162	not significant	Human	-	-
Q9Y282	0.781253	0.724599	not significant	Human	-	-
Q15276	0.493068	0.200131	not significant	Human	-	-
O43292	0.741235	0.261271	not significant	Human	-	-
Q9P246	-0.233791	0.324412	not significant	Human	-	cyto_hvi
Q9Y244	0.545503	0.0839427	not significant	Human	-	-
Q16576	-0.0131626	0.0241229	not significant	Human	-	-
Q9BRT6	0.0308635	0.00760942	not significant	Human	-	-
Q9BW19	0.872645	0.684797	not significant	Human	-	both_hvi
P62312	-0.212946	0.349026	not significant	Human	-	nuc_hvi
Q9NR45	1.08943	1.1232	not significant	Human	-	-
P17252	0.821441	0.40271	not significant	Human	-	-
Q9UHQ4	0.648708	0.240135	not significant	Human	-	-
P82912	0.674577	0.46818	not significant	Human	-	-
Q6P1N9	0.832772	0.31538	not significant	Human	-	-
P55060	0.781656	0.67541	not significant	Human	-	-
Q9NR46	1.07822	0.623829	not significant	Human	-	-
P55072	-0.638195	0.807349	not significant	Human	-	-
Q53T59	0.964124	0.369871	not significant	Human	-	-
Q9UI14	0.355	0.106958	not significant	Human	-	-
Q7Z4G1	-0.176317	0.0628867	not significant	Human	-	-
O75347	0.477639	0.325485	not significant	Human	-	-
O95817	0.300279	0.205576	not significant	Human	-	-
O43395	0.141641	0.14161	not significant	Human	-	nuc_hvi
P36543	0.643361	1.5278	not significant	Human	-	-
P04632	0.442488	0.44422	not significant	Human	-	-
Q07954	0.505406	0.554385	not significant	Human	-	-
P20618	0.183984	0.122861	not significant	Human	-	-
O94763	0.59969	0.405813	not significant	Human	-	-
Q9BV38	1.0966	2.60917	significant	Human	nuc	-
P43304	0.251266	0.188848	not significant	Human	-	-
Q99808	0.947974	0.829452	not significant	Human	-	-
Q13823	-0.313432	0.666366	not significant	Human	-	both_hvi
P39748	0.482531	0.268201	not significant	Human	-	cyto_hvi
Q9BY42	0.708949	0.925301	not significant	Human	-	-
Q13057	-0.0758173	0.258374	not significant	Human	-	-
Q92665	-0.0431602	0.346689	not significant	Human	-	both_hvi
P36969	-0.110148	0.142008	not significant	Human	-	-
Q96JH7	0.780893	1.44101	not significant	Human	-	cyto_hvi
Q15814	2.08983	0.6534	not significant	Human	-	-
Q13043	1.08948	0.772254	not significant	Human	-	-
Q6NYC1	1.17831	0.705488	not significant	Human	-	both_hvi
O15294	0.100646	0.103211	not significant	Human	-	-
Q14185	0.754854	0.806312	not significant	Human	-	-
Q9NZV1	0.986049	0.43416	not significant	Human	-	-
O96028	0.572642	0.483475	not significant	Human	-	nuc_hvi
Q16763	0.407075	0.288766	not significant	Human	-	-
Q13409	0.134926	0.153794	not significant	Human	-	-
P49748	0.307982	0.361853	not significant	Human	-	-
Q13347	1.03342	1.00005	not significant	Human	-	-
Q99961	0.690103	0.5656	not significant	Human	-	-
Q9BVV7	0.0430992	0.0494684	not significant	Human	-	-
P35611	0.309865	0.885891	not significant	Human	-	-
P49356	1.40569	0.723627	not significant	Human	-	-
P50416	0.352705	0.310962	not significant	Human	-	cyto_hvi
Q9UBB4	1.04753	1.11439	not significant	Human	-	-
Q16527	0.193771	0.12767	not significant	Human	-	nuc_hvi
P98175	-0.492561	1.26789	not significant	Human	-	cyto_hvi
O43760	0.855659	0.412741	not significant	Human	-	-
P19022	0.277858	0.297556	not significant	Human	-	-
Q6YN16	0.280829	0.720935	not significant	Human	-	-
Q9Y5M8	0.420122	0.614559	not significant	Human	-	-
Q9P265	0.49135	0.457455	not significant	Human	-	-
O95347	-0.147822	0.231614	not significant	Human	-	-
Q9BXK5	0.713931	0.34164	not significant	Human	-	-
Q9H3K6	2.25199	0.800433	not significant	Human	-	-
P63173	-0.0198457	0.0322045	not significant	Human	-	-
Q9H773	0.381487	0.0379669	not significant	Human	-	-
Q5W0V3	-0.362043	0.424019	not significant	Human	-	-
P07741	0.434487	0.62786	not significant	Human	-	-
A0A0B4J2D5	-0.203051	0.5432	not significant	Human	-	-
P49207	-0.657758	0.505704	not significant	Human	-	-
Q92841	-0.15896	0.375572	not significant	Human	-	-
P12110	0.0451943	0.182431	not significant	Human	-	-
O94874	0.4055	0.58848	not significant	Human	-	-
Q9NUP9	0.233929	0.241654	not significant	Human	-	-
Q13443	-0.0470999	0.026602	not significant	Human	-	-
P33993	-0.229345	0.221987	not significant	Human	-	-
P62263	0.471157	0.311041	not significant	Human	-	-
P15291	0.386825	0.256826	not significant	Human	-	-
Q68CQ4	0.119625	0.109327	not significant	Human	-	both_hvi
Q96CG8	0.0387366	0.0712115	not significant	Human	-	-
O75880	0.207499	0.00793989	not significant	Human	-	cyto_hvi
O00541	-0.355762	1.19068	not significant	Human	-	cyto_hvi
P22626	0.371622	1.00219	not significant	Human	-	cyto_hvi
O94766	0.205181		not significant	Human	-	-
P08729	-0.0841246	0.132907	not significant	Human	-	-
Q86WV6	0.764767	0.489448	not significant	Human	-	-
Q92922	0.488352	1.60144	not significant	Human	-	nuc_hvi
O75131	1.0318	0.925586	not significant	Human	-	-
Q96IJ6	0.676425	0.284784	not significant	Human	-	-
P19404	0.212572	0.1564	not significant	Human	-	-
Q96I51	-0.251608	0.185922	not significant	Human	-	-
P32418	1.98957	0.531617	not significant	Human	-	-
Q9GZQ3	0.951441	0.337564	not significant	Human	-	-
Q8NC42	0.108943	0.105377	not significant	Human	-	-
P36873	0.575824	1.37244	not significant	Human	-	-
O75083	0.479672	1.11195	not significant	Human	-	cyto_hvi
Q9UHB9	0.679609	0.75751	not significant	Human	-	-
P29992	0.235717	0.204407	not significant	Human	-	-
Q96KR1	0.489231	1.51614	not significant	Human	-	-
Q04637	0.592796	0.570828	not significant	Human	-	-
P46821	0.512352	0.477209	not significant	Human	-	-
Q9UIJ7	-0.0490642	0.0673533	not significant	Human	-	-
Q9Y5Q9	0.819638	0.631244	not significant	Human	-	-
P30533	0.576491	0.388609	not significant	Human	-	-
Q9UHD2	1.43357	0.562095	not significant	Human	-	-
P19387	0.261707	1.42587	not significant	Human	-	-
Q8N5C6	0.776147	1.17319	not significant	Human	-	nuc_hvi
Q8N5K1	0.858325	0.567013	not significant	Human	-	-
Q6DKJ4	0.763566	0.379845	not significant	Human	-	-
Q9Y6E2	1.00901	0.616484	not significant	Human	-	-
Q92609	0.899912	0.909987	not significant	Human	-	cyto_hvi
Q96CB8	0.309985	0.133862	not significant	Human	-	both_hvi
P49810	3.10213		not significant	Human	-	-
Q9BWM7	0.482087	0.292165	not significant	Human	-	-
Q92797	0.657929	0.658341	not significant	Human	-	-
O75494	0.954359	1.40733	not significant	Human	-	both_hvi
P04899	0.198135	0.880183	not significant	Human	-	-
P16615	0.428879	0.452952	not significant	Human	-	-
O60613	0.953869	0.578316	not significant	Human	-	-
Q8IZ21	-0.32925		not significant	Human	-	-
Q8N0X7	0.303822	0.315541	not significant	Human	-	-
Q14697	0.297034	0.30337	not significant	Human	-	-
P0DP91	0.491065	1.41116	not significant	Human	-	-
O95630	-0.176976	0.31695	not significant	Human	-	-
P18124	0.401698	0.875506	not significant	Human	-	-
Q9HCS7	-0.727242	0.886296	not significant	Human	-	-
Q13505	0.910618	3.37467	not significant	Human	-	-
O60573	0.632761	0.46502	not significant	Human	-	-
Q9H3F6	0.329422	0.323028	not significant	Human	-	-
Q96E11	0.445649	0.312004	not significant	Human	-	-
Q9H9B4	0.517416	0.367892	not significant	Human	-	-
Q9H7D0	0.640769	0.852342	not significant	Human	-	-
Q9UPN7	0.68531	0.132285	not significant	Human	-	-
Q15283	0.82174	0.673978	not significant	Human	-	-
Q7Z4V5	0.993527	0.417425	not significant	Human	-	-
O95169	1.13483	0.347078	not significant	Human	-	-
Q92575	0.456521	0.148715	not significant	Human	-	-
Q8WWM7	0.24365	0.296155	not significant	Human	-	cyto_hvi
O95249	0.160923	0.0720002	not significant	Human	-	-
Q9Y5J7	-0.400287		not significant	Human	-	-
P61960	1.06998	0.479548	not significant	Human	-	-
P52907	0.818168	0.677736	not significant	Human	-	-
Q8NI36	0.687724	0.518203	not significant	Human	-	-
P49915	0.27364	0.272964	not significant	Human	-	-
Q9UPQ7	1.52111	0.645593	not significant	Human	-	cyto_hvi
O94826	0.768348	0.881369	not significant	Human	-	-
Q15041	-0.945955	0.840059	not significant	Human	-	-
Q9NUQ8	0.667563	0.63658	not significant	Human	-	cyto_hvi
Q9H8H0	-0.176505	0.264376	not significant	Human	-	-
Q9Y3D9	-0.468743	0.811394	not significant	Human	-	cyto_hvi
O75964	1.50847	0.617085	not significant	Human	-	-
Q99873	-1.06443	1.99601	significant	Human	cyto	-
Q3LXA3	0.716116	0.157547	not significant	Human	-	-
P54886	-0.721099	1.59493	not significant	Human	-	-
Q9Y223	0.671818	0.918253	not significant	Human	-	-
Q9Y316	-0.0544038	0.0677279	not significant	Human	-	-
Q9NR28	0.597629	0.465979	not significant	Human	-	-
Q8NFC6	0.580322	0.654981	not significant	Human	-	-
Q7Z7F7	1.64914	0.26049	not significant	Human	-	-
Q63HN8	0.190238	0.220916	not significant	Human	-	-
P56199	0.0463052	0.178005	not significant	Human	-	-
Q6UWJ1	1.35817	0.296867	not significant	Human	-	-
Q9H4A4	0.649517	0.735797	not significant	Human	-	-
Q6UW02	0.701961	0.589341	not significant	Human	-	-
Q9H307	-0.220164	0.388972	not significant	Human	-	nuc_hvi
Q9NPD3	0.125809	0.134377	not significant	Human	-	nuc_hvi
Q9BPX3	0.267764	0.461291	not significant	Human	-	-
P15954	0.956479	0.200902	not significant	Human	-	-
Q9H5N1	1.75122	0.616733	not significant	Human	-	-
Q9Y4Z0	-0.313153	0.539219	not significant	Human	-	nuc_hvi
Q12965	1.04646	0.986234	not significant	Human	-	-
P60866	-0.696713	1.16529	not significant	Human	-	-
Q53LP3	-0.0268115	0.104875	not significant	Human	-	cyto_hvi
P49767	0.220319	0.100282	not significant	Human	-	-
Q14527	1.33207	0.980793	not significant	Human	-	-
P67870	-0.079879	0.155614	not significant	Human	-	-
Q92643	1.2374	0.293208	not significant	Human	-	-
Q9GZP4	-0.923585	1.30876	not significant	Human	-	-
Q9H9A6	0.560949	0.5148	not significant	Human	-	-
Q9Y2Q9	0.312474	0.156421	not significant	Human	-	-
Q16629	1.2912	0.185944	not significant	Human	-	cyto_hvi
Q9Y448	1.08763	0.486993	not significant	Human	-	-
O00571	0.172317	0.0803051	not significant	Human	-	both_hvi
Q9NPJ3	0.903927	0.258653	not significant	Human	-	-
Q15643	1.46698	0.650195	not significant	Human	-	cyto_hvi
O95149	-0.106259	0.133585	not significant	Human	-	cyto_hvi
Q13485	-0.258811	0.129179	not significant	Human	-	-
P53999	0.572929	0.27086	not significant	Human	-	-
Q9UBS4	-0.194596	0.14993	not significant	Human	-	-
Q8N6T3	0.920805	0.51129	not significant	Human	-	-
Q8N999	0.923977	0.828502	not significant	Human	-	-
P27635	0.0931357	0.0854562	not significant	Human	-	-
Q92499	0.13575	0.223413	not significant	Human	-	-
Q9P035	0.0428622	0.0251667	not significant	Human	-	-
Q9BUT1	1.06428	1.42255	significant	Human	nuc	-
Q92620	0.578672	0.856557	not significant	Human	-	cyto_hvi
Q7L5D6	-0.858237	1.40398	not significant	Human	-	-
Q9UI10	0.56599	2.53149	not significant	Human	-	-
Q86V21	0.963154	0.721119	not significant	Human	-	cyto_hvi
O94979	0.588505	0.930482	not significant	Human	-	cyto_hvi
Q9UL15	0.794553	1.162	not significant	Human	-	-
P49643	0.445179	0.85456	not significant	Human	-	cyto_hvi
Q9H330	-0.767524	0.98202	not significant	Human	-	-
P33176	0.562966	0.840322	not significant	Human	-	-
Q96EK6	0.638972	0.512938	not significant	Human	-	-
Q08722	0.444416	1.23906	not significant	Human	-	-
Q9H0P0	1.29211	1.20701	not significant	Human	-	-
Q01518	0.903298	1.39365	not significant	Human	-	-
Q9NRX2	0.431779	0.381336	not significant	Human	-	-
P23219	0.586993	0.368273	not significant	Human	-	-
Q9Y383	0.835417	0.810593	not significant	Human	-	-
P50748	0.389998	0.709457	not significant	Human	-	-
O60343	1.44628	0.12028	not significant	Human	-	-
P78527	-0.558213	0.957823	not significant	Human	-	-
Q9H5V9	0.947315	1.46225	not significant	Human	-	-
Q86Y56	1.41387	0.576814	not significant	Human	-	cyto_hvi
Q8WUD4	0.392547	0.124457	not significant	Human	-	nuc_hvi
Q8TD16	1.0465	0.614067	not significant	Human	-	-
Q13530	0.574793	0.0254822	not significant	Human	-	-
Q13613	0.424078	0.593511	not significant	Human	-	-
O75150	0.00392042	0.0340812	not significant	Human	-	both_hvi
P18583	-0.0823957	0.112602	not significant	Human	-	-
P51159	1.52268	0.727997	not significant	Human	-	-
Q8TD55	0.904458	0.414606	not significant	Human	-	-
Q8IXI2	0.477891	0.0575876	not significant	Human	-	-
Q8IXI1	0.934537	0.484164	not significant	Human	-	-
Q96DE0	1.23276	0.661167	not significant	Human	-	-
Q9H3U1	0.366785	0.449864	not significant	Human	-	-
Q9Y295	-0.140101	0.132966	not significant	Human	-	-
P09874	0.809721	2.11887	not significant	Human	-	both_hvi
O43929	0.0317614	0.0725655	not significant	Human	-	-
Q9Y6B6	0.653014	0.855272	not significant	Human	-	-
P37235	1.33167	0.418621	not significant	Human	-	-
P55287	0.204294	0.198051	not significant	Human	-	-
P53990	0.605688	0.566478	not significant	Human	-	-
Q9H7Z7	0.326364	0.282806	not significant	Human	-	-
Q9NQP4	0.713379	0.302158	not significant	Human	-	-
Q9BY44	0.629136	0.514048	not significant	Human	-	-
Q71U36	0.6216	0.317083	not significant	Human	-	-
Q9UI26	0.44293	0.368349	not significant	Human	-	-
Q9Y4W2	-0.0107627	0.0283168	not significant	Human	-	nuc_hvi
O15228	0.955354	0.659347	not significant	Human	-	-
O95352	0.419068	0.280742	not significant	Human	-	-
P35232	0.530395	0.387139	not significant	Human	-	-
O60287	1.34604	0.653563	not significant	Human	-	-
P40189	1.13907	0.665527	not significant	Human	-	-
O15270	0.284654	0.206822	not significant	Human	-	-
Q9P0J0	-0.484095	0.653533	not significant	Human	-	-
P62249	0.421562	0.479035	not significant	Human	-	-
Q07020	-0.165823	0.184291	not significant	Human	-	-
O00232	-0.0315826	0.10642	not significant	Human	-	-
O43242	-0.138312	0.262276	not significant	Human	-	-
Q9UPU5	0.611331	0.736699	not significant	Human	-	-
Q13363	0.102831	0.0160234	not significant	Human	-	-
Q8WUA2	-0.564752	1.0176	not significant	Human	-	-
Q15155	-0.0112365	0.448157	not significant	Human	-	-
P46777	0.351857	0.640146	not significant	Human	-	-
Q9UKV8	0.414086	0.703475	not significant	Human	-	cyto_hvi
Q15149	0.629744	0.530417	not significant	Human	-	-
P38646	0.307778	0.262617	not significant	Human	-	-
P55061	-0.0334455	0.117501	not significant	Human	-	-
Q12824	0.375458	0.319808	not significant	Human	-	nuc_hvi
Q5EBL4	0.537681	0.0759989	not significant	Human	-	-
Q15365	0.178966	0.32209	not significant	Human	-	-
O00423	0.497054	0.30037	not significant	Human	-	-
P29084	0.322717	0.0882719	not significant	Human	-	-
Q9NWQ8	0.859644	0.924342	not significant	Human	-	-
Q9C0J8	0.149862	0.205458	not significant	Human	-	both_hvi
Q9BUR5	-0.105049	0.122451	not significant	Human	-	-
Q460N5	1.00824	1.37339	significant	Human	nuc	cyto_hvi
P11498	-0.248		not significant	Human	-	-
Q9UEY8	0.384648	0.462044	not significant	Human	-	-
Q9BQ24	-0.682587	0.632317	not significant	Human	-	-
Q9P0P0	1.0591	0.47362	not significant	Human	-	-
Q9Y3B7	0.485197	0.283507	not significant	Human	-	cyto_hvi
O94760	0.142019	0.0655467	not significant	Human	-	-
Q07065	0.0270598	0.0571259	not significant	Human	-	cyto_hvi
O00400	0.332045	0.0825758	not significant	Human	-	-
P61916	1.19236	1.17924	not significant	Human	-	-
Q96KB5	0.70176	0.557932	not significant	Human	-	-
Q9Y6M7	1.07099	0.767814	not significant	Human	-	-
Q16539	0.696995	0.784833	not significant	Human	-	cyto_hvi
Q9NX24	-0.317124	0.0318242	not significant	Human	-	-
P05114	0.464785	1.0854	not significant	Human	-	nuc_hvi
Q16881	0.304869	0.354084	not significant	Human	-	-
O75380	0.956862	0.537146	not significant	Human	-	-
Q9UFG5	-0.31245	0.29652	not significant	Human	-	-
Q6UXN9	0.629047	0.784084	not significant	Human	-	-
O43592	0.676495	0.427392	not significant	Human	-	-
Q9Y303	0.429512	0.209649	not significant	Human	-	-
P47897	0.886768	0.828374	not significant	Human	-	-
P62745	-0.420253	0.550898	not significant	Human	-	-
P39687	0.657004	0.534622	not significant	Human	-	-
P48059	-0.069297	0.0654376	not significant	Human	-	-
O00592	0.0806434	0.0424205	not significant	Human	-	-
Q8NHH9	0.306087	0.335712	not significant	Human	-	-
Q16186	-0.034419	0.126252	not significant	Human	-	-
P08174	0.486895	1.7094	not significant	Human	-	-
Q9H7F0	0.888426	0.677767	not significant	Human	-	-
P21283	1.22322	0.694502	not significant	Human	-	-
P98194	0.341373	0.324394	not significant	Human	-	-
Q13765	0.200087	0.156443	not significant	Human	-	-
Q14151	1.15227	1.4904	significant	Human	nuc	-
Q9NRK6	0.714311	0.614458	not significant	Human	-	-
Q92576	0.573033	0.512714	not significant	Human	-	-
Q99643	3.89198		not significant	Human	-	-
P62491	0.61217	0.688854	not significant	Human	-	-
P09038	0.231527	0.341899	not significant	Human	-	-
O95295	0.503471	0.102689	not significant	Human	-	-
Q96NT0	0.837384	0.62184	not significant	Human	-	-
Q13619	0.0104514	0.0270833	not significant	Human	-	-
Q15629	0.334468	0.619044	not significant	Human	-	-
P25686	0.413861	0.366435	not significant	Human	-	-
P62834	0.213778	0.224104	not significant	Human	-	-
Q99615	0.749954	0.818454	not significant	Human	-	-
Q9UL33	1.33142	0.822929	not significant	Human	-	-
Q15417	0.029263	0.0671208	not significant	Human	-	-
Q99805	0.457225	0.273369	not significant	Human	-	-
Q86WR0	0.543278	0.260492	not significant	Human	-	-
Q86V48	0.377236	0.31127	not significant	Human	-	-
O14497	0.319674	0.287019	not significant	Human	-	nuc_hvi
P51991	0.420666	1.15012	not significant	Human	-	-
P11310	0.872861	0.637248	not significant	Human	-	-
Q96AM1	-0.148785	0.379494	not significant	Human	-	-
Q15811	0.478433	0.559422	not significant	Human	-	-
Q9NP72	1.00403	0.812665	not significant	Human	-	-
Q15370	-0.321702	0.365541	not significant	Human	-	-
O00622	0.764377	1.63693	not significant	Human	-	-
O00754	0.176589	0.0908372	not significant	Human	-	-
Q6ZXV5	0.279969	0.33574	not significant	Human	-	-
Q02880	-0.214444	0.00662571	not significant	Human	-	nuc_hvi
Q00059	0.093171	0.141233	not significant	Human	-	-
Q14258	0.302968	0.31748	not significant	Human	-	cyto_hvi
Q9NUY8	0.84537	0.594898	not significant	Human	-	-
Q16836	0.347534	0.273524	not significant	Human	-	-
Q9NXE4	0.703548	1.01873	not significant	Human	-	-
Q9H6X2	0.28576	0.172759	not significant	Human	-	-
Q9UHN6	0.367292	0.294151	not significant	Human	-	-
Q96PE7	-0.170762	0.246355	not significant	Human	-	-
P49754	0.195091	0.138874	not significant	Human	-	-
Q9Y2H6	0.420518	0.35929	not significant	Human	-	-
Q53GS7	1.32704	1.1802	not significant	Human	-	-
Q13126	-0.282889	0.0859399	not significant	Human	-	-
Q9BQB6	0.216613	0.0159228	not significant	Human	-	-
P35606	0.776598	0.487134	not significant	Human	-	-
P49585	0.440756	0.305935	not significant	Human	-	-
Q96EV8	1.22839	0.522327	not significant	Human	-	-
Q9BQG0	0.471092	0.572241	not significant	Human	-	nuc_hvi
Q15428	0.55506	0.321206	not significant	Human	-	-
P78346	-0.390043	0.826152	not significant	Human	-	-
O95999	1.3426	0.523279	not significant	Human	-	-
Q9H3P2	-1.0446	1.99798	significant	Human	cyto	cyto_hvi
P53611	0.625171	0.146555	not significant	Human	-	-
Q9Y3D6	-0.32375	0.28681	not significant	Human	-	-
P16333	0.898054	0.7704	not significant	Human	-	-
O15212	0.0703722	0.00110237	not significant	Human	-	-
Q15738	0.241151	0.318323	not significant	Human	-	-
Q14008	0.421271	0.809428	not significant	Human	-	-
Q15404	0.112095	0.0174272	not significant	Human	-	-
P63098	1.10735	0.396358	not significant	Human	-	-
Q9Y3T9	0.518169	0.502571	not significant	Human	-	nuc_hvi
Q9NVI7	0.554023	0.791561	not significant	Human	-	-
O60507	-0.342861	0.15658	not significant	Human	-	-
Q9NT62	-1.15637	1.77869	significant	Human	cyto	-
Q15750	0.749271	0.336036	not significant	Human	-	-
Q9H6H4	0.933225	1.14223	not significant	Human	-	-
O75446	-0.332815	0.566806	not significant	Human	-	nuc_hvi
Q9BYD6	0.734595	0.859899	not significant	Human	-	cyto_hvi
Q92544	0.0494451	0.013651	not significant	Human	-	-
O95394	1.39116	1.26072	not significant	Human	-	nuc_hvi
P42704	0.439295	0.419293	not significant	Human	-	cyto_hvi
O14974	0.437461	0.963835	not significant	Human	-	-
P00390	-0.255568	0.370854	not significant	Human	-	-
Q6UWE0	1.28551	0.442426	not significant	Human	-	-
O43772	0.0803237	0.0546671	not significant	Human	-	-
P00558	0.493622	0.647322	not significant	Human	-	-
P20674	0.267475	0.0468975	not significant	Human	-	-
Q9Y3R5	0.874688	0.357679	not significant	Human	-	-
O43314	0.503972	0.147958	not significant	Human	-	-
Q9BZE1	0.72579	0.514181	not significant	Human	-	-
Q96GF1	-0.559339	0.567593	not significant	Human	-	-
O75436	0.704803	0.475584	not significant	Human	-	-
P61758	0.401735	0.322267	not significant	Human	-	-
P51531	-0.00686063	0.0165913	not significant	Human	-	nuc_hvi
Q15004	1.58248	0.73984	not significant	Human	-	-
P36551	1.27623	0.442288	not significant	Human	-	-
Q6ZS17	1.31048	0.957089	not significant	Human	-	-
Q9Y4A5	0.843882	0.543588	not significant	Human	-	-
O14683	0.167856	0.22227	not significant	Human	-	-
Q8IZ83	1.12217	0.454457	not significant	Human	-	-
Q9UJ70	1.01612	0.438717	not significant	Human	-	-
Q13867	0.391194	0.0739417	not significant	Human	-	nuc_hvi
O94855	0.577199	0.497374	not significant	Human	-	-
Q9BXJ9	0.510869	0.604552	not significant	Human	-	-
Q9UQ80	-0.171707	0.0884776	not significant	Human	-	-
Q8N5N7	0.442222	0.0155509	not significant	Human	-	-
Q9NVX2	-0.0489681	0.192657	not significant	Human	-	-
Q14728	0.0456709	0.0506329	not significant	Human	-	-
Q8TF05	1.32707	0.651884	not significant	Human	-	-
P07437	0.530622	0.820385	not significant	Human	-	-
P37275	0.592695	0.189713	not significant	Human	-	-
Q16739	2.7334	1.2559	not significant	Human	-	-
Q6NXT6	-1.05758		not significant	Human	-	-
Q9UHY1	0.353498	0.205579	not significant	Human	-	-
Q14146	0.363778	0.15129	not significant	Human	-	-
P02545	0.494637	0.983902	not significant	Human	-	-
O95260	2.27235	0.894844	not significant	Human	-	-
Q99700	0.699187	1.23877	not significant	Human	-	cyto_hvi
Q96A49	0.108328	0.126387	not significant	Human	-	-
O14874	0.425058	0.548824	not significant	Human	-	-
Q96EE3	0.47335	2.15665	not significant	Human	-	-
Q1KMD3	0.0911227	0.196558	not significant	Human	-	-
P58335	0.00895557	0.041557	not significant	Human	-	-
P09104	0.252277	0.399483	not significant	Human	-	-
P34949	1.29659	0.864884	not significant	Human	-	-
Q01968	0.268969	0.244837	not significant	Human	-	nuc_hvi
Q92896	-0.231076	0.251289	not significant	Human	-	-
P10515	-0.0632466	0.076305	not significant	Human	-	-
Q9NZD2	1.24473	0.468377	not significant	Human	-	-
Q9H4I9	0.551833	0.232897	not significant	Human	-	-
Q9NUG6	0.90341	0.66479	not significant	Human	-	-
Q16204	0.648313	0.34139	not significant	Human	-	-
Q00587	0.247871	0.199611	not significant	Human	-	-
P40261	0.439322	0.287465	not significant	Human	-	-
Q9BW83	0.693598	0.382623	not significant	Human	-	-
Q00325	0.163657	0.309035	not significant	Human	-	-
Q9H0S4	0.0422359	0.0280976	not significant	Human	-	nuc_hvi
P61221	0.0763833	0.0875709	not significant	Human	-	-
Q9BZJ0	-0.393602	0.670187	not significant	Human	-	cyto_hvi
Q15056	1.28907	1.22397	not significant	Human	-	-
P05106	0.947197	0.564379	not significant	Human	-	-
Q7Z5K2	0.48867	0.374023	not significant	Human	-	-
Q9BS40	2.12102	0.341536	not significant	Human	-	-
Q96PU4	1.87454	0.510898	not significant	Human	-	nuc_hvi
Q08623	-0.132859	0.349435	not significant	Human	-	-
Q6NUK1	0.384546	0.396387	not significant	Human	-	-
P29536	1.44877	1.12707	not significant	Human	-	-
Q9HAV0	0.295635	0.467311	not significant	Human	-	nuc_hvi
Q08170	0.0973316	0.0352464	not significant	Human	-	both_hvi
P61019	0.427366	0.436808	not significant	Human	-	-
Q13442	-0.767237	0.863167	not significant	Human	-	-
P55036	-0.0160619	0.0358911	not significant	Human	-	-
Q9BVK6	0.314885	0.303079	not significant	Human	-	-
Q96J84	1.24318	0.846771	not significant	Human	-	-
P52788	0.196534	0.166948	not significant	Human	-	-
P36405	0.234996	0.0956681	not significant	Human	-	-
Q9BPZ3	0.984891	0.704694	not significant	Human	-	-
Q9P0J1	0.767542	0.558624	not significant	Human	-	-
Q8TB52	1.30687	0.518141	not significant	Human	-	-
Q9UMZ2	0.936631		not significant	Human	-	-
Q969H8	-0.123377	0.0267655	not significant	Human	-	-
Q13435	0.49986	0.447243	not significant	Human	-	-
Q05086	0.135142	0.0948269	not significant	Human	-	-
Q01082	0.0659885	0.0308925	not significant	Human	-	-
Q10570	0.369914	0.495365	not significant	Human	-	-
Q9UBX3	1.25538	0.419386	not significant	Human	-	-
O43617	0.0848291	0.0771583	not significant	Human	-	-
Q86TI2	1.0674	0.580172	not significant	Human	-	-
O15498	0.722523	0.411553	not significant	Human	-	-
Q9P287	-0.0624952	0.256762	not significant	Human	-	-
Q96PK6	0.587931	1.51307	not significant	Human	-	nuc_hvi
P02452	-0.968266	0.752942	not significant	Human	-	-
Q92805	1.37569	0.447085	not significant	Human	-	-
Q14789	0.631552	0.387826	not significant	Human	-	-
Q96CS3	0.637384	1.08369	not significant	Human	-	-
Q9NZ01	0.737906	0.497625	not significant	Human	-	-
Q16643	0.422696	0.976314	not significant	Human	-	-
Q5BKZ1	0.688557	0.581072	not significant	Human	-	nuc_hvi
Q5T1M5	0.719707	0.454982	not significant	Human	-	-
Q9C035	0.635936	1.01061	not significant	Human	-	cyto_hvi
P24928	0.0450745	0.136629	not significant	Human	-	-
Q9Y5T5	-0.11005	0.393024	not significant	Human	-	-
Q9BW27	0.756361	0.77815	not significant	Human	-	-
Q9Y5V0	-0.939067	0.914105	not significant	Human	-	-
Q8NBQ5	0.346313	0.179879	not significant	Human	-	-
Q99470	-0.169681	0.124609	not significant	Human	-	cyto_hvi
Q9UBV8	0.789906	0.191742	not significant	Human	-	-
Q99471	0.46485	0.509739	not significant	Human	-	-
Q96QD8	0.695864	0.587221	not significant	Human	-	-
Q9UDY4	0.966468	1.43487	not significant	Human	-	-
Q13084	0.162413	0.149218	not significant	Human	-	-
Q6P2E9	0.850632	1.10477	not significant	Human	-	-
P51571	0.205468	0.544176	not significant	Human	-	-
Q9UNX4	0.445867	0.505351	not significant	Human	-	-
Q8N1F7	0.904876	0.978358	not significant	Human	-	-
Q9Y3Y2	1.50921	2.22382	significant	Human	nuc	-
P50213	0.698193	0.319151	not significant	Human	-	-
Q53H82	0.689999	0.84459	not significant	Human	-	-
P18827	0.14426	0.128579	not significant	Human	-	-
Q9BZQ8	0.444481	0.255898	not significant	Human	-	-
Q9NSC5	0.714474	0.427903	not significant	Human	-	-
Q9NVA2	-0.508374	0.448429	not significant	Human	-	-
Q8N4C8	0.633335	0.672674	not significant	Human	-	nuc_hvi
P25788	-0.305353	0.416053	not significant	Human	-	-
P42574	0.242159	0.0286452	not significant	Human	-	-
Q9BX40	1.53985	0.669484	not significant	Human	-	-
Q12907	0.41227	0.776164	not significant	Human	-	-
P46063	0.426858	1.03231	not significant	Human	-	-
P46736	0.979008	0.363116	not significant	Human	-	-
O75439	0.453745	0.64638	not significant	Human	-	-
Q86YR5	0.564817	0.285432	not significant	Human	-	cyto_hvi
Q9H2U2	0.00590184	0.0108033	not significant	Human	-	-
P30084	1.2152	0.644178	not significant	Human	-	-
Q96N64	1.43325	1.24585	not significant	Human	-	-
Q4L180	0.873676	0.598438	not significant	Human	-	-
Q96A26	0.850327	0.399581	not significant	Human	-	-
Q9GZT3	0.304945	0.193259	not significant	Human	-	cyto_hvi
O60315	0.0225757	0.0422985	not significant	Human	-	nuc_hvi
Q96GA3	0.937851	1.69561	not significant	Human	-	-
P41250	0.13457	0.0898383	not significant	Human	-	-
Q12830	0.470015	0.933357	not significant	Human	-	-
P21964	0.653894	0.809746	not significant	Human	-	-
Q53EP0	-0.0219353	0.0420973	not significant	Human	-	cyto_hvi
Q9UL63	-0.448419	0.755846	not significant	Human	-	-
P62241	0.0856778	0.0873218	not significant	Human	-	-
Q92530	0.449097	0.35148	not significant	Human	-	-
Q5T4B2	0.708134	2.25079	not significant	Human	-	-
A4D1E9	0.398265	0.0648296	not significant	Human	-	-
Q9H6Z4	0.634698	0.81354	not significant	Human	-	-
Q15208	0.207352	0.736236	not significant	Human	-	-
P08237	-0.0260321	0.0439736	not significant	Human	-	-
Q9Y4B5	0.68981	0.447919	not significant	Human	-	-
P07858	0.0452449	0.0620798	not significant	Human	-	-
P45880	-0.287449	0.396545	not significant	Human	-	-
P78362	0.505682	0.544321	not significant	Human	-	cyto_hvi
Q9UI30	0.924934	0.585117	not significant	Human	-	-
Q9H3H3	0.978705	0.419826	not significant	Human	-	-
P42166	0.750452	2.36345	not significant	Human	-	nuc_hvi
O43765	1.63585	0.588783	not significant	Human	-	-
P61011	0.463806	0.659662	not significant	Human	-	-
Q15046	0.622043	0.376234	not significant	Human	-	-
Q13356	0.685081	0.52801	not significant	Human	-	both_hvi
Q9Y4G6	0.0511762	0.0592011	not significant	Human	-	-
Q13510	0.864473	0.810404	not significant	Human	-	-
O75817	-0.900796	1.55983	not significant	Human	-	-
Q6IAA8	0.465996	0.24699	not significant	Human	-	-
O75683	0.402996	0.853062	not significant	Human	-	-
Q5KU26	0.311258	0.176828	not significant	Human	-	-
Q9BZG1	-0.0202572	0.00595919	not significant	Human	-	-
Q7LG56	0.647081	0.0396457	not significant	Human	-	nuc_hvi
Q13557	-0.131733	0.170926	not significant	Human	-	-
O95297	0.380567	0.19299	not significant	Human	-	-
Q6P1A2	0.718391	0.371246	not significant	Human	-	-
Q14CX7	0.459149	0.367373	not significant	Human	-	-
Q86WQ0	1.63558	0.811412	not significant	Human	-	-
Q49AR2	1.23934	0.378244	not significant	Human	-	-
Q8IWZ3	0.457164	0.309856	not significant	Human	-	cyto_hvi
O60826	0.568246	0.389828	not significant	Human	-	-
Q99613	0.714716	0.647832	not significant	Human	-	cyto_hvi
Q9UQB8	0.133355	0.193337	not significant	Human	-	cyto_hvi
P59768	0.0826913	0.0245009	not significant	Human	-	-
P48509	1.01827	0.763754	not significant	Human	-	-
Q9H6Y2	-0.0265426	0.138014	not significant	Human	-	-
P20962	-0.0331738	0.012097	not significant	Human	-	-
P63208	0.0545166	0.0690648	not significant	Human	-	-
O95486	0.906196	0.879565	not significant	Human	-	nuc_hvi
P14618	0.453813	0.323958	not significant	Human	-	-
Q9UQ35	-0.160021	0.249432	not significant	Human	-	-
Q15286	0.0569323	0.0775974	not significant	Human	-	-
Q9P2C4	0.841298	0.417844	not significant	Human	-	-
Q9NZR1	0.613174	0.690848	not significant	Human	-	-
Q6PIU2	0.282117	0.150123	not significant	Human	-	-
P23458	0.703533	0.287433	not significant	Human	-	-
O15439	0.220685	0.245173	not significant	Human	-	-
O75663	0.565843	0.492318	not significant	Human	-	-
Q8NCC3	0.883202	0.400742	not significant	Human	-	-
Q9H9T3	2.51633		not significant	Human	-	-
P37802	0.214824	0.229695	not significant	Human	-	-
Q8WVK2	-0.211737	0.362916	not significant	Human	-	nuc_hvi
Q92974	0.460617	0.475382	not significant	Human	-	cyto_hvi
Q4G0N4	0.415061	0.208649	not significant	Human	-	-
L0R819	0.227115	0.0332209	not significant	Human	-	-
Q86X27	0.0425562	0.158349	not significant	Human	-	-
Q9Y320	-0.405263	0.412638	not significant	Human	-	-
P61254	0.131495	0.144287	not significant	Human	-	-
P98170	2.50208	0.477805	not significant	Human	-	-
P29466	0.302948	0.156183	not significant	Human	-	-
Q9NTK5	0.315873	0.297596	not significant	Human	-	cyto_hvi
P08236	0.502888	0.0403909	not significant	Human	-	-
Q13445	0.763857	0.39203	not significant	Human	-	-
Q9NZM3	-0.0126723	0.141706	not significant	Human	-	-
O95104	-0.174466	0.370223	not significant	Human	-	both_hvi
Q8IY95	0.486582	0.314878	not significant	Human	-	-
Q8WVX9	0.292946	0.323982	not significant	Human	-	-
Q9Y305	0.647456	0.477331	not significant	Human	-	-
Q9HBF4	0.515532	0.111829	not significant	Human	-	-
O95671	1.54893	0.482331	not significant	Human	-	-
Q00653	0.857764	0.754373	not significant	Human	-	-
P13804	0.52639	0.629732	not significant	Human	-	-
Q9BV86	0.308919	0.0151684	not significant	Human	-	-
Q5C9Z4	0.421686	0.220907	not significant	Human	-	both_hvi
O43493	0.267471	0.169741	not significant	Human	-	-
Q9Y4E1	-0.0621898	0.0525143	not significant	Human	-	-
Q9Y287	0.665572	0.960263	not significant	Human	-	-
Q9Y4P8	1.19689	0.427874	not significant	Human	-	-
Q96N67	0.615011	1.83182	not significant	Human	-	-
Q9UDT6	0.61029	0.584969	not significant	Human	-	-
Q9UBF2	0.94342	0.973775	not significant	Human	-	-
Q7L2H7	0.492051	0.647971	not significant	Human	-	-
Q86VP1	0.804032	0.716639	not significant	Human	-	-
Q9UHA3	-0.338091	0.345398	not significant	Human	-	-
Q6YHK3	2.32509	0.496498	not significant	Human	-	-
Q9Y2T2	0.440261	1.69284	not significant	Human	-	-
Q9H0A0	-0.138988	0.322209	not significant	Human	-	nuc_hvi
Q5SSJ5	1.30383	0.864291	not significant	Human	-	-
O14907	0.5843	0.345103	not significant	Human	-	-
Q9NYL9	0.516461	0.7211	not significant	Human	-	-
Q86UK7	0.360543	0.243937	not significant	Human	-	-
Q13637	0.148459	0.0321245	not significant	Human	-	-
Q8NFF5	0.669326	0.479669	not significant	Human	-	-
Q7L0Y3	0.0552964	0.0635837	not significant	Human	-	-
Q08257	0.0988353	0.135942	not significant	Human	-	-
P05091	0.375483	0.33535	not significant	Human	-	-
Q3KQU3	0.510445	0.669283	not significant	Human	-	-
P38936	0.2679	0.200735	not significant	Human	-	cyto_hvi
Q9H0W9	0.490914	0.257509	not significant	Human	-	-
P80723	-0.870159	0.688665	not significant	Human	-	cyto_hvi
P05455	-0.596317	1.05283	not significant	Human	-	-
Q9H0A8	-0.41194	0.22548	not significant	Human	-	-
P83731	-0.267316	0.214998	not significant	Human	-	-
Q7Z4R8	2.07403	0.919728	not significant	Human	-	-
Q9NUL5	0.448964	0.41971	not significant	Human	-	cyto_hvi
P24539	0.400513	0.274137	not significant	Human	-	-
Q9UBB5	0.293435	0.165561	not significant	Human	-	both_hvi
P20337	0.668512	0.14202	not significant	Human	-	-
Q16740	0.69692	0.898704	not significant	Human	-	-
O95487	0.591942	0.621103	not significant	Human	-	-
O94906	0.282303	0.53565	not significant	Human	-	cyto_hvi
Q9BZE4	0.112161	0.223051	not significant	Human	-	both_hvi
Q86SX6	0.494289	0.986228	not significant	Human	-	-
Q86SZ2	0.596274	0.000211298	not significant	Human	-	-
Q8WUY3	2.26408		not significant	Human	-	-
Q9Y6M5	-0.252323	0.392464	not significant	Human	-	-
Q9P0J7	1.78639	0.588903	not significant	Human	-	-
Q6PCE3	-0.200084	0.161232	not significant	Human	-	-
Q71RG4	0.858874		not significant	Human	-	-
P49321	-0.783923	0.932744	not significant	Human	-	-
O43681	0.197386	0.454516	not significant	Human	-	-
P13639	0.445346	0.563181	not significant	Human	-	-
Q7LGC8	-0.124756	0.0275197	not significant	Human	-	-
O60784	1.06084	0.603658	not significant	Human	-	-
Q9Y3P9	0.678671	0.311062	not significant	Human	-	-
O14519	0.912783	0.548411	not significant	Human	-	-
P54802	0.163063	0.0316273	not significant	Human	-	-
P08865	-0.209741	0.291598	not significant	Human	-	-
Q9BVG4	0.325097	0.767939	not significant	Human	-	-
P62701	-0.0106716	0.0613025	not significant	Human	-	-
O95825	0.336925	0.279683	not significant	Human	-	-
Q9H792	0.412161	0.548966	not significant	Human	-	-
P54578	-0.255869	0.170172	not significant	Human	-	-
Q7Z3B4	0.652095	1.05159	not significant	Human	-	-
Q99439	0.587704	0.909948	not significant	Human	-	-
Q96S59	-0.496189	1.36509	not significant	Human	-	-
P61081	0.713458	0.49847	not significant	Human	-	-
A0FGR8	0.546176	0.427531	not significant	Human	-	cyto_hvi
O43670	-0.207657	0.332752	not significant	Human	-	-
Q969Z0	0.705164	0.556486	not significant	Human	-	cyto_hvi
O00267	0.603	0.704123	not significant	Human	-	-
Q6P5R6	0.322427	0.39631	not significant	Human	-	-
Q96JB2	1.42854	1.28148	not significant	Human	-	-
Q9UM00	0.377823	0.486225	not significant	Human	-	-
P00367	0.637443	0.59759	not significant	Human	-	-
P61964	-0.0054687	0.0755934	not significant	Human	-	-
P61247	-0.0660307	0.127938	not significant	Human	-	-
Q9BUH6	0.349307	0.0967171	not significant	Human	-	-
Q12906	0.464934	1.74595	not significant	Human	-	-
Q9Y2Y0	0.00736187	0.0187892	not significant	Human	-	-
Q9BUJ2	0.226865	0.27736	not significant	Human	-	-
O43567	-0.30974	0.443983	not significant	Human	-	-
P35914	0.478999	0.344178	not significant	Human	-	-
P48634	0.899642	1.00537	not significant	Human	-	cyto_hvi
P21912	0.702071	0.594509	not significant	Human	-	-
Q567U6	0.836872	0.742682	not significant	Human	-	-
P61313	0.38787	0.351751	not significant	Human	-	cyto_hvi
Q6NUK4	0.829804	0.911826	not significant	Human	-	nuc_hvi
P37198	0.705963	0.631242	not significant	Human	-	-
Q9BXR0	1.27623	1.00509	not significant	Human	-	-
Q9Y2D4	0.604775	0.489644	not significant	Human	-	-
Q15651	1.14195	0.440277	not significant	Human	-	-
Q96DB5	-0.21107	0.285236	not significant	Human	-	-
Q9NUU7	0.857665	0.743341	not significant	Human	-	-
P49459	0.343676	0.333595	not significant	Human	-	-
Q99590	0.322414	0.382845	not significant	Human	-	-
O15013	1.30981	0.712979	not significant	Human	-	-
P54105	1.38033	0.475335	not significant	Human	-	-
Q9P2X0	-0.926555	1.02974	not significant	Human	-	-
Q5SRE5	1.00233	0.650782	not significant	Human	-	-
Q15181	0.150974	0.107931	not significant	Human	-	-
P49711	0.345372	0.165312	not significant	Human	-	-
P16070	0.792915	2.10593	not significant	Human	-	nuc_hvi
Q12986	1.26185		not significant	Human	-	cyto_hvi
Q8N2K0	-0.0506879	0.261733	not significant	Human	-	-
P25325	1.14518	0.807867	not significant	Human	-	-
O60220	-0.17881	0.196459	not significant	Human	-	-
P62993	1.27021	2.15441	significant	Human	nuc	-
Q86VX2	1.28506	0.404381	not significant	Human	-	-
Q13555	0.131417	0.0400736	not significant	Human	-	cyto_hvi
Q5T8D3	0.886806	0.585408	not significant	Human	-	cyto_hvi
O00154	0.463314	0.526647	not significant	Human	-	-
Q8NBJ7	0.568354	0.544151	not significant	Human	-	-
Q9NV70	0.805875	0.587436	not significant	Human	-	cyto_hvi
Q04446	0.533159	0.369759	not significant	Human	-	cyto_hvi
Q9Y2Q5	-0.059166	0.297014	not significant	Human	-	-
Q9Y2V2	-0.783264	0.669688	not significant	Human	-	-
Q53GL7	0.67875	0.382978	not significant	Human	-	-
Q01085	0.205245	0.982547	not significant	Human	-	cyto_hvi
Q9Y6G5	1.36538	0.547901	not significant	Human	-	-
P10321	0.129324	0.0641681	not significant	Human	-	-
Q6UW63	-0.185778	0.0635583	not significant	Human	-	-
Q8IYU8	0.927763	0.517976	not significant	Human	-	-
Q7L1Q6	0.701584	1.00054	not significant	Human	-	-
Q9H089	1.64982	1.23443	not significant	Human	-	cyto_hvi
Q6P996	0.393324	0.215133	not significant	Human	-	cyto_hvi
Q5JVF3	0.126396	0.140504	not significant	Human	-	cyto_hvi
P68402	0.224202	0.198183	not significant	Human	-	-
Q9H6E4	0.0986059	0.0598619	not significant	Human	-	-
O96000	-0.0497386	0.149124	not significant	Human	-	-
Q4V9L6	1.04383	1.08619	not significant	Human	-	-
O60869	0.728414	0.521363	not significant	Human	-	-
P11021	-0.162237	0.161413	not significant	Human	-	-
O00159	0.669534	2.46244	not significant	Human	-	-
Q96I59	0.614799	0.323925	not significant	Human	-	-
Q13394	0.807923	1.75152	not significant	Human	-	nuc_hvi
P04844	0.157332	0.163955	not significant	Human	-	-
P13010	-0.0426826	0.181294	not significant	Human	-	cyto_hvi
Q8IZH2	0.604733	1.13044	not significant	Human	-	cyto_hvi
O15144	0.687954	0.845658	not significant	Human	-	-
P06748	-0.108516	0.291557	not significant	Human	-	-
P17900	1.14538	0.856379	not significant	Human	-	-
O00425	1.28052	1.88579	significant	Human	nuc	cyto_hvi
Q9BXF6	0.896548	0.602437	not significant	Human	-	-
P0CW20	1.83994	1.19428	not significant	Human	-	-
P12109	-1.14268	1.01562	not significant	Human	-	-
Q9H6K4	0.641316	0.322488	not significant	Human	-	-
Q04917	0.413689	0.476887	not significant	Human	-	-
Q9UJ68	1.03242	1.24176	not significant	Human	-	cyto_hvi
O95248	0.501115	0.323414	not significant	Human	-	-
O00231	-0.106778	0.225718	not significant	Human	-	-
P46087	0.772324	0.993302	not significant	Human	-	-
Q9HBM1	-0.0492381	0.0893215	not significant	Human	-	nuc_hvi
Q8NB16	0.944492	0.368378	not significant	Human	-	-
Q01804	0.123068	0.353705	not significant	Human	-	-
Q9BY50	2.2751	0.246731	not significant	Human	-	-
Q15746	0.532325	0.443392	not significant	Human	-	-
Q9H7B2	0.306174	0.0433459	not significant	Human	-	-
P50479	0.679537	0.894042	not significant	Human	-	-
Q8IZ81	0.515166	0.638308	not significant	Human	-	-
O43252	0.824702	0.420855	not significant	Human	-	-
P12955	0.540552	0.515415	not significant	Human	-	-
Q7KZ85	0.636415	3.17456	not significant	Human	-	-
A0AVT1	0.849907	0.494611	not significant	Human	-	-
Q14165	0.238162	0.245399	not significant	Human	-	-
Q7L775	0.0437545	0.0622119	not significant	Human	-	-
P49354	0.404249	0.315994	not significant	Human	-	-
Q96B23	0.384665	0.187788	not significant	Human	-	-
Q9Y6D9	-0.095043	0.0387627	not significant	Human	-	-
L0R6Q1	-0.118133	0.063203	not significant	Human	-	-
O43913	1.09964	0.737581	not significant	Human	-	cyto_hvi
Q12888	0.59714	0.97858	not significant	Human	-	nuc_hvi
Q9BW60	0.855355	0.428334	not significant	Human	-	-
Q8NBJ5	-0.143199	0.1262	not significant	Human	-	-
Q9P0I2	0.55391	0.3307	not significant	Human	-	-
Q6ZSZ5	0.169319	0.0284041	not significant	Human	-	-
Q9HC07	0.455737	0.311529	not significant	Human	-	-
Q9H0U4	0.472751	0.325111	not significant	Human	-	-
Q9P2E3	0.139283	0.0409236	not significant	Human	-	cyto_hvi
P11047	0.444496	0.315563	not significant	Human	-	-
P01889	-0.132132	0.380294	not significant	Human	-	-
Q9BWH2	-0.238386	0.177072	not significant	Human	-	-
P05120	0.735859	0.510795	not significant	Human	-	-
O15155	1.65715	1.14586	not significant	Human	-	-
O75153	0.425139	0.891593	not significant	Human	-	-
Q92785	0.578471	0.666628	not significant	Human	-	nuc_hvi
Q9UM54	0.559686	1.05813	not significant	Human	-	cyto_hvi
Q9UBY9	0.660616	0.269887	not significant	Human	-	-
Q8ND56	0.602077	1.53906	not significant	Human	-	cyto_hvi
Q9BW91	0.676103	0.426833	not significant	Human	-	-
Q15904	0.939714	1.91744	not significant	Human	-	-
Q99623	0.311325	0.208884	not significant	Human	-	-
P17655	0.0819015	0.0477972	not significant	Human	-	-
Q9NQY0	0.924043	0.477712	not significant	Human	-	cyto_hvi
Q9Y281	0.431841	0.719244	not significant	Human	-	-
O75525	1.76601	0.830506	not significant	Human	-	-
P28370	0.369389	1.09551	not significant	Human	-	-
A1X283	0.583985	0.403076	not significant	Human	-	both_hvi
P43353	0.200026	0.114751	not significant	Human	-	-
Q9Y3A6	0.690622	0.503188	not significant	Human	-	-
Q15029	0.0362359	0.129445	not significant	Human	-	-
P30405	-0.0885799	0.0666111	not significant	Human	-	-
O95235	-0.407065	1.29932	not significant	Human	-	nuc_hvi
Q03405	0.474064	0.727911	not significant	Human	-	-
Q14746	0.807833	0.286017	not significant	Human	-	-
Q9H2D6	0.210009	0.280532	not significant	Human	-	-
P62191	0.114583	0.0877278	not significant	Human	-	-
Q96EK7	0.271565	0.262473	not significant	Human	-	-
O60488	0.693093	1.01959	not significant	Human	-	-
Q9Y487	0.122324	0.196284	not significant	Human	-	-
O14818	-0.26679	0.266559	not significant	Human	-	-
Q9Y5L4	0.0626293	0.0842524	not significant	Human	-	-
P26196	0.736045	1.24355	not significant	Human	-	-
Q86WC4	1.05356	0.345336	not significant	Human	-	-
P11388	-0.445124	0.0342794	not significant	Human	-	nuc_hvi
Q9BQ51	-0.458717	0.36282	not significant	Human	-	-
P13693	0.46298	0.436901	not significant	Human	-	-
Q8NCE2	-0.965777		not significant	Human	-	-
Q32P44	1.3842	0.471874	not significant	Human	-	cyto_hvi
O14639	-0.276578	0.517698	not significant	Human	-	-
P53396	0.331913	0.291378	not significant	Human	-	-
Q14839	0.467605	1.20525	not significant	Human	-	nuc_hvi
Q8N392	0.904699	0.897563	not significant	Human	-	-
Q03135	-0.320202	0.788734	not significant	Human	-	-
P42226	0.735118	0.779353	not significant	Human	-	cyto_hvi
Q9Y2U8	0.406269	0.615795	not significant	Human	-	-
Q8NEM2	0.421608	0.316445	not significant	Human	-	-
Q9NUQ6	0.730396	2.13083	not significant	Human	-	-
Q04760	0.463074	0.860785	not significant	Human	-	-
P20290	0.484624	0.420499	not significant	Human	-	-
Q15031	0.689038	0.854932	not significant	Human	-	-
Q2NKX8	0.992069	0.62906	not significant	Human	-	-
Q9NZT2	0.196898	0.00926069	not significant	Human	-	cyto_hvi
P11413	0.445434	0.360665	not significant	Human	-	-
Q96FX7	0.409557	0.788866	not significant	Human	-	-
Q06210	0.778967	0.755534	not significant	Human	-	-
Q9BWS9	0.228433	0.0881818	not significant	Human	-	-
Q13033	0.547775	1.00024	not significant	Human	-	-
P46060	0.755286	1.5105	not significant	Human	-	-
Q96NE9	0.443698	0.296777	not significant	Human	-	cyto_hvi
O95071	-0.664453	0.504445	not significant	Human	-	-
Q49A26	0.640849	1.07805	not significant	Human	-	-
P48382	1.18256	0.412301	not significant	Human	-	-
Q676U5	0.856486	0.917421	not significant	Human	-	-
Q5UCC4	0.122407	0.157406	not significant	Human	-	-
Q9Y3A5	0.216011	0.0964947	not significant	Human	-	-
P09234	-0.431765	0.470903	not significant	Human	-	-
P54289	0.815766	1.55512	not significant	Human	-	-
Q709F0	-0.116671	0.236386	not significant	Human	-	-
Q05209	0.802018	0.916569	not significant	Human	-	-
P56377	1.15612	0.293523	not significant	Human	-	-
P62633	0.347005	0.330815	not significant	Human	-	-
Q9H4G4	-0.160899	0.247136	not significant	Human	-	cyto_hvi
P49411	0.607618	0.555021	not significant	Human	-	cyto_hvi
P30626	0.156557	0.150291	not significant	Human	-	-
Q9P258	-0.0603022	0.0888293	not significant	Human	-	-
P43378	0.571906	0.357168	not significant	Human	-	-
Q9C002	0.578192	0.537718	not significant	Human	-	-
Q9NX00	-0.613469	0.50155	not significant	Human	-	-
P62910	0.323255	0.372575	not significant	Human	-	cyto_hvi
Q8IXL7	-0.729761	0.819578	not significant	Human	-	-
Q9NV88	1.07667	0.455794	not significant	Human	-	-
Q9NWS0	1.32527	0.416084	not significant	Human	-	-
P22392	-0.177557	0.135211	not significant	Human	-	-
Q6L8Q7	0.146693	0.0887544	not significant	Human	-	-
Q8TAD7	0.472183	1.00227	not significant	Human	-	-
Q8WW59	0.516489	0.136976	not significant	Human	-	-
Q9HCU0	0.748063	0.340425	not significant	Human	-	-
P22061	-0.00332951	0.00730021	not significant	Human	-	-
Q9H270	1.05732	1.29595	not significant	Human	-	nuc_hvi
Q13418	0.259395	0.104543	not significant	Human	-	-
Q9Y2Q3	0.58096	0.886096	not significant	Human	-	-
Q12972	-0.560367	1.06753	not significant	Human	-	-
P36639	0.797566	0.571998	not significant	Human	-	-
Q9H223	0.346321	0.366211	not significant	Human	-	-
O75223	0.555394	0.150938	not significant	Human	-	-
Q86VN1	0.713064	0.736659	not significant	Human	-	-
Q8TDB6	0.816171	1.07714	not significant	Human	-	cyto_hvi
Q96CM8	-0.414075	0.768714	not significant	Human	-	-
Q9GZY8	0.0313404	0.0139752	not significant	Human	-	-
Q86U42	0.0139508	0.00253007	not significant	Human	-	-
P42765	0.197177	0.137032	not significant	Human	-	-
Q9Y371	0.935779	0.892457	not significant	Human	-	cyto_hvi
P0C0L4	-0.265833	0.258325	not significant	Human	-	-
Q9HD20	0.246749	0.353291	not significant	Human	-	-
Q8WTW3	0.792268	0.3163	not significant	Human	-	-
P30530	0.276278	0.254569	not significant	Human	-	-
Q16864	-0.437807	1.0012	not significant	Human	-	-
Q9BXS6	-0.173017	0.714827	not significant	Human	-	-
Q8N1G4	0.366326	0.381879	not significant	Human	-	-
O75179	0.573289	0.424314	not significant	Human	-	-
P23588	-0.0286086	0.0165017	not significant	Human	-	-
P07947	0.0810467	0.156007	not significant	Human	-	-
Q709C8	0.645706	0.386252	not significant	Human	-	-
O14867	0.349177	0.20947	not significant	Human	-	-
Q9BYG3	-0.143441	0.341516	not significant	Human	-	cyto_hvi
Q14642	0.47998	0.275967	not significant	Human	-	-
Q99442	0.805623	0.653406	not significant	Human	-	-
P22570	0.25147	0.46044	not significant	Human	-	cyto_hvi
Q6P3X3	-0.230511	0.123033	not significant	Human	-	-
Q96HE7	0.359375	0.285662	not significant	Human	-	-
Q13277	-0.161405	0.0869293	not significant	Human	-	-
Q9NS87	1.44535	0.498944	not significant	Human	-	cyto_hvi
P14625	0.403377	0.3616	not significant	Human	-	-
P15927	1.08187	2.57455	significant	Human	nuc	-
P23634	0.0513129	0.0355633	not significant	Human	-	-
P63218	0.137865	0.0831594	not significant	Human	-	-
Q96AB3	0.185127	0.0573041	not significant	Human	-	-
O00483	0.229101	0.20055	not significant	Human	-	-
P63279	0.0538802	0.258722	not significant	Human	-	-
P36959	0.566984	0.509943	not significant	Human	-	-
P32455	0.615946	0.64834	not significant	Human	-	-
P60981	0.138932	0.126441	not significant	Human	-	-
P00403	-0.169219	0.220294	not significant	Human	-	-
P18858	0.275154	0.172858	not significant	Human	-	nuc_hvi
Q9P2J5	0.772816	1.00473	not significant	Human	-	-
Q7L311	0.867591	0.69305	not significant	Human	-	cyto_hvi
P48556	-0.24106	0.760786	not significant	Human	-	-
Q15599	0.369249	0.339538	not significant	Human	-	-
Q9UBU8	1.12225	1.66019	significant	Human	nuc	cyto_hvi
P18077	-0.430323	0.231901	not significant	Human	-	-
Q99798	0.779877	0.960615	not significant	Human	-	-
Q9HAV4	-0.0187349	0.0263563	not significant	Human	-	-
P11940	0.976331	1.59562	not significant	Human	-	cyto_hvi
Q9Y248	-0.229869	0.06639	not significant	Human	-	-
Q9HBL8	1.74712	0.669829	not significant	Human	-	-
Q9UJ14	0.182524	0.0115499	not significant	Human	-	-
Q8IUR7	-0.26789	0.741799	not significant	Human	-	-
Q9H2H8	0.572289	1.38264	not significant	Human	-	nuc_hvi
Q9BW61	-1.26244	1.32281	significant	Human	cyto	-
Q9GZZ1	0.0752906	0.0404792	not significant	Human	-	-
Q8N3D4	1.03368	0.337579	not significant	Human	-	-
Q9NZD8	0.131837	0.122268	not significant	Human	-	-
Q8N766	0.244459	0.345053	not significant	Human	-	-
P21589	0.59363	3.20599	not significant	Human	-	-
Q9NYK5	0.695572	0.308343	not significant	Human	-	-
P04181	0.767035	0.607873	not significant	Human	-	-
Q96C90	1.32397	0.523605	not significant	Human	-	-
O95881	0.566739	0.509306	not significant	Human	-	-
Q3SXM5	0.400898	0.0949234	not significant	Human	-	-
Q71UI9	1.49588	1.61061	significant	Human	nuc	-
Q96L91	1.36018	0.595186	not significant	Human	-	-
Q99627	-0.51097	0.663616	not significant	Human	-	-
O60499	0.380362	0.152582	not significant	Human	-	-
Q8N2H4	0.852213	0.462957	not significant	Human	-	-
Q12931	0.467375	0.406005	not significant	Human	-	-
Q9NSY1	0.113608	0.120771	not significant	Human	-	cyto_hvi
O00214	0.538423	0.540451	not significant	Human	-	-
P40925	0.180245	0.153641	not significant	Human	-	-
P20810	-0.0165974	0.0531014	not significant	Human	-	-
P57081	-0.843433	0.229321	not significant	Human	-	-
Q13952	0.1485	0.112548	not significant	Human	-	-
P52948	0.833457	1.16292	not significant	Human	-	-
P19474	-0.0643589	0.0544669	not significant	Human	-	-
Q9BYB4	0.476968	0.165596	not significant	Human	-	-
O14548	0.558196	0.41967	not significant	Human	-	-
Q9Y6E0	-0.0500954	0.0408661	not significant	Human	-	-
P49458	-0.759061	2.10881	not significant	Human	-	-
O95571	0.58189	0.48706	not significant	Human	-	-
Q96BJ3	1.40968	1.95821	significant	Human	nuc	-
Q8WUH6	0.482559	1.01722	not significant	Human	-	-
Q92508	0.52112	0.367829	not significant	Human	-	-
P52747	-0.338142	0.377262	not significant	Human	-	-
Q9BY32	-0.289818	0.527104	not significant	Human	-	-
Q14156	0.848745	0.378776	not significant	Human	-	-
O14964	0.811501	0.779806	not significant	Human	-	-
Q9BVQ7	0.790616	0.646293	not significant	Human	-	-
Q9C005	0.276794	0.226476	not significant	Human	-	nuc_hvi
O14980	0.286899	0.344146	not significant	Human	-	-
P31949	0.499763	0.444226	not significant	Human	-	-
Q9H300	-0.252029	0.452673	not significant	Human	-	-
Q9Y262	0.394888	0.311198	not significant	Human	-	-
P62879	0.28619	0.544707	not significant	Human	-	-
Q6P4E1	0.423839	0.837207	not significant	Human	-	-
P16234	1.43481	0.534873	not significant	Human	-	-
Q9H2V7	0.307267	0.140323	not significant	Human	-	-
Q3V6T2	0.51155	0.328547	not significant	Human	-	-
P47755	0.814101	0.704028	not significant	Human	-	-
Q9NZ32	0.502117	0.54135	not significant	Human	-	-
Q9ULX6	-0.04114	0.00931938	not significant	Human	-	both_hvi
Q8NE71	0.192882	0.314266	not significant	Human	-	-
P15586	-0.418482	0.769451	not significant	Human	-	-
Q96EM0	0.405122	0.156594	not significant	Human	-	-
P05556	0.337227	0.19438	not significant	Human	-	-
P49257	0.432417	0.234204	not significant	Human	-	-
Q9UJY5	0.60184	0.419272	not significant	Human	-	-
O43390	1.07431	2.99726	significant	Human	nuc	cyto_hvi
Q765P7	0.695945	1.26775	not significant	Human	-	-
P56537	0.378438	0.527299	not significant	Human	-	-
P54727	0.0553152	0.0145388	not significant	Human	-	-
Q7Z5G4	0.332038	0.276885	not significant	Human	-	-
Q9NVP1	0.282919	0.264182	not significant	Human	-	both_hvi
P11279	0.782348	0.378942	not significant	Human	-	-
P50542	1.35553	0.375319	not significant	Human	-	-
O95816	0.450761	0.671942	not significant	Human	-	-
O43677	-0.522159	0.812224	not significant	Human	-	-
Q8IUR0	1.13655	0.836299	not significant	Human	-	-
Q9BZV1	1.55377	0.434087	not significant	Human	-	cyto_hvi
Q08945	0.848868	0.284835	not significant	Human	-	both_hvi
Q9UMX0	0.51347	0.329669	not significant	Human	-	-
Q9NQ92	0.887475	0.336258	not significant	Human	-	-
Q9Y2S6	-0.294774	0.209323	not significant	Human	-	-
P78537	-0.373833	0.0400696	not significant	Human	-	-
Q96T88	-0.119342	0.183292	not significant	Human	-	both_hvi
Q9H4A6	1.01799	1.10219	not significant	Human	-	-
P16278	0.326563	0.0413638	not significant	Human	-	-
Q9C0E2	0.372179	0.358686	not significant	Human	-	-
P10412	0.714702	1.0543	not significant	Human	-	-
Q9P291	0.363057	0.513961	not significant	Human	-	cyto_hvi
Q13595	0.906246	2.17638	not significant	Human	-	cyto_hvi
P49750	0.336632	1.13314	not significant	Human	-	-
Q8WX92	-0.766086	1.04544	not significant	Human	-	-
Q6NXE6	1.07834	0.748982	not significant	Human	-	cyto_hvi
Q8N684	-0.0750403	0.133734	not significant	Human	-	cyto_hvi
Q5UIP0	-0.0599643	0.236338	not significant	Human	-	-
P61803	0.336865	0.128347	not significant	Human	-	-
Q9NWV8	0.396689	0.230015	not significant	Human	-	-
Q10567	0.62912	1.62552	not significant	Human	-	-
Q96FV9	0.812573	2.06472	not significant	Human	-	-
Q6Y288	0.949156	0.538618	not significant	Human	-	-
Q93074	2.56537	0.404864	not significant	Human	-	-
P60660	0.254617	0.288666	not significant	Human	-	-
Q9HCN8	0.117045	0.0345118	not significant	Human	-	-
P20645	-0.196657	0.227529	not significant	Human	-	-
P23381	0.498145	0.271678	not significant	Human	-	-
Q14534	1.21235	1.1988	not significant	Human	-	-
P31749	-0.34892	0.596096	not significant	Human	-	-
Q9Y519	-1.82342	1.42226	significant	Human	cyto	-
Q9Y4K0	1.07533	0.864285	not significant	Human	-	-
Q8NE86	0.650391	0.728465	not significant	Human	-	-
P07108	0.652057	0.730652	not significant	Human	-	-
Q9NZB2	0.878195	2.22334	not significant	Human	-	-
Q15907	0.561189	0.490741	not significant	Human	-	-
P02786	0.20025	0.208256	not significant	Human	-	-
Q8N3V7	0.284969	0.114939	not significant	Human	-	-
P10253	0.420472	0.284825	not significant	Human	-	-
Q8N9N7	-0.269887	0.492406	not significant	Human	-	-
Q16832	0.445747	0.394003	not significant	Human	-	-
P02751	-1.38927	1.36684	significant	Human	cyto	-
P17858	0.437112	0.332387	not significant	Human	-	-
Q14161	0.494734	0.288593	not significant	Human	-	-
P08758	0.552714	0.485983	not significant	Human	-	-
O00203	0.675657	1.0167	not significant	Human	-	-
Q7KYR7	0.592244	0.27971	not significant	Human	-	-
P49902	0.36505	0.0456668	not significant	Human	-	-
Q5VW32	0.858193	0.771685	not significant	Human	-	-
Q99986	0.538422	1.51553	not significant	Human	-	both_hvi
Q9NR09	0.834006	0.352362	not significant	Human	-	-
Q9H1E5	0.0630884	0.0923182	not significant	Human	-	-
Q9Y3L5	-0.117227	0.433048	not significant	Human	-	-
Q7Z3E5	0.907214	0.817452	not significant	Human	-	-
O75369	0.159879	0.125746	not significant	Human	-	-
P35249	-0.121344	0.18217	not significant	Human	-	-
Q5VU43	0.58639	0.996109	not significant	Human	-	-
Q9Y5U2	0.487995	0.304057	not significant	Human	-	-
Q14247	0.547761	0.687519	not significant	Human	-	-
Q9P299	0.0654492	0.0272584	not significant	Human	-	-
Q9P0U1	0.226095	0.0627194	not significant	Human	-	-
P52701	-0.281936	0.245163	not significant	Human	-	cyto_hvi
Q9BTT0	0.680663	0.931107	not significant	Human	-	cyto_hvi
Q8N6R0	0.560268	0.502055	not significant	Human	-	cyto_hvi
Q02878	0.0742929	0.0889056	not significant	Human	-	-
P60953	0.223525	0.172939	not significant	Human	-	-
Q9Y6A5	1.03087	0.31506	not significant	Human	-	-
Q8N6H7	0.205637	0.384898	not significant	Human	-	cyto_hvi
Q8TF42	0.577516	0.271631	not significant	Human	-	-
Q9UJG1	0.364367	0.135248	not significant	Human	-	-
O60925	1.49613	0.988188	not significant	Human	-	-
Q9UHB6	0.432457	1.94727	not significant	Human	-	-
Q92552	0.873432	0.47294	not significant	Human	-	-
P50613	0.0584375	0.144241	not significant	Human	-	-
P11717	0.342823	0.340841	not significant	Human	-	-
P40763	0.502009	0.603387	not significant	Human	-	-
O15084	1.04634	1.14157	not significant	Human	-	-
Q16610	1.59667	0.513245	not significant	Human	-	nuc_hvi
Q9P0V9	0.290806	0.01562	not significant	Human	-	-
Q9NX58	-1.05289	1.06417	not significant	Human	-	-
Q9HCU5	0.166958	0.140407	not significant	Human	-	-
Q96EB1	3.84625	0.548911	not significant	Human	-	-
P27449	0.423893	0.0793583	not significant	Human	-	-
Q06323	0.244904	0.636912	not significant	Human	-	-
Q6Y1H2	0.0520698	0.212074	not significant	Human	-	-
Q6NUQ1	1.07147	0.541358	not significant	Human	-	-
O43674	0.808421	0.711399	not significant	Human	-	-
Q0VAQ4	1.73702	0.412508	not significant	Human	-	-
Q02218	0.266409	0.441241	not significant	Human	-	-
Q92616	0.59008	0.567614	not significant	Human	-	-
Q75QN2	0.0891747	0.0689781	not significant	Human	-	-
P61020	0.30395	0.396105	not significant	Human	-	-
P52209	0.607869	0.473429	not significant	Human	-	-
Q92979	0.623722	0.605683	not significant	Human	-	-
P35658	0.56587	1.02635	not significant	Human	-	-
Q9Y5L0	0.304881	0.363836	not significant	Human	-	-
O94854	0.626703	0.26872	not significant	Human	-	-
P62888	0.207299	0.199986	not significant	Human	-	-
Q8N1G2	0.439284	0.932006	not significant	Human	-	-
Q96DG6	1.32297	2.65899	significant	Human	nuc	-
Q6GMV2	1.78384	1.20801	not significant	Human	-	-
P45974	0.344005	0.252513	not significant	Human	-	-
Q6UN15	0.108985	0.169487	not significant	Human	-	-
Q9UI12	0.571272	0.802987	not significant	Human	-	-
Q9H444	0.339829	0.265079	not significant	Human	-	-
Q4VC31	0.305067	0.00115288	not significant	Human	-	-
P53602	0.547205	0.595594	not significant	Human	-	-
P51153	-0.143227	0.301575	not significant	Human	-	-
O43181	0.070499	0.0508441	not significant	Human	-	-
Q9HD45	-0.239921	0.317396	not significant	Human	-	-
Q6UXH1	0.571987	0.336533	not significant	Human	-	-
O95573	0.370896	0.619148	not significant	Human	-	cyto_hvi
Q53FP2	-0.0806252	0.221848	not significant	Human	-	-
P09669	-0.219461	0.297326	not significant	Human	-	-
Q7Z4W1	0.666199	0.808323	not significant	Human	-	-
O95453	-0.314683	0.468002	not significant	Human	-	nuc_hvi
Q9H1A4	0.174498	0.212755	not significant	Human	-	-
P15924	3.04159	1.05457	not significant	Human	-	-
Q9UNF1	0.597343	0.429714	not significant	Human	-	cyto_hvi
Q96KQ7	0.613838	0.272436	not significant	Human	-	-
P29083	1.53578		not significant	Human	-	-
P21127	0.828609	0.182671	not significant	Human	-	cyto_hvi
Q8N357	1.2812	0.372954	not significant	Human	-	-
P56134	1.25367	1.17238	not significant	Human	-	-
Q9P031	0.507977	0.00464241	not significant	Human	-	nuc_hvi
P40227	-0.421411	0.555534	not significant	Human	-	-
Q8N9N2	0.618971	0.618107	not significant	Human	-	-
Q8WTV0	0.499467	0.122171	not significant	Human	-	-
Q96KC8	0.45703	0.607009	not significant	Human	-	-
Q6UB35	0.116486	0.121759	not significant	Human	-	-
P04920	0.500376	0.62738	not significant	Human	-	-
Q9Y3B4	0.0128534	0.0465173	not significant	Human	-	-
Q9Y230	-0.210509	0.686992	not significant	Human	-	-
Q96ST3	0.215453	0.961351	not significant	Human	-	nuc_hvi
P27708	0.697726	0.533358	not significant	Human	-	-
Q9HD67	0.505046	0.625242	not significant	Human	-	-
Q00796	-0.0753599	0.180095	not significant	Human	-	-
O75391	0.389272	0.186111	not significant	Human	-	-
Q9Y3C0	0.558076	0.304011	not significant	Human	-	-
Q5VSL9	0.780629	1.61307	not significant	Human	-	-
P20073	0.785207	1.1987	not significant	Human	-	-
Q9H936	-0.141597	0.119291	not significant	Human	-	-
P54577	0.660132	1.08274	not significant	Human	-	-
P18859	0.298217	0.0132528	not significant	Human	-	-
P0C7P0	0.340302	0.417329	not significant	Human	-	cyto_hvi
Q9Y2R5	0.541767	0.925447	not significant	Human	-	cyto_hvi
O00629	0.320513	0.50509	not significant	Human	-	-
Q5JRA6	0.813225	0.489938	not significant	Human	-	-
Q9UGM6	-0.701238	0.578566	not significant	Human	-	cyto_hvi
Q7Z3D6	1.52267	0.931665	not significant	Human	-	-
O75116	0.505948	0.51997	not significant	Human	-	cyto_hvi
P61088	0.0824717	0.0680349	not significant	Human	-	-
Q99715	-1.07203	1.18079	not significant	Human	-	-
Q969X1	-0.0759252	0.0900179	not significant	Human	-	-
Q96HW7	0.804717	1.70807	not significant	Human	-	-
Q9NY33	0.954932	0.404432	not significant	Human	-	-
Q9HCJ6	0.267903	0.308519	not significant	Human	-	-
P40616	0.858584	0.66604	not significant	Human	-	-
O94888	-0.225827	0.150438	not significant	Human	-	-
P25685	0.563556	0.556034	not significant	Human	-	-
Q86VP6	0.147812	0.145156	not significant	Human	-	-
O75569	0.134836	0.0412824	not significant	Human	-	-
Q9H857	1.93382	0.885853	not significant	Human	-	-
P23743	0.62074	0.170518	not significant	Human	-	-
Q5VW36	0.164387	0.0579976	not significant	Human	-	-
O95139	0.5463	0.456803	not significant	Human	-	-
Q9BYX2	-0.0587085	0.102497	not significant	Human	-	-
P56545	0.111326	0.0884034	not significant	Human	-	-
Q8N556	0.527441	0.595162	not significant	Human	-	-
P41226	0.553397	0.508125	not significant	Human	-	-
Q7L5Y9	0.512341	0.41218	not significant	Human	-	cyto_hvi
Q8N4J0	0.181764	0.0947911	not significant	Human	-	-
Q02818	0.751108	0.259037	not significant	Human	-	-
Q9H479	0.520201	0.135166	not significant	Human	-	-
P82673	0.0324526	0.00932199	not significant	Human	-	cyto_hvi
Q8N2G8	0.122653	0.0654228	not significant	Human	-	-
Q9BYN8	0.169847	0.241251	not significant	Human	-	-
P50990	-0.0354061	0.0479054	not significant	Human	-	-
Q96JG6	0.496422	0.331135	not significant	Human	-	-
Q8NFJ5	0.304065	0.210915	not significant	Human	-	-
Q76FK4	1.2448	0.520062	not significant	Human	-	nuc_hvi
Q6ZNB6	1.70782	0.398387	not significant	Human	-	-
P02795	-0.0172403	0.197197	not significant	Human	-	-
Q96DI7	0.0284349	0.0482258	not significant	Human	-	nuc_hvi
P31946	0.22057	0.355478	not significant	Human	-	-
Q96B26	-0.176708	0.407808	not significant	Human	-	nuc_hvi
Q9NS00	-0.716025	1.28462	not significant	Human	-	-
P10606	-0.314965	0.393073	not significant	Human	-	-
Q9BQS8	0.754615	0.656102	not significant	Human	-	-
Q9P2R7	0.788411	0.448994	not significant	Human	-	nuc_hvi
Q7Z7E8	0.512938	0.289395	not significant	Human	-	-
P62244	0.1204	0.184341	not significant	Human	-	-
Q13509	0.382585	0.200535	not significant	Human	-	-
O43488	-0.232048	0.168077	not significant	Human	-	-
Q05193	0.862986	0.307754	not significant	Human	-	-
P27816	-0.0852158	0.0530717	not significant	Human	-	-
P30711	2.57446	1.10873	not significant	Human	-	-
Q96FW1	0.513578	0.1761	not significant	Human	-	-
O75909	-0.314751	0.6969	not significant	Human	-	-
O14908	0.370627	0.677266	not significant	Human	-	-
Q12802	0.704885	0.712188	not significant	Human	-	-
Q8NDI1	0.751003	0.797961	not significant	Human	-	-
Q9NX08	1.17299	0.958976	not significant	Human	-	-
Q96AC1	0.0172754	0.0364458	not significant	Human	-	-
P22676	2.0179		not significant	Human	-	-
Q14195	0.679709	0.942102	not significant	Human	-	-
Q92783	0.216931	0.0922035	not significant	Human	-	-
Q15813	0.653069	0.831005	not significant	Human	-	-
Q96D46	0.381448	0.56251	not significant	Human	-	-
Q8TDP1	0.99021	0.258632	not significant	Human	-	-
P48637	1.01698	0.67323	not significant	Human	-	-
O15344	1.70912	1.50436	significant	Human	nuc	-
Q9Y237	1.42743	0.668175	not significant	Human	-	-
Q7Z6K3	1.19199	0.251729	not significant	Human	-	-
Q96Q15	0.865268	2.67326	not significant	Human	-	-
Q8IXQ6	1.12768	1.02512	not significant	Human	-	cyto_hvi
Q9UBR2	0.837455	0.00107971	not significant	Human	-	-
O60664	0.53117	0.584155	not significant	Human	-	-
Q15291	0.701144	0.475812	not significant	Human	-	-
P07711	0.539246	0.482619	not significant	Human	-	-
Q7KZN9	1.31608	0.750417	not significant	Human	-	-
P59998	0.487433	1.16238	not significant	Human	-	-
P06493	0.345657	0.223063	not significant	Human	-	-
P49454	0.246856	0.245129	not significant	Human	-	-
P51812	0.892843	0.495948	not significant	Human	-	-
P0DN79	0.937992	0.0112875	not significant	Human	-	-
P23246	0.620006	1.53205	not significant	Human	-	-
Q96GY0	0.243229	0.369026	not significant	Human	-	-
Q9Y4I1	0.929184	2.22091	not significant	Human	-	cyto_hvi
Q2VPK5	1.0831	0.647477	not significant	Human	-	-
P51688	0.764204	0.266952	not significant	Human	-	-
Q0JRZ9	1.02573	0.579498	not significant	Human	-	-
Q13907	1.39625	0.793391	not significant	Human	-	-
Q9UK53	-0.446828	0.781767	not significant	Human	-	cyto_hvi
Q8NFD5	1.22657	0.700729	not significant	Human	-	-
Q9UBP0	0.785336	0.348447	not significant	Human	-	-
Q92769	0.054057	0.0166185	not significant	Human	-	nuc_hvi
Q16181	-0.310014	0.329904	not significant	Human	-	-
Q01650	1.16923	0.372605	not significant	Human	-	-
P49005	-0.32233	0.603621	not significant	Human	-	-
O95470	0.0151872	0.0571907	not significant	Human	-	-
Q8NCW5	-0.539093	0.569041	not significant	Human	-	-
Q8NC54	0.915841	0.759296	not significant	Human	-	-
P54136	0.55471	0.535272	not significant	Human	-	-
Q99661	0.475787	0.343524	not significant	Human	-	-
Q92692	0.426553	0.170157	not significant	Human	-	-
Q99567	0.556713	1.72059	not significant	Human	-	nuc_hvi
Q9P1Z2	0.422892	0.26176	not significant	Human	-	-
P62253	-0.122009	0.318758	not significant	Human	-	-
O75691	0.359824	0.245372	not significant	Human	-	nuc_hvi
Q92604	1.74539	0.461314	not significant	Human	-	-
[truncated: 2,546 more rows]

## Sheet: Data_S2F
Protein	log2(FC)	(-)log10(P-Val)	Significant?	Type	Sig_Loc	Viral Interactor?
[truncated: 3,881 more rows]
