# Supplementary material for: Sequestration of ribosome biogenesis factors in HSV-1 nuclear aggregates revealed by spatially resolved thermal profiling
Source: Sci Adv. 2025 Jun 27;11(26):eadw6814. doi: 10.1126/sciadv.adw6814 (PMC12204162; doi:10.1126/sciadv.adw6814)
Supplement: Supplementary file 2 — Data files S1 to S6 [file sciadv.adw6814_data_files_s1_to_s6.zip › adw6814_data_file_s3.xlsx]

## Sheet: Descriptions 
Tab name	Tab description	Column/Row headers		Notes
Data_S3A	Table of the cytoplasmic and nuclear melting temperatures of proteins, joined with the fold change and p-value data calcualted from the relative abundance of proteins in the cytoplasmic and nuclear fractions	Protein		The name of the Portein
		Accession		The Uniprot accession of the protein
		mock_cyto_ev_t1 Tm		the melting temperature of the protein in the cytoplasmic fraction of the mock condition
		mock_nuc_ev_t1 Tm		the melting temperature of the protein in the nuclear fraction of the mock condition
		Cyto - Nuc TM		The difference in melting temperature of a protein between the cytoplasmic and nuclear fraction
		log2(FC)		The log2 value of the realtive abundance between the nuclear and cytoplasmic fractions, calculated as Nuclear relative abundance / Cytoplasmic relative abundance
		(-)log10(P-Val)		The negative log10 value of the p-value calculated between the replicate values of the reatlive abundance in the Nuclear fraction compared to the relative abundance in the Cytoplasmic fraction.
		Significant?	significant	The protein passed both the realative abundance fold change cutoff (2) and the p-value cutoff (.05)
			not significant	The protein did not pass both the realative abundance fold change cutoff (2) and the p-value cutoff (.05)
		Sig_Loc	cyto	The protein is significant and it is in the cytoplasmic enriched
			nic	The protein is significant and it is in the nuclear enriched
			-	The protein is not significant and not enriched in either fraction

## Sheet: Data_S3A
Protein	Accession	mock_cyto_ev_t1 Tm	mock_nuc_ev_t1 Tm	Cyto - Nuc TM	log2(FC)	(-)log10(P-Val)	Significant?	Sig_Loc
CIAO1	O76071	52.2065	49.2027	-3.0038	0.619169	0.436721	not significant	-
FNDC3B	Q53EP0	45.5085	48.7546	3.24605	-0.741056	2.10473	not significant	-
KIF3B	O15066	51.0922	52.6425	1.55035	-0.618406	1.56953	not significant	-
WDR33	Q9C0J8	54.8908	44.6728	-10.218	3.33709	4.32664	significant	nuc
TES	Q9UGI8	52.049	52.9909	0.941842	-1.11373	2.5138	significant	cyto
CBX3	Q13185	51.5403	45.8234	-5.71692	1.01369	2.25062	significant	nuc
TUBGCP2	Q9BSJ2	50.8621	53.327	2.46496	-1.11594	2.83516	significant	cyto
RASSF8	Q8NHQ8	51.4556	47.5312	-3.92432	0.724149	0.893626	not significant	-
LARP4	Q71RC2	49.7114	52.473	2.76156	-1.67655	2.32068	significant	cyto
PHLDB2	Q86SQ0	48.585	48.3185	-0.266466	0.502671	0.732563	not significant	-
MED23	Q9ULK4	53.5462	51.2981	-2.24815	2.05669	1.92848	significant	nuc
GBF1	Q92538	50.6562	54.3062	3.65005	-2.13241	2.45979	significant	cyto
COG7	P83436	50.0263	53.2101	3.18378	0.240831	0.839526	not significant	-
ABR	Q12979	49.7356	52.4487	2.71311	-0.682492	3.04246	not significant	-
RABEP2	Q9H5N1	50.7167	54.3647	3.64795	-0.773387	1.60163	not significant	-
ZGPAT	Q8N5A5	53.1517	43.8491	-9.3025	1.47169	2.49376	significant	nuc
GAPVD1	Q14C86	50.7773	54.2185	3.44124	-1.39261	2.7555	significant	cyto
RBMS2	Q15434	48.4518	52.5093	4.05756	-1.17103	2.88351	significant	cyto
EEF1G	P26641	50.3655	54.5985	4.23303	-2.28081	4.19574	significant	cyto
GRWD1	Q9BQ67	51.2618	45.7871	-5.47467	1.19747	3.2661	significant	nuc
MTHFD1	P11586	50.426	52.6668	2.24074	-1.88933	3.36523	significant	cyto
IFIT3	O14879	48.1368	52.8	4.66316	-2.77712	3.12812	significant	cyto
GOLGA1	Q92805	50.1959	54.7154	4.51952	-1.45975	2.9467	significant	cyto
C9orf114	Q5T280	54.3208	45.9203	-8.4005	3.19014	2.59789	significant	nuc
PRKAR1A	P10644	50.9711	54.9054	3.93433	-1.66129	3.00074	significant	cyto
TLN2	Q9Y4G6	50.9953	48.5729	-2.42242	0.670025	2.76179	not significant	-
EXOC3	O60645	50.6683	52.2307	1.56246	-1.45981	2.40227	significant	cyto
DNMBP	Q6XZF7	50.1232	52.1702	2.04695	-1.50944	2.52292	significant	cyto
CSTF3	Q12996	54.9492	47.0831	-7.86617	3.90317	3.43903	significant	nuc
SCAF11	Q99590	54.73	48.3549	-6.37518	3.20722	3.26401	significant	nuc
PDPK1	O15530	52.2065	53.064	0.857457	-0.707736	4.02513	not significant	-
RNF214	Q8ND24	51.3102	54.1308	2.82062	-1.50368	0.9881	not significant	-
HDLBP	Q00341	48.2701	51.1285	2.85846	-0.996199	0.843201	not significant	-
REPS1	Q96D71	52.1823	49.4328	-2.74945	0.3275	1.58044	not significant	-
CC2D1B	Q5T0F9	50.1838	52.6183	2.43453	-1.33827	1.90663	significant	cyto
MRPL21	Q7Z2W9	53.1955	50.2928	-2.9027	-0.876858	0.670269	not significant	-
FANCI	Q9NVI1	50.1838	47.7977	-2.38609	0.91217	2.828	not significant	-
TSPYL5	Q86VY4	52.947	50.4745	-2.47257	0.487675	0.576284	not significant	-
TRIP10	Q15642	50.3897	51.3587	0.968969	-1.81004	1.67898	significant	cyto
SMARCA4	P51532	55.11	44.4305	-10.6795	3.58485	3.85528	significant	nuc
NUP205	Q92621	52.9032	47.7008	-5.2024	3.12986	3.32175	significant	nuc
ARFIP2	P53365	52.1217	55.2269	3.10521	-1.39099	1.48632	significant	cyto
PTPN11	Q06124	50.9226	54.6277	3.70511	-2.21979	3.43903	significant	cyto
EPS8	Q12929	50.8136	50.0869	-0.726727	-0.925205	0.889417	not significant	-
ANKMY2	Q8IV38	51.1285	53.8385	2.71001	-1.10068	2.7796	significant	cyto
NUP214	P35658	52.2065	46.5017	-5.7048	2.2559	3.88181	significant	nuc
RFC1	P35251	53.6339	46.7561	-6.87788	3.2293	3.08641	significant	nuc
PLEKHA5	Q9HAU0	50.0263	51.8674	1.84104	-0.79098	0.991091	not significant	-
RCC1	P18754	54.4377	46.2716	-8.16617	3.79195	4.14126	significant	nuc
PBK	Q96KB5	48.6698	53.4732	4.8034	-2.28513	4.53465	significant	cyto
NUP160	Q12769	53.8824	47.4101	-6.47227	3.36833	2.94384	significant	nuc
APEX1	P27695	50.4018	49.0089	-1.39289	-1.62805	1.2712	not significant	-
MAEA	Q7L5Y9	50.7409	45.7023	-5.03864	0.708889	1.22672	not significant	-
ATAD1	Q8NBU5	50.3291	51.831	1.5019	-0.878203	2.37773	not significant	-
KIAA0754	O94854	52.3155	49.9415	-2.37397	1.75094	2.04108	significant	nuc
CPT2	P23786	50.7167	50.8499	0.133233	-1.47281	3.66144	significant	cyto
PIP4K2A	P48426	51.831	50.6804	-1.15065	-0.618358	0.701399	not significant	-
NUB1	Q9Y5A7	50.3291	52.6668	2.33764	-1.07399	5.8469	significant	cyto
TTC37	Q6PGP7	49.9052	51.4556	1.55035	-1.90507	3.12688	significant	cyto
GCC2	Q8IWJ2	49.2027	54.5693	5.36657	-1.23275	3.47335	significant	cyto
USP14	P54578	50.9226	48.4033	-2.51932	-1.89826	1.9363	significant	cyto
CASK	O14936	53.3416	50.4018	-2.93984	0.551659	0.519468	not significant	-
ME2	P23368	51.2981	51.4556	0.157457	-2.1464	4.52053	significant	cyto
KRT7	P08729	54.087	54.73	0.643043	-0.293615	0.0256838	not significant	-
SF3B5	Q9BWJ5	54.9639	50.3049	-4.65896	2.98561	0.737195	not significant	-
GTF2H2	Q13888	53.8824	45.6539	-8.22853	2.8204	3.83181	significant	nuc
H3F3B	P84243	51.9885	47.3374	-4.65105	1.92508	1.10915	not significant	-
CPTP	Q5TA50	50.099	52.6547	2.55566	-1.94927	2.55208	significant	cyto
SUPT5H	O00267	52.1459	46.8408	-5.30511	1.8103	2.69765	significant	nuc
DHX38	Q92620	52.6425	47.6281	-5.01441	-0.26053	0.00534425	not significant	-
TDRD7	Q8NHU6	50.7046	50.0263	-0.678278	-0.951182	4.48535	not significant	-
SIRT1	Q96EB6	50.4018	50.8863	0.484484	-0.881441	0.904842	not significant	-
SSU72	Q9NP77	50.7046	48.9847	-1.71992	-1.0168	1.20723	not significant	-
GAK	O14976	48.9847	49.881	0.896296	0.346866	0.170207	not significant	-
KAT7	O95251	52.1096	42.5168	-9.59279	2.53181	2.74362	significant	nuc
INPP4B	O15327	51.2133	52.8	1.58669	-1.15213	2.46547	significant	cyto
VPS53	Q5VIR6	50.7652	52.2671	1.5019	-0.793686	2.2808	not significant	-
TOP2A	P11388	52.8	42.7227	-10.0773	2.54684	0.818908	not significant	-
SMAD5	Q99717	48.9968	47.943	-1.05375	0.472511	1.21233	not significant	-
XRCC5	P13010	47.4464	48.7788	1.33233	1.29108	2.43729	significant	nuc
CTNNBL1	Q8WYA6	47.4949	46.4169	-1.07798	2.94606	3.86174	significant	nuc
HNRNPLL	Q8WVV9	52.1944	45.7386	-6.45576	2.425	4.88126	significant	nuc
PPFIBP1	Q86W92	49.8446	51.6978	1.85315	-0.415518	3.00212	not significant	-
SNRNP70	P08621	52.6062	46.3321	-6.27407	2.22578	2.66366	significant	nuc
AGPS	O00116	52.8155	54.7885	1.97297	-0.768229	2.22235	not significant	-
FMNL3	Q8IVF7	51.0316	50.9711	-0.0605606	0.40206	0.54877	not significant	-
TRIM26	Q12899	50.6925	49.6872	-1.00531	0.176159	0.0498875	not significant	-
DDX6	P26196	50.3655	54.54	4.17457	-1.28733	3.26222	significant	cyto
ASCC1	Q8N9N2	49.5782	52.1217	2.54354	-0.768576	1.95638	not significant	-
EXOSC3	Q9NQT5	53.8532	42.3715	-11.4817	3.45024	4.13617	significant	nuc
DNAJC21	Q5F1R6	50.9953	52.1338	1.13854	-1.2514	0.999601	not significant	-
STRN4	Q9NRL3	51.0801	53.8385	2.75846	-1.03765	2.83576	significant	cyto
RP2	O75695	51.5767	48.9726	-2.6041	1.31191	2.49664	significant	nuc
POLE4	Q9NR33	51.5525	53.2247	1.67227	-0.129001	0.286514	not significant	-
RNF20	Q5VTR2	51.7826	46.5017	-5.28088	2.32739	3.99534	significant	nuc
AARS2	Q5JTZ9	51.286	52.5578	1.27177	-0.791043	2.0598	not significant	-
CORO7-PAM16	P57737	51.0074	50.7773	-0.23013	-0.576832	2.1544	not significant	-
KPNA4	O00629	53.8385	54.73	0.891491	0.052851	0.0285006	not significant	-
NFX1	Q12986	52.3882	52.0248	-0.363363	-0.947031	0.0856764	not significant	-
MYO1C	O00159	50.3897	49.6872	-0.702503	-0.0424162	0.547977	not significant	-
DCTN1	Q14203	50.3655	54.2039	3.83844	-2.07612	4.27985	significant	cyto
DLG1	Q12959	51.8916	49.9052	-1.98639	0.689565	1.45565	not significant	-
SMC1A	Q14683	54.7593	46.1626	-8.5967	3.40202	5.40555	significant	nuc
GNL3	Q9BVP2	54.087	41.9354	-12.1516	3.48706	1.88665	significant	nuc
APAF1	O14727	50.7652	47.8583	-2.90691	0.216564	0.550214	not significant	-
PUS1	Q9Y606	46.7682	52.4851	5.71692	-1.86401	3.44346	significant	cyto
STAT3	P40763	50.1717	53.2686	3.0969	-2.01862	4.41983	significant	cyto
TMEM11	P17152	52.3397	54.2916	1.95185	0.449929	0.816509	not significant	-
UNC45A	Q9H3U1	49.8446	52.1702	2.32553	-1.3185	3.4267	significant	cyto
USF1	P22415	54.8031	45.6054	-9.1977	3.0987	1.38953	significant	nuc
FRG1	Q14331	52.2186	51.6857	-0.532933	0.0748566	0.645016	not significant	-
MMS19	Q96T76	50.6683	52.6668	1.9985	-1.59659	1.74845	significant	cyto
ZC3HAV1	Q7Z2W4	49.0695	51.94	2.87057	-0.811494	1.84021	not significant	-
NXF1	Q9UBU9	51.2012	44.4426	-6.75856	1.9478	3.78016	significant	nuc
TIAL1	Q01085	51.5646	52.3761	0.811512	1.62898	2.24235	significant	nuc
NUP88	Q99567	51.7947	46.7076	-5.08709	2.43991	2.82565	significant	nuc
ANKHD1	Q8IWZ3	48.7909	52.3519	3.56096	-0.325306	1.1034	not significant	-
PDIA5	Q14554	52.3155	54.54	2.22452	0.00466499	0.265071	not significant	-
WHSC1L1	Q9BZ95	54.3062	42.8681	-11.4381	3.45354	2.57991	significant	nuc
XRN1	Q8IZH2	47.4464	51.6978	4.25135	-0.875823	1.52938	not significant	-
EIF2A	Q9BY44	52.3155	54.7885	2.47297	-1.22101	3.42901	significant	cyto
ASAP1	Q9ULH1	50.7894	52.8886	2.0992	-1.39977	2.32085	significant	cyto
IGF2BP1	Q9NZI8	50.2928	52.3397	2.04695	-0.516935	2.31373	not significant	-
TRNT1	Q96Q11	50.8984	54.0724	3.17397	-2.18945	2.33273	significant	cyto
AAK1	Q2M2I8	52.0248	54.0285	2.0037	-0.144679	0.146123	not significant	-
RBBP7	Q16576	55.0369	44.7454	-10.2915	1.81898	0.828582	not significant	-
IGF2BP2	Q9Y6M1	46.9862	51.504	4.51782	-0.581134	2.26999	not significant	-
PDP1	Q9P0J1	51.7826	54.7154	2.93283	-1.72026	2.13236	significant	cyto
C2CD5	Q86YS7	52.4609	54.4377	1.97688	-0.986844	1.92866	not significant	-
EARS2	Q5JPH6	49.2512	49.1058	-0.145345	-1.12591	1.97506	significant	cyto
ALG1	Q9BT22	53.517	52.1096	-1.40741	-0.985272	1.39318	not significant	-
MYO18A	Q92614	52.1823	49.9294	-2.25285	1.87363	2.33509	significant	nuc
PRKAA1	Q13131	53.0932	52.8009	-0.292292	-0.973891	2.98788	not significant	-
MAD2L1	Q13257	50.1232	50.5956	0.472372	-0.973662	1.99606	not significant	-
HNRNPA3	P51991	53.9701	50.3412	-3.62883	3.29963	3.1062	significant	nuc
MAD1L1	Q9Y6D9	49.4086	48.0884	-1.32022	0.976712	1.66534	not significant	-
NDUFS1	P28331	51.9279	53.4732	1.54525	-1.32991	3.29281	significant	cyto
IFIT1	P09914	47.0467	53.3124	6.26567	-2.41154	3.7909	significant	cyto
RILPL1	Q5EBL4	50.1959	54.1747	3.97878	0.0864599	1.06231	not significant	-
MBD1	Q9UIS9	54.8323	46.3442	-8.48809	4.1112	3.82792	significant	nuc
EIF4G3	O43432	48.1853	51.7826	3.5973	-1.17521	1.36538	significant	cyto
PPP1R12A	O14974	50.5108	50.8257	0.314915	-0.128939	0.981274	not significant	-
ZNF512	Q96ME7	54.54	46.0899	-8.45015	3.01802	2.57864	significant	nuc
LTV1	Q96GA3	50.8378	53.0932	2.25536	-0.788149	3.87803	not significant	-
APPL1	Q9UKG1	51.1285	54.6423	3.51381	-1.29351	1.94073	significant	cyto
RUNX1	Q01196	53.9408	44.4426	-9.4982	2.14146	2.39922	significant	nuc
EIF3I	Q13347	49.6751	53.6485	3.97347	-2.39327	4.67907	significant	cyto
SUPT6H	Q7KZ85	51.8068	47.18	-4.62683	1.94868	5.45231	significant	nuc
PPP1R21	Q6ZMI0	52.0127	54.5547	2.54194	-0.857825	1.19488	not significant	-
DOCK5	Q9H7D0	50.6683	51.068	0.3997	-0.341838	0.48344	not significant	-
POLR2J	P52435	51.177	48.0036	-3.17337	0.796962	1.07987	not significant	-
RPRD1A	Q96P16	49.3965	46.2352	-3.16126	1.37087	1.54018	significant	nuc
ABCF1	Q8NE71	53.5462	54.3793	0.833033	-0.670865	1.20511	not significant	-
POLR2C	P19387	51.395	47.1436	-4.25135	1.4313	3.00512	significant	nuc
USP39	Q53GS9	53.4732	45.0846	-8.38859	3.0284	5.10393	significant	nuc
DNAJC2	Q99543	50.2201	53.707	3.48689	-1.47758	2.36067	significant	cyto
NCBP2	P52298	52.5214	45.6417	-6.87968	1.10257	2.26391	significant	nuc
VPS33A	Q96AX1	51.0074	52.7394	1.73203	-0.608793	2.11542	not significant	-
KIAA1033	Q2M389	50.1111	53.4878	3.37668	-1.78283	3.7083	significant	cyto
COG8	Q96MW5	51.1043	52.6547	1.55035	-1.10474	0.346215	not significant	-
CDC23	Q9UJX2	51.7462	48.3549	-3.39139	1.77808	1.29611	not significant	-
SMPD4	Q9NXE4	53.7509	47.6402	-6.11061	2.66691	4.1696	significant	nuc
DDX21	Q9NR30	54.3354	46.7076	-7.62783	4.29031	3.81016	significant	nuc
KIAA1462	Q9P266	52.5941	51.3708	-1.22332	-0.114053	0.0942657	not significant	-
DDX3X	O00571	47.2769	48.0278	0.750951	-0.30675	0.159426	not significant	-
PAK4	O96013	51.5888	52.9324	1.34364	-0.682462	2.08253	not significant	-
PTPN1	P18031	50.1353	53.4147	3.27938	-1.74188	4.13858	significant	cyto
MRPS15	P82914	50.6683	54.6423	3.97407	-1.53527	2.18048	significant	cyto
VWA8	A3KMH1	51.2133	51.6493	0.436036	-0.56759	1.60089	not significant	-
SMARCA5	O60264	54.8762	42.8438	-12.0323	3.89856	4.95253	significant	nuc
RACGAP1	Q9H0H5	54.3354	45.8719	-8.46356	2.55321	4.52258	significant	nuc
MGAT1	P26572	51.5282	54.1893	2.66106	-0.0855893	0.0383832	not significant	-
DSN1	Q9H410	51.9885	47.2769	-4.71161	1.73695	2.24323	significant	nuc
IRS2	Q9Y4H2	50.426	52.4003	1.97427	-1.21397	2.04003	significant	cyto
SETX	Q7Z333	54.3793	42.9286	-11.4507	3.26723	1.46964	significant	nuc
TAP2	Q03519	50.5714	54.3939	3.82252	-1.7788	4.00267	significant	cyto
UBAC2	Q8NBM4	50.7046	52.3882	1.68358	-0.563769	0.49473	not significant	-
HELLS	Q9NRZ9	53.0347	42.1777	-10.8571	3.36168	4.44222	significant	nuc
NUF2	Q9BZD4	48.7909	49.9052	1.11431	-0.451445	2.12035	not significant	-
GTPBP4	Q9BZE4	52.874	42.7106	-10.1634	1.94433	2.56729	significant	nuc
CNN1	P51911	50.3655	48.4518	-1.91371	1.2707	2.20097	significant	nuc
DCLK1	O15075	51.2254	52.473	1.24755	-1.25146	3.17547	significant	cyto
SNRNP40	Q96DI7	54.92	47.0346	-7.88539	3.04517	4.20671	significant	nuc
CDC5L	Q99459	54.8177	45.8598	-8.95796	4.47494	4.15269	significant	nuc
RMDN3	Q96TC7	50.1353	52.3882	2.25285	-1.07772	3.75554	significant	cyto
TOM1	O60784	51.6009	52.5699	0.968969	-0.577191	1.60289	not significant	-
TRMT1L	Q7Z2T5	54.2331	46.5623	-7.67087	2.69532	1.61465	significant	nuc
UBE3A	Q05086	53.8239	53.6632	-0.160761	-1.46607	2.21509	significant	cyto
TRIM56	Q9BRZ2	51.8916	52.4851	0.593493	0.445698	1.18578	not significant	-
COPS6	Q7L5N1	55.1977	50.5229	-4.67477	-0.281311	1.34669	not significant	-
DCUN1D3	Q8IWE4	54.5108	47.3253	-7.18549	2.14302	1.75826	significant	nuc
UBFD1	O14562	52.5214	54.1016	1.58018	-0.973458	2.35352	not significant	-
SF3B3	Q15393	54.9054	49.3723	-5.53313	2.8644	3.82049	significant	nuc
ZC3H7A	Q8IWR0	47.1315	50.8015	3.66997	-1.22874	0.704177	not significant	-
PPP1R13L	Q8WUF5	52.1459	53.137	0.991091	0.139049	0.3508	not significant	-
SAMHD1	Q9Y3Z3	54.1893	54.6716	0.482282	-1.89442	4.10825	significant	cyto
RANBP2	P49792	54.0724	42.7227	-11.3496	3.38109	4.45105	significant	nuc
MRPS5	P82675	49.9415	48.8757	-1.06587	-0.63989	2.46194	not significant	-
IMP3	Q9NV31	54.5693	42.7954	-11.7739	3.42607	1.76056	significant	nuc
TRIM11	Q96F44	51.5767	49.8689	-1.70781	0.123557	0.0543711	not significant	-
DNAJC13	O75165	51.0922	53.2978	2.20561	-1.51062	3.03512	significant	cyto
KPNB1	Q14974	50.7167	49.772	-0.944745	0.422527	1.16923	not significant	-
C14orf166	Q9Y224	50.8015	51.286	0.484484	0.272892	0.537243	not significant	-
FUT8	Q9BYC5	52.4609	49.5903	-2.87057	-0.00695977	0.614586	not significant	-
MICAL1	Q8TDZ2	49.9415	53.2393	3.2978	-1.65501	3.17058	significant	cyto
FASTKD2	Q9NYY8	49.6266	49.0816	-0.545045	-0.305816	0.006751	not significant	-
ABI1	Q8IZP0	51.1043	54.4377	3.33343	-1.25818	1.77055	significant	cyto
CRABP2	P29373	51.2618	55.0223	3.76056	-2.39788	3.68101	significant	cyto
NAT10	Q9H0A0	54.2624	48.7788	-5.48358	3.53935	2.97131	significant	nuc
XRCC1	P18887	49.1543	45.4964	-3.65786	1.90395	3.66034	significant	nuc
GULP1	Q9UBP9	50.2201	48.694	-1.52613	1.24232	1.91847	significant	nuc
SASH1	O94885	50.4381	53.897	3.45886	-0.345774	1.35949	not significant	-
NOL6	Q9H6R4	53.9116	46.0536	-7.85806	3.51462	2.67844	significant	nuc
RBM15B	Q8NDT2	53.9701	43.0013	-10.9688	2.83419	2.61192	significant	nuc
VIM	P08670	54.5108	54.1747	-0.336136	0.115095	0.298877	not significant	-
PIK3C2A	O00443	50.1596	50.8742	0.714615	-0.186914	0.147312	not significant	-
CEBPZ	Q03701	54.9054	45.7386	-9.16677	3.60743	3.16559	significant	nuc
STAU1	O95793	51.4798	54.0578	2.57798	-0.403841	1.99683	not significant	-
NUP85	Q9BW27	54.4816	47.7735	-6.70811	2.94797	3.57408	significant	nuc
WIPI2	Q9Y4P8	52.0975	52.1702	0.0726727	-1.25134	4.58448	significant	cyto
HSP90AA1	P07900	51.0922	55.0223	3.93013	-2.04707	4.17264	significant	cyto
DECR2	Q9NUI1	51.9158	52.2307	0.314915	0.54719	2.84209	not significant	-
PTPN13	Q12923	47.5918	51.831	4.23924	0.709199	0.0180724	not significant	-
DNAJA3	Q96EY1	49.4328	54.1747	4.74184	0.427209	1.40658	not significant	-
RBM22	Q9NW64	51.4677	49.5782	-1.88949	1.11079	2.27997	significant	nuc
DDX41	Q9UJV9	53.8532	48.8151	-5.03804	-0.166211	0.604507	not significant	-
SMAP2	Q8WU79	48.5002	53.0201	4.51992	-2.26093	1.20544	not significant	-
CKS2	P33552	47.5191	51.8068	4.28769	-1.29539	0.386267	not significant	-
SIN3A	Q96ST3	54.9639	43.3889	-11.575	2.97633	2.42214	significant	nuc
PARP14	Q460N5	49.3965	50.6925	1.296	-0.384706	0.0388696	not significant	-
IRF2BPL	Q9H1B7	51.7826	48.6213	-3.16126	0.82098	2.48129	not significant	-
SMARCAD1	Q9H4L7	51.5888	45.0361	-6.55265	0.912899	1.08354	not significant	-
TOP2B	Q02880	54.5839	46.9983	-7.58559	4.00751	1.90321	significant	nuc
DNAJC30	Q96LL9	50.0263	50.7167	0.69039	-0.485563	1.68489	not significant	-
UBE2Z	Q9H832	53.7509	55.1977	1.44685	-2.36523	1.53707	significant	cyto
PRPF38B	Q5VTL8	52.2428	54.3939	2.15105	-1.00326	0.759368	not significant	-
DNMT1	P26358	54.277	47.7129	-6.56406	2.12372	2.18876	significant	nuc
RHOQ	P17081	54.6716	51.1649	-3.50671	0.415207	0.417189	not significant	-
NOP58	Q9Y2X3	54.4085	47.7492	-6.65926	3.85804	2.30726	significant	nuc
PACSIN2	Q9UNF0	50.1111	53.7655	3.65435	-1.87575	3.16894	significant	cyto
DDX18	Q9NVP1	55.1831	46.7924	-8.39069	4.29516	3.39543	significant	nuc
PPP1R9B	Q96SB3	53.2978	46.647	-6.65075	2.963	3.13185	significant	nuc
HTATSF1	O43719	51.177	44.6	-6.57698	3.45975	3.78499	significant	nuc
ACO1	P21399	52.2671	51.5888	-0.678278	-1.20864	2.39489	significant	cyto
DIS3	Q9Y2L1	50.8015	47.2284	-3.57307	0.318666	0.679196	not significant	-
MRPS22	P82650	49.99	52.5335	2.54354	-1.79955	4.04902	significant	cyto
CUL2	Q13617	54.73	53.7947	-0.935335	-1.06602	1.98387	significant	cyto
SCYL2	Q6P3W7	52.3397	54.2185	1.87878	-0.488665	0.193227	not significant	-
FKBP5	Q13451	48.5244	50.5956	2.07117	-0.817896	0.587964	not significant	-
EHBP1L1	Q8N3D4	50.9226	54.657	3.73433	-0.891369	1.95222	not significant	-
SH3GLB1	Q9Y371	47.18	53.3855	6.20551	-2.22164	5.0588	significant	cyto
GTF2E1	P29083	48.5365	51.8431	3.30661	-0.466423	1.42692	not significant	-
RSF1	Q96T23	54.5108	51.5525	-2.95836	1.00214	0.730538	not significant	-
INTS12	Q96CB8	54.3354	43.4373	-10.8981	3.94821	4.59928	significant	nuc
EBF3	Q9H4W6	54.7739	48.5608	-6.21311	2.56433	2.52891	significant	nuc
STX16	O14662	51.3708	55.2562	3.88539	-1.70475	1.40471	significant	cyto
CCAR2	Q8N163	53.6047	46.538	-7.06667	3.31964	4.26714	significant	nuc
FLAD1	Q8NFF5	51.7584	52.7031	0.944745	-1.51813	2.79654	significant	cyto
TJP2	Q9UDY2	50.2322	51.1043	0.872072	-1.28052	2.53006	significant	cyto
GALNT2	Q10471	51.3587	50.9347	-0.423924	-0.676559	0.982176	not significant	-
OLA1	Q9NTK5	51.6736	53.9993	2.32573	-1.71593	5.01676	significant	cyto
MB21D1	Q8N884	51.4919	53.3563	1.86436	0.0256727	0.374917	not significant	-
MKRN2	Q9H000	45.8113	48.8272	3.01592	-0.69582	0.762653	not significant	-
EPS15L1	Q9UBC2	51.3829	50.0748	-1.30811	0.259289	0.674219	not significant	-
NOL10	Q9BSC4	54.7008	44.5274	-10.1734	1.04695	0.837977	not significant	-
RETSAT	Q6NUM9	52.0975	52.2065	0.109009	-1.15406	2.88657	significant	cyto
G3BP1	Q13283	50.9105	54.6716	3.76106	-0.820635	1.46195	not significant	-
NUP133	Q8WUM0	52.8	47.3859	-5.41411	3.0073	3.74962	significant	nuc
DNAJC7	Q99615	50.1596	51.8553	1.6957	-1.0488	2.22832	significant	cyto
ZNF598	Q86UK7	53.4439	51.7099	-1.73403	-1.47418	1.29206	not significant	-
BAG5	Q9UL15	50.317	51.5646	1.24755	-0.842508	1.84848	not significant	-
CECR5	Q9BXW7	51.613	53.3709	1.75786	-1.10496	1.11399	not significant	-
TMEM120A	Q9BXJ8	53.4732	54.6716	1.1984	-1.48801	0.764744	not significant	-
SRPRB	Q9Y5M8	50.3291	52.2065	1.87738	-1.18343	3.13066	significant	cyto
PC	P11498	51.8916	53.3855	1.49389	-0.544678	1.49824	not significant	-
AGRN	O00468	52.4366	55.0077	2.57107	-0.405743	0.503354	not significant	-
COBLL1	Q53SF7	51.2012	53.0786	1.87738	-1.57615	0.0414603	not significant	-
LRCH3	Q96II8	47.6281	51.94	4.31191	-0.190879	1.45362	not significant	-
ALDH3A2	P51648	50.8378	53.9262	3.08839	-0.845404	1.77592	not significant	-
HELZ2	Q9BYK8	50.644	51.7099	1.06587	-0.25607	2.46339	not significant	-
GLIPR2	Q9H4G4	53.5901	48.3064	-5.28368	2.38356	3.20651	significant	nuc
QKI	Q96PU8	53.5316	47.834	-5.6976	2.59423	4.28563	significant	nuc
CPNE3	O75131	50.8984	54.9054	4.00701	-2.50783	3.53621	significant	cyto
SSFA2	P28290	50.3534	51.5888	1.23544	-0.0463586	1.2461	not significant	-
DIAPH3	Q9NSV4	44.7454	51.4798	6.73433	-1.41216	1.21156	not significant	-
ENOPH1	Q9UHY7	50.535	54.3208	3.78579	-1.64458	3.07983	significant	cyto
BCAR1	P56945	47.2042	52.947	5.74284	-1.37649	2.74558	significant	cyto
TERF1	P54274	50.2928	45.0604	-5.23243	2.27923	2.33039	significant	nuc
SAR1A	Q9NR31	51.7099	53.4732	1.76326	-1.45354	3.33263	significant	cyto
FAM208A	Q9UK61	52.5699	43.9218	-8.64805	1.74548	2.84846	significant	nuc
FASN	P49327	51.8068	54.7885	2.98168	-1.93213	3.40659	significant	cyto
EIF4E2	O60573	50.0748	55.11	5.03524	-2.4924	3.08094	significant	cyto
UFL1	O94874	50.6077	52.2792	1.67147	-1.40639	2.89818	significant	cyto
GALM	Q96C23	53.1517	54.6277	1.47608	-0.966297	2.86074	not significant	-
ARID3A	Q99856	53.707	42.7712	-10.9358	2.15969	1.44453	significant	nuc
MYD88	Q99836	48.8151	54.5839	5.76877	-2.73125	2.74948	significant	cyto
GET4	Q7L5D6	50.5229	52.2671	1.74414	-0.494587	2.27471	not significant	-
CELF1	Q92879	52.8	47.1921	-5.60791	1.88407	1.57377	significant	nuc
DDX31	Q9H8H2	53.8678	43.4616	-10.4062	2.41785	2.46255	significant	nuc
DDX42	Q86XP3	49.6387	47.4707	-2.16807	1.32724	2.1082	significant	nuc
VPS52	Q8N1B4	50.9468	53.0347	2.08789	-0.911894	2.48139	not significant	-
VPS16	Q9H269	50.2928	53.517	3.22422	-2.06958	2.62379	significant	cyto
USP34	Q70CQ2	50.2686	47.289	-2.97958	0.104543	0.72275	not significant	-
HNRNPA0	Q13151	54.0724	42.3109	-11.7615	4.21575	2.06655	significant	nuc
P42694	P42694	49.0452	51.504	2.45876	-0.5004	1.64298	not significant	-
RCOR3	Q9P2K3	54.5547	43.292	-11.2627	3.63303	5.96205	significant	nuc
GGCX	P38435	52.0733	54.0431	1.96987	-0.552125	0.154038	not significant	-
BLVRB	P30043	51.068	54.2039	3.13594	-1.62198	3.02318	significant	cyto
SRFBP1	Q8NEF9	55.0662	48.8999	-6.16627	3.49122	3.93617	significant	nuc
DOCK10	Q96BY6	51.4192	54.5985	3.17928	-1.41031	2.41272	significant	cyto
TAOK1	Q7L7X3	51.068	52.1217	1.05375	-0.499379	1.54375	not significant	-
PDPR	Q8NCN5	54.6277	52.8447	-1.78298	-1.13306	3.40455	significant	cyto
SYNJ2	O15056	51.3829	52.255	0.872072	-0.62276	1.79637	not significant	-
CDK5	Q00535	51.1528	49.8568	-1.296	-0.706947	1.81419	not significant	-
HECTD1	Q9ULT8	50.5108	54.3062	3.7954	-1.9565	2.91241	significant	cyto
PLAA	Q9Y263	50.5835	52.7152	2.13173	-1.87948	3.02475	significant	cyto
ANAPC7	Q9UJX3	52.9617	48.4396	-4.52202	1.68144	3.45914	significant	nuc
SNX6	Q9UNH7	51.4071	54.8177	3.41061	-2.4856	4.66317	significant	cyto
TSR1	Q2NL82	49.2148	48.5971	-0.617718	-0.604754	0.748514	not significant	-
RBM26	Q5T8P6	52.8155	47.0952	-5.72032	2.97895	3.99512	significant	nuc
CDC42BPA	Q5VT25	51.4556	51.9885	0.532933	-0.516603	0.279768	not significant	-
DNM1L	O00429	50.6925	54.8908	4.1983	-2.04046	4.54535	significant	cyto
ZC3H7B	Q9UGR2	46.6592	50.959	4.2998	-0.364356	0.790879	not significant	-
NSUN5	Q96P11	54.3647	46.1868	-8.17788	2.02677	3.30238	significant	nuc
MAGED2	Q9UNF1	47.7008	51.9522	4.25135	-0.808178	2.89185	not significant	-
NAPG	Q99747	50.6319	53.8532	3.22122	-1.75539	3.80461	significant	cyto
VARS	P26640	50.7894	55.1246	4.33524	-1.50058	2.86867	significant	cyto
ROCK2	O75116	50.9105	54.4231	3.51261	-1.7758	3.74164	significant	cyto
NUP155	O75694	52.8447	48.3185	-4.52623	2.30018	3.93385	significant	nuc
BCAR3	O75815	49.8325	52.8	2.96747	-1.54627	1.30446	significant	cyto
VRK2	Q86Y07	51.7462	49.2633	-2.48298	1.56088	2.99711	significant	nuc
SPAST	Q9UBP0	49.9173	52.0006	2.08328	-1.57005	1.03414	not significant	-
EIF3M	Q7L2H7	50.0263	54.467	4.44064	-1.86094	4.47383	significant	cyto
C7orf50	Q9BRJ6	49.1179	51.8189	2.701	0.318247	1.03348	not significant	-
NELFE	P18615	52.6062	46.2958	-6.31041	1.03795	2.23412	significant	nuc
STIM2	Q9P246	50.3776	46.429	-3.94855	0.0985327	0.273598	not significant	-
CLPB	Q9H078	51.504	54.8031	3.2991	-0.888441	0.840893	not significant	-
MAP4K4	O95819	52.2792	51.831	-0.448148	-0.846863	0.227206	not significant	-
SMARCB1	Q12824	54.7154	44.2973	-10.4181	3.38312	2.42874	significant	nuc
LUC7L	Q9NQ29	51.4313	51.1891	-0.242242	-0.823707	2.90998	not significant	-
SEC24A	O95486	50.9468	51.504	0.557157	-0.880331	1.79088	not significant	-
CAD	P27708	50.9347	55.0516	4.11682	-1.67636	2.83689	significant	cyto
CD2BP2	O95400	43.4979	51.9522	8.45425	0.594852	2.006	not significant	-
CALCOCO2	Q13137	51.8795	54.2916	2.41211	-0.908716	4.01203	not significant	-
ANKRD17	O75179	51.94	52.9324	0.992392	-1.37383	1.03065	not significant	-
ILKAP	Q9H0C8	49.7841	49.9173	0.133233	-2.2283	2.37028	significant	cyto
UTRN	P46939	49.1664	50.535	1.36867	0.106781	0.0933296	not significant	-
UBE2M	P61081	51.0316	51.068	0.0363363	-1.53321	1.95682	significant	cyto
EML4	Q9HC35	51.6009	54.5985	2.9976	-1.3904	1.49735	significant	cyto
XPO6	Q96QU8	50.7531	51.94	1.18699	-1.553	2.1526	significant	cyto
DDX24	Q9GZR7	54.9931	46.6834	-8.30971	3.85381	3.02398	significant	nuc
MVP	Q14764	52.7152	54.8616	2.14635	-0.536834	0.561752	not significant	-
POLR1C	O15160	51.1528	47.1679	-3.98488	1.81334	4.13197	significant	nuc
DDX20	Q9UHI6	48.7546	47.834	-0.920521	-0.681763	0.765232	not significant	-
TADA3	O75528	54.3062	42.9407	-11.3655	2.69385	5.12958	significant	nuc
CXorf56	Q9H5V9	52.2186	53.4732	1.25455	0.377164	0.0829118	not significant	-
NCK1	P16333	50.208	54.0431	3.83514	-1.52651	4.60008	significant	cyto
RDH14	Q9HBH5	51.9643	51.3587	-0.605606	-1.11815	1.25249	not significant	-
TRIM16	O95361	51.9279	52.3761	0.448148	-0.986246	1.29981	not significant	-
PPIL4	Q8WUA2	49.4449	49.0452	-0.3997	0.0353958	0.521852	not significant	-
LUZP1	Q86V48	50.4866	51.4798	0.993193	-0.242974	0.439514	not significant	-
TCF25	Q9BQ70	51.5767	52.0248	0.448148	-0.593764	2.18568	not significant	-
KIF7	Q2M1P5	50.1353	52.8	2.66466	-1.51433	2.30849	significant	cyto
MYLK	Q15746	51.0074	48.7061	-2.3013	1.31092	0.990311	not significant	-
MPRIP	Q6WCQ1	51.6857	50.1596	-1.52613	1.06638	3.2233	significant	nuc
CHAF1A	Q13111	53.9993	42.5653	-11.434	2.99209	1.88591	significant	nuc
DDA1	Q9BW61	53.7801	49.6387	-4.14134	1.86381	2.21927	significant	nuc
INTS1	Q8N201	54.8031	44.0551	-10.748	2.5788	3.13168	significant	nuc
TUBGCP3	Q96CW5	50.4381	54.5254	4.08729	-1.01847	4.16328	significant	cyto
STXBP1	P61764	50.8621	53.5901	2.72803	-1.65679	2.79484	significant	cyto
DCUN1D1	Q96GG9	51.0316	41.4752	-9.55646	-0.339518	1.4529	not significant	-
CSDE1	O75534	48.7909	52.0006	3.20971	-1.40438	3.48355	significant	cyto
THOC5	Q13769	54.8908	47.3132	-7.57758	3.33592	3.23957	significant	nuc
CDK7	P50613	54.92	47.4222	-7.4978	1.62249	4.32429	significant	nuc
RNF213	Q63HN8	50.7046	49.9052	-0.799399	-0.56279	2.27552	not significant	-
NFATC2IP	Q8NCF5	50.0869	53.1663	3.07938	-0.900039	1.38308	not significant	-
NTAN1	Q96AB6	51.3465	51.0074	-0.339139	-1.20323	1.14177	not significant	-
MGLL	Q99685	54.7739	53.8532	-0.920721	-1.36712	1.96781	significant	cyto
G3BP2	Q9UN86	50.9711	53.9116	2.94054	-0.537231	1.01427	not significant	-
API5	Q9BZZ5	54.5839	49.4449	-5.13894	2.87519	3.65009	significant	nuc
NT5C3A	Q9H0P0	50.6925	53.7362	3.04374	-2.10279	5.9527	significant	cyto
LUC7L2	Q9Y383	50.8257	53.1078	2.28208	-1.8264	2.8576	significant	cyto
AP3D1	O14617	50.959	54.4816	3.52262	-1.86126	4.14552	significant	cyto
TRIM4	Q9C037	52.3397	51.6736	-0.666166	-0.539645	0.526397	not significant	-
HK2	P52789	49.1179	53.0932	3.97528	-2.18977	4.18151	significant	cyto
CCDC88A	Q3V6T2	50.7288	54.3501	3.62122	-1.21903	2.52839	significant	cyto
HSPG2	P98160	52.4245	52.9617	0.537137	0.100339	1.04172	not significant	-
SYNE1	Q8NF91	50.4018	44.0551	-6.34675	1.4696	3.28056	significant	nuc
DCAF7	P61962	54.1601	52.3761	-1.78398	0.0879602	0.150855	not significant	-
LLGL1	Q15334	51.9764	54.7446	2.76827	-0.834555	1.20435	not significant	-
EIF4G1	Q04637	49.772	53.2832	3.51121	-1.89264	4.13598	significant	cyto
TERF2	Q15554	52.5699	46.8045	-5.76537	3.34099	2.94972	significant	nuc
AASDHPPT	Q9NRN7	52.4124	54.8031	2.39069	-2.51747	4.99417	significant	cyto
SAMD9L	Q8IVG5	51.4677	52.2913	0.823624	-0.709035	1.55812	not significant	-
RBFOX2	O43251	54.5985	45.5933	-9.00521	2.33046	3.15645	significant	nuc
STAT1	P42224	49.3602	53.1663	3.80611	-2.31006	4.29049	significant	cyto
ATG7	O95352	52.0006	54.3501	2.34945	-1.58263	3.61661	significant	cyto
WTAP	Q15007	54.4231	43.401	-11.0221	2.70372	1.26422	not significant	-
PDZRN3	Q9UPQ7	47.2042	54.4524	7.24815	-1.21868	2.39301	significant	cyto
NAV1	Q8NEY1	47.0104	52.1217	5.11131	-1.0716	3.02892	significant	cyto
SRRM1	Q8IYB3	51.0801	49.3117	-1.76837	-1.47523	0.954956	not significant	-
SFSWAP	Q12872	54.4962	48.6698	-5.82643	2.55676	4.16065	significant	nuc
FAM115A	Q9Y4C2	51.6857	51.5888	-0.0968969	-0.428712	1.24821	not significant	-
GDI1	P31150	54.6423	55.0954	0.453053	-2.21367	3.92648	significant	cyto
ERC1	Q8IUD2	48.4033	51.8795	3.47618	-1.44827	2.56891	significant	cyto
PGM3	O95394	50.6077	54.657	4.04925	-2.27453	3.00659	significant	cyto
CTDP1	Q9Y5B0	49.1906	51.6251	2.43453	-0.694854	0.0452348	not significant	-
PAPOLA	P51003	51.94	49.348	-2.59199	-0.816371	3.06956	not significant	-
GTPBP1	O00178	52.0127	53.8239	1.81121	-0.322581	1.34198	not significant	-
MSRA	Q9UJ68	49.1906	52.7273	3.53674	-2.16795	5.38618	significant	cyto
USP47	Q96K76	50.9226	54.4962	3.57357	-1.75492	3.00287	significant	cyto
DDX47	Q9H0S4	54.6716	46.5502	-8.12142	3.42058	3.96016	significant	nuc
KANK1	Q14678	50.4745	51.7826	1.30811	-0.217219	1.24329	not significant	-
AKAP11	Q9UKA4	51.722	54.54	2.81802	-0.987044	1.81775	not significant	-
TOMM34	Q15785	48.803	52.4124	3.60941	-1.70641	1.50003	significant	cyto
NSUN2	Q08J23	48.6577	51.9522	3.29449	-1.8428	2.61659	significant	cyto
CMAS	Q8NFW8	52.8886	48.4275	-4.46106	2.61536	4.13125	significant	nuc
RBM14-RBM4	Q96PK6	54.8031	42.8196	-11.9835	3.46703	4.47105	significant	nuc
KIF1C	O43896	51.9037	51.4798	-0.423924	-1.11729	1.11904	not significant	-
TIMM44	O43615	51.4677	54.54	3.07237	-1.61903	5.61513	significant	cyto
RNF2	Q99496	54.73	42.5774	-12.1527	2.54111	2.92751	significant	nuc
BZW2	Q9Y6E2	50.2443	54.277	4.03263	-2.28494	3.40684	significant	cyto
DIAPH1	O60610	50.535	54.2331	3.6981	-2.1269	5.54184	significant	cyto
RCOR1	Q9UKL0	53.7362	44.0793	-9.65696	1.92779	2.75101	significant	nuc
NR2F2	P24468	52.8886	47.9794	-4.90921	3.67822	2.16595	significant	nuc
CPSF7	Q8N684	52.8	50.6319	-2.16807	2.1858	3.69546	significant	nuc
GNAI2	P04899	54.4962	51.1528	-3.34344	1.43717	2.35136	significant	nuc
ALDH6A1	Q02252	49.7962	52.473	2.67678	-1.30521	3.24651	significant	cyto
EED	O75530	53.4147	43.4616	-9.95315	1.61441	2.91985	significant	nuc
POLDIP3	Q9BY77	54.7008	47.3859	-7.31491	3.51283	3.83785	significant	nuc
AKR1C2	P52895	49.5055	52.6547	3.14915	-2.10933	2.87381	significant	cyto
GINS4	Q9BRT9	51.8431	53.4439	1.6008	-0.719456	1.27153	not significant	-
SNTB1	Q13884	52.1338	51.4556	-0.678278	0.112026	0.12236	not significant	-
HSPA14	Q0VDF9	50.1353	53.7362	3.6009	-1.46498	1.897	significant	cyto
TMED8	Q6PL24	50.4987	53.7947	3.296	-1.2688	2.75393	significant	cyto
VPS11	Q9H270	50.8984	50.8378	-0.0605606	-1.89357	1.71398	significant	cyto
HSPA12A	O43301	53.4732	53.707	0.233834	-1.64678	1.83612	significant	cyto
CDK4	P11802	53.2101	52.2307	-0.979379	-0.685276	2.63085	not significant	-
CHEK1	O14757	51.9643	54.5108	2.54655	-0.242156	0.6565	not significant	-
CCS	O14618	53.254	54.2916	1.03764	-1.74902	1.92068	significant	cyto
MED20	Q9H944	54.0724	52.0127	-2.05966	-0.0468067	0.719908	not significant	-
TBL2	Q9Y4P3	51.177	52.0127	0.835736	-0.893711	1.71572	not significant	-
CEP97	Q8IW35	49.8204	54.657	4.83654	-1.85478	3.0227	significant	cyto
GPS1	Q13098	55.1246	50.8015	-4.32312	-0.598608	0.830111	not significant	-
MRPL48	Q96GC5	50.4745	54.277	3.8025	-0.834995	2.14224	not significant	-
CHERP	Q8IWX8	53.2393	44.7939	-8.44545	2.576	0.58748	not significant	-
TRMT10C	Q7L0Y3	51.1043	51.2254	0.121121	-1.06067	3.08682	significant	cyto
NFAT5	O94916	51.9643	48.3306	-3.63363	0.764235	2.85183	not significant	-
USP25	Q9UHP3	52.9909	54.3939	1.403	-0.415589	1.51354	not significant	-
LBR	Q14739	52.4609	49.348	-3.11281	1.56419	2.09118	significant	nuc
METTL3	Q86U44	53.0201	53.2247	0.204605	-0.744228	0.224332	not significant	-
TTC27	Q6P3X3	49.4449	51.6615	2.21652	-1.44735	1.64819	significant	cyto
HNRNPR	O43390	54.4962	48.2701	-6.22613	3.91575	3.56946	significant	nuc
ANXA11	P50995	50.2565	54.467	4.21051	-2.45328	2.54075	significant	cyto
ACTR8	Q9H981	44.6	45.0119	0.411912	1.06159	1.56482	significant	nuc
MSL1	Q68DK7	55.0808	42.2504	-12.8304	2.78377	3.67993	significant	nuc
OSBPL3	Q9H4L5	47.4949	52.7516	5.25666	-1.28983	3.35443	significant	cyto
EEFSEC	P57772	51.4556	51.9279	0.472372	-0.939855	1.27891	not significant	-
ARHGAP10	A1A4S6	51.4313	51.0195	-0.411812	-0.0450423	0.184755	not significant	-
TXNRD1	Q16881	53.9993	53.9116	-0.0876877	-1.51408	2.96693	significant	cyto
SPG21	Q9NZD8	51.1285	54.7008	3.57227	-1.38402	3.00244	significant	cyto
EPM2AIP1	Q7L775	53.064	50.9953	-2.06867	-0.0162384	0.368143	not significant	-
UBA3	Q8TBC4	51.1285	54.4524	3.32382	-1.79125	2.52248	significant	cyto
CBFB	Q13951	51.3587	44.6	-6.75866	0.339616	1.09286	not significant	-
GMEB1	Q9Y692	52.3276	45.8234	-6.5042	1.02852	2.52703	significant	nuc
ERBB2IP	Q96RT1	50.4381	49.7356	-0.702503	0.84898	2.06629	not significant	-
PREP	P48147	50.5714	53.897	3.32563	-1.52169	2.95651	significant	cyto
CDC20	Q12834	49.6387	51.8553	2.21652	-0.209618	0.924759	not significant	-
CISD3	P0C7P0	51.9037	52.9178	1.01411	0.341664	0.11434	not significant	-
GPSM1	Q86YR5	48.6213	52.6668	4.04545	-0.15325	0.46214	not significant	-
CPSF2	Q9P2I0	53.137	46.4533	-6.68378	3.37364	4.41569	significant	nuc
RBM5	P52756	54.0431	42.4563	-11.5869	3.19746	2.3828	significant	nuc
GMPS	P49915	52.473	53.7362	1.26326	-2.04693	3.95223	significant	cyto
HERC4	Q5GLZ8	50.7773	54.277	3.4997	-2.1813	3.66622	significant	cyto
VCPIP1	Q96JH7	47.2527	51.2133	3.96066	-0.826493	1.69987	not significant	-
ORC1	Q13415	54.8908	43.8734	-11.0174	2.43236	4.0996	significant	nuc
KATNAL1	Q9BW62	50.1596	54.8616	4.702	-1.43562	3.34461	significant	cyto
LMO7	Q8WWI1	53.4439	46.3564	-7.08759	3.50148	2.46926	significant	nuc
YES1	P07947	52.4245	46.8893	-5.53524	2.85439	2.61616	significant	nuc
AIM1	Q9Y4K1	51.8795	51.1043	-0.775175	-0.798055	1.94454	not significant	-
ATE1	O95260	52.0006	53.7362	1.73564	-1.27237	1.58979	significant	cyto
MAP2K4	P45985	52.364	54.5254	2.16146	-1.33547	2.99044	significant	cyto
MSH2	P43246	49.9415	51.4434	1.5019	-0.115222	0.293067	not significant	-
TAP1	Q03518	50.317	53.0932	2.77618	-1.81175	2.97271	significant	cyto
ESYT1	Q9BSJ8	49.4328	52.7637	3.33083	-1.56839	3.11823	significant	cyto
SNX18	Q96RF0	50.8984	50.7894	-0.109009	-0.835561	1.61482	not significant	-
MYH10	P35580	51.3344	50.1111	-1.22332	-0.399276	0.166534	not significant	-
PPIE	Q9UNP9	54.8323	42.1898	-12.6425	2.35053	5.32645	significant	nuc
TRIM21	P19474	50.4866	50.6077	0.121121	-1.34033	2.81683	significant	cyto
LYN	P07948	54.3793	47.9309	-6.44835	2.7403	2.77769	significant	nuc
LMCD1	Q9NZU5	50.5108	54.1454	3.63463	-1.83771	2.46677	significant	cyto
TLN1	Q9Y490	50.5108	50.1838	-0.327027	-1.4247	3.54675	significant	cyto
AACS	Q86V21	46.7439	53.5901	6.84615	-2.53451	4.4712	significant	cyto
KPNA2	P52292	46.1262	44.0551	-2.07117	0.482792	2.4421	not significant	-
VPS36	Q86VN1	51.5888	55.0808	3.49199	-1.89903	3.34878	significant	cyto
POLE3	Q9NRF9	52.0854	42.9892	-9.0962	1.20962	2.53082	significant	nuc
FLNA	P21333	50.6562	54.2477	3.59159	-1.67337	3.67262	significant	cyto
SOGA1	O94964	49.9173	51.1528	1.23544	-0.303079	0.486389	not significant	-
ACSS2	Q9NR19	50.9105	54.7154	3.8049	-2.23676	4.19124	significant	cyto
C2CD2	Q9Y426	50.2807	55.3	5.01932	-1.06903	3.27675	significant	cyto
EMD	P50402	52.1096	46.7197	-5.38989	1.61664	2.67117	significant	nuc
NUP98	P52948	53.7362	47.0467	-6.68949	3.15796	4.71104	significant	nuc
NPLOC4	Q8TAT6	53.3855	54.0139	0.628428	-1.5842	2.6275	significant	cyto
SNUPN	O95149	47.9309	51.6978	3.76687	-1.39158	2.27326	significant	cyto
USO1	O60763	50.8863	55.2269	4.34064	-2.32372	3.91381	significant	cyto
PBRM1	Q86U86	54.9785	41.7416	-13.2368	3.18549	2.34874	significant	nuc
SNTB2	Q13425	49.3359	50.1959	0.85996	0.384515	0.620629	not significant	-
DNAJC8	O75937	51.2254	51.6493	0.423924	1.23232	2.51568	significant	nuc
SAP18	O00422	54.1162	47.7977	-6.31852	1.45936	0.494193	not significant	-
SART3	Q15020	52.3519	48.2943	-4.05756	2.84393	4.76245	significant	nuc
SMARCC1	Q92922	54.0578	44.4548	-9.603	4.02304	4.23123	significant	nuc
MARK2	Q7KZI7	50.5229	51.7705	1.24755	0.333145	0.974717	not significant	-
KHDRBS3	O75525	53.7655	46.7682	-6.9973	3.33042	2.99287	significant	nuc
AP2M1	Q96CW1	52.9178	53.0347	0.116917	0.594637	1.06653	not significant	-
PELP1	Q8IZL8	55.2562	43.7401	-11.516	2.60179	5.12207	significant	nuc
TRA2A	Q13595	52.0369	48.0278	-4.00911	-0.0068086	0.0853807	not significant	-
FKBP8	Q14318	49.4328	52.4972	3.06436	-1.85265	2.82602	significant	cyto
CEP170B	Q9Y4F5	52.4003	52.874	0.473674	-0.406918	0.495083	not significant	-
FAM101B	Q8N5W9	50.4624	49.9658	-0.496597	0.509915	0.463446	not significant	-
UBE3C	Q15386	51.5161	51.3465	-0.16957	-0.985361	2.09122	not significant	-
XPO4	Q9C0E2	52.6183	54.4085	1.79019	-1.65231	2.08811	significant	cyto
SYNRG	Q9UMZ2	50.7167	54.1601	3.44334	-1.77842	2.09905	significant	cyto
HMMR	O75330	51.395	51.3829	-0.0121121	-0.368795	1.17307	not significant	-
MCM3	P25205	54.5108	54.4524	-0.0584585	0.491253	0.710013	not significant	-
RAD50	Q92878	53.7216	46.9014	-6.82022	3.53982	3.64703	significant	nuc
PPP2R5E	Q16537	51.4434	52.2671	0.823624	-0.599981	2.12875	not significant	-
TBCE	Q15813	50.099	52.6062	2.50721	-2.08493	4.04851	significant	cyto
NAA40	Q86UY6	50.1111	43.8855	-6.22563	2.37358	3.88937	significant	nuc
PIP5K1A	Q99755	51.6009	50.7894	-0.811512	0.755775	0.350999	not significant	-
HSPA4L	O95757	51.068	54.3208	3.25285	-1.14199	2.46571	significant	cyto
NEDD4	P46934	50.9468	54.2477	3.3009	-1.58991	2.77296	significant	cyto
CNOT3	O75175	50.1596	52.4972	2.33764	-1.11786	2.12638	significant	cyto
TP53BP2	Q13625	51.286	46.4411	-4.84484	1.34092	0.996252	not significant	-
MCM5	P33992	54.4085	53.1078	-1.3007	0.189885	0.497386	not significant	-
TCEB2	Q15370	53.5316	54.3501	0.818418	-1.33018	3.20402	significant	cyto
RAF1	P04049	49.4571	51.9885	2.53143	-1.37399	1.96896	significant	cyto
ACADS	P16219	54.4377	52.364	-2.07377	-1.00038	0.00609023	not significant	-
EPHA2	P29317	51.1406	52.364	1.22332	-0.736332	2.8023	not significant	-
DDX19B	Q9UMR2	50.4018	47.4101	-2.99169	-0.417798	0.39028	not significant	-
COASY	Q13057	50.7652	53.9116	3.14645	-1.07	0.981887	not significant	-
INTS3	Q68E01	54.2039	46.2473	-7.95656	2.58448	3.60611	significant	nuc
ZFP36L1	Q07352	51.4434	54.3208	2.87738	-0.577191	0.496624	not significant	-
CTNND1	O60716	50.4987	51.0559	0.557157	-0.341451	1.60893	not significant	-
TSEN34	Q9BSV6	44.6243	52.3276	7.7033	-1.70709	1.01408	not significant	-
ARMC8	Q8IUR7	51.9279	47.5676	-4.36036	0.786035	1.26982	not significant	-
RINT1	Q6NUQ1	50.3412	52.6304	2.28919	-1.31406	2.42403	significant	cyto
EPS15	P42566	51.1528	54.6862	3.53343	-1.58904	4.64262	significant	cyto
CUL3	Q13618	54.9639	51.6857	-3.27818	-0.514033	1.80962	not significant	-
SMARCE1	Q969G3	54.3939	45.2784	-9.11552	4.19783	3.15962	significant	nuc
NEK7	Q8TDX7	50.8378	50.5593	-0.278579	-2.27143	2.45092	significant	cyto
TAX1BP1	Q86VP1	51.1285	53.4001	2.27157	-0.896566	2.13727	not significant	-
PDCD11	Q14690	54.7446	41.6084	-13.1362	4.63451	3.75193	significant	nuc
TAF6L	Q9Y6J9	54.3354	45.0604	-9.27508	1.57913	4.15116	significant	nuc
SH3D19	Q5HYK7	50.2686	51.9885	1.71992	-1.17254	0.624115	not significant	-
ABT1	Q9ULW3	51.3708	43.8976	-7.47317	3.29959	3.40961	significant	nuc
DTX3L	Q8TDB6	46.6834	50.6804	3.997	-0.942389	1.505	not significant	-
EIF3D	O15371	50.099	54.087	3.98799	-2.04547	4.48301	significant	cyto
BAZ1A	Q9NRL2	55.0516	41.5115	-13.54	3.87675	6.11137	significant	nuc
SRGAP2	O75044	50.8621	53.6047	2.74264	-0.825015	3.55396	not significant	-
ARHGEF2	Q92974	49.99	50.5229	0.532933	-0.948004	2.82366	not significant	-
PROSC	O94903	50.5108	53.4878	2.97698	-1.65507	3.51799	significant	cyto
RPTOR	Q8N122	50.6319	52.0612	1.42923	-1.03949	2.00483	significant	cyto
ORC2	Q13416	54.0431	45.3147	-8.72843	2.70063	2.89289	significant	nuc
MED12	Q93074	53.8532	48.1611	-5.69209	0.413797	0.873195	not significant	-
MVB12A	Q96EY5	51.3344	53.5755	2.24104	-2.35576	1.52415	significant	cyto
NUP54	Q7Z3B4	51.6009	47.2163	-4.38458	2.82399	3.40568	significant	nuc
NOC4L	Q9BVI4	54.6423	45.3389	-9.3034	2.63789	4.69793	significant	nuc
FIBP	O43427	49.7841	52.4972	2.71311	-1.51634	0.72874	not significant	-
ALDH18A1	P54886	52.8	52.0248	-0.775175	1.4029	2.84837	significant	nuc
PNPT1	Q8TCS8	50.1959	52.8	2.6041	-1.08492	2.0434	significant	cyto
RFC4	P35249	53.254	51.3102	-1.94374	1.96633	4.58032	significant	nuc
PHLDB1	Q86UU1	50.2928	52.3034	2.01061	-1.03106	2.22982	significant	cyto
LIMCH1	Q9UPQ0	52.5456	48.3912	-4.15445	0.0131723	0.2425	not significant	-
LEMD3	Q9Y2U8	52.9617	46.4411	-6.52052	2.05255	4.18163	significant	nuc
CASP1	P29466	50.3655	54.1893	3.82382	-1.43481	3.6884	significant	cyto
NUMB	P49757	53.0347	51.4798	-1.55495	0.108881	0.952955	not significant	-
CHMP1B	Q7LBR1	53.0201	55.11	2.08989	-1.31017	0.798116	not significant	-
KEAP1	Q14145	53.6485	53.1517	-0.496897	-0.481386	0.967419	not significant	-
CRAT	P43155	49.8083	49.1058	-0.702503	-1.55413	1.77114	significant	cyto
Q5JWF2	Q5JWF2	54.9346	49.1058	-5.82883	1.74351	2.46093	significant	nuc
CCNY	Q8ND76	54.3062	50.4503	-3.85596	1.31643	1.04487	not significant	-
POR	P16435	51.1285	53.2686	2.14004	-1.72408	3.71082	significant	cyto
ACTR10	Q9NZ32	52.3519	42.6864	-9.66547	-1.19414	4.73452	significant	cyto
TUFM	P49411	50.5471	52.8	2.25285	-2.28174	4.3018	significant	cyto
TNPO3	Q9Y5L0	52.0127	54.8031	2.79039	-1.0047	3.09435	significant	cyto
SH2D4A	Q9H788	49.9779	51.7341	1.75626	-1.42163	1.55353	significant	cyto
MRPS17	Q9Y2R5	49.2027	53.0347	3.83203	-1.9126	2.01887	significant	cyto
SMC4	Q9NTJ3	50.7167	47.3495	-3.36717	0.589879	1.49465	not significant	-
LMOD1	P29536	50.7773	52.6789	1.9016	-0.918517	1.50282	not significant	-
Q6ZSR9	Q6ZSR9	52.8447	53.6778	0.833033	-0.149802	1.12571	not significant	-
TNC	P24821	52.8	49.5661	-3.23393	1.19019	1.59446	significant	nuc
PSPC1	Q8WXF1	54.1747	47.5312	-6.64344	3.91286	3.42051	significant	nuc
CLEC11A	Q9Y240	52.7031	54.73	2.02693	-0.111017	0.17714	not significant	-
PLCG1	P19174	50.4745	53.4001	2.92563	-1.85939	4.34108	significant	cyto
WDR70	Q9NW82	54.9054	46.2837	-8.62172	-0.321424	0.042169	not significant	-
CRNKL1	Q9BZJ0	53.4586	41.9233	-11.5352	2.934	4.40395	significant	nuc
G6PD	P11413	54.5985	54.92	0.321522	-2.16175	3.18406	significant	cyto
UBL5	Q9BZL1	51.722	51.7099	-0.0121121	-0.859757	0.970798	not significant	-
KPNA3	O00505	51.9158	51.5525	-0.363363	-0.0185005	0.863498	not significant	-
METAP1	P53582	51.8795	46.2716	-5.60791	1.23678	2.04191	significant	nuc
VPRBP	Q9Y4B6	53.5755	46.2958	-7.27968	2.65663	1.76876	significant	nuc
AIMP1	Q12904	50.2201	54.2916	4.07147	-2.17143	5.63254	significant	cyto
C1orf27	Q5SWX8	50.8499	52.5699	1.71992	-1.13234	1.41362	significant	cyto
MTHFR	P42898	54.2916	55.2123	0.920721	-0.416305	1.23697	not significant	-
MTFR1L	Q9H019	49.9052	51.8795	1.97427	-0.708311	0.974646	not significant	-
MTMR9	Q96QG7	50.7046	53.6485	2.94394	-1.16472	0.560515	not significant	-
SKIV2L2	P42285	54.5693	44.7576	-9.81171	3.76171	3.9911	significant	nuc
SVIL	O95425	52.2913	48.5365	-3.75475	1.83725	1.8	significant	nuc
GIT1	Q9Y2X7	49.4571	50.6198	1.16276	0.495999	0.294821	not significant	-
GSDMD	P57764	50.7288	53.1663	2.43744	-1.53889	2.23945	significant	cyto
ANXA4	P09525	50.3655	54.657	4.29149	-2.87366	3.87976	significant	cyto
TCEB1	Q15369	52.947	51.1891	-1.75796	-1.28736	0.659226	not significant	-
POLA1	P09884	50.7167	50.2686	-0.448148	-0.103768	0.628786	not significant	-
DAP3	P51398	50.5108	52.8	2.28919	-1.03826	2.72818	significant	cyto
PPP1R8	Q12972	53.9847	46.5744	-7.41031	2.17014	4.0166	significant	nuc
MCM3AP	O60318	54.4816	43.6675	-10.8141	2.17383	2.09635	significant	nuc
EHMT2	Q96KQ7	54.8469	44.6	-10.2469	1.53273	2.38962	significant	nuc
UBE2A	P49459	54.1893	48.4033	-5.78599	-0.0896131	0.656423	not significant	-
NBAS	A2RRP1	50.426	53.2686	2.84254	-1.63764	1.76902	significant	cyto
MAGI1	Q96QZ7	53.2247	52.1338	-1.09089	0.548165	0.393737	not significant	-
PPIL2	Q13356	53.4878	44.3942	-9.09359	2.09774	2.33961	significant	nuc
TMEM194A	O14524	54.1601	44.6	-9.56006	-0.0816277	0.418218	not significant	-
STX18	Q9P2W9	50.4866	53.4878	3.0012	-1.02099	3.12162	significant	cyto
FAF1	Q9UNN5	55.1392	54.1893	-0.94995	-1.3046	4.72426	significant	cyto
KIF11	P52732	50.2807	54.4085	4.12783	-1.91875	5.95502	significant	cyto
WDR55	Q9H6Y2	52.4245	48.2216	-4.2029	1.74323	2.98926	significant	nuc
EZH2	Q15910	54.54	42.6743	-11.8658	2.04504	2.81836	significant	nuc
DHX36	Q9H2U1	51.0922	51.0195	-0.0726727	0.32207	0.0137656	not significant	-
MAP3K7	O43318	51.0922	53.7655	2.67327	-1.37938	1.69334	significant	cyto
CDCA2	Q69YH5	54.8469	46.3321	-8.51481	2.76918	2.39672	significant	nuc
C12orf5	Q9NQ88	50.7773	54.5108	3.73353	-2.09454	1.92199	significant	cyto
SPATS2L	Q9NUQ6	51.0195	47.8219	-3.1976	0.318003	1.98233	not significant	-
UCHL5	Q9Y5K5	50.2201	46.8045	-3.41562	0.853938	1.6005	not significant	-
MFN1	Q8IWA4	51.2739	53.8532	2.57928	-0.922995	1.70351	not significant	-
ACADSB	P45954	53.6193	54.2185	0.599199	-1.1154	2.76081	significant	cyto
OTULIN	Q96BN8	50.317	53.3124	2.9954	-2.38337	1.1954	not significant	-
CCNT1	O60563	54.7446	46.5986	-8.14605	2.8668	3.19086	significant	nuc
DDX27	Q96GQ7	54.4524	49.3117	-5.14064	3.50264	2.47359	significant	nuc
CNOT1	A5YKK6	50.6319	52.4003	1.76837	-0.949881	3.22872	not significant	-
TMEM209	Q96SK2	54.2331	46.9983	-7.23483	3.58127	3.49563	significant	nuc
SF3B1	O75533	54.8469	48.6819	-6.16507	3.2813	3.54602	significant	nuc
GPKOW	Q92917	50.1838	47.8461	-2.33764	0.68929	2.01598	not significant	-
MRPL38	Q96DV4	52.0369	45.0604	-6.97658	-1.02545	0.533801	not significant	-
YPEL5	P62699	52.4366	47.289	-5.14765	1.17637	2.78888	significant	nuc
SPIN1	Q9Y657	54.467	48.6334	-5.83353	2.31493	2.77939	significant	nuc
DMAP1	Q9NPF5	54.2331	44.479	-9.75415	3.21082	3.22086	significant	nuc
ANKLE2	Q86XL3	46.538	51.3829	4.84484	-0.893203	2.69325	not significant	-
GNA12	Q03113	52.2428	50.4503	-1.79259	1.72349	0.699186	not significant	-
PLEC	Q15149	50.6804	54.5693	3.88889	-1.71636	2.89069	significant	cyto
EXOC7	Q9UPT5	50.5835	53.1517	2.56817	-1.7913	3.57944	significant	cyto
COG3	Q96JB2	50.6925	54.087	3.39449	-1.18721	2.09567	significant	cyto
SYNJ1	O43426	51.8795	47.7008	-4.17868	0.976305	0.756375	not significant	-
KANK2	Q63ZY3	47.2527	48.0642	0.811512	0.64874	1.53459	not significant	-
TBC1D2	Q9BYX2	50.426	53.3416	2.91562	-0.518096	1.65147	not significant	-
STRA13	A8MT69	53.4732	51.8189	-1.65425	1.98124	1.33862	significant	nuc
MRTO4	Q9UKD2	49.3844	51.9037	2.51932	0.782032	2.07122	not significant	-
PLCB3	Q01970	51.286	52.9324	1.64645	-0.605083	0.920686	not significant	-
PKN1	Q16512	50.6077	51.9522	1.34444	-0.941309	1.8133	not significant	-
IVD	P26440	54.2477	54.4524	0.204605	-2.56074	2.52927	significant	cyto
AK6	Q9Y3D8	48.9726	52.3882	3.41562	-1.71214	2.51154	significant	cyto
ERCC3	P19447	54.6277	49.2512	-5.37658	3.48719	3.84127	significant	nuc
DAZAP1	Q96EP5	53.9262	48.9847	-4.94154	2.50944	3.92382	significant	nuc
HBS1L	Q9Y450	51.1891	50.959	-0.23013	-0.642069	2.17187	not significant	-
PPWD1	Q96BP3	51.3587	49.7841	-1.57457	1.31076	3.52528	significant	nuc
DHX37	Q8IY37	54.1454	46.0051	-8.14034	3.05683	2.89525	significant	nuc
BRIX1	Q8TDN6	54.6716	46.8651	-7.80651	0.891244	0.656813	not significant	-
CLASP1	Q7Z460	50.5956	50.7652	0.16957	-0.910595	1.44046	not significant	-
NOA1	Q8NC60	50.2565	52.1096	1.85315	-0.1798	1.46339	not significant	-
DYNC1LI2	O43237	51.9643	55.0954	3.13113	-1.5211	2.44412	significant	cyto
VPS4B	O75351	51.2375	54.6131	3.37558	-1.29362	3.57075	significant	cyto
AEBP1	Q8IUX7	52.364	54.8616	2.4976	-0.0363004	0.472045	not significant	-
DFNA5	O60443	55.0808	54.8031	-0.277678	-1.31606	4.87115	significant	cyto
INPPL1	O15357	49.9415	52.9324	2.99089	-1.39915	4.23152	significant	cyto
ARHGEF40	Q8TER5	49.13	51.6493	2.51932	-0.286032	0.790326	not significant	-
GSTM3	P21266	49.8689	54.2185	4.34965	-2.65046	3.05187	significant	cyto
ATL2	Q8NHH9	51.2375	55.1392	3.9017	-2.24502	2.65157	significant	cyto
PACS1	Q6VY07	52.6547	53.8093	1.15465	-0.622704	1.95943	not significant	-
MX2	P20592	45.3147	44.1398	-1.17487	0.688856	2.47923	not significant	-
FUBP3	Q96I24	50.535	47.2284	-3.30661	1.96974	4.02604	significant	nuc
GID8	Q9NWU2	51.8795	46.7076	-5.17187	1.62464	1.84205	significant	nuc
RPS6KA3	P51812	51.2496	53.7362	2.48659	-1.58584	1.86936	significant	cyto
MRPL1	Q9BYD6	48.8393	52.6304	3.79109	-1.82225	5.56822	significant	cyto
CAMSAP2	Q08AD1	52.5699	52.691	0.121121	1.24136	0.0670288	not significant	-
LGALS9	O00182	52.8886	50.4866	-2.402	0.589804	0.606685	not significant	-
ARFGAP1	Q8N6T3	50.2443	54.0724	3.82803	-2.01567	2.60739	significant	cyto
GART	P22102	51.2739	54.9639	3.68999	-2.34104	2.48831	significant	cyto
MOV10	Q9HCE1	51.177	54.4962	3.31922	-1.19128	3.8589	significant	cyto
AQR	O60306	54.657	43.7886	-10.8684	2.70118	2.75492	significant	nuc
DOCK7	Q96N67	48.7788	48.9362	0.157457	-0.104796	1.0511	not significant	-
MPG	P29372	53.4147	51.1649	-2.24985	1.2485	3.03979	significant	nuc
STX5	Q13190	50.535	52.3882	1.85315	-1.3273	1.51298	significant	cyto
LMNB1	P20700	54.8031	47.7371	-7.06597	4.02217	4.10173	significant	nuc
PPP1CA	P62136	54.1893	50.4018	-3.78749	1.51592	2.19329	significant	nuc
SUZ12	Q15022	52.3397	43.4858	-8.85395	2.98017	4.42952	significant	nuc
DDX39A	O00148	52.8	45.8598	-6.94024	3.73794	1.80338	significant	nuc
WDR61	Q9GZS3	54.5839	54.4085	-0.175375	-1.04763	1.34209	significant	cyto
SRP68	Q9UHB9	50.6562	52.8447	2.18859	-1.64732	4.22059	significant	cyto
SCO2	O43819	52.3882	51.8068	-0.581381	0.253455	0.112031	not significant	-
P0DI82	P0DI82	52.1217	54.7008	2.57908	-1.57267	1.13074	not significant	-
OGT	O15294	51.3587	46.102	-5.25666	1.18239	3.99706	significant	nuc
ELMOD2	Q8IZ81	52.9909	53.3416	0.350751	-1.18093	1.85417	significant	cyto
DNAJB6	O75190	51.8189	53.9847	2.16577	-0.0660714	1.26384	not significant	-
COG5	Q9UP83	50.6077	53.8532	3.24545	-1.57934	2.42109	significant	cyto
PACSIN3	Q9UKS6	49.4571	51.8916	2.43453	0.806632	0.970825	not significant	-
RALBP1	Q15311	51.5403	50.0506	-1.48979	-0.596285	0.259821	not significant	-
URB2	Q14146	54.5693	45.5933	-8.97598	3.39684	3.48898	significant	nuc
IP6K1	Q92551	49.4086	52.9763	3.56767	-1.21215	2.2139	significant	cyto
RTCB	Q9Y3I0	53.3124	51.8795	-1.43293	0.205269	0.417403	not significant	-
GRSF1	Q12849	48.5002	50.8499	2.34975	-0.369733	0.887164	not significant	-
NASP	P49321	52.364	53.707	1.34304	-1.27402	2.29469	significant	cyto
CDC73	Q6P1J9	52.2065	46.5502	-5.65636	1.84016	1.40119	significant	nuc
CRYBG3	Q68DQ2	50.5593	52.0006	1.44134	-0.501943	0.0819556	not significant	-
DGKA	P23743	50.8984	54.3939	3.4955	-0.523447	1.58778	not significant	-
SAMD4A	Q9UPU9	50.9105	52.1823	1.27177	-0.676724	0.672521	not significant	-
NELFB	Q8WX92	51.286	46.6713	-4.61471	0.925746	1.24299	not significant	-
AKR1A1	P14550	51.9885	54.7593	2.77077	-2.11768	2.96699	significant	cyto
CMTR1	Q8N1G2	51.0922	48.803	-2.28919	0.674575	1.95133	not significant	-
WASL	O00401	52.0733	53.1517	1.07838	-0.505501	0.62586	not significant	-
MRPS35	P82673	49.99	48.0521	-1.93794	-1.33908	2.76108	significant	cyto
KRI1	Q8N9T8	54.9639	41.0028	-13.9611	2.53359	0.839073	not significant	-
TM9SF1	O15321	51.6251	55.11	3.48488	-0.77508	2.40035	not significant	-
NUP188	Q5SRE5	51.9158	48.2095	-3.70631	2.25384	2.63886	significant	nuc
CHST14	Q8NCH0	51.94	54.5108	2.57077	-0.634165	0.498333	not significant	-
HIP1	O00291	52.0975	49.3844	-2.71311	1.91726	2.49353	significant	nuc
ACSL4	O60488	50.4866	52.6789	2.19229	-1.5464	3.13255	significant	cyto
PRPF4B	Q13523	54.6277	42.8438	-11.7839	2.42817	0.739376	not significant	-
OGFR	Q9NZT2	48.2458	52.6304	4.38458	-1.59189	2.43509	significant	cyto
PARP12	Q9H0J9	47.8825	48.3427	0.46026	0.71272	0.355457	not significant	-
HDAC1	Q13547	53.2832	43.5585	-9.72472	4.02942	4.04629	significant	nuc
SCAF1	Q9H7N4	52.3882	43.8128	-8.57538	3.49291	1.63108	significant	nuc
NFKB2	Q00653	48.9241	52.5941	3.66997	-1.24386	2.00309	significant	cyto
PFAS	O15067	50.7167	52.473	1.75626	-1.5335	2.51287	significant	cyto
DDX54	Q8TDD1	54.3208	44.6243	-9.6965	3.57032	1.83604	significant	nuc
MTMR6	Q9Y217	50.7773	53.0493	2.27207	-1.69577	2.7433	significant	cyto
ACSL3	O95573	51.1891	52.8	1.61091	-1.70408	2.35082	significant	cyto
AFAP1	Q8N556	50.535	48.6213	-1.91371	1.2633	1.27559	not significant	-
DYNC1H1	Q14204	51.8189	54.5839	2.76496	-1.56428	3.23137	significant	cyto
MRRF	Q96E11	51.9037	47.7129	-4.19079	-0.461472	0.151007	not significant	-
LARP7	Q4G0J3	53.2686	43.4373	-9.83123	2.52369	4.96697	significant	nuc
CPSF1	Q10570	54.3939	45.133	-9.26086	2.67405	5.86063	significant	nuc
FLII	Q13045	50.3897	51.395	1.00531	-0.797376	1.74701	not significant	-
ITPR3	Q14573	50.3655	51.5161	1.15065	-0.475615	2.03867	not significant	-
PCYT1A	P49585	50.9711	54.6277	3.65666	-1.91655	2.85265	significant	cyto
ZMYND8	Q9ULU4	54.6277	46.32	-8.30771	3.58729	1.65198	significant	nuc
NAB2	Q15742	44.6	47.1315	2.53153	-0.250844	1.23777	not significant	-
THOC6	Q86W42	55.11	47.8704	-7.23964	2.5736	4.61007	significant	nuc
CCDC47	Q96A33	52.8	55.11	2.31001	-1.85015	2.91862	significant	cyto
NIP7	Q9Y221	54.5693	51.1891	-3.38018	3.05406	1.15109	not significant	-
OSTF1	Q92882	50.3291	52.874	2.54484	-1.52391	0.614043	not significant	-
UBE2S	Q16763	51.395	54.7593	3.36426	-1.37494	1.56792	significant	cyto
PKN2	Q16513	50.4866	51.2012	0.714615	-1.36913	1.28434	not significant	-
URGCP	Q8TCY9	51.2375	52.0006	0.763063	-0.0106698	1.2238	not significant	-
ATL1	Q8WXF7	51.5282	54.4962	2.96797	-1.96614	4.09683	significant	cyto
DYNLT1	P63172	51.9279	55.0223	3.09439	-1.66312	2.25826	significant	cyto
TFE3	P19532	51.9885	46.3685	-5.62002	1.58393	2.71413	significant	nuc
MYO5A	Q9Y4I1	50.9953	50.4503	-0.545045	0.835545	2.23374	not significant	-
EXOC4	Q96A65	50.6198	52.7273	2.10751	-1.59653	2.83121	significant	cyto
VPS39	Q96JC1	51.9764	52.1096	0.133233	-0.817936	1.33305	not significant	-
RPA3	P35244	54.7885	54.8323	0.0438438	-0.78892	3.59557	not significant	-
AAR2	Q9Y312	50.1838	50.6925	0.508709	0.352163	0.81772	not significant	-
ARHGEF1	Q92888	50.1111	52.6547	2.54354	-1.7235	2.81339	significant	cyto
PARP4	Q9UKK3	52.2792	54.5547	2.27548	-0.975662	0.668524	not significant	-
UBA7	P41226	50.8984	53.9993	3.1009	-1.33806	2.58662	significant	cyto
SCFD1	Q8WVM8	50.426	51.9885	1.56246	-0.966658	2.8783	not significant	-
IK	Q13123	54.0431	48.0521	-5.99109	3.5121	1.76027	significant	nuc
PTBP1	P26599	52.5699	48.912	-3.65786	3.41411	3.05896	significant	nuc
PPME1	Q9Y570	53.4147	55.3	1.88529	-2.32726	3.06064	significant	cyto
PABPC4	Q13310	49.6145	53.2247	3.61021	-1.87869	7.15888	significant	cyto
SRP72	O76094	50.4987	53.2978	2.7991	-1.73689	3.59873	significant	cyto
MAU2	Q9Y6X3	53.4293	45.6417	-7.78759	3.02132	2.57993	significant	nuc
MRPL3	P09001	50.8742	54.3354	3.46126	-1.54195	2.20941	significant	cyto
HAT1	O14929	50.426	53.1663	2.74024	-2.63346	4.45826	significant	cyto
MAP2K3	P46734	50.5835	49.7962	-0.787287	-1.66166	3.14302	significant	cyto
GOPC	Q9HD26	49.2754	52.6183	3.34294	-1.55753	3.99052	significant	cyto
SKA2	Q8WVK7	46.4533	51.1406	4.68739	-1.20972	1.67428	significant	cyto
TRIOBP	Q9H2D6	48.4518	49.3359	0.884184	0.0071221	0.37783	not significant	-
PPIL3	Q9H2H8	50.4987	47.1558	-3.34294	-0.29411	0.318166	not significant	-
NF2	P35240	52.473	47.6524	-4.82062	2.52177	3.07157	significant	nuc
NANP	Q8TBE9	51.2618	50.1959	-1.06587	-0.110042	1.01046	not significant	-
CDC16	Q13042	51.8068	47.943	-3.86376	1.90617	3.24521	significant	nuc
USP7	Q93009	51.4071	45.3632	-6.04394	2.07285	2.9974	significant	nuc
TLDC1	Q6P9B6	51.4677	54.4962	3.02853	-1.34474	2.2261	significant	cyto
UTP20	O75691	54.9639	45.8234	-9.14044	3.11985	3.04755	significant	nuc
BIRC6	Q9NR09	52.1096	54.2185	2.10891	-0.973118	1.38186	not significant	-
CSE1L	P55060	50.4987	52.4366	1.93794	-2.00068	4.3324	significant	cyto
COL5A1	P20908	53.9847	47.9673	-6.01742	0.849796	1.17534	not significant	-
SRPR	P08240	50.2686	51.6978	1.42923	-0.862708	2.33982	not significant	-
EML3	Q32P44	51.4556	54.1016	2.64605	-0.952725	1.06799	not significant	-
MTOR	P42345	49.8446	53.137	3.29239	-1.19983	2.16664	significant	cyto
NDUFA10	O95299	49.9537	51.7462	1.79259	-1.58495	2.81181	significant	cyto
TGM2	P21980	54.7008	54.9346	0.233834	-1.66775	1.49231	significant	cyto
CORO1C	Q9ULV4	52.4366	51.6615	-0.775175	2.50881	4.71524	significant	nuc
RBCK1	Q9BYM8	51.1285	54.3793	3.25075	-0.617546	1.92917	not significant	-
HNRNPUL1	Q9BUJ2	49.8083	51.5646	1.75626	-1.14861	2.56684	significant	cyto
TRIM28	Q13263	51.7462	45.3995	-6.34675	3.07732	4.61466	significant	nuc
NCKAP1	Q9Y2A7	51.3344	54.2039	2.86947	-1.33293	2.99436	significant	cyto
FOXO3	O43524	53.8678	45.775	-8.09279	0.737655	1.22249	not significant	-
PPM1A	P35813	51.0195	52.8155	1.796	-1.44618	3.04925	significant	cyto
NUPL1	Q9BVL2	55.0662	47.3011	-7.76507	2.52803	2.25034	significant	nuc
EIF3E	P60228	50.0384	53.517	3.47858	-2.26435	3.33823	significant	cyto
SARS2	Q9NP81	54.3501	54.54	0.18999	-0.268489	0.0656684	not significant	-
GFM1	Q96RP9	50.6198	51.9643	1.34444	-2.4416	2.37938	significant	cyto
KIAA1524	Q8TCG1	49.5903	52.9324	3.34214	-1.45287	1.72644	significant	cyto
SUFU	Q9UMX1	54.087	51.1164	-2.97057	0.372753	0.211615	not significant	-
GUK1	Q16774	50.1838	53.4001	3.21632	-2.53849	3.71324	significant	cyto
NEK1	Q96PY6	53.8678	53.9116	0.0438438	-0.156462	0.913245	not significant	-
RANGAP1	P46060	50.426	44.152	-6.27407	0.971821	2.00459	not significant	-
CIRBP	Q14011	53.9408	54.9054	0.964565	1.43939	3.5043	significant	nuc
FCHO2	Q0JRZ9	50.5835	53.327	2.74354	-1.07008	2.56594	significant	cyto
DUS3L	Q96G46	51.0316	50.7531	-0.278579	-0.531512	1.33396	not significant	-
RABEP1	Q15276	51.2739	54.5108	3.23694	-0.908942	2.40096	not significant	-
DHX29	Q7Z478	51.3708	52.7031	1.33233	-0.533992	1.61775	not significant	-
ITSN1	Q15811	50.5229	51.4192	0.896296	-0.312258	0.0230257	not significant	-
CDK17	Q00537	51.6857	49.2148	-2.47087	-0.299025	0.598829	not significant	-
RBM15	Q96T37	54.277	42.0444	-12.2325	4.01842	4.15182	significant	nuc
WDHD1	O75717	48.8636	48.585	-0.278579	0.660625	0.759112	not significant	-
BMP2K	Q9NSY1	53.3855	50.1596	-3.22593	1.36082	3.25912	significant	nuc
AURKA	O14965	52.6183	51.5767	-1.04164	0.700125	2.56019	not significant	-
GCN1L1	Q92616	48.0521	51.5161	3.46406	-1.08169	3.22868	significant	cyto
LOC102724159	Q15269	53.7801	48.585	-5.1951	2.55363	3.3854	significant	nuc
EIF4A1	P60842	49.9537	54.7154	4.76176	-2.52578	3.20432	significant	cyto
COL5A2	P05997	54.1601	51.5525	-2.60761	0.613222	0.919872	not significant	-
FXR1	P51114	48.5608	51.9037	3.34294	-0.673716	1.2307	not significant	-
CASP4	P49662	50.8257	52.8	1.97427	-1.54704	2.97879	significant	cyto
SMEK2	Q5MIZ7	48.3912	47.6766	-0.714615	1.21727	0.702635	not significant	-
PMF1-BGLAP	Q6P1K2	54.277	49.3359	-4.94104	0.481669	0.525671	not significant	-
HLTF	Q14527	49.7235	49.7599	0.0363363	1.7989	3.92609	significant	nuc
WBSCR16	Q96I51	54.9492	53.7509	-1.1984	-0.676224	0.86277	not significant	-
SHPK	Q9UHJ6	51.2618	53.9262	2.66446	-0.461815	1.0412	not significant	-
SIPA1L3	O60292	54.3501	48.5244	-5.82563	1.28554	2.45137	significant	nuc
ORC4	O43929	51.9158	49.5176	-2.3982	2.57864	1.31589	significant	nuc
DSP	P15924	49.348	51.7947	2.44665	-0.56579	0.0596047	not significant	-
CAPG	P40121	50.5108	54.8177	4.30691	-2.01895	5.73054	significant	cyto
TWISTNB	Q3B726	53.4293	46.3927	-7.03664	4.04041	4.12048	significant	nuc
RPS27	P42677	52.9178	54.6131	1.6953	-1.14676	1.23461	not significant	-
MCM4	P33991	53.137	47.4464	-5.69059	0.424605	0.688814	not significant	-
HCFC2	Q9Y5Z7	54.0431	45.1694	-8.87377	2.28453	7.87787	significant	nuc
ZW10	O43264	49.6993	52.9763	3.27698	-2.24726	3.87995	significant	cyto
CAMSAP1	Q5T5Y3	51.6009	52.364	0.763063	-0.413892	1.26754	not significant	-
DDX55	Q8NHQ9	50.8499	48.9241	-1.92583	3.00614	2.36804	significant	nuc
PPP1CC	P36873	54.5693	48.7546	-5.81471	1.79792	2.30229	significant	nuc
MRPL2	Q5T653	51.3102	52.1338	0.823624	-1.61546	1.57836	significant	cyto
C9orf64	Q5T6V5	50.7288	54.4231	3.69429	-1.73871	2.45489	significant	cyto
AHCTF1	Q8WYP5	54.8177	47.2405	-7.57718	3.36251	3.99344	significant	nuc
CDCA8	Q53HL2	53.3563	48.4396	-4.91662	2.80031	2.57145	significant	nuc
IDH3B	O43837	53.6778	52.5456	-1.13213	-2.10743	2.06949	significant	cyto
CHMP7	Q8WUX9	50.535	53.9116	3.37658	-2.31017	3.6006	significant	cyto
FBXW11	Q9UKB1	53.5024	50.0627	-3.43974	0.0421271	0.834688	not significant	-
COPS7A	Q9UBW8	55.2269	51.3223	-3.9046	0.0709788	0.141985	not significant	-
USP10	Q14694	51.1891	52.6304	1.44134	-0.972184	1.6607	not significant	-
VPS18	Q9P253	51.1891	53.3709	2.18178	-0.747532	2.13649	not significant	-
SLFN11	Q7Z7L1	49.348	50.8499	1.5019	-0.908382	0.700247	not significant	-
CHURC1-FNTB	P49356	53.5609	55.1539	1.59299	-2.32014	2.16147	significant	cyto
MSN	P26038	51.6736	54.277	2.6034	-1.41653	1.60962	significant	cyto
SLK	Q9H2G2	50.8015	54.5547	3.75315	-1.72635	5.13346	significant	cyto
GBP4	Q96PP9	49.9537	51.8189	1.86527	-0.809061	1.68679	not significant	-
UBXN6	Q9BZV1	45.133	52.4366	7.3036	-1.56585	1.86753	significant	cyto
SAP30	O75446	52.691	43.6796	-9.01141	3.89049	2.30968	significant	nuc
JMJD6	Q6NYC1	48.6455	52.7273	4.08178	-2.8215	3.37528	significant	cyto
GBE1	Q04446	50.4018	52.8301	2.42833	-2.16785	4.13415	significant	cyto
COMMD2	Q86X83	50.6198	45.3632	-5.25666	0.244132	0.185017	not significant	-
ANXA7	P20073	50.5471	54.9054	4.35826	-2.19851	3.09582	significant	cyto
SEH1L	Q96EE3	53.7801	48.8999	-4.88018	2.17426	5.4742	significant	nuc
COL4A3BP	Q9Y5P4	50.5714	54.6423	4.07097	-1.5529	3.98805	significant	cyto
RELA	Q04206	50.7409	52.6425	1.9016	-1.17719	3.05776	significant	cyto
MTIF2	P46199	45.4722	52.4972	7.02503	-1.48236	1.78572	significant	cyto
CDK11B	P21127	46.9135	46.2958	-0.617718	0.826228	0.0693671	not significant	-
SLC27A4	Q6P1M0	50.9711	49.4086	-1.56246	0.602133	0.446659	not significant	-
SRRM2	Q9UQ35	55.1539	45.3147	-9.83914	0.613597	1.02305	not significant	-
LRPPRC	P42704	48.7424	52.2186	3.47618	-1.88346	3.90915	significant	cyto
HNRNPH1	P31943	52.3761	46.7803	-5.5958	2.07809	2.87319	significant	nuc
AP2A1	O95782	53.1955	53.6339	0.438438	0.650354	1.09653	not significant	-
MCM2	P49736	53.4878	47.7856	-5.7022	0.258186	0.449434	not significant	-
ZFP36L2	P47974	49.5176	53.6193	4.1017	0.781595	0.182265	not significant	-
TMOD3	Q9NYL9	50.6562	51.0801	0.423924	-0.566238	2.82563	not significant	-
SMC6	Q96SB8	54.0724	46.0657	-8.00671	1.96582	3.31151	significant	nuc
KIF15	Q9NS87	49.6993	53.5901	3.89079	-1.0539	3.28848	significant	cyto
GEMIN5	Q8TEQ6	50.6562	52.2186	1.56246	-0.993336	1.31694	not significant	-
Q5JUR7	Q5JUR7	50.8499	50.426	-0.423924	-0.159684	1.46911	not significant	-
ERI1	Q8IV48	49.2875	49.6387	0.351251	-0.280812	0.53167	not significant	-
IRF9	Q00978	45.7871	51.0074	5.22032	-0.580802	1.65167	not significant	-
C16orf62	Q7Z3J2	51.068	53.7655	2.6975	-1.85356	3.04897	significant	cyto
KCNQ5	Q9NR82	53.9555	50.7894	-3.16607	0.777526	2.33348	not significant	-
FTSJ3	Q8IY81	53.707	42.0808	-11.6262	2.5523	0.764453	not significant	-
PARP1	P09874	49.9052	45.5933	-4.31191	2.83921	3.2528	significant	nuc
MFN2	O95140	51.8553	53.8824	2.02713	-1.21101	3.34106	significant	cyto
EXOC6B	Q9Y2D4	50.4987	53.3416	2.84294	-1.90919	2.86503	significant	cyto
CDK6	Q00534	53.9262	54.9785	1.05225	-1.94473	3.89874	significant	cyto
XPO1	O14980	50.5471	49.4813	-1.06587	-0.583805	1.36344	not significant	-
KANSL3	Q9P2N6	54.087	43.3162	-10.7708	2.3724	1.64405	significant	nuc
GIPC1	O14908	50.1838	50.1717	-0.0121121	0.0751331	0.429352	not significant	-
EXOSC1	Q9Y3B2	52.6425	42.3351	-10.3074	3.19706	5.01568	significant	nuc
QARS	P47897	50.4503	54.3939	3.94364	-1.81023	4.15845	significant	cyto
PCBP2	Q15366	49.5176	49.5297	0.0121121	0.159033	0.104542	not significant	-
ACSF3	Q4G176	49.3238	52.9617	3.63784	-0.8174	2.3333	not significant	-
MKI67	P46013	54.8469	42.2019	-12.645	4.4779	4.51664	significant	nuc
RIN1	Q13671	52.0854	52.5941	0.508709	-0.401281	1.64391	not significant	-
P10238	P10238	54.7885	52.8	-1.98849	-0.00112774	0.195904	not significant	-
PDXDC1	Q6P996	48.8272	53.6778	4.85055	-2.4308	3.2699	significant	cyto
GOLGA4	Q13439	50.2686	53.8239	3.55536	-1.53415	3.92766	significant	cyto
EZR	P15311	53.1517	54.5547	1.403	-1.2474	1.03143	not significant	-
XPO5	Q9HAV4	50.6683	49.6872	-0.981081	-0.0142201	0.342438	not significant	-
IRF2	P14316	54.1162	43.4131	-10.7031	3.61462	2.69126	significant	nuc
NCAPG2	Q86XI2	51.613	45.7144	-5.8986	2.33651	2.49755	significant	nuc
USP11	P51784	47.3859	51.177	3.79109	-0.234015	1.1901	not significant	-
NELFCD	Q8IXH7	47.1073	47.2284	0.121121	1.24522	1.94775	significant	nuc
MPDZ	O75970	51.2739	44.5153	-6.75856	0.00387431	1.15185	not significant	-
USP9X	Q93008	50.8378	53.6485	2.81071	-1.63461	2.73038	significant	cyto
GABPA	Q06546	52.0733	50.4866	-1.58669	0.431902	0.738644	not significant	-
YTHDF3	Q7Z739	52.8	55.1173	2.31732	-0.339731	2.17187	not significant	-
MAP7D3	Q8IWC1	52.0612	53.1663	1.10511	-0.36605	0.0434186	not significant	-
GOLGB1	Q14789	48.5486	52.9178	4.36917	-0.714959	2.83544	not significant	-
FNDC3A	Q9Y2H6	47.8583	51.613	3.75475	-1.74639	2.18328	significant	cyto
GALE	Q14376	52.3276	52.2428	-0.0847848	-2.43304	3.05582	significant	cyto
FANCD2	Q9BXW9	48.8272	46.9741	-1.85315	1.78227	1.3974	significant	nuc
KIF2A	O00139	50.9953	50.5714	-0.423924	-0.0251238	0.0243739	not significant	-
WRNIP1	Q96S55	49.7114	48.0278	-1.68358	0.692816	1.06148	not significant	-
MRPL9	Q9BYD2	50.535	52.9909	2.45586	-1.00859	1.9385	significant	cyto
HSPA4	P34932	50.8378	52.3276	1.48979	-1.62497	3.9018	significant	cyto
IFIT2	P09913	48.1611	52.947	4.78599	-1.6547	3.09385	significant	cyto
WDR41	Q9HAD4	54.2185	54.54	0.321522	-1.69173	0.800104	not significant	-
STAG1	Q8WVM7	53.897	48.0763	-5.82072	3.02605	3.72455	significant	nuc
CSTF2T	Q9H0L4	54.7593	47.9067	-6.85255	1.95112	3.82776	significant	nuc
ACACA	Q13085	50.0384	53.517	3.47858	-1.65329	2.89116	significant	cyto
TBX3	O15119	46.2231	43.9097	-2.31341	2.12128	2.89434	significant	nuc
PPP2R1A	P30153	54.2477	53.4586	-0.789189	-0.77753	2.60975	not significant	-
MCM6	Q14566	53.327	47.3253	-6.0017	0.421455	0.681724	not significant	-
SYNCRIP	O60506	51.1406	50.9953	-0.145345	1.89068	3.56557	significant	nuc
LRCH4	O75427	50.208	50.9832	0.775175	0.0183052	0.552847	not significant	-
PAFAH1B3	Q15102	50.7652	55.1977	4.43253	0.389319	0.62968	not significant	-
NHP2L1	P55769	54.467	48.2337	-6.23323	2.53928	2.18909	significant	nuc
MARK3	P27448	51.3708	48.3549	-3.01592	0.330442	1.56824	not significant	-
SMURF2	Q9HAU4	49.881	52.8447	2.96376	-1.19023	2.54794	significant	cyto
RAB3GAP1	Q15042	50.1838	53.9262	3.74244	-1.84729	3.03551	significant	cyto
MYO1E	Q12965	50.8378	51.5403	0.702503	-1.16586	2.81486	significant	cyto
RPRD1B	Q9NQG5	51.5646	48.7424	-2.82212	1.55285	5.70381	significant	nuc
HLCS	P50747	52.5941	53.8239	1.22983	-0.519358	1.53437	not significant	-
MRPL16	Q9NX20	51.4677	54.4231	2.95546	-1.34787	1.30086	not significant	-
TNFAIP2	Q03169	46.6592	51.9279	5.26877	0.322331	0.0512075	not significant	-
CIT	O14578	52.2307	47.7977	-4.43303	0.113174	0.81632	not significant	-
MED4	Q9NPJ6	54.8469	49.1664	-5.68058	0.346059	0.787336	not significant	-
ZNHIT6	Q9NWK9	52.947	46.3079	-6.63914	2.0795	1.52589	significant	nuc
TELO2	Q9Y4R8	51.4313	51.7947	0.363363	-1.26745	2.47967	significant	cyto
PHF6	Q8IWS0	48.367	46.0293	-2.33764	1.21546	3.23729	significant	nuc
WARS2	Q9UGM6	50.5593	49.2148	-1.34444	-0.283005	0.0623604	not significant	-
POLR3C	Q9BUI4	53.8093	46.6834	-7.12593	1.14636	3.84262	significant	nuc
MCM7	P33993	52.8	46.9983	-5.8017	0.465336	0.846111	not significant	-
CHUK	O15111	50.7288	50.426	-0.302803	-0.341696	1.77219	not significant	-
EXOC5	O00471	50.8257	53.707	2.88128	-1.81025	2.87605	significant	cyto
RIPK1	Q13546	49.3723	52.9763	3.604	-1.91259	4.05479	significant	cyto
RAB3GAP2	Q9H2M9	50.2686	54.6277	4.35916	-1.96812	4.2438	significant	cyto
THOC2	Q8NI27	54.1747	46.8287	-7.34595	4.18637	5.10586	significant	nuc
MKLN1	Q9UL63	53.6632	48.2943	-5.36887	0.599923	1.56608	not significant	-
DAPK3	O43293	50.8378	50.9711	0.133233	-0.792671	1.17871	not significant	-
INF2	Q27J81	50.1111	51.9158	1.8047	-1.17649	3.15299	significant	cyto
CHEK2	O96017	52.5214	52.5578	0.0363363	-1.46061	1.45041	significant	cyto
ZNFX1	Q9P2E3	53.4586	51.177	-2.28158	0.500529	0.0743171	not significant	-
SPDL1	Q96EA4	50.6804	52.8	2.11962	-0.652233	0.99258	not significant	-
KNTC1	P50748	51.9522	52.4124	0.46026	-0.553448	1.07607	not significant	-
HNRNPU	Q00839	53.137	49.99	-3.14705	3.41168	3.07003	significant	nuc
NIFK	Q9BYG3	52.1944	49.6509	-2.54354	1.98912	2.19074	significant	nuc
NAT1	P18440	49.9779	53.2686	3.29069	-1.80391	3.6228	significant	cyto
PRMT1	Q99873	53.5316	49.4692	-4.06246	1.28685	1.73584	significant	nuc
SRR	Q9GZT4	51.4919	54.4231	2.93123	-2.63683	2.65307	significant	cyto
ZNF638	Q14966	54.54	44.37	-10.1701	3.83068	3.79744	significant	nuc
TRIM22	Q8IYM9	50.4745	45.3995	-5.07497	-0.176976	0.332484	not significant	-
DDX1	Q92499	50.3534	50.8015	0.448148	0.196344	0.644766	not significant	-
PDS5B	Q9NTI5	54.4085	47.0104	-7.3981	3.5286	3.81728	significant	nuc
RFTN1	Q14699	54.5693	53.4293	-1.13994	0.134654	0.099486	not significant	-
NUDCD2	Q8WVJ2	49.9052	52.8	2.89479	-2.03203	2.6163	significant	cyto
SPTAN1	Q13813	53.8385	49.7841	-4.05445	2.87465	2.55853	significant	nuc
AAAS	Q9NRG9	54.2331	48.7788	-5.45435	2.09982	4.26551	significant	nuc
SRM	P19623	51.0801	54.2916	3.21151	-1.93014	3.46459	significant	cyto
POLR2A	P24928	53.137	46.7318	-6.40521	2.61354	4.80254	significant	nuc
CCND1	P24385	49.2269	51.9764	2.74945	-0.143991	1.12293	not significant	-
GLRX3	O76003	50.4745	54.5547	4.08018	-2.30398	4.08095	significant	cyto
SMEK1	Q6IN85	54.92	48.0884	-6.83163	2.18634	3.41705	significant	nuc
AP3S1	Q92572	50.6198	54.5839	3.96406	-1.50403	1.99149	significant	cyto
GSTK1	Q9Y2Q3	51.1043	54.8908	3.78649	-2.29719	2.78106	significant	cyto
MPP5	Q8N3R9	49.5055	45.1088	-4.3967	0.862145	3.21877	not significant	-
ABCF3	Q9NUQ8	47.289	53.064	5.77497	-2.23379	3.17412	significant	cyto
CKAP5	Q14008	50.3897	50.8621	0.472372	-0.929396	1.81956	not significant	-
RDH11	Q8TC12	50.4987	54.8469	4.34825	-1.80862	2.37731	significant	cyto
PTRH1	Q86Y79	50.9468	49.663	-1.28388	0.345708	0.616176	not significant	-
SSRP1	Q08945	47.4949	51.6372	4.14234	-1.60409	1.03765	not significant	-
PPM1G	O15355	47.7856	52.5335	4.74795	-1.98033	3.38652	significant	cyto
RANBP10	Q6VN20	52.5941	47.2527	-5.34144	1.08647	1.54734	significant	nuc
SNX9	Q9Y5X1	50.6198	47.4949	-3.12492	-0.844649	1.06706	not significant	-
UHRF1	Q96T88	53.9262	41.7901	-12.1361	3.94265	2.84227	significant	nuc
KIF20A	O95235	53.0932	43.1951	-9.8981	3.19114	4.30677	significant	nuc
SPIRE1	Q08AE8	50.0869	52.2671	2.18018	0.233199	0.613332	not significant	-
TNS3	Q68CZ2	47.7614	52.7031	4.94174	-1.62574	4.14378	significant	cyto
GNL2	Q13823	53.4439	43.1709	-10.2731	3.33079	2.64117	significant	nuc
WAC	Q9BTA9	53.2832	45.9082	-7.37497	2.29567	2.07982	significant	nuc
UBR1	Q8IWV7	50.7773	52.364	1.58669	-0.838033	1.46509	not significant	-
RIF1	Q5UIP0	54.1016	43.3162	-10.7854	3.74859	4.39485	significant	nuc
ZC3HC1	Q86WB0	50.1596	48.9241	-1.23544	1.59442	2.98821	significant	nuc
PPP4R2	Q9NY27	54.0578	47.8583	-6.1995	1.64346	4.28655	significant	nuc
NOL9	Q5SY16	53.9701	40.9544	-13.0157	3.23772	3.75005	significant	nuc
NUP35	Q8NFH5	54.8762	48.1005	-6.77568	3.05886	2.98031	significant	nuc
PIP4K2B	P78356	50.7773	51.5403	0.763063	-0.680189	2.31281	not significant	-
EPG5	Q9HCE0	51.9158	53.8678	1.95195	-1.20329	3.2864	significant	cyto
COG2	Q14746	50.4866	53.137	2.65045	-0.440354	1.93294	not significant	-
ARMCX3	Q9UH62	50.1838	51.177	0.993193	-0.774871	2.67449	not significant	-
OTUD4	Q01804	52.947	52.0733	-0.873774	3.05852	0.654401	not significant	-
TTLL12	Q14166	49.1543	53.8239	4.66967	-1.28753	3.17573	significant	cyto
MICAL2	O94851	51.6978	51.722	0.0242242	-0.545342	0.765496	not significant	-
ABHD16A	O95870	51.4677	54.1162	2.64855	-1.97964	1.83826	significant	cyto
RASA3	Q14644	49.7477	50.1717	0.423924	0.254069	0.543793	not significant	-
PNKP	Q96T60	49.3359	50.2322	0.896296	0.141902	0.817359	not significant	-
CSNK1D	P48730	51.0074	53.1663	2.15886	0.8071	0.436459	not significant	-
AUP1	Q9Y679	50.8378	54.3208	3.48298	-1.46764	1.90868	significant	cyto
PRPF6	O94906	53.4439	42.0323	-11.4116	3.8305	4.16869	significant	nuc
IRF2BP1	Q8IU81	49.2633	46.9135	-2.34975	0.645072	0.931123	not significant	-
MYCBP2	O75592	53.2686	51.5646	-1.704	0.635583	0.132944	not significant	-
RBM25	P49756	52.4609	51.1406	-1.32022	0.149483	0.49591	not significant	-
Q5T3I0	Q5T3I0	54.3208	44.1641	-10.1568	2.80049	4.71601	significant	nuc
LARP1	Q6PKG0	51.4071	54.2916	2.88448	-1.55961	4.44285	significant	cyto
SF3A3	Q12874	54.467	48.6698	-5.7972	3.57724	3.55789	significant	nuc
PMPCA	Q10713	52.3155	50.9711	-1.34444	-2.05981	2.79368	significant	cyto
HADHA	P40939	50.3291	50.0263	-0.302803	-1.13123	3.82745	significant	cyto
MRPS7	Q9Y2R9	50.8136	52.4487	1.63514	-0.9751	1.34814	not significant	-
NGDN	Q8NEJ9	54.9931	44.806	-10.1871	1.53135	1.0546	not significant	-
PCBP1	Q15365	50.6198	51.5403	0.920521	-0.757306	0.801156	not significant	-
GORASP2	Q9H8Y8	50.6925	53.6193	2.92683	-1.87745	2.95708	significant	cyto
LMNA	P02545	54.9346	48.5971	-6.33754	3.95583	2.94588	significant	nuc
TXLNG	Q9NUQ3	52.9909	55.1246	2.13373	0.0418859	0.703034	not significant	-
CCNDBP1	O95273	50.5593	55.1392	4.57998	-0.918399	2.03809	not significant	-
TSC2	P49815	50.8984	53.4586	2.56016	-1.5231	2.85267	significant	cyto
TXNIP	Q9H3M7	52.0006	48.6819	-3.31872	0.520529	0.183861	not significant	-
CPSF4	O95639	54.9054	46.3079	-8.5975	2.27524	3.74199	significant	nuc
IGF2BP3	O00425	48.367	51.9522	3.58519	-0.799175	1.60623	not significant	-
PEAK1	Q9H792	51.0559	48.8151	-2.24074	1.08469	2.62513	significant	nuc
CTNNAL1	Q9UBT7	49.9779	51.722	1.74414	0.660116	0.178095	not significant	-
AKAP8	O43823	54.657	43.5463	-11.1106	3.35017	4.61511	significant	nuc
HECTD3	Q5T447	51.4798	54.9054	3.42563	0.163737	1.02023	not significant	-
ATG4B	Q9Y4P1	50.644	54.1016	3.45756	-1.2903	2.33863	significant	cyto
UBE2I	P63279	52.8	44.6728	-8.12723	0.303636	0.699988	not significant	-
PRRX1	P54821	53.6047	46.2716	-7.33313	2.25401	2.85047	significant	nuc
EIF5B	O60841	51.9158	54.7593	2.84344	-1.81447	2.59719	significant	cyto
FAM126A	Q9BYI3	51.177	50.0748	-1.1022	0.644797	1.07654	not significant	-
KIF13A	Q9H1H9	51.4798	54.3939	2.91411	-1.20271	1.74803	significant	cyto
C6orf211	Q9H993	50.8378	53.6047	2.76687	-2.01896	4.88339	significant	cyto
DBN1	Q16643	52.6304	53.6778	1.04735	1.16917	2.565	significant	nuc
SEC23A	Q15436	50.426	53.1955	2.76947	-1.56513	3.41485	significant	cyto
FAM65A	Q6ZS17	50.8621	53.4293	2.56727	-1.63356	3.59365	significant	cyto
LSS	P48449	51.6615	54.9931	3.33163	-2.03888	3.68435	significant	cyto
PIK3R1	P27986	50.8015	53.7655	2.96396	-0.073049	1.41431	not significant	-
LRRC40	Q9H9A6	50.4624	49.2148	-1.24755	-2.01217	2.68321	significant	cyto
DDX49	Q9Y6V7	53.7362	43.292	-10.4442	1.69374	3.21196	significant	nuc
CCAR1	Q8IX12	54.5108	46.7197	-7.79109	3.64958	4.85435	significant	nuc
MRPS26	Q9BYN8	50.2565	51.0922	0.835736	1.04873	0.0708393	not significant	-
TOP3A	Q13472	54.6716	43.1588	-11.5128	1.89358	1.6005	significant	nuc
EPS8L2	Q9H6S3	51.6009	51.7826	0.181682	-1.06686	1.46424	significant	cyto
DDX58	O95786	49.4207	52.691	3.27027	-1.60075	4.83373	significant	cyto
HNRNPC	P07910	54.4816	46.3685	-8.11311	2.63278	1.27559	not significant	-
P42356	P42356	51.1406	49.8568	-1.28388	0.464494	1.57743	not significant	-
NES	P48681	54.3647	54.8177	0.453053	0.657071	0.602191	not significant	-
EXTL3	O43909	54.5547	55.2415	0.686887	-0.303805	1.15316	not significant	-
PRC1	O43663	51.5767	42.7469	-8.82973	2.71762	4.68767	significant	nuc
DPF2	Q92785	55.2123	46.1747	-9.03764	3.38891	3.74118	significant	nuc
JUP	P14923	53.6778	49.2269	-4.45085	0.653035	1.06809	not significant	-
GEM	P55040	51.395	53.2101	1.81512	-1.17016	1.3773	significant	cyto
SGOL2	Q562F6	53.5901	46.1262	-7.46386	2.07452	2.55596	significant	nuc
MTHFD1L	Q6UB35	50.2928	51.177	0.884184	-1.37555	1.75273	significant	cyto
SYNE3	Q6ZMZ3	54.4962	47.8219	-6.67427	1.34595	2.2156	significant	nuc
GLS	O94925	50.644	51.7947	1.15065	-1.85567	3.36472	significant	cyto
SKIV2L	Q15477	50.8742	52.2186	1.34444	-0.704606	1.28865	not significant	-
MATR3	P43243	54.3062	41.9233	-12.3829	4.58516	2.57244	significant	nuc
MRPS28	Q9Y2Q9	52.9763	52.582	-0.394294	-1.01307	2.80864	significant	cyto
SAMD4B	Q5PRF9	51.1164	53.5609	2.44444	-0.976663	1.88769	not significant	-
NUP107	P57740	53.064	47.3253	-5.73864	2.76198	3.12521	significant	nuc
TSSC1	Q53HC9	54.1016	53.8385	-0.263063	-1.30327	1.0549	not significant	-
INTS9	Q9NV88	54.7885	48.585	-6.2035	2.28167	1.10462	not significant	-
RABGGTB	P53611	53.7509	53.1809	-0.56997	-1.81373	1.95059	significant	cyto
MTX2	O75431	50.2565	54.8177	4.56126	0.185877	0.264927	not significant	-
C17orf85	Q53F19	54.1308	43.2193	-10.9115	2.9154	3.06479	significant	nuc
BIN3	Q9NQY0	49.8325	52.2913	2.45876	-0.223643	1.19564	not significant	-
MAGED1	Q9Y5V3	47.4828	54.467	6.98418	-1.19802	3.11398	significant	cyto
TBC1D10B	Q4KMP7	52.3397	54.467	2.12723	-0.837888	0.214892	not significant	-
FAF2	Q96CS3	51.0559	52.8155	1.75966	-1.18089	2.19164	significant	cyto
DCTN6	O00399	51.9885	41.4873	-10.5012	-1.40737	0.908568	not significant	-
LPGAT1	Q92604	51.7826	54.2624	2.47978	-0.876073	1.59282	not significant	-
ABHD11	Q8NFV4	49.6872	54.4085	4.72132	-1.80952	2.42831	significant	cyto
HNRNPA2B1	P22626	54.1162	50.208	-3.90821	3.69096	2.82522	significant	nuc
TST	Q16762	48.9483	54.5254	5.57708	-1.69438	5.44504	significant	cyto
CAMK2D	Q13557	51.0437	54.92	3.87628	-1.98155	2.72786	significant	cyto
DNAJC16	Q9Y2G8	50.8621	52.4487	1.58669	-0.489257	0.246177	not significant	-
PTGES3	Q15185	50.317	50.4503	0.133233	-2.22165	1.67199	significant	cyto
PTCD3	Q96EY7	50.4866	52.8	2.31341	-1.69095	3.39471	significant	cyto
ECH1	Q13011	51.4556	54.7739	3.31832	-1.29434	3.62948	significant	cyto
ARFGAP3	Q9NP61	51.1649	54.2185	3.05365	-1.27039	1.78505	significant	cyto
CBX8	Q9HC52	54.3354	44.2004	-10.135	3.49869	3.07536	significant	nuc
FOXK1	P85037	51.2496	46.7682	-4.48148	1.19578	3.43113	significant	nuc
AKT1	P31749	50.9953	50.7409	-0.254354	-0.589062	1.13787	not significant	-
USP15	Q9Y4E8	51.0922	53.064	1.97177	-1.59179	2.91422	significant	cyto
DHX30	Q7L2E3	49.7962	51.9279	2.13173	-0.460163	1.93702	not significant	-
AP3B1	O00203	50.8621	54.7593	3.8972	-1.95859	3.19284	significant	cyto
AP2A2	O94973	52.8	52.0733	-0.726727	0.403688	0.914096	not significant	-
FAR1	Q8WVX9	52.8	54.8177	2.01772	-0.678802	2.07049	not significant	-
CBX5	P45973	52.8155	47.0467	-5.76877	2.07162	2.20744	significant	nuc
TMEM173	Q86WV6	50.8015	53.7509	2.94935	-2.07863	2.59301	significant	cyto
ALDH2	P05091	54.5839	54.9931	0.409209	-2.20394	4.83798	significant	cyto
ETF1	P62495	51.9522	54.9785	3.02633	-2.03888	3.3291	significant	cyto
CORO1B	Q9BR76	51.6493	49.8446	-1.8047	1.90699	1.90579	significant	nuc
COL11A1	P12107	54.6862	49.6509	-5.03534	0.377682	0.675416	not significant	-
MOGS	Q13724	52.4245	54.9785	2.55395	-0.313902	1.27083	not significant	-
ITSN2	Q9NZM3	51.6615	47.7614	-3.9001	0.615838	1.65284	not significant	-
CNOT7	Q9UIV1	51.0437	52.8155	1.77177	-0.404075	1.23039	not significant	-
LRWD1	Q9UFC0	51.5888	45.2784	-6.31041	2.51457	2.22794	significant	nuc
STBD1	O95210	51.504	51.722	0.218018	0.148626	0.52898	not significant	-
TOMM70A	O94826	50.8136	51.8916	1.07798	-1.87071	4.02142	significant	cyto
PRPF31	Q8WWY3	51.6493	44.0914	-7.55796	3.74311	3.12218	significant	nuc
RBM10	P98175	51.9158	44.4063	-7.50951	2.82552	4.54402	significant	nuc
FNBP1	Q96RU3	50.4987	54.6862	4.18749	-1.48	3.65684	significant	cyto
USP22	Q9UPT9	49.4692	45.9203	-3.54885	0.737374	0.929032	not significant	-
UBASH3B	Q8TF42	50.2443	51.9643	1.71992	-1.12292	3.22319	significant	cyto
TOLLIP	Q9H0E2	53.2978	54.3939	1.0961	-1.27262	1.60785	significant	cyto
LMNB2	Q03252	54.1308	48.0884	-6.04244	3.90649	4.27936	significant	nuc
CWC22	Q9HCG8	45.9688	49.4207	3.45195	1.39478	0.457869	not significant	-
VAV2	P52735	50.6683	54.6131	3.94484	-1.84333	4.00465	significant	cyto
SP140L	Q9H930	55.0662	47.4707	-7.5955	3.02397	2.45544	significant	nuc
ATP2A2	P16615	51.2375	54.9931	3.75556	-2.26488	4.82609	significant	cyto
RPA1	P27694	49.772	51.5888	1.81682	-0.627901	2.62015	not significant	-
CMBL	Q96DG6	54.0431	54.2331	0.18999	-2.40307	4.52015	significant	cyto
RCC2	Q9P258	52.4003	46.5623	-5.83804	-0.60396	0.00827069	not significant	-
EIF2D	P41214	49.4813	51.2375	1.75626	-0.475447	0.958449	not significant	-
POLR3A	O14802	52.5456	47.616	-4.92963	1.95374	5.08263	significant	nuc
NDC80	O14777	49.5661	49.3602	-0.205906	-0.711119	1.60366	not significant	-
PTPRG	P23470	54.1747	50.099	-4.07568	0.536639	1.89206	not significant	-
VPS8	Q8N3P4	51.7705	52.3034	0.532933	-0.917673	3.5749	not significant	-
WDR26	Q9H7D7	52.6547	47.3253	-5.32933	0.741927	2.03011	not significant	-
TFAM	Q00059	53.6632	54.2916	0.628428	2.06868	4.51298	significant	nuc
CNOT10	Q9H9A5	49.8446	52.1338	2.28919	-0.622557	0.722357	not significant	-
HNRNPH3	P31942	54.5693	44.6	-9.96927	2.18209	3.07287	significant	nuc
CCNB2	O95067	52.2792	52.0854	-0.193794	1.11437	1.22102	not significant	-
AIMP2	Q13155	50.4381	54.8908	4.45265	-2.05908	3.37793	significant	cyto
MED8	Q96G25	53.4293	50.7773	-2.65205	1.661	0.88338	not significant	-
HNRNPK	P61978	52.0006	48.5608	-3.43984	3.02591	4.53381	significant	nuc
ANXA3	P12429	53.517	54.7593	1.24224	-2.34173	3.82971	significant	cyto
COPS4	Q9BT78	55.1685	49.881	-5.28749	-0.45767	0.677046	not significant	-
CCNK	O75909	55.0369	48.7303	-6.30661	2.32727	3.681	significant	nuc
DAXX	Q9UER7	54.3793	45.2905	-9.08879	2.52528	3.60707	significant	nuc
TYMS	P04818	49.3965	54.6716	5.27508	-3.0928	3.35897	significant	cyto
DIEXF	Q68CQ4	52.1459	42.5774	-9.56857	1.51152	2.14691	significant	nuc
HIBCH	Q6NVY1	51.2012	53.4147	2.21351	-0.876301	2.7521	not significant	-
XPO7	Q9UIA9	52.3155	53.9408	1.62533	-1.29914	3.48354	significant	cyto
KHDRBS1	Q07666	53.9555	48.8272	-5.12823	3.91509	3.27668	significant	nuc
CUL4A	Q13619	50.8984	48.8272	-2.07117	0.0473042	0.308546	not significant	-
HERC6	Q8IVU3	52.1096	54.7739	2.66426	-0.64831	0.42503	not significant	-
RARS	P54136	50.317	54.5693	4.25225	-2.40979	3.87667	significant	cyto
FKBP15	Q5T1M5	50.2565	53.6193	3.36286	-1.59577	3.50599	significant	cyto
UTP3	Q9NQZ2	54.3208	45.5327	-8.78809	3.28757	4.52667	significant	nuc
KIF2C	Q99661	50.959	46.6834	-4.27558	0.343582	0.790233	not significant	-
MAPK3	P27361	51.4313	50.644	-0.787287	-0.826095	2.69491	not significant	-
NUMBL	Q9Y6R0	53.0201	52.8	-0.22012	0.475674	0.574787	not significant	-
FRMD6	Q96NE9	49.7235	49.0089	-0.714615	-0.105302	0.511617	not significant	-
OSBPL5	Q9H0X9	50.1717	50.5714	0.3997	-0.1574	0.4532	not significant	-
EIF4E	P06730	52.3397	53.254	0.914214	-1.33417	2.31362	significant	cyto
MSTO1	Q9BUK6	53.4878	53.7362	0.248448	0.852105	0.00362515	not significant	-
KIAA0368	Q5VYK3	50.8257	50.5835	-0.242242	-1.11227	3.17369	significant	cyto
AS3MT	Q9HBK9	49.772	53.1663	3.39429	-0.800782	1.51377	not significant	-
LOC400927-CSNK1E	P49674	49.5903	49.9537	0.363363	1.74277	2.52168	significant	nuc
PHF1	O43189	54.7154	44.0187	-10.6967	2.41279	3.38128	significant	nuc
GAMT	Q14353	53.1663	51.7462	-1.42002	0.265052	0.819186	not significant	-
SEC13	P55735	51.6493	49.9173	-1.73203	-0.233561	1.01333	not significant	-
CSNK2A2	P19784	53.3855	52.6062	-0.779279	0.416252	1.34346	not significant	-
Q9BRJ2	Q9BRJ2	51.1164	53.1078	1.99139	-1.37478	3.7628	significant	cyto
C17orf49	Q8IXM2	54.7739	44.1883	-10.5856	1.96657	1.88765	significant	nuc
TRIP11	Q15643	49.1058	53.5755	4.46967	-0.915121	2.35123	not significant	-
UBE4A	Q14139	51.6857	52.7394	1.05375	-1.14901	2.96109	significant	cyto
AGL	P35573	51.3223	52.582	1.25966	-0.941624	2.60363	not significant	-
SREK1	Q8WXA9	52.6547	48.5244	-4.13023	2.38765	1.86273	significant	nuc
FARP1	Q9Y4F1	52.4124	47.9552	-4.45726	2.06523	3.648	significant	nuc
CTIF	O43310	52.8301	47.3374	-5.49269	-0.403299	0.919233	not significant	-
LEPREL2	Q8IVL6	52.2671	55.0077	2.74064	-0.187364	0.0736717	not significant	-
AGFG1	P52594	52.5456	49.9658	-2.57988	-0.804073	0.359119	not significant	-
QRICH1	Q2TAL8	46.8287	48.8272	1.9985	-0.612016	0.942834	not significant	-
SUCLG2	Q96I99	53.4732	54.7739	1.3007	-2.82944	5.38012	significant	cyto
SFPQ	P23246	55.2123	49.3965	-5.81582	3.89423	2.54036	significant	nuc
MRPL39	Q9NYK5	51.068	54.3062	3.23824	-0.885672	1.99146	not significant	-
DDX3Y	O15523	45.2663	45.2178	-0.0484484	-0.395492	0.741636	not significant	-
TRIP12	Q14669	52.5214	42.6258	-9.8956	3.28253	4.0766	significant	nuc
TXNDC17	Q9BRA2	53.3855	54.9346	1.54915	-1.94355	3.73926	significant	cyto
SRSF6	Q13247	52.2186	54.92	2.7014	-2.29906	0.437237	not significant	-
PTPN14	Q15678	50.6562	50.7773	0.121121	-0.126282	0.164287	not significant	-
VPS33B	Q9H267	50.5593	51.94	1.38078	-1.37423	4.74722	significant	cyto
ANLN	Q9NQW6	52.0854	45.6175	-6.46787	1.27203	1.29428	not significant	-
MICU1	Q9BPX6	53.5901	53.5755	-0.0146146	-0.931724	0.760578	not significant	-
MRPL15	Q9P015	50.8621	54.5108	3.64875	-2.21751	2.84255	significant	cyto
ACLY	P53396	52.4003	54.1893	1.78899	-2.18946	4.35376	significant	cyto
ARHGAP35	Q9NRY4	49.5782	54.2916	4.71341	-1.91247	2.05002	significant	cyto
DDX17	Q92841	53.0786	48.0278	-5.05075	3.41657	4.55458	significant	nuc
GSTZ1	O43708	55.0516	47.5433	-7.50821	-0.243897	1.32618	not significant	-
PDE4DIP	Q5VU43	48.912	51.5403	2.62833	-1.17872	1.47229	significant	cyto
PIP5K1C	O60331	49.8204	51.2981	1.47768	-0.596027	1.60335	not significant	-
SQSTM1	Q13501	53.5609	47.3738	-6.18709	0.222398	0.381512	not significant	-
KIF20B	Q96Q89	54.6423	42.214	-12.4283	3.70509	4.16376	significant	nuc
SEC24B	O95487	51.3223	52.2792	0.956857	-0.978635	1.23373	not significant	-
RAI14	Q9P0K7	50.0384	50.4381	0.3997	0.70783	2.85534	not significant	-
NR3C1	P04150	48.5729	50.5229	1.95005	0.00436172	0.909181	not significant	-
IFI44	Q8TCB0	46.3321	52.6062	6.27407	-0.423094	1.2437	not significant	-
SUGT1	Q9Y2Z0	54.1162	52.8594	-1.25686	-1.70079	4.91817	significant	cyto
TEX264	Q9Y6I9	51.177	54.3208	3.14384	-1.29193	2.51425	significant	cyto
ASNS	P08243	55.2269	54.4377	-0.789189	-1.8283	3.73799	significant	cyto
NQO1	P15559	51.6736	54.1893	2.51572	-1.9681	3.93502	significant	cyto
SEC16A	O15027	50.2686	53.3709	3.1023	-1.49781	4.50088	significant	cyto
SEC22B	O75396	51.5888	54.9785	3.38969	-1.63033	2.47232	significant	cyto
KIF23	Q02241	52.5456	46.211	-6.33463	2.77934	3.20353	significant	nuc
SUPV3L1	Q8IYB8	51.4919	54.467	2.97508	0.0230873	0.737108	not significant	-
DPH2	Q9BQC3	54.5839	55.1392	0.555355	-0.52451	0.927911	not significant	-
XRCC6	P12956	47.5676	50.2201	2.65255	1.40973	4.74664	significant	nuc
ZMYM2	Q9UBW7	53.5901	42.4078	-11.1823	3.84089	3.32577	significant	nuc
SEC24C	P53992	50.6319	51.3587	0.726727	-1.78139	2.39273	significant	cyto
HNRNPF	P52597	49.9173	46.6107	-3.30661	2.03697	3.5557	significant	nuc
EXOC1	Q9NV70	50.535	51.9643	1.42923	-1.31345	3.10131	significant	cyto
AKAP8L	Q9ULX6	52.4245	45.9688	-6.45576	1.28096	2.85652	significant	nuc
HOOK3	Q86VS8	51.9037	55.0077	3.104	-0.893752	1.91853	not significant	-
NOM1	Q5C9Z4	53.4293	41.6811	-11.7482	2.30496	2.29362	significant	nuc
CWF19L1	Q69YN2	50.644	49.3602	-1.28388	-0.77741	0.609141	not significant	-
TBCD	Q9BTW9	51.2012	54.3062	3.10501	-1.48615	3.01548	significant	cyto
CSK	P41240	50.8136	51.9279	1.11431	-0.454113	1.50683	not significant	-
SYNPO2	Q9UMS6	54.2624	49.8568	-4.40561	2.4172	3.92797	significant	nuc
VPS41	P49754	50.4381	54.0431	3.60501	-1.36937	1.95841	significant	cyto
TSEN15	Q8WW01	53.4878	52.5699	-0.917918	-0.508956	0.880923	not significant	-
GTF2I	P78347	54.3939	42.214	-12.1799	3.95368	3.80746	significant	nuc
HSDL2	Q6YN16	51.2496	51.9158	0.666166	-1.51304	2.83096	significant	cyto
IPO8	O15397	50.5593	52.9032	2.34394	-1.09325	2.54528	significant	cyto
ERCC2	P18074	53.7655	46.7076	-7.05786	1.8713	4.08943	significant	nuc
WAPAL	Q7Z5K2	53.9408	46.3564	-7.58448	2.6632	3.61977	significant	nuc
ETFDH	Q16134	54.8177	53.5024	-1.31532	-0.600605	1.84196	not significant	-
L3MBTL2	Q969R5	54.6131	42.1292	-12.4839	3.10838	2.98427	significant	nuc
UBA1	P22314	50.4381	54.1162	3.67808	-2.43976	3.89203	significant	cyto
NF1	P21359	51.6251	52.1096	0.484484	-0.582666	1.13399	not significant	-
USP8	P40818	51.5525	51.5525	0	-0.426358	1.32454	not significant	-
RBM28	Q9NW13	54.4962	42.3472	-12.1489	3.5583	1.71375	significant	nuc
TAF5L	O75529	54.7739	42.9165	-11.8574	2.23895	2.985	significant	nuc
ZFPL1	O95159	53.6778	52.8	-0.877778	1.68944	0.160003	not significant	-
TBP	P20226	52.8	48.4154	-4.38458	2.05569	0.934361	not significant	-
MFF	Q9GZY8	53.6485	54.7154	1.06687	-0.914252	3.48238	not significant	-
MYO6	Q9UM54	53.0786	47.1436	-5.93493	0.950155	2.42841	not significant	-
DDX10	Q13206	54.9054	46.4411	-8.46426	3.02773	2.14619	significant	nuc
TRMT5	Q32P41	45.0725	52.7455	7.67302	-1.21673	0.938409	not significant	-
PHAX	Q9H814	53.3855	52.4245	-0.960961	-0.300809	0.871583	not significant	-
MAPK7	Q13164	51.7099	52.6789	0.968969	-1.10152	0.444273	not significant	-
ARHGEF12	Q9NZN5	50.3534	51.8674	1.51401	-0.578866	1.06787	not significant	-
FYCO1	Q9BQS8	50.6562	54.7593	4.1031	-1.27596	4.08137	significant	cyto
KIAA1279	Q96EK5	50.2322	51.0922	0.85996	-1.15569	3.58294	significant	cyto
ARAP1	Q96P48	50.3897	52.6547	2.26496	-1.55108	2.38103	significant	cyto
KDM1A	O60341	53.4439	44.8423	-8.6016	3.26471	2.70184	significant	nuc
RNASEH2A	O75792	52.1702	53.9847	1.81451	-0.842735	2.8449	not significant	-
VRK1	Q99986	51.8189	45.4479	-6.37097	3.08368	4.48107	significant	nuc
HNRNPL	P14866	54.7593	46.4411	-8.31812	3.44914	1.88127	significant	nuc
MORF4L1	Q9UBU8	51.4677	47.507	-3.96066	2.05342	2.85297	significant	nuc
DAB2	P98082	50.4624	53.1663	2.7039	-1.791	2.26892	significant	cyto
UVRAG	Q9P2Y5	51.0074	54.2477	3.24034	-1.03522	0.815535	not significant	-
NSF	P46459	50.6925	53.4439	2.75145	-1.52263	4.32011	significant	cyto
SNX27	Q96L92	48.5244	52.7394	4.21502	-1.84384	2.5017	significant	cyto
FILIP1L	Q4L180	50.9953	53.5024	2.50711	-0.574308	0.664206	not significant	-
SRC	P12931	54.8031	50.6319	-4.17117	0.215961	0.926847	not significant	-
MFGE8	Q08431	54.8031	54.8031	0	-0.582956	0.812122	not significant	-
MRPS30	Q9NP92	51.1891	54.0578	2.86867	-2.84934	2.61433	significant	cyto
CPSF3	Q9UKF6	53.327	46.9014	-6.42563	2.92043	2.43176	significant	nuc
UBE2O	Q9C0C9	51.9885	55.2269	3.23844	-1.91352	2.88688	significant	cyto
RUFY3	Q7L099	51.5888	52.582	0.993193	-0.897552	1.87733	not significant	-
XAF1	Q6GPH4	51.8068	53.707	1.9002	-0.265467	0.0655833	not significant	-
COL1A2	P08123	55.0369	55.0077	-0.0292292	1.11682	0.963893	not significant	-
SPECC1	Q5M775	51.4071	50.0021	-1.40501	1.03996	1.22574	not significant	-
PRKG1	Q13976	52.2065	53.6485	1.44204	-1.16588	3.77669	significant	cyto
SMG1	Q96Q15	51.3587	52.4609	1.1022	-0.410201	0.982778	not significant	-
MRPS25	P82663	50.9468	51.6615	0.714615	-1.47607	1.03279	not significant	-
RABGAP1	Q9Y3P9	51.177	53.3709	2.19389	-0.397469	1.66382	not significant	-
INTS2	Q9H0H0	54.657	48.3912	-6.26577	2.07041	2.33144	significant	nuc
MRPL44	Q9H9J2	50.8136	49.7477	-1.06587	-0.863437	2.30811	not significant	-
FBXO22	Q8NEZ5	52.2307	53.9262	1.6955	-1.04924	2.36634	significant	cyto
NCBP1	Q09161	52.1217	45.9567	-6.16507	0.806054	0.945224	not significant	-
ADPRHL2	Q9NX46	51.8068	54.4085	2.6017	-1.93015	2.62951	significant	cyto
ACBD5	Q5T8D3	48.2337	52.5578	4.32402	-0.38681	1.16489	not significant	-
OGDH	Q02218	51.1891	50.9468	-0.242242	-0.888597	3.6025	not significant	-
CC2D1A	Q6P1N0	50.5229	50.2443	-0.278579	-0.781935	0.730598	not significant	-
BAIAP2	Q9UQB8	52.3155	51.8431	-0.472372	-0.322772	0.660864	not significant	-
SMCHD1	A6NHR9	55.0077	45.5327	-9.47497	3.28842	4.79809	significant	nuc
P0DP91	P0DP91	54.4231	44.2731	-10.1501	1.44944	2.25862	significant	nuc
PRKRA	O75569	50.1838	52.2792	2.0954	0.177015	0.950691	not significant	-
HSD17B10	Q99714	54.8031	53.4147	-1.38839	-2.01929	2.94897	significant	cyto
ARMC9	Q7Z3E5	47.4949	52.7152	5.22032	-2.27676	4.64676	significant	cyto
UTP6	Q9NYH9	53.9408	46.0778	-7.86306	1.07043	0.582911	not significant	-
CRTAP	O75718	52.0733	54.3501	2.27678	-0.0054452	0.273752	not significant	-
MUT	P22033	50.6562	53.3855	2.72933	-2.14336	3.04642	significant	cyto
RRP12	Q5JTH9	55.0077	42.6258	-12.3819	3.2427	4.94395	significant	nuc
TRAPPC2L	Q9UL33	50.8621	55.2123	4.35025	-2.1792	4.14626	significant	cyto
SMARCA1	P28370	53.6339	42.4926	-11.1413	3.38949	4.73495	significant	nuc
ANKRD13A	Q8IZ07	51.1043	53.9116	2.80731	-1.16342	3.4499	significant	cyto
NFKB1	P19838	49.6872	51.3829	1.6957	-1.01938	1.9969	significant	cyto
NUP62	P37198	52.5578	47.3253	-5.23243	2.21965	4.25387	significant	nuc
PLK1	P53350	52.0733	50.8378	-1.23544	1.18289	2.43799	significant	nuc
SACM1L	Q9NTJ5	50.7531	52.5214	1.76837	-1.4813	3.38424	significant	cyto
OPLAH	O14841	52.0369	54.6862	2.64925	-1.09647	1.37892	significant	cyto
CHD1L	Q86WJ1	45.993	49.1906	3.1976	0.197953	0.540734	not significant	-
NCAPH2	Q6IBW4	53.4001	47.4101	-5.98999	2.75405	2.27996	significant	nuc
NHP2	Q9NX24	54.5108	47.5676	-6.94324	1.54212	0.679609	not significant	-
LRCH1	Q9Y2L9	53.0493	49.2633	-3.78609	-0.146771	0.0967129	not significant	-
SYNE2	Q8WXH0	52.947	48.1126	-4.83443	1.26077	2.51638	significant	nuc
YTHDC1	Q96MU7	51.9885	43.1224	-8.86607	-0.361645	0.32325	not significant	-
RASA1	P20936	50.7167	53.6047	2.88799	-1.87972	3.57948	significant	cyto
BCCIP	Q9P287	51.3102	51.6493	0.339139	-0.459082	1.21819	not significant	-
LUC7L3	O95232	51.7705	51.7705	0	0.137642	1.30128	not significant	-
IKBKB	O14920	49.554	54.3208	4.76687	-1.18341	0.99096	not significant	-
C15orf38-AP3S2	Q7Z6K5	52.4366	54.9346	2.498	-0.490282	2.02165	not significant	-
TOX4	O94842	55.0369	46.6349	-8.402	3.16937	3.49976	significant	nuc
U2AF2	P26368	50.7531	49.9052	-0.847848	1.52325	2.37755	significant	nuc
UBE4B	O95155	51.7826	53.9555	2.17287	-1.00478	3.01637	significant	cyto
POLA2	Q14181	49.9537	51.9279	1.97427	0.189663	0.588283	not significant	-
TANC2	Q9HCD6	49.6872	50.3049	0.617718	0.427982	0.537646	not significant	-
SH3BP4	Q9P0V3	50.8015	51.3344	0.532933	-0.650106	1.24033	not significant	-
RBM39	Q14498	49.1179	48.694	-0.423924	1.58723	3.65566	significant	nuc
UBP1	Q9NZI7	52.3882	44.3579	-8.03033	0.773197	1.10684	not significant	-
ATAD3B	Q5T9A4	50.6319	51.8674	1.23544	-0.313749	0.463991	not significant	-
KDM2B	Q8NHM5	46.102	47.5676	1.46557	0.236612	0.936496	not significant	-
ACTL6A	O96019	54.277	45.0361	-9.24084	2.25992	5.4816	significant	nuc
SPAG5	Q96R06	48.0763	52.7516	4.67528	-1.66266	3.56044	significant	cyto
DHCR24	Q15392	50.9711	54.087	3.11592	-1.1471	1.8535	significant	cyto
MBNL1	Q9NR56	53.517	47.834	-5.68298	2.31129	2.06219	significant	nuc
STK39	Q9UEW8	49.9052	54.657	4.75175	-2.13901	1.86253	significant	cyto
LRBA	P50851	52.6062	54.1747	1.56847	-0.626868	0.716567	not significant	-
NUDT4	Q9NZJ9	50.6562	53.9262	3.27007	-1.29981	2.16989	significant	cyto
NEXN	Q0ZGT2	53.517	49.0695	-4.44755	3.33518	2.79114	significant	nuc
IDH2	P48735	53.0932	54.54	1.44685	-2.33121	4.10759	significant	cyto
INTS8	Q75QN2	54.4231	47.7977	-6.62543	2.36391	2.64421	significant	nuc
VPS4A	Q9UN37	50.6925	54.7885	4.096	-1.36219	2.53522	significant	cyto
PDCD6IP	Q8WUM4	50.6925	53.6778	2.98529	-2.08913	3.54897	significant	cyto
TTI1	O43156	50.0627	52.8	2.73734	-1.42944	1.70356	significant	cyto
RTF1	Q92541	50.426	51.6009	1.17487	-1.56055	2.93548	significant	cyto
POLR1E	Q9GZS1	54.3208	46.0536	-8.26727	3.06459	4.85851	significant	nuc
AKR1C3	P42330	49.3844	53.9701	4.58569	-2.45223	3.02067	significant	cyto
MID1	O15344	51.2254	50.644	-0.581381	-0.771744	2.23802	not significant	-
KIFC1	Q9BW19	53.5755	45.5327	-8.04274	1.51161	2.05762	significant	nuc
PES1	O00541	53.7655	45.2057	-8.55976	2.90866	3.70602	significant	nuc
C9orf41	Q8N4J0	53.3124	53.1663	-0.146146	-0.0793316	0.327734	not significant	-
TSFM	P43897	47.7614	50.1838	2.42242	-0.97536	1.84757	not significant	-
PRKCA	P17252	50.3412	53.8385	3.4973	-2.15413	4.11228	significant	cyto
TMEM131	Q92545	53.2978	54.0431	0.745345	-0.51156	0.246322	not significant	-
MAP4K5	Q9Y4K4	52.364	52.6668	0.302803	-1.22374	1.46764	significant	cyto
ASCC3	Q8N3C0	50.6804	51.0801	0.3997	-1.16479	3.02597	significant	cyto
WHSC1	O96028	54.4377	41.8385	-12.5992	3.71882	3.21812	significant	nuc
OXCT1	P55809	53.6778	53.8678	0.18999	-2.13403	3.58282	significant	cyto
NCL	P19338	50.3776	50.1111	-0.266466	1.33343	2.44437	significant	nuc
MRPS10	P82664	50.5593	52.6547	2.0954	-1.95427	3.52952	significant	cyto
FAM129A	Q9BZQ8	50.2322	54.2331	4.0009	-1.61267	3.8305	significant	cyto
HOMER3	Q9NSC5	49.772	52.7273	2.95536	-1.11112	1.91144	significant	cyto
MSH6	P52701	49.6509	47.507	-2.14384	-0.593923	0.0992404	not significant	-
TRIM33	Q9UPN9	55.1246	44.2852	-10.8394	2.1431	1.85868	significant	nuc
FLNB	O75369	51.831	54.9054	3.07437	-0.929865	2.60536	not significant	-
SPC25	Q9HBM1	50.644	50.7167	0.0726727	-0.58286	0.763344	not significant	-
S100A10	P60903	53.7216	55.1319	1.41031	-0.137608	0.21924	not significant	-
VWA9	Q96SY0	54.467	48.8515	-5.61552	2.13159	3.76027	significant	nuc
PCM1	Q15154	50.1959	51.9037	1.70781	-0.190657	1.47897	not significant	-
CEP41	Q9BYV8	50.2686	49.8204	-0.448148	0.12156	0.156572	not significant	-
CLIP2	Q9UDT6	50.9711	53.9555	2.98438	-1.38974	2.87978	significant	cyto
CSNK1A1	P48729	52.5456	54.4962	1.95055	0.410013	0.607458	not significant	-
CDC123	O75794	50.7288	54.7154	3.98659	-2.20242	2.08991	significant	cyto
CENPM	Q9NSP4	49.6387	53.6632	4.02442	0.150232	0.0950874	not significant	-
BBX	Q8WY36	54.4377	42.541	-11.8967	2.71467	2.90791	significant	nuc
ACSF2	Q96CM8	50.8257	49.0695	-1.75626	-0.238788	1.13986	not significant	-
KPNA6	O60684	49.7841	49.1785	-0.605606	0.364823	0.368255	not significant	-
GGA3	Q9NZ52	50.7652	53.517	2.75185	-1.17963	2.97441	significant	cyto
POLR2E	P19388	51.2375	47.0346	-4.2029	2.12091	2.93316	significant	nuc
PRPF3	O43395	53.1663	45.3268	-7.83944	3.63477	4.54146	significant	nuc
RANBP9	Q96S59	53.6047	49.6266	-3.97808	0.67716	3.57279	not significant	-
SHCBP1	Q8NEM2	50.1232	49.772	-0.351251	0.851481	1.90864	not significant	-
SCIN	Q9Y6U3	50.3049	54.1747	3.86977	-1.5296	2.25683	significant	cyto
ASMTL	O95671	50.7046	55.0954	4.39079	-2.09637	3.3478	significant	cyto
DST	Q03001	49.4449	50.5108	1.06587	-0.0914569	1.18194	not significant	-
UPF2	Q9HAU5	50.7409	52.2428	1.5019	-0.605207	3.26143	not significant	-
RIC8A	Q9NPQ8	50.3291	53.9701	3.64094	-0.901087	3.05696	not significant	-
ARHGAP17	Q68EM7	50.4745	54.1308	3.65636	-0.912498	2.16439	not significant	-
PPAN-P2RY11	Q9NQ55	54.3793	48.7667	-5.61261	3.52892	2.75972	significant	nuc
SRP54	P61011	50.4987	55.2269	4.72823	-1.89796	3.79754	significant	cyto
TPRG1L	Q5T0D9	50.8257	54.1454	3.31972	-0.78864	1.46987	not significant	-
SNX33	Q8WV41	46.3806	51.831	5.45045	-1.47866	2.08795	significant	cyto
IDH3G	P51553	54.9346	52.8155	-2.11912	-1.63228	2.8735	significant	cyto
RAB11FIP5	Q9BXF6	50.8863	54.1747	3.28839	-1.07655	3.14117	significant	cyto
DNM2	P50570	50.9347	48.7909	-2.14384	-1.40937	1.73378	significant	cyto
LGALS8	O00214	52.6062	49.6751	-2.93113	0.684303	1.31613	not significant	-
RASAL2	Q9UJF2	47.9794	51.9158	3.93644	-0.737144	1.71899	not significant	-
MACF1	Q9UPN3	50.6077	50.1717	-0.436036	0.883217	1.41342	not significant	-
PEG10	Q86TG7	48.3549	53.4147	5.05986	-1.5717	1.35044	significant	cyto
AK5	Q9Y6K8	49.0089	53.1955	4.18659	-1.38875	4.215	significant	cyto
DYNLL2	Q96FJ2	53.6047	46.9256	-6.67908	0.374203	1.14045	not significant	-
LRCH2	Q5VUJ6	49.4934	45.7871	-3.70631	1.27218	0.622062	not significant	-
EFTUD1	Q7Z2Z2	50.6198	54.3062	3.68639	-1.84734	3.33771	significant	cyto
AKT3	Q9Y243	54.1454	54.5839	0.438438	0.968291	0.211721	not significant	-
UCHL3	P15374	51.722	55.0077	3.28569	-2.343	3.9024	significant	cyto
NDC1	Q9BTX1	54.5547	47.3617	-7.19299	2.5721	3.92425	significant	nuc
GTPBP10	A4D1E9	53.1663	52.4487	-0.717518	-0.497285	1.14518	not significant	-
FAM96B	Q9Y3D0	48.367	54.2039	5.83694	-2.24979	2.76303	significant	cyto
SF3B4	Q15427	52.9909	45.7871	-7.2038	3.25562	2.98723	significant	nuc
MAPKAPK2	P49137	51.8674	53.2101	1.34274	-1.0506	1.26866	not significant	-
C14orf169	Q9H6W3	54.3793	46.1747	-8.2046	1.48011	2.7585	significant	nuc
MGMT	P16455	52.0006	45.8355	-6.16507	-0.912358	0.424822	not significant	-
RAE1	P78406	53.6047	46.6592	-6.94555	2.5335	4.81576	significant	nuc
ARMCX1	Q9P291	49.7477	50.8257	1.07798	-0.210245	1.1288	not significant	-
SUPT3H	O75486	53.5755	43.2193	-10.3562	3.67587	3.5793	significant	nuc
PIP4K2C	Q8TBX8	49.7477	51.5282	1.78048	-0.953431	2.53002	not significant	-
PPP1R7	Q15435	54.0139	54.0724	0.0584585	-1.61305	3.1619	significant	cyto
TRIP4	Q15650	50.2807	51.6857	1.40501	-1.76277	1.36631	significant	cyto
AP2B1	P63010	52.8447	53.4147	0.56997	0.504039	0.653473	not significant	-
NELFA	Q9H3P2	47.8704	49.5903	1.71992	1.51944	2.34083	significant	nuc
MRPS21	P82921	50.0627	53.7216	3.65896	-0.34858	1.06771	not significant	-
DHX40	Q8IX18	53.6485	45.1694	-8.47918	2.50732	1.67936	significant	nuc
PICALM	Q13492	53.8824	52.947	-0.935335	-1.06097	2.48757	significant	cyto
DNAJC17	Q9NVM6	52.4003	51.2133	-1.18699	0.401911	1.36081	not significant	-
SMARCA2	P51531	55.0369	46.0051	-9.03183	3.52678	6.58284	significant	nuc
HADHB	P55084	50.2322	47.4464	-2.78579	-0.277152	1.61964	not significant	-
EIF2B5	Q13144	52.0127	53.8824	1.86967	-0.814526	4.35857	not significant	-
PML	P29590	53.0347	46.1262	-6.90851	2.92465	2.74165	significant	nuc
TNS1	Q9HBL0	51.613	48.7303	-2.88268	1.31903	2.51203	significant	nuc
ARHGAP1	Q07960	50.9953	55.0954	4.1001	-2.22752	4.03266	significant	cyto
IWS1	Q96ST2	49.663	47.3617	-2.3013	-0.843479	0.409888	not significant	-
HDAC2	Q92769	54.4962	43.9097	-10.5865	3.80882	3.52579	significant	nuc
NFATC4	Q14934	49.0089	52.7031	3.69419	-0.861892	1.20113	not significant	-
KIF4A	O95239	53.7801	43.7038	-10.0763	2.81319	2.27979	significant	nuc
DNAAF5	Q86Y56	46.6107	53.9993	7.38859	-1.88757	4.1401	significant	cyto
ARFGAP2	Q8N6H7	50.3655	52.0127	1.64725	-1.22886	2.02512	significant	cyto
LIN7C	Q9NUP9	53.5755	51.8795	-1.696	0.467767	0.55429	not significant	-
GOLGA2	Q08379	50.0748	53.0932	3.01842	-1.1294	2.24569	significant	cyto
ZFYVE21	Q9BQ24	52.1459	52.8	0.654054	-1.33967	1.25685	not significant	-
ADAR	P55265	53.6193	46.4048	-7.21451	3.65826	3.3475	significant	nuc
GLE1	Q53GS7	53.6778	47.7129	-5.96486	3.19318	1.67626	significant	nuc
ARHGAP12	Q8IWW6	51.0437	54.2916	3.24785	-1.39137	3.93218	significant	cyto
TUBGCP4	Q9UGJ1	51.6857	53.9408	2.25516	-0.904474	1.69184	not significant	-
PPID	Q08752	49.1906	53.9701	4.77948	-2.06651	3.16836	significant	cyto
SH3PXD2B	A1X283	50.9953	50.4745	-0.520821	-0.684759	1.70473	not significant	-
NDUFA6	P56556	49.3238	51.8674	2.54354	-1.9358	2.02689	significant	cyto
VPS37A	Q8NEZ2	50.3534	52.7031	2.34975	-0.376064	1.73597	not significant	-
BPTF	Q12830	53.9701	45.0119	-8.95816	2.60885	3.51533	significant	nuc
THOC7	Q6I9Y2	52.8301	47.507	-5.32312	3.77157	4.99007	significant	nuc
ANKFY1	Q9P2R3	49.8931	53.7947	3.9016	-1.84664	4.18023	significant	cyto
PPIL1	Q9Y3C6	49.9779	53.0347	3.05686	-0.592384	0.943792	not significant	-
RNF40	O75150	52.4609	45.9567	-6.5042	2.28525	2.73305	significant	nuc
SBF1	O95248	51.8795	52.7152	0.835736	-0.929734	0.523957	not significant	-
TACO1	Q9BSH4	50.3291	53.8385	3.50941	-1.4182	2.51081	significant	cyto
SUN1	O94901	54.7885	46.7924	-7.9961	1.95694	1.43044	significant	nuc
NOB1	Q9ULX3	51.7584	51.6615	-0.0968969	-0.77037	2.71254	not significant	-
SIPA1	Q96FS4	53.7947	46.8166	-6.97808	1.51856	4.0466	significant	nuc
ANXA1	P04083	50.4866	53.6778	3.19119	-2.68421	3.65699	significant	cyto
EPB41L2	O43491	52.0733	52.2913	0.218018	-0.0707828	1.43146	not significant	-
ZAK	Q9NYL2	54.9931	53.5901	-1.403	-1.09526	1.55888	significant	cyto
ANAPC1	Q9H1A4	53.1517	48.0642	-5.08749	1.12983	2.27621	significant	nuc
ATXN2	Q99700	50.7409	54.8762	4.13524	-1.05392	4.11585	significant	cyto
FAM50A	Q14320	49.1543	52.1338	2.97958	-1.10299	1.93997	significant	cyto
C7orf26	Q96N11	55.0954	48.1126	-6.98278	2.71937	2.02732	significant	nuc
ENY2	Q9NPA8	55.1977	45.4479	-9.74975	2.05316	3.40973	significant	nuc
SPTLC1	O15269	53.0055	54.6716	1.66607	-0.969024	2.62178	not significant	-
DHX16	O60231	51.3465	48.2458	-3.1007	0.754237	1.33725	not significant	-
TBC1D9B	Q66K14	51.177	52.7152	1.53824	-1.28241	0.874906	not significant	-
POLD3	Q15054	46.538	48.585	2.04695	0.277543	0.441789	not significant	-
TBC1D2B	Q9UPU7	46.7682	52.8	6.03183	-1.45739	3.39128	significant	cyto
ADRM1	Q16186	53.1663	49.239	-3.92723	0.747843	1.74615	not significant	-
MLF2	Q15773	50.8378	45.4116	-5.42623	0.828819	0.205462	not significant	-
CYFIP1	Q7L576	51.8916	53.9555	2.06386	-1.48879	2.59761	significant	cyto
TMEM214	Q6NUQ4	51.2254	51.5888	0.363363	0.542657	1.9918	not significant	-
SORBS3	O60504	51.5888	50.7652	-0.823624	0.736892	1.99792	not significant	-
TRIM14	Q14142	52.4003	52.7031	0.302803	-0.53277	0.893855	not significant	-
YY1	P25490	54.9785	43.9339	-11.0445	3.11915	2.32613	significant	nuc
OCRL	Q01968	51.0437	52.1823	1.13854	-0.486752	2.18515	not significant	-
TRIM2	Q9C040	51.8916	53.8532	1.96156	-0.598923	1.90025	not significant	-
MRPS2	Q9Y399	50.208	52.1338	1.92583	-1.10792	1.13743	not significant	-
SCRIB	Q14160	49.3238	48.3064	-1.01742	1.41635	2.66859	significant	nuc
SLC4A1AP	Q9BWU0	52.9617	47.8825	-5.07918	2.48947	4.12069	significant	nuc
ASCC2	Q9H1I8	50.5593	53.7655	3.20621	-1.41333	2.29085	significant	cyto
NTMT1	Q9BV86	50.7531	52.1217	1.36867	-1.20532	1.55234	significant	cyto
DDX60L	Q5H9U9	52.8301	55.2708	2.44064	0.241451	0.789073	not significant	-
CSGALNACT2	Q8N6G5	52.7031	54.7154	2.01231	0.368185	0.243712	not significant	-
ACP1	P24666	50.5229	53.8239	3.301	-1.91359	2.8828	significant	cyto
CGGBP1	Q9UFW8	52.4851	52.1217	-0.363363	1.63196	0.614101	not significant	-
RNPEP	Q9H4A4	50.8621	54.7446	3.88258	-2.25689	3.13694	significant	cyto
PPP1CB	P62140	53.8532	53.897	0.0438438	0.0301426	0.0966774	not significant	-
CWC27	Q6UX04	50.5471	51.0316	0.484484	-0.214512	0.0027795	not significant	-
GNA13	Q14344	54.6716	53.8532	-0.818418	-0.790367	1.60111	not significant	-
EDC4	Q6P2E9	49.3602	53.0055	3.64535	-1.75616	3.58515	significant	cyto
STRIP1	Q5VSL9	52.947	54.3354	1.38839	-0.876431	2.72327	not significant	-
MDN1	Q9NU22	54.6862	49.0937	-5.59249	3.04562	2.66287	significant	nuc
GTF3C4	Q9UKN8	53.0493	42.1535	-10.8959	3.12805	3.16791	significant	nuc
ACAP2	Q15057	50.7409	55.1246	4.38368	-1.52409	2.41017	significant	cyto
REXO4	Q9GZR2	54.9346	41.8991	-13.0355	3.98039	3.64175	significant	nuc
CLTC	Q00610	50.5229	51.5767	1.05375	-1.18191	3.28476	significant	cyto
MRPL19	P49406	49.3117	54.1016	4.78989	-2.40003	3.4716	significant	cyto
NGLY1	Q96IV0	50.8621	52.1096	1.24755	-1.48567	3.22534	significant	cyto
PDE12	Q6L8Q7	52.9324	52.4851	-0.447347	-1.24311	1.65642	significant	cyto
IARS	P41252	50.4866	54.8616	4.37497	-1.66969	3.46662	significant	cyto
RBM12	Q9NTZ6	50.1959	47.9188	-2.27708	-1.74625	2.02735	significant	cyto
TOM1L2	Q6ZVM7	50.9226	52.1823	1.25966	-0.957456	3.67845	not significant	-
BTAF1	O14981	54.1601	50.0627	-4.0974	0.858565	2.34269	not significant	-
PTPN2	P17706	49.8325	51.7947	1.96216	-1.22534	1.48897	significant	cyto
NBN	O60934	54.6862	46.5865	-8.0997	3.48117	3.06798	significant	nuc
MRPL13	Q9BYD1	51.2012	51.6736	0.472372	-0.39635	1.62801	not significant	-
EHBP1	Q8NDI1	50.0263	53.4586	3.43223	-1.41539	6.46473	significant	cyto
ALDH4A1	P30038	51.9885	53.8093	1.82082	-2.30648	3.37742	significant	cyto
STAT2	P52630	48.7424	52.3155	3.57307	-1.57143	2.50815	significant	cyto
PRPF8	Q6P2Q9	53.4439	46.2352	-7.20871	3.45413	3.91374	significant	nuc
MRPL22	Q9NWU5	51.3587	51.9279	0.569269	-1.4516	2.51634	significant	cyto
RABGGTA	Q92696	54.5985	53.8532	-0.745345	-1.48118	1.86742	significant	cyto
SAMD9	Q5K651	48.1126	50.8984	2.78579	-0.834812	1.38029	not significant	-
FAM129B	Q96TA1	51.0074	54.92	3.91261	-2.11369	3.29287	significant	cyto
DNAJC9	Q8WXX5	51.9885	54.8177	2.82923	-0.945088	1.77286	not significant	-
FKBP4	Q02790	50.5714	54.54	3.96867	-1.86838	4.06233	significant	cyto
PPP4R1	Q8TF05	50.959	55.0516	4.09259	-2.40042	2.23345	significant	cyto
PRIM2	P49643	48.7909	51.8916	3.1007	-0.476953	1.67338	not significant	-
COL12A1	Q99715	53.3709	49.2875	-4.08338	0.84744	1.49666	not significant	-
TERF2IP	Q9NYB0	53.5024	47.616	-5.88639	2.47401	2.99311	significant	nuc
MRPS31	Q92665	50.3291	47.1558	-3.17337	-0.379654	1.16561	not significant	-
LACTB	P83111	52.0369	47.507	-4.52993	1.57377	0.912783	not significant	-
CDC27	P30260	51.286	47.8219	-3.46406	1.89537	4.13659	significant	nuc
O60524	O60524	51.4798	54.3793	2.8995	-1.22316	1.74162	significant	cyto
CNN3	Q15417	50.7288	51.1285	0.3997	-1.82315	3.49271	significant	cyto
EXOC2	Q96KP1	50.8863	51.8674	0.981081	-0.394925	1.65419	not significant	-
KIAA0196	Q12768	50.4987	52.8	2.3013	-1.53657	5.21505	significant	cyto
CHTF18	Q8WVB6	51.3829	47.5555	-3.82743	1.22172	1.82907	significant	nuc
KIAA0020	Q15397	54.2624	41.887	-12.3754	4.80671	3.25276	significant	nuc
NOSIP	Q9Y314	44.6	49.0695	4.46947	-0.720364	0.454706	not significant	-
CCDC97	Q96F63	52.8886	44.7091	-8.17948	1.30983	1.79463	significant	nuc
HEATR3	Q7Z4Q2	50.1111	50.5593	0.448148	-0.90136	0.839274	not significant	-
AKAP13	Q12802	50.8257	54.54	3.71431	-0.821862	1.61801	not significant	-
PHF2	O75151	54.0431	43.3768	-10.6664	3.05782	3.08425	significant	nuc
PIK3C3	Q8NEB9	52.6062	52.0854	-0.520821	-0.581996	0.790281	not significant	-
GLOD4	Q9HC38	50.8742	55.1685	4.29429	-2.46767	4.14431	significant	cyto
ERCC1	P07992	50.1232	42.3109	-7.81231	0.252891	0.527511	not significant	-
IPO4	Q8TEX9	49.6387	52.874	3.23524	-1.47187	1.93453	significant	cyto
ANAPC4	Q9UJX5	52.8	46.5138	-6.28619	1.57487	1.77752	significant	nuc
SYNPO	Q8N3V7	54.6862	48.9605	-5.72573	3.68577	3.08568	significant	nuc
P3H4	Q92791	53.5462	54.7154	1.16917	-0.567946	0.207142	not significant	-
EIF4A3	P38919	52.3761	53.064	0.687888	-0.206877	0.347967	not significant	-
PHC2	Q8IXK0	53.6193	43.3647	-10.2547	2.94498	4.2144	significant	nuc
FHOD1	Q9Y613	50.1232	52.0127	1.88949	-0.832899	1.12579	not significant	-
PSTPIP2	Q9H939	47.5312	52.4487	4.91752	-2.12756	0.510477	not significant	-
SF3A1	Q15459	54.5693	48.5486	-6.02062	3.75466	3.67284	significant	nuc
TJP1	Q07157	51.6251	51.5403	-0.0847848	0.265666	1.28116	not significant	-
IFIT5	Q13325	48.4154	53.5901	5.17467	-2.00822	2.73612	significant	cyto
MYO1B	O43795	50.9468	48.6092	-2.33764	0.553148	0.458602	not significant	-
DIDO1	Q9BTC0	55.0808	46.3927	-8.68809	3.65387	4.10813	significant	nuc
UBR5	O95071	52.9617	46.0899	-6.87177	0.86562	1.05879	not significant	-
MTA3	Q9BTC8	53.9262	43.5827	-10.3435	3.81546	2.427	significant	nuc
PUS7	Q96PZ0	54.5108	54.92	0.409209	-0.952629	4.04296	not significant	-
SEC24D	O94855	50.4503	53.2393	2.78909	-2.31457	2.26537	significant	cyto
TBC1D5	Q92609	50.6319	54.9492	4.31732	-1.65721	1.9429	significant	cyto
SEC14L2	O76054	50.317	52.6062	2.28919	-1.85085	1.6414	significant	cyto
APOBEC3F	Q8IUX4	53.0786	51.2012	-1.87738	-0.113805	0.392621	not significant	-
KDM3B	Q7LBC6	52.2186	43.8007	-8.41792	0.755688	2.49324	not significant	-
Q9HB07	Q9HB07	54.8323	54.8031	-0.0292292	-2.15994	4.08581	significant	cyto
TAOK3	Q9H2K8	50.4987	51.4192	0.920521	-1.30039	2.47508	significant	cyto
RPAP3	Q9H6T3	50.5835	52.6668	2.08328	-1.24932	2.97657	significant	cyto
MYBBP1A	Q9BQG0	55.0077	46.3079	-8.6998	4.0043	4.33779	significant	nuc
ZFYVE1	Q9HBF4	53.9408	54.7593	0.818418	-1.48371	0.24446	not significant	-
TFDP1	Q14186	52.1702	46.4896	-5.68058	2.0427	2.53268	significant	nuc
P42166	P42166	53.6339	44.0914	-9.54254	2.86158	2.95186	significant	nuc
FDXR	P22570	50.8378	50.5593	-0.278579	-1.13708	1.41075	significant	cyto
RNF31	Q96EP0	49.6872	54.54	4.85285	-0.814273	2.07665	not significant	-
DDX5	P17844	53.1517	47.1194	-6.03223	3.71394	3.49341	significant	nuc
IKBKAP	O95163	52.9324	53.8532	0.920721	-0.836647	2.44526	not significant	-
UBXN7	O94888	54.4816	49.5176	-4.96396	-0.178522	0.179301	not significant	-
SMAD3	P84022	50.7652	48.6455	-2.11962	0.231349	0.310773	not significant	-
RBM19	Q9Y4C8	54.8031	41.2693	-13.5338	3.88677	3.65323	significant	nuc
PCK2	Q16822	52.8447	52.8447	0	-1.67576	3.554	significant	cyto
SCO1	O75880	50.7894	53.9408	3.15145	-0.629364	0.598052	not significant	-
BMS1	Q14692	53.6924	47.4586	-6.23383	2.40799	2.37062	significant	nuc
UHRF2	Q96PU4	54.1016	40.8938	-13.2078	3.17371	4.26113	significant	nuc
PABPN1	Q86U42	54.2916	49.021	-5.27057	3.48776	4.83238	significant	nuc
ISG15	P05161	51.3223	51.8431	0.520821	-1.24608	2.78273	significant	cyto
MAPK14	Q16539	49.7356	54.2477	4.51211	-1.96631	4.11855	significant	cyto
TRIM5	Q9C035	49.6993	54.1747	4.47538	-1.17622	1.7791	significant	cyto
TALDO1	P37837	52.1823	55.0808	2.8985	-2.73069	3.50226	significant	cyto
KIDINS220	Q9ULH0	54.0285	53.7947	-0.233834	0.459262	2.06893	not significant	-
MAN1B1	Q9UKM7	52.1581	54.4085	2.25045	-0.218242	0.735574	not significant	-
SUCLA2	Q9P2R7	50.2565	51.6372	1.38078	-2.25285	3.41966	significant	cyto
DNAJB4	Q9UDY4	50.4624	53.5316	3.06927	-1.08286	1.96638	significant	cyto
RBM27	Q9P2N5	52.255	49.239	-3.01592	2.19883	5.04673	significant	nuc
VPS25	Q9BRG1	51.8189	55.0077	3.18879	0.220142	0.433222	not significant	-
UBE2Q1	Q7Z7E8	50.6562	54.0578	3.4016	-1.51248	2.47156	significant	cyto
VPS45	Q9NRW7	50.1111	52.2913	2.18018	-1.24648	2.97402	significant	cyto
ZEB2	O60315	54.3501	42.9529	-11.3972	3.13214	2.79351	significant	nuc
MPST	P25325	49.9173	53.0493	3.13203	-2.34159	3.85705	significant	cyto
POLR1B	Q9H9Y6	54.3354	46.8651	-7.47037	3.43766	3.87191	significant	nuc
NAA35	Q5VZE5	51.7341	51.504	-0.23013	0.563724	0.5481	not significant	-
DHCR7	Q9UBM7	50.9953	54.8469	3.85165	-1.74284	4.09791	significant	cyto
TBRG4	Q969Z0	47.6766	52.4366	4.76006	-2.20932	3.94054	significant	cyto
HEATR1	Q9H583	54.6131	49.4328	-5.18028	1.8513	2.19892	significant	nuc
ELMO2	Q96JJ3	50.1717	51.6251	1.45345	-0.766531	1.51997	not significant	-
LOC102724594	Q01081	49.7477	46.3685	-3.37928	1.61917	2.69226	significant	nuc
BYSL	Q13895	51.6857	45.6054	-6.08028	2.38477	2.88771	significant	nuc
NCOR2	Q9Y618	53.8532	43.5221	-10.331	2.2179	3.51599	significant	nuc
ARHGEF7	Q14155	49.9415	52.2428	2.3013	-1.41212	2.42679	significant	cyto
TXNL1	O43396	50.6925	48.4033	-2.28919	-0.255218	0.536594	not significant	-
PELO	Q9BRX2	48.1732	50.2807	2.10751	-1.43651	0.44341	not significant	-
TRIO	O75962	49.9779	52.6304	2.65255	-1.06818	2.02537	significant	cyto
INPP5K	Q9BT40	51.3102	51.5403	0.23013	-1.01261	1.81024	significant	cyto
CDK12	Q9NYV4	55.1685	46.9377	-8.23073	3.32873	3.04459	significant	nuc
NCAPD2	Q15021	50.4866	50.0627	-0.423924	-0.740123	2.58412	not significant	-
SRSF11	Q05519	50.535	47.725	-2.81001	0.420671	1.06716	not significant	-
CELF2	O95319	51.3708	49.5297	-1.84104	1.20805	3.35036	significant	nuc
MTR	Q99707	49.5297	54.1308	4.6011	-1.07685	2.60338	significant	cyto
GTF2H1	P32780	54.087	44.7212	-9.36577	2.56701	4.26994	significant	nuc
HNRNPM	P52272	53.9555	43.0619	-10.8936	3.63055	3.90255	significant	nuc
POLR1A	O95602	53.5609	46.6834	-6.87748	2.45931	2.83122	significant	nuc
MGEA5	O60502	54.5108	53.9847	-0.526126	-1.80794	2.21145	significant	cyto
SMU1	Q2TAY7	54.4962	50.0142	-4.48198	3.41119	2.21665	significant	nuc
AKAP9	Q99996	51.4192	51.8068	0.387588	-0.484321	1.70912	not significant	-
RB1	P06400	53.254	51.4192	-1.83473	-0.000781777	0.745096	not significant	-
CDKN2AIP	Q9NXV6	54.7739	47.4828	-7.29109	3.3323	5.08455	significant	nuc
YTHDF2	Q9Y5A9	49.9294	54.2916	4.36216	-1.41988	3.55309	significant	cyto
PEX5	P50542	47.8704	54.3208	6.45045	-0.187453	1.36025	not significant	-
INPP5A	Q14642	52.5456	48.367	-4.17868	0.434075	1.69608	not significant	-
MON2	Q7Z3U7	50.9468	55.0077	4.06086	-1.335	3.19696	significant	cyto
VTA1	Q9NP79	50.7652	54.0285	3.26336	-2.30275	2.22848	significant	cyto
ILK	Q13418	50.0869	54.2185	4.13163	-2.07623	1.5413	significant	cyto
ORC5	O43913	52.049	47.2648	-4.78428	2.1	1.5725	significant	nuc
HSPH1	Q92598	50.8257	54.3793	3.55355	-1.95958	3.99966	significant	cyto
SENP1	Q9P0U3	52.7273	45.6417	-7.08559	2.06809	2.35214	significant	nuc
PRKDC	P78527	52.8155	46.7197	-6.0958	2.93629	3.41885	significant	nuc
RASA2	Q15283	49.3359	52.6425	3.30661	-1.45218	3.01992	significant	cyto
SPTBN1	Q01082	53.7509	49.881	-3.86987	2.66861	2.75006	significant	nuc
MAPRE3	Q9UPY8	51.2375	53.6778	2.44024	-1.21092	2.33361	significant	cyto
TBK1	Q9UHD2	51.068	54.3208	3.25285	-1.33714	2.12037	significant	cyto
WDR1	O75083	53.6193	54.9054	1.28609	-0.449474	2.07448	not significant	-
EHD2	Q9NZN4	50.4987	53.1517	2.65295	-1.08916	1.19214	not significant	-
KPNA1	P52294	50.4503	48.585	-1.86527	0.384334	2.32457	not significant	-
NUP37	Q8NFH4	55.2123	48.0036	-7.20871	1.6245	5.01658	significant	nuc
HP1BP3	Q5SSJ5	54.9931	46.7561	-8.23704	4.63714	4.03486	significant	nuc
POLR2B	P30876	51.7947	48.1974	-3.5973	1.82827	4.4421	significant	nuc
WDR82	Q6UXN9	54.467	46.6592	-7.80781	1.52941	2.54456	significant	nuc
FAM98B	Q52LJ0	51.4677	49.2512	-2.21652	1.12691	1.72783	significant	nuc
RRP7A	Q9Y3A4	54.54	46.0172	-8.52282	4.37419	5.13526	significant	nuc
THYN1	Q9P016	50.3291	49.1058	-1.22332	-0.0861868	0.450075	not significant	-
PALLD	Q8WX93	50.1232	51.4192	1.296	-1.12133	2.57217	significant	cyto
EIF3A	Q14152	50.2322	54.2185	3.98629	-2.69773	3.93604	significant	cyto
GNL1	P36915	51.177	53.897	2.72002	-1.36744	2.15521	significant	cyto
MYO1D	O94832	51.8189	46.9014	-4.91752	1.07416	1.65466	significant	nuc
SLFN5	Q08AF3	51.504	50.5108	-0.993193	0.357132	0.867164	not significant	-
C14orf159	Q7Z3D6	53.9555	52.0975	-1.85796	-0.898991	1.62022	not significant	-
EIF3C	Q99613	50.2928	53.8239	3.53113	-2.06835	3.17285	significant	cyto
RNASEH2C	Q8TDP1	50.6925	50.8257	0.133233	-2.83363	1.54715	significant	cyto
FEN1	P39748	49.0574	50.1111	1.05375	-1.50783	1.01626	not significant	-
PITRM1	Q5JRX3	49.3359	52.9909	3.65495	-2.38492	4.05695	significant	cyto
ARHGEF11	O15085	51.2375	52.1096	0.872072	-0.761553	2.2492	not significant	-
NUMA1	Q14980	54.5254	45.242	-9.28338	4.16108	3.80623	significant	nuc
SRSF4	Q08170	53.5755	47.725	-5.85045	0.57067	0.604849	not significant	-
FADS2	O95864	51.395	54.7739	3.37888	-1.52659	1.50289	significant	cyto
LSM14B	Q9BX40	50.099	52.3761	2.27708	-0.723042	1.26006	not significant	-
BICD2	Q8TD16	50.8136	53.5024	2.68879	-1.23484	4.44481	significant	cyto
SNRNP200	O75643	53.4439	46.3564	-7.08759	3.19749	4.17004	significant	nuc
ZFHX3	Q15911	55.3	44.2125	-11.0875	3.67937	2.14887	significant	nuc
MRPS27	Q92552	50.3534	53.1517	2.7983	-1.87216	4.02368	significant	cyto
RBM4	Q9BWF3	50.8499	41.9597	-8.89029	3.48513	3.14063	significant	nuc
GIT2	Q14161	48.3791	52.3155	3.93644	-1.51363	3.17869	significant	cyto
SH3GLB2	Q9NR46	51.0801	53.8239	2.74384	-1.83632	2.77191	significant	cyto
WDR76	Q9H967	54.7446	45.0119	-9.73273	3.07967	3.16998	significant	nuc
MCMBP	Q9BTE3	49.3359	52.7152	3.37928	-1.62956	3.08709	significant	cyto
Q08426	Q08426	51.6493	51.5646	-0.0847848	-0.296814	0.165293	not significant	-
NCAPD3	P42695	54.2331	46.1505	-8.08268	2.29337	1.84295	significant	nuc
GNAI3	P08754	54.6862	51.94	-2.74615	1.60618	2.08368	significant	nuc
PUF60	Q9UHX1	50.3412	48.7182	-1.62302	0.274852	1.04946	not significant	-
DDX46	Q7L014	51.0922	46.4411	-4.65105	1.89146	3.70354	significant	nuc
COG1	Q8WTW3	50.317	52.5456	2.22863	-0.855109	1.65171	not significant	-
POGZ	Q7Z3K3	54.3501	45.4479	-8.9021	2.47696	2.63297	significant	nuc
WFS1	O76024	50.959	54.4962	3.53724	-1.08376	1.62183	significant	cyto
EFHD2	Q96C19	52.2065	54.1893	1.98278	1.1488	0.781129	not significant	-
PTBP3	O95758	49.8204	42.9407	-6.87968	1.00097	0.892615	not significant	-
NIPSNAP1	Q9BPW8	54.9639	55.1392	0.175375	-1.07941	3.20782	significant	cyto
UTP23	Q9BRU9	52.6547	47.5191	-5.13554	4.87396	0.931404	not significant	-
CLASP2	O75122	50.6077	52.0369	1.42923	-0.726028	0.305776	not significant	-
ZNF281	Q9Y2X9	54.4962	41.2087	-13.2875	2.68656	4.26371	significant	nuc
NCDN	Q9UBB6	50.3291	54.2477	3.91862	-1.0189	1.50476	significant	cyto
SMC3	Q9UQE7	54.1747	46.102	-8.07267	2.88758	6.27098	significant	nuc
LIN54	Q6MZP7	53.9262	42.0444	-11.8818	3.64897	5.15471	significant	nuc
GNB1L	Q9BYB4	54.9346	52.4124	-2.52222	-0.584587	2.30535	not significant	-
RALY	Q9UKM9	53.7655	49.3723	-4.39319	1.17364	1.05918	not significant	-
VASP	P50552	50.7046	53.4586	2.75395	-1.33124	0.945837	not significant	-
ARHGEF17	Q96PE2	50.3897	49.2512	-1.13854	-0.505454	0.72893	not significant	-
OAS3	Q9Y6K5	49.9294	50.5714	0.641942	-0.766763	0.881813	not significant	-
COPA	P53621	50.959	55.2562	4.2972	-2.15559	4.0648	significant	cyto
MED29	Q9NX70	52.6668	54.2331	1.56637	0.382247	0.489439	not significant	-
LEMD2	Q8NC56	53.8532	47.9067	-5.94645	2.87734	2.81715	significant	nuc
LARP4B	Q92615	50.2565	53.0932	2.83674	-1.26964	2.69628	significant	cyto
NUPL2	O15504	54.1162	49.2269	-4.88929	3.02953	3.40961	significant	nuc
LZTR1	Q8N653	49.4934	51.6251	2.13173	-0.387812	1.08747	not significant	-
TNPO2	O14787	50.099	52.3034	2.2044	-0.774436	2.7308	not significant	-
CHD4	Q14839	54.657	43.1345	-11.5224	3.96444	4.41769	significant	nuc
DEK	P35659	51.7341	45.7871	-5.94705	1.23732	0.645339	not significant	-
NAA30	Q147X3	51.94	53.2686	1.32853	-1.26632	1.47137	significant	cyto
FDFT1	P37268	52.2428	54.8908	2.64795	-1.72553	2.58602	significant	cyto
ACO2	Q99798	51.1528	53.9116	2.75886	-2.36861	4.62975	significant	cyto
SUN2	Q9UH99	51.7584	47.8704	-3.88799	1.64226	3.98747	significant	nuc
DDX39B	Q13838	55.0223	47.7856	-7.23674	3.36352	3.0926	significant	nuc
NDUFA9	Q16795	51.1649	53.0493	1.88448	-1.52562	2.70958	significant	cyto
PARP9	Q8IXQ6	48.7424	50.4745	1.73203	-0.708996	0.727222	not significant	-
IRS1	P35568	50.7046	52.7637	2.05906	-0.540662	0.946171	not significant	-
TPMT	P51580	54.9492	54.2477	-0.701502	-1.58949	3.26397	significant	cyto
KIAA1429	Q69YN4	53.4147	42.0444	-11.3703	2.41013	1.51176	significant	nuc
MIOS	Q9NXC5	51.5767	53.517	1.94034	0.477312	0.164117	not significant	-
PCID2	Q5JVF3	50.9468	46.1868	-4.76006	0.461789	1.82449	not significant	-
PARD3	Q8TEW0	49.13	47.9915	-1.13854	0.31916	2.84168	not significant	-
GNA11	P29992	50.9468	48.4396	-2.50721	-0.12525	1.05611	not significant	-
SRRT	Q9BXP5	50.6319	46.4775	-4.15445	1.20294	3.29807	significant	nuc
CKAP2	Q8WWK9	50.9226	47.7492	-3.17337	0.870599	2.08418	not significant	-
RAI1	Q7Z5J4	54.9492	46.8287	-8.12052	0.704649	0.788032	not significant	-
STK38	Q15208	50.4624	53.8824	3.42002	-1.38449	3.9913	significant	cyto
MORC2	Q9Y6X9	53.9116	43.8491	-10.0625	3.57745	3.52716	significant	nuc
U2SURP	O15042	52.8	43.5463	-9.25365	1.58178	0.652795	not significant	-
FMR1	Q06787	48.7909	52.0975	3.30661	-0.254009	0.908698	not significant	-
NCAPH	Q15003	50.9468	50.1111	-0.835736	-0.434219	2.43386	not significant	-
SF3B6	Q9Y3B4	53.2393	47.9915	-5.24785	3.92996	2.79079	significant	nuc
CRYAB	P02511	46.7076	54.2185	7.51091	-2.3582	4.42183	significant	cyto
RECQL	P46063	54.8908	51.831	-3.05976	1.81196	3.43042	significant	nuc
XPOT	O43592	50.6319	53.137	2.50511	-1.8748	4.4607	significant	cyto
ASUN	Q9NVM9	54.3793	47.943	-6.43624	2.59883	3.71476	significant	nuc
EYA3	Q99504	44.7697	48.4518	3.68208	-0.309317	0.0509323	not significant	-
ACOT9	Q9Y305	54.5839	54.6862	0.102302	-1.58908	2.66393	significant	cyto
PABPC1	P11940	50.1353	54.6423	4.50701	-2.01605	4.81856	significant	cyto
RFC5	P40937	53.8093	46.962	-6.84735	2.27726	3.51947	significant	nuc
MYO9B	Q13459	50.2565	50.7167	0.46026	-0.772165	0.634087	not significant	-
CCDC94	Q9BW85	52.9617	44.6607	-8.301	-0.562135	0.101835	not significant	-
MRPL11	Q9Y3B7	49.6751	53.8824	4.20731	-0.552905	1.18978	not significant	-
SYMPK	Q92797	54.1601	46.4654	-7.69469	3.27446	4.44039	significant	nuc
BZW1	Q7L1Q6	50.1474	52.874	2.72653	-2.36523	5.08208	significant	cyto
DHX9	Q08211	53.4586	49.2148	-4.24374	3.57198	3.82997	significant	nuc
CDK5RAP3	Q96JB5	49.7356	52.4972	2.76156	-1.44679	3.03765	significant	cyto
SLC30A6	Q6NXT4	53.5316	54.2039	0.672272	-0.133738	0.0706961	not significant	-
NCAPG	Q9BPX3	50.8378	50.5229	-0.314915	-0.423483	1.90616	not significant	-
DYNLL1	P63167	51.6251	44.8302	-6.79489	0.452004	1.22132	not significant	-
HNRNPH2	P55795	50.4381	42.5895	-7.84865	2.27991	2.59345	significant	nuc
KIN	O60870	51.7826	44.9877	-6.79489	2.83861	2.71013	significant	nuc
MTHFD2	P13995	54.9492	54.8616	-0.0876877	0.517363	1.47824	not significant	-
TMX4	Q9H1E5	54.657	50.8742	-3.78278	1.27176	2.86276	significant	nuc
MAB21L1	Q13394	53.4586	44.6	-8.85856	2.16821	2.72808	significant	nuc
ASF1A	Q9Y294	53.3855	48.6334	-4.75205	0.774005	2.08479	not significant	-
CCDC132	Q96JG6	50.4745	52.473	1.9985	-1.62524	1.2942	not significant	-
MTA1	Q13330	55.0077	44.4548	-10.553	3.3283	2.65518	significant	nuc
SMAP1	Q8IYB5	51.6372	54.4816	2.84434	-0.586402	1.83426	not significant	-
PNO1	Q9NRX1	50.4624	46.5259	-3.93644	2.09411	1.91014	significant	nuc
NONO	Q15233	54.8469	45.6539	-9.19309	3.46968	3.32433	significant	nuc
APPL2	Q8NEU8	50.6804	50.2201	-0.46026	-0.518112	2.21136	not significant	-
KRR1	Q13601	53.6778	43.1588	-10.519	3.70287	2.19252	significant	nuc
SDAD1	Q9NVU7	53.1078	46.6713	-6.43654	2.71187	3.38538	significant	nuc
LARS2	Q15031	51.2133	53.7947	2.58138	-1.23351	1.95039	significant	cyto
TSPYL1	Q9H0U9	53.517	43.1466	-10.3704	2.76144	4.82366	significant	nuc
EIF3F	O00303	50.1111	54.277	4.16587	-1.74457	4.00738	significant	cyto
ARHGAP18	Q8N392	50.5108	54.0724	3.56156	-1.68682	3.37802	significant	cyto
MRPS18B	Q9Y676	51.9037	53.1955	1.29179	-1.3706	1.66502	significant	cyto
INTS5	Q6P9B9	54.9492	47.6402	-7.30901	2.13811	4.15483	significant	nuc
EIF2AK2	P19525	48.585	49.2754	0.69039	-0.581458	1.52966	not significant	-
PMPCB	O75439	51.7826	51.3223	-0.46026	-1.51172	3.81061	significant	cyto
SF3B2	Q13435	54.6423	49.1906	-5.45175	3.27728	2.19339	significant	nuc
P10205	P10205	54.3354	54.3647	0.0292292	-0.778662	0.4078	not significant	-
MTMR1	Q13613	50.8621	53.0932	2.23113	-1.80452	2.7161	significant	cyto
STUB1	Q9UNE7	50.4866	49.3117	-1.17487	0.595222	0.759017	not significant	-
SSB	P05455	52.3276	49.4571	-2.87057	0.251966	0.947876	not significant	-
CNN2	Q99439	50.5714	54.7739	4.2025	-2.27984	3.50434	significant	cyto
TAX1BP3	O14907	50.7046	51.3223	0.617718	-0.790329	1.9175	not significant	-
EXOC8	Q8IYI6	50.6562	53.6632	3.00701	-1.7022	3.36709	significant	cyto
NAE1	Q13564	51.2618	54.4377	3.17598	-1.70563	2.37624	significant	cyto
SUPT16H	Q9Y5B9	47.1073	46.8287	-0.278579	-1.46379	0.85142	not significant	-
CRLF3	Q8IUI8	51.8916	52.0733	0.181682	0.298649	0.170409	not significant	-
PRPF40A	O75400	52.1702	45.5812	-6.58899	0.420926	0.475305	not significant	-
TTC4	O95801	50.6562	53.3563	2.7001	-1.41183	2.32388	significant	cyto
RNF25	Q96BH1	52.5214	53.5316	1.01021	-2.39921	0.769723	not significant	-
ACOT11	Q8WXI4	51.6857	52.8886	1.2029	-1.50218	0.847365	not significant	-
OSBPL1A	Q9BXW6	50.8621	53.5901	2.72803	-2.08764	2.94743	significant	cyto
PATL1	Q86TB9	50.4139	53.4878	3.07387	-0.521846	1.60886	not significant	-
P3H1	Q32P28	51.7462	54.4962	2.74995	-0.0116674	0.0829681	not significant	-
SMC2	O95347	50.5835	46.9862	-3.5973	0.71632	1.89682	not significant	-
TPR	P12270	54.9492	47.2163	-7.73293	3.80989	4.31622	significant	nuc
WDR12	Q9GZL7	54.8616	46.32	-8.54154	0.801611	1.19247	not significant	-
MINA	Q8IUF8	53.6632	49.1543	-4.50891	1.94787	1.51368	significant	nuc
DUS2	Q9NX74	51.2375	52.364	1.12643	-1.25614	0.0373987	not significant	-
ZC3H11A	O75152	54.5547	42.1292	-12.4254	4.31513	4.98394	significant	nuc
ZZEF1	O43149	49.0574	44.6	-4.45736	-0.271939	0.449339	not significant	-
TTI2	Q6NXR4	51.2618	52.7394	1.47768	0.252284	0.567957	not significant	-
MRPS23	Q9Y3D9	49.9294	53.5901	3.66066	-1.76163	5.31344	significant	cyto
MAP1S	Q66K74	51.0437	54.8177	3.77397	-2.23928	2.3701	significant	cyto
CPT1A	P50416	51.0195	53.2393	2.21982	-1.47023	2.33806	significant	cyto
LIG1	P18858	50.7167	51.8189	1.1022	0.140199	0.618018	not significant	-
THOC3	Q96J01	53.0932	47.4828	-5.61041	1.79028	2.8677	significant	nuc
YLPM1	P49750	54.8616	47.9794	-6.88218	2.10645	3.58706	significant	nuc
PMVK	Q15126	48.6455	53.2247	4.57918	-1.90731	2.53113	significant	cyto
PSME4	Q14997	54.1162	49.4449	-4.67127	0.357897	1.72464	not significant	-
CXorf38	Q8TB03	51.4919	54.8177	3.32583	-1.4415	2.54791	significant	cyto
MRPS9	P82933	49.3723	52.2792	2.90691	-2.28816	2.16905	significant	cyto
PARN	O95453	52.7394	42.4199	-10.3195	3.55112	4.39844	significant	nuc
SLMAP	Q14BN4	51.0316	52.6425	1.61091	-0.225433	1.0677	not significant	-
CEP55	Q53EZ4	49.4813	52.0006	2.51932	-0.614287	0.514152	not significant	-
BUB1B	O60566	50.6804	51.6372	0.956857	-1.03061	2.16034	significant	cyto
SND1	Q7KZF4	47.834	52.3761	4.54204	-1.76532	2.49559	significant	cyto
LRSAM1	Q6UWE0	50.7288	53.3855	2.65666	-0.072968	1.36026	not significant	-
ACSL1	P33121	51.9643	54.7739	2.80961	-0.478094	1.87299	not significant	-
UBR4	Q5T4S7	50.8742	54.657	3.78278	-2.00382	2.83993	significant	cyto
ARMCX2	Q7L311	49.1543	50.5835	1.42923	-0.832099	2.57079	not significant	-
EPB41L3	Q9Y2J2	55.0516	54.2185	-0.833033	-0.547559	2.89869	not significant	-
DHFR	P00374	48.1853	53.1663	4.98098	-2.59563	4.60846	significant	cyto
BUD31	P41223	51.94	50.9226	-1.01742	0.890126	1.77277	not significant	-
SPECC1L	Q69YQ0	51.504	49.5903	-1.91371	1.76352	2.82757	significant	nuc
HUWE1	Q7Z6Z7	51.9764	48.8636	-3.11281	0.359901	1.91828	not significant	-
UBLCP1	Q8WVY7	50.4987	49.9173	-0.581381	-2.67379	2.20591	significant	cyto
MLPH	Q9BV36	52.5941	52.5456	-0.0484484	-0.172693	0.338201	not significant	-
TCEB3	Q14241	52.3034	44.6364	-7.66697	3.03863	6.49772	significant	nuc
RBM7	Q9Y580	53.5609	44.2488	-9.31201	3.52801	1.935	significant	nuc
DYNC1LI1	Q9Y6G9	52.6062	54.9931	2.38689	-1.19043	3.05181	significant	cyto
IRF2BP2	Q7Z5L9	54.7593	53.8093	-0.94995	0.294258	0.760229	not significant	-
ITCH	Q96J02	51.6009	50.7409	-0.85996	-0.665061	1.30973	not significant	-
DYRK1A	Q13627	53.0493	52.1459	-0.903403	-0.0775043	0.137736	not significant	-
PARP10	Q53GL7	52.8	53.6339	0.833934	-0.681813	1.44831	not significant	-
SEC31A	O94979	50.3776	54.0724	3.69479	-2.14105	3.49662	significant	cyto
RBM17	Q96I25	51.9037	44.8787	-7.02503	0.592858	0.547556	not significant	-
SRPK1	Q96SB4	52.8447	54.1454	1.3007	0.862359	0.272101	not significant	-
HNRNPUL2	Q1KMD3	54.3647	50.0748	-4.28989	3.10165	4.43774	significant	nuc
PPM1B	O75688	51.5646	55.0662	3.5016	-1.84386	2.82174	significant	cyto
KIAA1468	Q9P260	50.5108	53.9116	3.4008	-2.21734	2.85739	significant	cyto
DHX8	Q14562	51.9037	49.3723	-2.53143	1.21166	0.748619	not significant	-
SMTN	P53814	49.7235	50.2201	0.496597	0.131849	1.06669	not significant	-
MSH3	P20585	52.1459	50.6319	-1.51401	1.7133	0.842759	not significant	-
POLR2H	P52434	51.722	47.2284	-4.49359	1.9094	2.79672	significant	nuc
PTPN23	Q9H3S7	50.6804	52.9763	2.2959	-1.72483	3.85513	significant	cyto
RSPRY1	Q96DX4	54.3647	52.0612	-2.3035	0.374483	0.210621	not significant	-
IMPACT	Q9P2X3	50.5471	54.6131	4.06597	-0.591127	1.08587	not significant	-
CDK9	P50750	54.2331	46.7318	-7.5013	2.60355	5.0067	significant	nuc
NFXL1	Q6ZNB6	51.0922	50.1717	-0.920521	-0.385678	0.204354	not significant	-
HMOX2	P30519	50.5593	54.2185	3.65926	-2.008	3.56462	significant	cyto
GRAMD3	Q96HH9	48.5729	53.8385	5.26567	-1.74909	4.1034	significant	cyto
DPP9	Q86TI2	51.2133	54.7154	3.5021	-1.77143	4.72754	significant	cyto
TTC9C	Q8N5M4	50.6925	54.1893	3.4968	-1.58354	2.32117	significant	cyto
PDS5A	Q29RF7	53.9408	46.4411	-7.4997	3.29414	3.99857	significant	nuc
P10210	P10210	54.5108	49.9415	-4.56927	1.14772	0.498594	not significant	-
URB1	O60287	55.0662	43.9824	-11.0838	2.53421	4.82774	significant	nuc
PRR11	Q96HE9	52.8	52.691	-0.109009	-0.0843636	0.871888	not significant	-
ABLIM3	O94929	52.8	45.9082	-6.89179	0.628573	0.838292	not significant	-
IFI16	Q16666	51.7341	44.8545	-6.87968	3.25733	3.11738	ifi16	nuc
PPIH	O43447	51.8795	45.9203	-5.95916	2.2743	2.72297	significant	nuc
ATAD3A	Q9NVI7	50.5835	51.1285	0.545045	-0.418582	2.46811	not significant	-
NOP9	Q86U38	53.0786	46.3685	-6.71011	1.99604	5.90679	significant	nuc
MRPL46	Q9H2W6	50.9832	54.4231	3.43994	-1.7789	1.40269	significant	cyto
AP2S1	P53680	53.254	52.8	-0.453954	0.63601	1.24878	not significant	-
MLLT4	P55196	51.722	45.7508	-5.97127	0.616828	1.55388	not significant	-
PPP2R5C	Q13362	52.5456	48.0884	-4.45726	-0.178484	0.0958495	not significant	-
MEF2D	Q14814	54.8616	45.2299	-9.63163	1.39066	1.72578	significant	nuc
TBC1D10A	Q9BXI6	52.364	47.7735	-4.59049	1.2984	1.81103	significant	nuc
FAM120B	Q96EK7	49.8325	47.0589	-2.77367	0.344928	0.860364	not significant	-
PPP1R12C	Q9BZL4	49.9052	51.4192	1.51401	0.42527	0.80856	not significant	-
STK10	O94804	49.5055	51.5888	2.08328	-1.92985	2.19285	significant	cyto
FBXO7	Q9Y3I1	48.5002	52.7152	4.21502	-1.50899	2.65481	significant	cyto
DDX51	Q8N8A6	53.5024	43.5827	-9.91972	2.85098	4.43	significant	nuc
SEC23IP	Q9Y6Y8	50.3655	54.7154	4.34995	-2.41113	4.59246	significant	cyto
KLC2	Q9H0B6	50.3534	51.7826	1.42923	-1.47101	3.18426	significant	cyto
EPB41L1	Q9H4G0	51.4798	49.4571	-2.02272	-0.612401	1.87249	not significant	-
CAMK2G	Q13555	50.535	54.0285	3.49349	-1.56955	2.63518	significant	cyto
TRIM25	Q14258	49.0574	50.8984	1.84104	-0.942314	1.50771	not significant	-
KIAA0391	O15091	45.2057	46.4533	1.24755	-0.741553	1.98935	not significant	-
HNRNPA1	P09651	54.3354	49.7114	-4.62402	3.85167	2.4969	significant	nuc
SCAF4	O95104	53.7801	46.4533	-7.32683	3.39862	3.03933	significant	nuc
DDX19A	Q9NUU7	50.4866	52.1096	1.62302	-1.29478	1.50032	significant	cyto
UBE2E3	Q969T4	50.4866	53.137	2.65045	-1.72799	1.77314	significant	cyto
MRPS34	P82930	50.1353	54.1601	4.02472	-1.28669	1.90505	significant	cyto
CDC42BPB	Q9Y5S2	50.8984	50.7288	-0.16957	-0.250987	0.275346	not significant	-
EIF4G2	P78344	48.7061	52.0733	3.36717	-1.38483	2.90656	significant	cyto
PDLIM7	Q9NR12	51.2254	47.1315	-4.09389	1.122	1.99151	significant	nuc
MINK1	Q8N4C8	51.395	52.049	0.654054	-0.851363	1.12141	not significant	-
USP36	Q9P275	54.4085	44.1641	-10.2444	3.23013	3.14931	significant	nuc
FBL	P22087	54.5693	48.1732	-6.3961	3.39714	2.29635	significant	nuc
TFIP11	Q9UBB9	48.4275	46.102	-2.32553	0.283879	0.756597	not significant	-
TCERG1	O14776	54.54	46.4533	-8.08679	3.5871	5.6659	significant	nuc
LAS1L	Q9Y4W2	54.5254	41.1481	-13.3773	2.9832	3.61946	significant	nuc
MTMR14	Q8NCE2	52.2671	43.5706	-8.6965	0.215547	0.407341	not significant	-
OAT	P04181	55.0369	55.0077	-0.0292292	-2.83318	4.26727	significant	cyto
IQGAP3	Q86VI3	45.133	52.4003	7.26727	-0.669803	2.02833	not significant	-
RBM6	P78332	49.3965	45.2542	-4.14234	1.51558	2.81607	significant	nuc
SPATS2	Q86XZ4	52.1581	49.663	-2.4951	0.108188	1.19511	not significant	-
HDAC3	O15379	55.0662	42.7348	-12.3313	2.86832	2.97003	significant	nuc
ALG2	Q9H553	51.5646	53.6047	2.04014	-0.815617	2.52477	not significant	-
CALCOCO1	Q9P1Z2	51.2133	51.6251	0.411812	-0.097353	0.908416	not significant	-
BAG6	P46379	52.1702	51.0922	-1.07798	-0.024281	0.198313	not significant	-
DCTN3	O75935	50.5835	54.0285	3.44505	-1.27143	2.14304	significant	cyto
ARHGAP29	Q52LW3	50.5835	53.4439	2.86046	-1.36156	1.81958	significant	cyto
MAPRE2	Q15555	46.8772	52.4487	5.57157	-2.35599	2.55931	significant	cyto
ABLIM1	O14639	52.582	53.7509	1.16887	1.60673	2.02044	significant	nuc
AIP	O00170	51.0922	54.8469	3.75475	-1.49836	3.85976	significant	cyto
ERCC6L	Q2NKX8	49.2512	52.6789	3.42773	-1.35603	2.16074	significant	cyto
CENPF	P49454	54.0724	46.8045	-7.26787	2.24055	4.53389	significant	nuc
YTHDC2	Q9H6S0	48.9847	52.582	3.5973	-0.943825	1.24311	not significant	-
ELAVL1	Q15717	53.3563	48.8393	-4.51692	2.87968	3.39237	significant	nuc
ESYT2	A0FGR8	50.1474	55.1539	5.00641	-1.61196	4.41965	significant	cyto
FAM207A	Q9NSI2	54.1308	43.0861	-11.0447	3.25249	3.52318	significant	nuc
MIER1	Q8N108	53.5755	46.5986	-6.97688	0.977279	2.72563	not significant	-
CMSS1	Q9BQ75	52.8	49.4813	-3.31872	2.9088	1.2656	not significant	-
FTSJ1	Q9UET6	51.8431	54.92	3.07688	-1.89929	2.83783	significant	cyto
TANGO6	Q9C0B7	51.4071	53.2686	1.86146	-1.7396	2.35643	significant	cyto
FXR2	P51116	50.1232	51.5161	1.39289	-0.586703	1.06173	not significant	-
DIAPH2	O60879	51.1528	52.5456	1.39289	-1.73707	2.11374	significant	cyto
STIM1	Q13586	52.7031	55.2269	2.52382	-1.00155	1.83654	significant	cyto
FAM98A	Q8NCA5	50.6077	52.0733	1.46557	-0.367016	1.16952	not significant	-
PTPRF	P10586	53.7216	52.5578	-1.16386	0.0406308	0.635937	not significant	-
GOLPH3L	Q9H4A5	49.2754	54.1016	4.82623	-2.18357	2.56019	significant	cyto
MALT1	Q9UDY8	50.9347	54.1016	3.16687	-1.46423	3.03879	significant	cyto
PPP1R18	Q6NYC8	52.4124	53.7362	1.32382	0.862372	1.53737	not significant	-
LTN1	O94822	51.3708	50.1596	-1.21121	-0.0537466	0.743904	not significant	-
FARSA	Q9Y285	50.3534	54.8031	4.44975	-1.30158	1.41855	significant	cyto
NUP93	Q8N1F7	51.1406	47.3495	-3.79109	2.75494	3.07405	significant	nuc
FAM127A	A6ZKI3	47.0589	54.8031	7.74424	-2.30683	2.00179	significant	cyto
PRIM1	P49642	49.9779	51.831	1.85315	-0.542912	1.33253	not significant	-
SPC24	Q8NBT2	50.4745	49.8568	-0.617718	-0.909833	0.257595	not significant	-
TRA2B	P62995	53.897	46.2958	-7.6012	-0.459142	0.289678	not significant	-
UACA	Q9BZF9	44.915	44.2367	-0.678278	0.577383	1.25061	not significant	-
NOTCH2	Q04721	46.853	52.3155	5.46256	-1.00955	1.30039	not significant	-
UAP1L1	Q3KQV9	53.6193	54.5839	0.964565	-1.63467	2.95407	significant	cyto
ZCCHC8	Q6NZY4	55.1392	47.9188	-7.22042	2.28609	3.19332	significant	nuc
TEX10	Q9NXF1	53.9847	43.5221	-10.4626	2.431	3.78603	significant	nuc
PTBP2	Q9UKA9	55.0662	46.8893	-8.17688	2.6373	3.01124	significant	nuc
UFSP2	Q9NUQ7	50.7409	51.6615	0.920521	-1.49555	4.87087	significant	cyto
NACC1	Q96RE7	51.5282	46.1141	-5.41411	0.955328	1.53819	not significant	-
ALDH1B1	P30837	52.947	54.1747	1.22763	-2.17759	3.91474	significant	cyto
TARDBP	Q13148	49.2512	41.7659	-7.48529	3.61167	3.90908	significant	nuc
POLD1	P28340	53.327	51.3102	-2.01682	-0.204745	0.135103	not significant	-
EIF2AK4	Q9P2K8	50.7652	54.8031	4.03794	-1.46005	2.57135	significant	cyto
LSG1	Q9H089	49.7962	51.94	2.14384	-0.788433	3.27171	not significant	-
RARS2	Q5T160	50.8257	53.2101	2.38438	-2.40639	2.75743	significant	cyto
USP24	Q9UPU5	52.2307	54.1747	1.94394	-1.5114	3.50185	significant	cyto
RTFDC1	Q9BY42	48.2943	49.8568	1.56246	-0.707958	1.83153	not significant	-
SMAD4	Q13485	51.3708	45.884	-5.48679	1.33261	1.70514	significant	nuc
PTPN12	Q05209	50.7773	53.9847	3.20741	-1.95808	3.00439	significant	cyto
CNOT2	Q9NZN8	49.3359	51.9279	2.59199	-1.70842	3.27345	significant	cyto
UBR7	Q8N806	50.7167	53.6632	2.94645	-1.34569	2.16888	significant	cyto
PSMD10	O75832	50.9105	53.897	2.98649	-1.56024	3.56177	significant	cyto
ALDH1L2	Q3SY69	50.8863	54.4524	3.56607	-2.1519	4.78986	significant	cyto
OSBPL8	Q9BZF1	49.348	51.6372	2.28919	-1.06011	2.25132	significant	cyto
GTF3C5	Q9Y5Q8	52.473	42.4926	-9.98038	1.87549	3.99289	significant	nuc
ORC3	Q9UBD5	52.7031	47.0589	-5.64424	2.34714	2.27118	significant	nuc
DHRS1	Q96LJ7	49.9294	51.0559	1.12643	-0.704077	1.94116	not significant	-
STAT6	P42226	49.6751	52.5214	2.84635	-1.6519	3.71481	significant	cyto
TOP1	P11387	54.4085	43.9339	-10.4746	3.96566	2.03692	significant	nuc
ECHS1	P30084	53.327	54.277	0.94995	-2.24314	3.22012	significant	cyto
HSF1	Q00613	53.7509	52.2065	-1.54434	0.757527	1.64155	not significant	-
MAPKAPK3	Q16644	51.3465	53.9701	2.62352	-1.39785	3.72854	significant	cyto
MRPL24	Q96A35	50.2322	51.5888	1.35656	-1.27228	1.84455	significant	cyto
DLGAP5	Q15398	51.3344	45.1451	-6.18929	0.564674	0.453309	not significant	-
KCMF1	Q9P0J7	50.3655	54.4377	4.07227	-1.74289	0.854503	not significant	-
GTF3C3	Q9Y5Q9	53.327	41.9354	-11.3916	3.97925	3.7909	significant	nuc
DNAJB1	P25685	50.2443	52.3034	2.05906	-0.481789	1.1311	not significant	-
TIA1	P31483	52.8	54.8031	2.0031	1.52595	3.97584	significant	nuc
DOCK1	Q14185	50.8015	52.1581	1.35656	-1.24984	2.15911	significant	cyto
GIGYF2	Q6Y7W6	50.0142	52.6668	2.65255	-1.49646	1.36676	significant	cyto
