# Supplementary material for: Sequestration of ribosome biogenesis factors in HSV-1 nuclear aggregates revealed by spatially resolved thermal profiling
Source: Sci Adv. 2025 Jun 27;11(26):eadw6814. doi: 10.1126/sciadv.adw6814 (PMC12204162; doi:10.1126/sciadv.adw6814)
Supplement: Supplementary file 2 — Data files S1 to S6 [file sciadv.adw6814_data_files_s1_to_s6.zip › adw6814_data_file_s4.xlsx]

## Sheet: Descriptions
Tab name	Tab description	Column/Row headers	Notes
Data_S4A	Table of CORUM complex Tapioca scores for CORUM complexes in the Cytoplasmic and Nuclear Fractions. To be included the CORUM complex needed to have a minimum score of at least 0.6 in either fraction and have a minimum of 50% of the comples's subunits detected	CORUM Complex	The name of the CORUM complex
		Time_Fraction	The Tapioca score of the given CORUM complex in the indicated fraction at the indicated timepoint

## Sheet: Data_S4A
CORUM Complex	0_Cyto	3_Cyto	8_Cyto	15_Cyto	0_Nuc	3_Nuc	8_Nuc	15_Nuc
WWTR1-YAP1 complex	0.40152785071290276	0.6380257327229756	0.4550730371882796	0.18187922801061382	0.4364149389375293	0.6863541878915479	0.42660246967417476	0.2759864831104178
SNARE complex (STX4, VAMP1, VAMP7)	0.5199491466837766	0.5015171394012773	0.33102357597720333	0.23027696207248008	0.4627114806748323	0.5047299363481152	0.6028670276285603	0.3497347892806693
ZEB2-KDM1A complex	0.5322708699651366	0.5184111656022644	0.3936915430384671	0.16654920694865583	0.645058	0.5899260115087429	0.6606045836498978	0.35646139149407313
PHAX-CBC complex (cap binding complex)	0.5210362932685899	0.525064	0.4211586436640533	0.24791332359963802	0.611919	0.47892363644066943	0.41861616995475165	0.32315748463096067
REST-CoREST-mSIN3A complex	0.6166387226277897	0.4697834111446107	0.24999346311922954	0.3135658435142474	0.6522022950597314	0.5981943050263192	0.391199	0.305843
TIM17B-TIM23 complex, mitochondrial	0.47011979308091534	0.6736522624238469	0.4500093374086663	0.36886438030566443	0.6726186576743416	0.6130272007668495	0.41830609157937076	0.35668219709795695
Rnase/Mrp complex	0.5600963133329597	0.6068050035324463	0.448579	0.3816720215903083	0.6155489628716354	0.5347469334849227	0.597436	0.43220524081238026
Oligosaccharyltransferase complex (Stt3B variant)	0.5227221848091455	0.5033698356189764	0.41748375249009745	0.35258479933197545	0.6525638450817706	0.6247594281024772	0.5770740855283929	0.3474474108685503
MSH2-MSH3 complex	0.8228312111080912	0.2826683447742977	0.48387530373010285	0.2733074640112169	0.8498775985469914	0.28112323599579464	0.5501238914799291	0.28225085075060496
Polycomb repressive complex 4	0.5828175169717315	0.2850941295947724	0.31426084217176764	0.44295659029060386	0.6412889422787121	0.20082721846046436	0.34796674952648443	0.43493637388106177
BRD4-P-TEFb complex	0.486834	0.2893446788567247	0.5728067610133145	0.2822610482882894	0.7857793300095239	0.40206548876147535	0.6610398819972941	0.24983751785130828
P-TEFb-BRD4-TRAP220 complex	0.4425919486952102	0.48584923737144464	0.5326522578505384	0.27566958847555395	0.7011527084520952	0.5106462693788214	0.6062342607128625	0.2456400999954791
Ectodermin-SMAD4 complex	0.46574989466870337	0.46926385816564437	0.49150144595226425	0.2215739589224548	0.8171938184213627	0.439095	0.4717006935752374	0.2610087949148168
P-TEFb-7SKRNA-HEXIM1 complex	0.3426430524568753	0.4365950222803137	0.3533208652219748	0.3047148566843792	0.6826078088573188	0.46991084322510496	0.5935088235738989	0.283363
TOM7 120K intermediate assembly complex (TOM7, TOM22, TOM40), mitochondrial	0.4725379910154442	0.4117941394651081	0.405081	0.38267602668131856	0.6263280413998634	0.43264024597789746	0.5030644781749393	0.2709982653663944
APC-IQGAP1-Cdc42 complex	0.4084070743561539	0.35395459766801746	0.37335154934328546	0.3635540889896182	0.5706676522135722	0.42237876766299237	0.5324001195739992	0.3579249019406414
Stat1-alpha-dimer-CBP DNA-protein complex	0.3886777674394419	0.38441891848713183	0.4086439035007055	0.3139938145543176	0.5417335006061313	0.5020181443735202	0.5461888093536266	0.3633984735217893
SMAD3-SMAD4-WWTR1 complex	0.5880220634689293	0.3364797762807519	0.5637487632681407	0.4086283505451054	0.5926757746932542	0.36008963226530327	0.5007443751719031	0.4743402338672403
CNK1-SRC-RAF1 complex	0.5316629617428655	0.3145123145219415	0.4420668419477252	0.2915160349762779	0.6452876010125815	0.5678532867810874	0.6124255309937433	0.33187356620170877
Casein kinase II-HMG1 complex	0.5274681246328954	0.413398	0.4874696087256871	0.3697272577905051	0.517863	0.479275	0.4875889492025342	0.37702016404903455
IGF2R-PLG-PLAU-PLAUR-LTGFbeta1 complex	0.526636	0.42407644847088505	0.4753111907128677	0.4169445754747468	0.6293764808262606	0.5399398143642188	0.4772920663585037	0.37777967960892783
DNMT1-EHMT2 complex	0.49227229596093053	0.357679	0.4747658373343377	0.33201936048816133	0.6236855288296504	0.4694243306365946	0.5425527445358368	0.43170977356924456
MTR4-RBM7-ZCCHC8 complex	0.4281442655966981	0.44306079176564594	0.509673	0.37568757470448516	0.6011893350206418	0.47988420909974155	0.5756328845406672	0.37376446579155376
ITGAV-ITGB3-LAMA4 complex	0.3074622641384633	0.46177845693773434	0.5106817429412586	0.47377880148572227	0.42053596615982797	0.4597915526537453	0.4185326995283703	0.6089494781933167
ITGA5-ITGB1-CAL4A3 complex	0.34639879617546226	0.34330415216326493	0.49474680308156893	0.5122015288985073	0.35789889355234833	0.4389220941521271	0.47020562323223297	0.5123484261995436
RAC1-RHOA-VANGL2 complex	0.39486253277714556	0.3884721362844051	0.5487989748895585	0.47304775377244274	0.45790768227090967	0.6437315294908958	0.5089728927852862	0.4820789138953983
dysbindin-Snapin-BLOS2 complex	0.3297989554894509	0.3359248150943661	0.4783643942972022	0.487378	0.36862675534780287	0.5037654764624655	0.49134017374810973	0.31642527405388177
BLOC-1 (biogenesis of lysosome-related organelles complex 1)	0.39216485929007777	0.38792159019512235	0.4090589702337681	0.43761222758359825	0.3947579649350628	0.5638508770022511	0.5196127761702142	0.39309909027075185
Respiratory chain complex I (intermediate II/230kD), mitochondrial	0.4150949101080133	0.42912426808240567	0.4445554492011579	0.4674138681868702	0.43003927614732884	0.5616931081985101	0.5138365514207197	0.3364350192581982
Emerin complex 24	0.4631988325233665	0.37396818609465093	0.3743884027047277	0.3880742450323848	0.48019025954476735	0.4072124136456681	0.47023567139615635	0.4550950039441939
Spliceosome	0.40767276120537277	0.3850229881980338	0.38138898437788166	0.39598876429550894	0.5102412467637057	0.4408736228760927	0.5132370150294817	0.44974874847861757
RNA polymerase II complex, chromatin structure modifying	0.41460780521207763	0.3801536966306029	0.40976881093269607	0.39232866833140667	0.48204998134140414	0.4214696101988629	0.5068538051037661	0.4034982863003605
ITGA6-ITGB1-CYR61 complex	0.4863777471721455	0.39152	0.5113774705641593	0.45077959718991795	0.4732581197587662	0.44233289978260343	0.5666893905849476	0.37731566016410995
SCRIB-GIT1-ARHGEF7 complex	0.4762105946482338	0.42282070932996035	0.472691	0.4412781372571722	0.4879673563221589	0.376009	0.5315357098198096	0.40098836395818155
STAT6-p100-RHA complex	0.45799853036438626	0.4430368328942605	0.4645736738699409	0.4866854118588248	0.4737876636722865	0.3974324998252556	0.5093169207565216	0.40899482228008566
SMAD2-SMAD4-WWTR1 complex	0.4491866223775049	0.4396212358072476	0.5517285629001548	0.38292516662206694	0.42024885564329456	0.4635585542086616	0.5147258900775455	0.4135565181819017
RNA polymerase II complex, (CDK8 complex), chromatin structure modifying	0.4988850698394413	0.38813396244505727	0.47265403687688806	0.3743239495093995	0.44309647163078814	0.42165759098433564	0.48269037213727173	0.4355554195944107
DDEF1-CTTN-PXN complex	0.462093	0.41939931290618077	0.41147574872310866	0.3806599419186829	0.433611	0.4304438487916538	0.5214780135311013	0.40883282295953505
CIN85-CBL complex	0.45233712457683534	0.5329512688239945	0.4985798991010509	0.45024481703679964	0.5964183884745452	0.4935115915580283	0.5009748319462909	0.3644452786561725
CIN85-SH3GL3-CBL complex	0.45233712457683534	0.5329512688239945	0.4985798991010509	0.45024481703679964	0.5964183884745452	0.4935115915580283	0.5009748319462909	0.3644452786561725
Respiratory chain complex I (lambda subunit) mitochondrial	0.45761329948495816	0.4819204425222116	0.47041076178605107	0.461313	0.4901857775956073	0.5028311941463414	0.4681790134508155	0.3749197441816778
RC complex during S-phase of cell cycle	0.4704058184195637	0.46986524569540244	0.4504807436687712	0.4485122263729402	0.5049753842861199	0.447803	0.46220922057084124	0.40252489377539097
Ubiquitin E3 ligase (CSN1, CSN8, HRT1, SKP1, SKP2, CUL1, CUL2, CUL3)	0.46947888815789174	0.507453	0.4682152570881588	0.44800527035228493	0.5244165539779543	0.4529256978804053	0.4242652492536199	0.3822378737578671
DNA synthesome complex (17 subunits)	0.5061277403720817	0.4989795167070797	0.46286390433182784	0.4308366256073033	0.5752544241565843	0.4975553885456013	0.49652453562851345	0.4168708051012657
53BP1-containing complex	0.46030373251455875	0.4810863406659373	0.4468009448154289	0.3989648639373475	0.5240333930071402	0.49223810386500344	0.5074192738178532	0.40082288435483776
Ubiquitin E3 ligase (SMAD3, BTRC, CUL1, SKP1A, RBX1)	0.37626382257341184	0.47449066509427734	0.4998204787144099	0.4020417433933521	0.5387412292698696	0.5115713821412086	0.5893636096344252	0.5096105949546857
EGFR-CBL-GRB2 complex	0.4743801229650885	0.5536105430828369	0.5309759120885227	0.44388915113185545	0.5682081971974909	0.4740087845030643	0.553271	0.4723647143547291
ARHGEF7-GIT2-PAK1 complex	0.46351535397886295	0.5085242053162075	0.4371170487844805	0.44362047423152645	0.5891295707925236	0.5024766517090298	0.5063860675395676	0.5042214666231922
MIB complex	0.4487545678789792	0.42807230632304233	0.41352532860370966	0.4274439168034249	0.4993088995732788	0.4648517215511591	0.48165466751523417	0.548593
NUMAC complex (nucleosomal methylation activator complex)	0.4590976934148238	0.45407911162680037	0.4276128418621418	0.4222057823828711	0.5013238498988083	0.46127527032342197	0.49173053953351525	0.46395197674449484
CF IIAm complex (Cleavage factor IIAm complex)	0.4627013904991511	0.4823669953358496	0.4494469969055335	0.44713441739221577	0.49630971201931856	0.44424134734917214	0.4962776551866379	0.4903323675763001
ITGA2B-ITGB3-FN1-TGM2 complex	0.4340901253680869	0.44453021165413326	0.5224444616313609	0.44311417072623555	0.4712442874143674	0.5514212338235517	0.4103186085907032	0.4515633720125609
ITGAV-ITGB3-PXN-PTK2b complex	0.47705247511148263	0.517042	0.45932183790320696	0.421231	0.4792490280321175	0.5331029099318949	0.46407118723613355	0.49590058226570566
JBP1-pICln complex	0.46630943645110073	0.4678593025290189	0.4918814225357089	0.446274	0.4734398466024344	0.47923852193049826	0.5003954174998307	0.4463399021992471
20S methyltransferase core complex	0.46630943645110073	0.4678593025290189	0.4918814225357089	0.446274	0.4734398466024344	0.47923852193049826	0.5003954174998307	0.4463399021992471
PNUTS-PP1 complex	0.48422151566112226	0.36623484387608674	0.2473317646701121	0.257504	0.5520203685586375	0.4503129746158158	0.43231422189489016	0.44926874174128306
DBIRD complex	0.41376797736388893	0.2598816593558488	0.17817075131792928	0.21650303647086855	0.5817895727397046	0.5138442512862028	0.5786726751008481	0.5597339170047416
Transcription elongation factor complex (SUPT5H, CDK9, CCNT1)	0.40720557439397503	0.27073817195314565	0.2858519666152864	0.2581430371882143	0.6745963760367246	0.5214653283295476	0.6065902773179098	0.36296616432609324
ILF3-XPO5 complex	0.451654	0.27468696312923435	0.16638103766714216	0.2835012772985626	0.5774394081789559	0.4590510323448509	0.5734299649510204	0.3817359956701309
DNMT1-EHMT2-PCNA complex	0.34184720841827243	0.4090156711947604	0.3734609969858826	0.3933101483765397	0.5458106791638047	0.4241047794532304	0.48776633834315425	0.6024411587801345
Membrane protein complex (VCP, UFD1L, SEC61B)	0.3937290004461058	0.4255603371437477	0.36241729267755235	0.40243745598487846	0.5022551288699691	0.5567863665253197	0.5644246492185232	0.5496109282400906
Nup 107-160 subcomplex	0.45715389029315134	0.4030104911339909	0.3812530388241395	0.3847402143685488	0.5899038956348123	0.5135013549916986	0.5948949674470482	0.5524342510083655
17S U2 snRNP	0.4096454496805905	0.39152170050578117	0.41022595422328156	0.41906257737094404	0.5934618300212825	0.5087743868410249	0.5691658515075916	0.5536156065246306
C complex spliceosome	0.42615650905092867	0.3947729681157166	0.3974368412753855	0.42080871218622057	0.5561869326239433	0.4689562885631344	0.5647175826337464	0.5060118208552847
CDC5L complex	0.4237927363792047	0.38629803822062225	0.3855890951794206	0.3748535949435657	0.5179360150622755	0.4581442431880931	0.516969	0.5122181566426902
IMP3-IMP4-MPP10 complex	0.32506980993466356	0.4956357182093323	0.329648	0.45361164666796655	0.6474322656319954	0.5386690469899632	0.5938046300220462	0.501661
RNA polymerase II complex, (CBP, RPBI, PCAF, BAF47), chromatin structure modifying	0.3548345063167046	0.4190991687009693	0.34091586640193167	0.38610984896886147	0.638011	0.4933709457700388	0.5824252989723283	0.45681207809362273
Respiratory chain complex I (gamma subunit) mitochondrial	0.3691299982597846	0.3597868283875987	0.40054670398894804	0.3933029707121487	0.526677	0.5317607905703107	0.4413002371778388	0.4706315048311201
TIP60 histone acetylase complex	0.3379281879549747	0.32393957607010176	0.3240846656205512	0.4031135271456839	0.5619557386395344	0.5349495440761302	0.5225453434187721	0.4025201760659424
c-MYC-ATPase-helicase complex	0.35424052993075067	0.3420089076865845	0.3409713713399065	0.450994	0.5727627024956127	0.5368554698313116	0.5536747239969128	0.4478127593795149
ITGA3-ITGB1-THBS1 complex	0.3932550398501195	0.39375842752050483	0.4395302943995661	0.44105770800422167	0.6168575787301446	0.5210124942875519	0.5245085559437158	0.4509577635224496
Respiratory chain complex I (holoenzyme), mitochondrial	0.43805128632491597	0.4136008137178057	0.42508452900704635	0.4080453093738841	0.5960082974798249	0.5912103464022187	0.5458249333179453	0.46328545285919026
ITGAV-ITGB3-THBS1 complex	0.39215444821286677	0.418108	0.4687668604737853	0.4485244589534301	0.5591775434341377	0.6186354467062163	0.5546425311951674	0.4719727952467678
CRM1-RAN-PHAX-CBC complex (cap binding complex)	0.42197550424484936	0.38587529450946584	0.35873999964653275	0.3022148749108046	0.6016138166775935	0.5163089242228938	0.5003703656717502	0.4624334274928916
transcription factor IIIC multisubunit complex	0.40016771811070767	0.36857593608947775	0.3579667327040468	0.39609138219744705	0.5729548442418505	0.5797220678404821	0.5334210922169289	0.4719061806308986
5S-DNA-TFIIIA-TFIIIC2 subcomplex	0.40016771811070767	0.36857593608947775	0.3579667327040468	0.39609138219744705	0.5729548442418505	0.5797220678404821	0.5334210922169289	0.4719061806308986
HMGB1-HMGB2-HSC70-ERP60-GAPDH complex	0.41763591136985934	0.3588438859819639	0.40603408955532627	0.3846374037983203	0.6214842709717531	0.5702315459502679	0.5690525004047337	0.4812619713775059
CtBP complex	0.40788	0.3824571079728892	0.35792134010384885	0.35228439569402004	0.6144090941843273	0.5546981071564447	0.5938247963281155	0.5133710621200792
TSC1-TSC2 complex	0.5689929597100843	0.6809290177178662	0.6464434207381059	0.38914423205342974	0.3280403296981523	0.4887012727107722	0.5411036045981772	0.16658875684251434
IKBKG-IKBKB complex	0.5280068008733888	0.5318437473569707	0.5077505802982142	0.3460056911633675	0.435192	0.5823840024563972	0.4742336404444041	0.1783977492753829
I-kappa-B kinase complex	0.6158265353510831	0.5848972867547365	0.5704492863996572	0.4701321820843522	0.5009505218914317	0.560746	0.5275638855091261	0.21147868547718077
SMN complex (GEMIN2,5, SMN)	0.38175913106894827	0.7097384809995108	0.6597811167453265	0.4803692282786303	0.3268691308987972	0.5228664185044345	0.6109821294685309	0.3333608861659963
KPNB1-SMN-SPN complex	0.30137327121042384	0.5759646999911209	0.5196535350827948	0.3366301035365156	0.23446024243161115	0.419037	0.5582552513140785	0.27783356083129446
MAD2-CDC20 complex	0.7427712804924465	0.4909301311845142	0.4957038260980487	0.22715046477764955	0.679727	0.43616917447502396	0.4189892733223108	0.16153507301393646
LUBAC complex	0.7029814685703405	0.49909342676043517	0.48726606566389874	0.3541032326641866	0.5694009326544032	0.32773756585861474	0.40865135055106644	0.287319
ITCH-USP9X complex	0.5916313834681866	0.5221448643354201	0.5352271608967716	0.21737895623984796	0.4480633072471942	0.4715227197578426	0.3341574711550222	0.26053920441935413
PLCB3-PARD3-PARD6A complex	0.5742181339194715	0.46598833264210787	0.5592253133734433	0.2933820061735992	0.5253148586154195	0.4195691746819798	0.4559781604439322	0.29210834805114083
GARP complex	0.5478051839286473	0.5246424093720292	0.5710390292549431	0.32060946978212485	0.4506624366646501	0.42986272678529924	0.45426689548316546	0.19201889200314418
CUL4B-DDB1-TLE2 complex	0.5975649086560154	0.5427772495726453	0.5326906399219588	0.406464	0.4859112873388822	0.4988193444168629	0.32771665344565953	0.3540896775814952
CUL4B-DDB1-TLE3 complex	0.5975649086560154	0.5427772495726453	0.5326906399219588	0.406464	0.4859112873388822	0.4988193444168629	0.32771665344565953	0.3540896775814952
RICH1-PAR3-aPKC polarity complex	0.6618915867051187	0.5783663990875084	0.6113925214107949	0.3607729228089232	0.5320010929573401	0.47297967562266213	0.4566536579949358	0.3172911408060121
EARP complex	0.5737284432962756	0.5652842442893155	0.5867706570847496	0.45223731686291907	0.49590484319499906	0.45938149408479484	0.4725215002190117	0.33440858760028275
PCNA-PAF complex	0.5668946219347125	0.6143983066609878	0.5942971915243993	0.1776744111188806	0.5684999796997686	0.5789039309188263	0.6874171679511228	0
RNA-induced silencing complex, RISC	0.7490884592999004	0.7769497181333609	0.715965	0.12442378476706749	0.607692	0.3826304276311265	0.44159492736312694	0.0995412
ITGA5-ITGB1-ADAM15 complex	0.34408132292817134	0.3769650377486671	0.5336061074930898	0.6192386305317971	0.25865927008630313	0.3062364571355148	0.4291321782537552	0.341304
ITGB1-NRP1 complex	0.2940412912273212	0.4548687407620598	0.5580274347404283	0.6938022155691282	0.4976341651532408	0.41345557980326825	0.43493063678072036	0.21415014603262605
ITGA3-ITGB1 complex	0.42517366950556285	0.5461056642522308	0.662581	0.6650464260989751	0.53571	0.3741031364753733	0.4045688739926943	0.5325950733498812
Remodeling and spacing factor (RSF) complex	0.40264253490018964	0.3967924575630796	0.44266950652295334	0.572546	0.607559	0.2648389808592074	0.3605591286170237	0.3535868359735151
ITGA3-ITGB1-BSG complex	0.4012726875675965	0.4629379579578556	0.5443692186379013	0.5459954900742314	0.44406763084866907	0.2713567254405726	0.3326484910034114	0.39104133897662435
ITGA3-ITGB1-CD151 complex	0.41326	0.48423848477855436	0.5697593969085455	0.5602602590348688	0.46112794102594457	0.37489098967934226	0.3617922449200037	0.4335673042302525
Dynein complex	0.4804876793918482	0.4949186581255373	0.4866406255949347	0.4789887928686567	0.2652654812054878	0.22676654872912105	0.23371176235360325	0.4188947562081658
CTNNB1-FERMT2-TCF7L2 complex	0.5889727882213048	0.6093881401500194	0.5846343037598812	0.584307	0.3030656116088946	0.18828913304978082	0.24588425666044045	0.41254225170594233
PAC1-PAC2 complex	0.5067300408394465	0.51247	0.5623562666549599	0.4988629743767947	0.49441637180524495	0.1882264809150652	0.20919422486355085	0.19728354298370546
SLC9A3R1-ACTN4 complex	0.4934080913897012	0.46239179047349693	0.5269341041597583	0.7068875392949128	0.4831144404299672	0.16727387187688011	0.25104528851489344	0.2540140989516359
Postsplicing complex	0.5700785729251372	0.6225119169813419	0.5809102279054726	0.5433753297564634	0.4040179001845962	0.38104888636841516	0.4305198236437689	0.35115699262601313
Calcineurin	0.6150401701058855	0.5994164330843675	0.4914350172792023	0.5155102305309035	0.3735554078194725	0.4072875270636113	0.46804923726183567	0.4201415969657119
ILK-LIMS2-PARVA complex	0.6195230197571312	0.5774152315671974	0.47925936951820775	0.5522753394990332	0.4000842794901847	0.422123	0.39783089143222045	0.5018337766977422
TRIM25-G3BP2 complex	0.5254012091129244	0.5737442755990267	0.5832783050647589	0.5303867479998757	0.3325076757014747	0.5185048355443117	0.44287957334363703	0.4301979585440989
FACT-NEK9 complex	0.5182064982311824	0.5666760158263683	0.5727327463575419	0.6117433461747389	0.43400641016320124	0.4951127860179934	0.44927966397474545	0.4073239745906971
Ku antigen-NARG1 complex	0.47775874512278643	0.5434349123822839	0.5421002107224105	0.6485598485351519	0.41241661320891937	0.42235887841237335	0.4538287656078886	0.43764067280512325
IGF2BP1 complex	0.529902	0.5130541821013247	0.5387977663140662	0.6058129592563896	0.46767395387295857	0.4151707546791307	0.4390139607017814	0.4371270309397118
Exon junction complex (EIF4A3, MLN51, MAGOH, Y14)	0.651479	0.5232765740014335	0.4923853249454777	0.48938250547452605	0.36110960143024085	0.3480849488561008	0.5271626904294147	0.37010366054738036
DNJC3-DNAJB1-HSPA8 complex	0.597615	0.47812445606529397	0.44885402804252084	0.4402184393361148	0.42731966770671415	0.4320242462112072	0.3846566481763026	0.2967091451047921
TNF-alpha/NF-kappa B signaling complex 8	0.5366638605338377	0.5222671269114377	0.49188144052039906	0.49388356557477514	0.4500089691698146	0.3709814509414649	0.4368805052788149	0.3612396913729931
TIMM8A-TIMM13-TIMM23 complex	0.6062814081323266	0.5010191316142094	0.5260905299828448	0.44536484831919915	0.3996775256842944	0.4200907582293483	0.44451687349926955	0.3725438699608752
VEGFR2-S1PR5-ERK1/2-PKC-alpha complex	0.514278	0.4843651816838794	0.48023044330696546	0.4797737012434001	0.4319284424946502	0.4443791026587532	0.4563039375492708	0.402774
VEGFR2-S1PR3-ERK1/2-PKC-alpha complex	0.514278	0.4843651816838794	0.48023044330696546	0.4797737012434001	0.4319284424946502	0.4443791026587532	0.4563039375492708	0.402774
VEGFR2-S1PR1-ERK1/2-PKC-alpha complex	0.514278	0.4843651816838794	0.48023044330696546	0.4797737012434001	0.4319284424946502	0.4443791026587532	0.4563039375492708	0.402774
VEGFR2-S1PR2-ERK1/2-PKC-alpha complex	0.514278	0.4843651816838794	0.48023044330696546	0.4797737012434001	0.4319284424946502	0.4443791026587532	0.4563039375492708	0.402774
hASC-1 complex	0.49376563847142646	0.5265349208561312	0.4733956086994326	0.4647248274396652	0.44491118494567033	0.457655	0.3961181597321157	0.3952573523996574
RC complex during G2/M-phase of cell cycle	0.49261430300476167	0.5162471297328488	0.4921404310532635	0.48173348279035433	0.4681270173715634	0.4141180382055513	0.4270934790497051	0.40001066377346967
MEP50-PRMT5-ICLN complex	0.502994	0.4983554693740782	0.5062271874926648	0.4824655814481367	0.46245052209384346	0.45282923231554945	0.4484647055653394	0.39851298482389547
Respiratory chain complex I (early intermediate NDUFAF1 assembly), mitochondrial	0.4708913912342468	0.49165293030920226	0.4825323632866902	0.6002825517113326	0.48628569490132617	0.4062923416706361	0.42314476213585067	0.39594227235216883
Nop56p-associated pre-rRNA complex	0.47030596232875627	0.47802813247271364	0.5051852084522811	0.5496916490824755	0.45301048086210854	0.45159901912288003	0.46622064144341285	0.4178077847596813
ProTalpha C7 complex	0.4285314752613794	0.43362007984635853	0.4929078312650608	0.539045	0.47614356500773863	0.4087781488529037	0.4616743466188571	0.44603711517167494
Casein kinase II (beta-dimer, alpha'-dimer)	0.4995967418330938	0.6206720287059796	0.5181693266221654	0.43560730592349944	0.4275830243356364	0.36010500748427116	0.3696302134283394	0.4037499429332956
COPRS-PRMT5 complex	0.4743245061177543	0.5888218037126772	0.5265895290057998	0.38297214145702213	0.3398254448717979	0.4166335773207585	0.31775966550650014	0.41567704278340356
BICD2-dynein-dynactin complex	0.5597705739995643	0.5544380765250579	0.5204530145289025	0.40483622853737183	0.3318756598155496	0.4286089932879625	0.37814370579766315	0.3782911604671552
FACT complex, UV-activated	0.43769102072507193	0.4454723044222794	0.490986	0.4741504932715002	0.46007254643597556	0.399755	0.41259885520914996	0.38601323875771043
CORVET complex	0.4695912600593015	0.469007	0.47809855425153147	0.4502454096133513	0.41520060844829687	0.3511494295811452	0.34923751060555164	0.31471357508958614
Kinase maturation complex 2	0.4757240194320392	0.47144503534894805	0.4687847257785855	0.47922220748228034	0.3654486765359168	0.39005829132295083	0.3872718747832657	0.40577760522588546
CCR4-NOT complex	0.49052497803488326	0.5017110586786773	0.5016623881805634	0.4551132600498538	0.38026091948351204	0.3647782944644364	0.40736426970930967	0.35855226591130807
COG5-COG6-COG7 subcomplex	0.5031879198040846	0.518933	0.5516352377047219	0.5166360125961611	0.31472268832258665	0.40546274706731605	0.33729653367904433	0.3239739884441719
ITGAV-ITGB3-EGFR complex	0.42374832553913766	0.47754919980486504	0.5153110336980531	0.41218360591430164	0.36728916128745076	0.4579718504378887	0.3105754574630861	0.34725537044941907
HOPS complex	0.4960901303272173	0.5183662006602604	0.507662	0.45931152542318615	0.40502527582930364	0.4488589691689129	0.36873093027138104	0.3240169513314915
COG2-COG3-COG4 subcomplex	0.44874545453543374	0.4933381364131104	0.4976676906421757	0.4708903591129274	0.4715897030185087	0.3172506033959027	0.4035012917473481	0.18384294318907377
COG complex	0.4962611163770294	0.514471	0.5264211732054688	0.5065580882442526	0.40139704930629877	0.3397378492636993	0.3519760365302845	0.27652773575411976
COG1-COG8-COG2-COG3-COG4 subcomplex	0.47915623757707565	0.513456	0.5172757500696084	0.4931107318616212	0.4497161630252742	0.3222492284263743	0.35113420717626015	0.23907248737552234
PLEKHM2-KIF5B complex	0.5822191568841352	0.5971376782739535	0.5513483948719665	0.547509	0.47589923526095507	0.4693423685535767	0.2864794443284906	0.15653410621826744
TSC complex	0.4864637838777284	0.6023642161124408	0.5291523941682604	0.4924426326521442	0.3071094222378476	0.4086641183522679	0.367544	0.14572596442076166
ITGAV-ITGB8-MMP14-TGFB1 complex	0.22073911732603346	0.3214574317497882	0.39556009461661906	0.4082046519896509	0.5674679297563765	0.37825336267144655	0.4561290381402976	0.37601493818928095
CD98-LAT2-ITGB1 complex	0.1989390624984447	0.3263591197758817	0.33181395100612904	0.49292715167026513	0.48725013573893045	0.21776244694299293	0.38499246510093316	0.3329198464276855
GRB2-SOS1 complex	0.267932	0.22495605453232878	0.4512245259012048	0.503471	0.3150670000975858	0.14603363279102094	0.3765510175371108	0.4870388314682246
HK1-VDAC1 complex	0.35335086889081274	0.3597452458867843	0.4397033060611964	0.46440606588472183	0.3929063415956375	0.18414595795781183	0.562094	0.6115030999212597
ATF2-HK1-VDAC1 complex	0.34636859791276037	0.3367135768472173	0.4330625964496835	0.46440606588472183	0.2282053928693434	0.18423298506645105	0.5418899272545251	0.6115030999212597
ITGAV-ITGB3-PPAP2b complex	0.40088348544367264	0.4271978752686481	0.402047	0.38487503845312254	0.2646902685583648	0.3146049203056532	0.28465099075300176	0.4034684026168133
ITGAV-ITGB3-ADAM15 complex	0.415779	0.40108353645683215	0.4290212487326954	0.4575307643367316	0.2699066365343323	0.3567826521644879	0.3961306521513686	0.4563894123211973
Exon junction complex (EIF4A3, MLN51, UPF3B, MAGOH, Y14, PYM)	0.4610671413020684	0.4101302998462801	0.3800653805542303	0.38598812719738534	0.32674107073678804	0.3357424975730589	0.41113142235700795	0.4108965644656411
TBCE-TBCB-tubulin(alpha) complex	0.3818534510833809	0.36915338588922325	0.417535	0.3899855668099053	0.3405799407644008	0.30414912783652553	0.35161469507688486	0.44472464409731494
ITGA6-ITGB1-CD151 complex	0.35406988827227476	0.36667059854860273	0.4902959937438733	0.4596315703603478	0.33523455369396343	0.28880858344554233	0.42082386957138057	0.2917394531488721
p14-Mp1-MEK1 complex	0.40302928812610134	0.4393694996446973	0.37811483402696483	0.45499848717614116	0.40797918050588305	0.3128667548797308	0.4052565846557412	0.38326110296859156
FIB-associated protein complex	0.3906129561098748	0.40464859431545896	0.3961125583666056	0.3557460077172619	0.3564114675171958	0.3209097682566348	0.4036954896303934	0.3267496698791434
Ubiquitin E3 ligase (SKP1A, SKP2, CUL1, CKS1B, RBX1)	0.3942753677671474	0.4084327811091653	0.4150418506425731	0.38159244900818207	0.3267702533598618	0.3553531374755043	0.4256520067390143	0.30832071174755776
SRC-PRKCD-CDCP1 complex	0.4169887248430841	0.35559237959660606	0.2931843478107781	0.27183015626972545	0.29480287664580446	0.5013031143558312	0.3959069248157367	0.5100092958126199
FGF1-ITGAV-ITGB3 complex	0.48479198295047415	0.35625627078161076	0.3010453186488589	0.3463714799131585	0.43473717626516484	0.4829946928499464	0.24653341319492617	0.4460952711214752
HSPA9-GRPEL1-GRPEL2 complex	0.4435333207343195	0.43758082411289045	0.28848606648636993	0.4481827609349509	0.29790360260380494	0.43045836906634616	0.36083728272273646	0.36085461010684156
HSPA9-GRPEL1 complex	0.4435333207343195	0.43758082411289045	0.28848606648636993	0.4481827609349509	0.29790360260380494	0.43045836906634616	0.36083728272273646	0.36085461010684156
TGF-beta receptor II-TGF-beta receptor I-TGF-beta1 complex	0.4223561451820806	0.480843	0.303921	0.46715704097047417	0.44060982542407673	0.3922011493550733	0.2833376247763291	0.37737684835362617
GSKIP-GSK3B-PRKAR2A complex	0.40964820903229016	0.5139974242178539	0.3863847370287197	0.571015	0.40573321257018913	0.3913217170384411	0.3709318675245014	0.2760794161096302
GAA1-GPI8-PIGT-PIG-PIGS complex	0.42087153289787843	0.384273	0.3767922675491476	0.38149964805521835	0.3363939988638245	0.4111917762545572	0.2436513122115321	0.27814213601910526
ITGAV-ITGB3-CD47-FCER2 complex	0.3543812021084751	0.40953498396538895	0.3620889302961017	0.3467281894773746	0.34458268227230043	0.4110097872050666	0.2759975028328852	0.33937876325198885
ITGB3-ITGAV-CD47 complex	0.3543812021084751	0.40953498396538895	0.3620889302961017	0.3467281894773746	0.34458268227230043	0.4110097872050666	0.2759975028328852	0.33937876325198885
Paf complex	0.37827025499868383	0.3296617633058783	0.3867438023159318	0.4439457689290181	0.38930414725575274	0.4130481433103313	0.3455166394620697	0.2791735345133002
Respiratory chain complex I (incomplete intermediate), mitochondrial	0.43327788952327717	0.4312340261121072	0.43500240130588447	0.43725307782167455	0.37368771360103553	0.44446239518137326	0.36298718221712245	0.33398135567777026
Ubiquitin E3 ligase (VHL, TCEB1, TCEB2, CUL2, RBX1)	0.43934398627552557	0.4070141748314742	0.4426100272560056	0.42037170745310254	0.4080732452189146	0.4222776275188989	0.3115464658595906	0.28587313053516744
Ubiquitin E3 ligase (VHL, TCEB1, TCEB2, CUL2)	0.43934398627552557	0.4070141748314742	0.4426100272560056	0.42037170745310254	0.4080732452189146	0.4222776275188989	0.3115464658595906	0.28587313053516744
MRG15-PAM14-RB complex	0.5435026649798312	0.566324	0.4568563596369198	0.32419968198382626	0.3752732798253989	0.3987391376492006	0.5475631992058047	0.4940464529351693
CDK9-IL6ST complex	0.5918250303403502	0.46056493339620674	0.3456986828379048	0.25088605032722017	0.24740752806543684	0.26114108151157933	0.48183630425778295	0.3421146264137962
Apoptosis- and splicing-associated protein complex (ASAP-L), SAP18, RNPS1, Acinus-L	0.3791168483376996	0.4819049475729809	0.5183197913621179	0.3604004602907677	0.5600498055245277	0.4350047428082055	0.41614122215155064	0.32382803012754474
RAB9-TIP47-MPRI complex	0.33005946699265687	0.44897305137638316	0.44498153081595193	0.39804458694740313	0.489934	0.49195736190612466	0.44521470973595917	0.3345144477473028
CTLH complex	0.46728225397171946	0.5107304555028561	0.44600825317521786	0.3593016521354659	0.5226079531935008	0.37934361124198257	0.37418521395118126	0.22042772755783072
Ubiquitin E3 ligase (DDB1, DDB2, CUL4A, CUL4B, RBX1)	0.48794082146212836	0.45843251570505106	0.4195866693154838	0.34187165521920715	0.44265767026686115	0.47893002106797633	0.334068	0.32442952916514267
RPAP1-RPB2-RPB3 complex	0.42849510836765337	0.5407293701849053	0.4453923812153116	0.3995084950728384	0.46717879123479444	0.4424368994149595	0.37558302558478496	0.36991456419417995
BRD7-CBP-SWI\u2013SNF complex	0.4505788054740349	0.4793954308185449	0.3972507971756789	0.36748340398010676	0.4807425152775588	0.4413171035854644	0.4426694045136705	0.32164307017007565
IL6ST-PRKCD-STAT3 complex	0.5026201697074344	0.38867110515595144	0.39275938352258916	0.32350979287204895	0.4056377785637186	0.3490986801349872	0.37788004429984823	0.3641530517952205
GALNS-lysosomal hydrolase 1.27 MDa complex	0.3900473353466643	0.40984948093200174	0.345611	0.3103275817461631	0.45660036940174437	0.3806627587952725	0.4237655429552046	0.33669209449889337
TFIIIC containing-TOP1-SUB1 complex	0.42655313590384764	0.40778490242457655	0.38971813103106284	0.377171	0.44712072974618317	0.42865345362152096	0.42443451594273646	0.34318902315564265
Kinase maturation complex 1	0.4067550343208024	0.3884966623215105	0.3823169884022443	0.3843808543838753	0.4549766963298672	0.3568144372747912	0.43575406275695916	0.35070033953087004
SNARE complex (VAMP4, STX6, STX16, VTI1a, VTI1b)	0.40162111326168803	0.396117	0.3888580329672871	0.36138976341948625	0.4112877278040421	0.37577238192101886	0.3258976198928271	0.4029896725991679
CAND1-CUL3-RBX1 complex	0.4302073983836175	0.4407125396555303	0.4399555236911536	0.39163832653201197	0.3807598363891634	0.41249923303852226	0.3178634995336004	0.464958
ITGAV-ITGB3-SLC3A2 complex	0.3990334165907581	0.4576347954591174	0.41691826899271994	0.39474764264875617	0.4423018997893551	0.44195966978990153	0.37788704377682863	0.445373
ITGA6-ITGB4-SHC1-GRB2 complex	0.3686020211412817	0.4426891658435832	0.40948297867583433	0.5118964795560573	0.41975829592771524	0.39955587863839465	0.4752587655845453	0.38591438769849096
Dysbindin 1-A-DNA-PK-complex	0.3909965257200027	0.43964177759015993	0.4154636795153382	0.46225033153329426	0.4647428235675764	0.4416972174175256	0.45497453501602375	0.42573119617139543
RICH1/AMOT polarity complex, Flag-Rich1 precipitated	0.4859637617595772	0.4435173827103187	0.44131200346999155	0.4009338807006477	0.42857309899433993	0.40337437617856553	0.40894113931824894	0.3654294247709358
DNA-PK-Ku-eIF2-NF90-NF45 complex	0.4339830207761493	0.3800942355422367	0.40104	0.43572526547145496	0.4066387321604393	0.43458068408705647	0.4326078247859961	0.3901559354595086
SMN containing complex	0.46595211953585775	0.42938681520993843	0.4150564994578656	0.4199356075884595	0.4158834783777379	0.39981839996210766	0.42569456453810134	0.4270799598208505
H2AX complex, isolated from cells without IR exposure	0.44828031964908227	0.4366731081882398	0.41683182651186873	0.41387375051158665	0.41682267361526937	0.4286560786214683	0.43107316499098786	0.3856349598536155
CDC2-PCNA-CCNB1-GADD45G complex	0.43170396533688643	0.4377758920961115	0.42349799552164163	0.42637458554740926	0.42327696298098605	0.43742487798662194	0.4133733959707073	0.4031131637175623
CDC2-PCNA-CCNB1-GADD45A complex	0.43170396533688643	0.4377758920961115	0.42349799552164163	0.42637458554740926	0.42327696298098605	0.43742487798662194	0.4133733959707073	0.4031131637175623
CDC2-PCNA-CCNB1-GADD45B complex	0.43170396533688643	0.4377758920961115	0.42349799552164163	0.42637458554740926	0.42327696298098605	0.43742487798662194	0.4133733959707073	0.4031131637175623
ACTN1-PARVB complex	0.369848	0.5284464858260346	0.18947154352815546	0.1800364768490086	0.3367770751035241	0.4720044181300093	0.18330157709324144	0.16494769167551276
MAN1-SMAD2 complex	0.1811891616070909	0.5535800127978926	0.28896512801923535	0.15078929492370102	0.17192559366247676	0.5036158958846307	0.3654499901509083	0.15290594179410147
Ecsit complex (ECSIT, NDUFS3, TOM20)	0.42419688137496886	0.3649748713289566	0.26320039394179634	0.22557074000373953	0.5482927992874413	0.3683939595153938	0.4054677806116717	0.22646643421043985
DAXX-MDM2-USP7 complex	0.42130458034558504	0.3525547206396073	0.16569414624409728	0.1991917568343727	0.6364942700122428	0.4493471696342218	0.3044025058416804	0.23503028957217062
TGF-beta receptor II-TGF-beta1 complex	0.2980123038379799	0.46477399434573585	0.260623	0.22841980417976848	0.6453963132618424	0.40107886422244704	0.3281736746609032	0.16010811445562065
SMAD4-SKI-NCOR complex	0.2659707225330719	0.41005370570602057	0.25479453234675203	0.18743444467818823	0.6401304361185153	0.32356797383363173	0.47218151911354694	0.2705776216983994
ITGA4-ITGB1 complex	0.26467799739491277	0.49655789006518586	0.5037090591220922	0.0998154	0.5980842793562434	0.19482794083879892	0.2609358694035799	0.0529682
ERCC1-ERCC4-MSH2 complex	0.5541418100014877	0.3574490281412645	0.3580742101941367	0.20216562502065583	0.46233101403038707	0.18116428715153224	0.28471711576756925	0.21368660871301515
YY1-Notch1-RBP-Jkappa complex	0.4848611812016472	0.383941	0.4421509480215032	0.13960454353699905	0.46196680364267156	0.2925467426747264	0.4289961867240096	0.25161218618030196
TSPY1-TSPYL5-USP7 complex	0.42301685062722383	0.4609955887370938	0.3537709417783766	0.16452341452296634	0.44555270134555963	0.2876364006326813	0.3611130592082794	0.21898803653908103
p33ING1b-PCNA complex	0.4490442730737529	0.42495657313647756	0.3270496236712288	0.10869209003100871	0.4668978106215524	0.34920295168922255	0.5571727141266001	0.12015298682363762
RasGAP-AURKA-survivin complex	0.42311250890625735	0.5676863536155935	0.40353176782660505	0.11566826108723181	0.5158490230897649	0.4002219302082162	0.38317831785949297	0.16621191311638697
Sulphiredoxin-peroxiredoxin complex	0.5318337069911857	0.35679407326804596	0.5437774698522054	0.3395245217481761	0.4009067054688798	0.23105602201672867	0.3047207707024851	0.22074150137521284
BRAF-RAF1-14-3-3 complex	0.4877413191933311	0.26769848781992894	0.4283632610057599	0.2938714880404641	0.3656138038493964	0.39399614551282186	0.46257247358526904	0.26134605007994555
ARRB1-ARHGEF18-ENAH complex, induce by EDN-1	0.47049193447882937	0.3547402734964366	0.4036359358730568	0.278693	0.23998486508788844	0.23723118270732838	0.4566319646815186	0.14014398464280767
ITGA4-ITGB1-CD47 complex	0.2954949403817668	0.3842326028022401	0.44317995878337024	0.3735524350809811	0.44182206821092773	0.24234472493664427	0.2592660252269299	0.2763895619629667
GNAI1-GNB4-GNG11 complex	0.300364	0.3200937465940124	0.4357335134760367	0.1681933344135823	0.4487317445909782	0.24192730077246397	0.3202699219023415	0.2819675668132526
APP-PSEN1 complex	0.40508269582077244	0.21371318384344104	0.3832450153518561	0.3167787649044319	0.30323829157428134	0.41824350797328913	0.24787368727920392	0.19488010274388154
GNAI1-GNB1-GNG2 complex	0.3679264113310916	0.2925612501409403	0.46979893453613086	0.2613724224993795	0.4243831112264618	0.360139	0.30828666086918605	0.2786227368468063
GNAI1-GNB3-GNG2 complex	0.4239407332662573	0.22911121076126148	0.4816423229020416	0.2082372131173779	0.4096856822341351	0.35959025492380414	0.2583640765835202	0.2921550709361081
GNAI1-GNB5-GNG2 complex	0.4239407332662573	0.22911121076126148	0.4816423229020416	0.2082372131173779	0.4096856822341351	0.35959025492380414	0.2583640765835202	0.2921550709361081
p33ING1b-HDAC1 complex	0.37240290634011713	0.14400041678810213	0.4315405751149646	0.14382316727478306	0.5603908279853389	0.3555392146116408	0.4731169237388035	0.18360473302817118
MBD1-MCAF complex	0.43143829264474115	0.21467697689396803	0.3378725930071959	0.13221041565631042	0.41796328693278834	0.2923702878018297	0.6351020969552414	0.3243017163152848
GNAI1-GNB1-GNG11 complex	0.39704115315619487	0.3304712830239394	0.5542059713409803	0.22402426235996223	0.4937772680006289	0.3874928238595606	0.4238526680297024	0.3563699329600427
GNAI1-GNB1-GNG13 complex	0.40299096250665084	0.30815637118897743	0.5542059713409803	0.22402426235996223	0.48839541000505055	0.3971981260842004	0.4238526680297024	0.3563699329600427
GNAI1-GNB1-GNG12 complex	0.40299096250665084	0.30815637118897743	0.5542059713409803	0.22402426235996223	0.48839541000505055	0.3971981260842004	0.4238526680297024	0.3563699329600427
GNAI1-GNB1-GNG8 complex	0.40299096250665084	0.30815637118897743	0.5542059713409803	0.22402426235996223	0.48839541000505055	0.3971981260842004	0.4238526680297024	0.3563699329600427
GNAI1-GNB1-GNG7 complex	0.40299096250665084	0.30815637118897743	0.5542059713409803	0.22402426235996223	0.48839541000505055	0.3971981260842004	0.4238526680297024	0.3563699329600427
GNAI1-GNB1-GNG4 complex	0.40299096250665084	0.30815637118897743	0.5542059713409803	0.22402426235996223	0.48839541000505055	0.3971981260842004	0.4238526680297024	0.3563699329600427
GNAI1-GNGT1-GNB1 complex	0.40299096250665084	0.30815637118897743	0.5542059713409803	0.22402426235996223	0.48839541000505055	0.3971981260842004	0.4238526680297024	0.3563699329600427
GNAI1-GNB1-GNG3 complex	0.40299096250665084	0.30815637118897743	0.5542059713409803	0.22402426235996223	0.48839541000505055	0.3971981260842004	0.4238526680297024	0.3563699329600427
CTTN-FER-PTK2 complex	0.29582876515000067	0.38550039053713187	0.42007496315947873	0.2625013861514389	0.4474293547924413	0.5456979024170597	0.6012922137187918	0.48150571134822645
CBF1-HDAC1-SMRT complex	0.30552797882188193	0.3169588301607767	0.4161758369060822	0.2594637058062792	0.5323272699640825	0.45188943364615924	0.4931317888520459	0.2729939692942659
60S APC containing complex	0.33613603370906636	0.3479176825642974	0.40598402379505766	0.3432888069984596	0.3640578783717349	0.4561937712924546	0.4779005623631681	0.33219622539511134
GNAI1-GNB4-GNG12 complex	0.34391738839518804	0.37915895922386045	0.49339966763929083	0.29851183979185786	0.4592238932363215	0.41356511144545566	0.405432	0.3717424806294684
SMAD4-SMAD2-SMAD3 complex	0.869002	0.9010628682176959	0.8777306212901027	0.8428642166530974	0.88988	0.842766	0.8042848873799282	0.8462965747239878
WRN-Ku70-Ku80-PARP1 complex	0.8347944604330778	0.8498463771349964	0.8658503462751025	0.8389756468446237	0.8723269439807825	0.8521149141433516	0.8621121391941214	0.8455869237265968
20S proteasome	0.9028402995582345	0.9059761525621539	0.9003920052357287	0.8863890772921955	0.8556287947980227	0.840778	0.8470920918933941	0.8133657619725915
CCT complex (chaperonin containing TCP1 complex)	0.8909098416401114	0.8914934417725787	0.893587	0.8709832901635366	0.8850811548508443	0.8443450227621296	0.8703345424717397	0.8334630104438764
BBS-chaperonin complex	0.8923747284144391	0.8930932047038467	0.8952843632140325	0.8697341884604558	0.8801086644800913	0.8420746686423657	0.8632514470979661	0.8375625639932126
FACT complex	0.9046717136228944	0.9022645880988289	0.9026635703690737	0.8843383384080087	0.8727476463919844	0.799592	0.883755	0.7626419675667823
IFP35-NMI complex	0.9216177585300996	0.8758140901798703	0.9391931888992762	0.8625115578053979	0.8709120535258567	0.8536278554244778	0.8552954173608441	0.7829595668026869
PSF-p54(nrb) complex	0.9369714175778848	0.9384158536222094	0.9385964741208487	0.9136567734433756	0.9335436238517486	0.9003523795111231	0.9213658610894578	0.9126759499542915
CAP(C)-CAP(E) complex	0.9185962340868062	0.9246000243490756	0.9236781366208761	0.92117	0.9242319999909127	0.9178050619316593	0.9168218167361712	0.9162296259803812
PA28 complex	0.9063402308158937	0.8960338580468639	0.8636734462275927	0.9217833481403973	0.901895	0.906418	0.9233684395618772	0.9021795606391806
DEAF1- complex	0.8806644586773862	0.888708	0.8986848521738441	0.8991333289176454	0.9115514086635428	0.9003530870594888	0.9009051295801168	0.8971530663869564
Ku antigen complex	0.8806644586773862	0.888708	0.8986848521738441	0.8991333289176454	0.9115514086635428	0.9003530870594888	0.9009051295801168	0.8971530663869564
XRCC6-XRCC5-WRN complex	0.8806644586773862	0.888708	0.8986848521738441	0.8991333289176454	0.9115514086635428	0.9003530870594888	0.9009051295801168	0.8971530663869564
(E.F.G) complex	0.9214092576618894	0.9301859316274182	0.8201408845371555	0.842478	0.905955	0.8985157289733667	0.880034	0.8613970837794319
MSH2-MSH6 complex	0.895451	0.9000651655051429	0.8902373279134443	0.8916819566661452	0.8559332947934305	0.8764364069691846	0.8580183821773139	0.8781571474798566
MutS-alpha-PK-zeta complex	0.895451	0.9000651655051429	0.8902373279134443	0.8916819566661452	0.8559332947934305	0.8764364069691846	0.8580183821773139	0.8781571474798566
MCM4-MCM6-MCM7 complex	0.8959215143161199	0.8947771924047552	0.8971752593833763	0.8870194082106004	0.8983899649395123	0.893152	0.863347	0.8808533335638198
MCM2-MCM4-MCM6-MCM7 complex	0.8970219537394694	0.8966522053350919	0.8961517405368454	0.8885652261431076	0.896151	0.8905561946807466	0.8667605433245887	0.8759731356342394
SNX complex (SNX1, SNX6)	0.8123458954029775	0.8238660600019455	0.8194150729187429	0.8229306290030102	0.6985121353184615	0.6501285493798179	0.5589705223817615	0.7054173533407662
GRB2-SHP-2 complex, PDGF stimulated	0.8603281845423659	0.8350262246368567	0.8369400282757516	0.879762	0.7062486045189834	0.6629691544690081	0.735826	0.7347321966814994
NFKB1-STAT3 complex	0.8722682950864935	0.8813183716740015	0.8639419837869607	0.8593607263645341	0.767173	0.6768990381901996	0.6889354515721955	0.7315803862038859
CTF18-cohesion-RFC-POLH complex	0.7781521678866267	0.7885725180708869	0.8084213255701266	0.7608123794129787	0.7938366547053023	0.6735536832815102	0.7041615747976193	0.7190540252356749
CHTF18-RFC2-5 complex	0.7781521678866267	0.7885725180708869	0.8084213255701266	0.7608123794129787	0.7938366547053023	0.6735536832815102	0.7041615747976193	0.7190540252356749
CTF18-cohesion-RFC complex	0.7781521678866267	0.7885725180708869	0.8084213255701266	0.7608123794129787	0.7938366547053023	0.6735536832815102	0.7041615747976193	0.7190540252356749
RFC complex	0.8334350993155191	0.8088256986461865	0.7943969721171266	0.7540251701292613	0.8157939342651473	0.7093323189366322	0.7227462573212874	0.7331585339846244
RAD17-RFC complex	0.8343841761760094	0.8057696128815183	0.8188938964325451	0.787021	0.8078727226084413	0.6912905094099066	0.7044192376604106	0.7232015400722768
RFC2-5 subcomplex	0.8343841761760094	0.8057696128815183	0.8188938964325451	0.787021	0.8078727226084413	0.6912905094099066	0.7044192376604106	0.7232015400722768
SIMPLE-HRS-STAM1 complex	0.8199405040862878	0.8064746787202157	0.7982389243359277	0.7476158458613908	0.782329	0.6393128155917268	0.7037321290401056	0.5648804879770243
PA28-20S proteasome	0.7933357290927012	0.8019849490261338	0.7955277112211315	0.7957894247692288	0.7005699216708191	0.7006002192258173	0.7050298974072712	0.6700073826231536
SRSF9-SRSF6 complex	0.7898054133862752	0.789324	0.7915269003568718	0.8055254447998609	0.7273657653966287	0.7025831372802752	0.7451970480840976	0.6597888324490802
NDC80 kinetochore complex	0.76322	0.8066375424473873	0.7879040701986155	0.7701890462798024	0.7446108691909105	0.7040867010396371	0.6665985078357196	0.6734634995169921
RIPK1-FADD-caspase-8 complex	0.791729	0.8083563794340209	0.825602	0.7723677585530603	0.7433270142393312	0.6713354323609965	0.6936067360078216	0.6603546859323655
SEC23-SEC24 adaptor complex	0.8496893263117086	0.8464864939631793	0.8598640186199744	0.8508434230061542	0.5571449619808712	0.7443760699876213	0.728121	0.7321218114961979
3-Hydroxyacyl CoA dehydrogenase	0.8579743582929463	0.8740477536964417	0.8709311313596039	0.8640547105440451	0.5554005322573327	0.818137	0.8306036913810493	0.803181
SOS1-ABI1-EPS8 complex	0.8418227626468817	0.8783627197483851	0.8076276975960114	0.8076387658844348	0.6431791454289392	0.7945596094330775	0.6962355857234507	0.5644088144737321
ProTalpha C9 complex	0.9410648604993016	0.938748	0.9335904034282746	0.9400154605919736	0.7888815447495965	0.7211457361500191	0.6540667941892876	0.5761998186287985
MDC1-H2AFX-TP53BP1 complex	0.8233172757562538	0.7833833459157571	0.7113312397939088	0.618481	0.781913	0.7643101039306974	0.755663	0.5758606001289336
CDC2-CCNB1-PTCH1 complex	0.7567306082134578	0.7449943380463667	0.7564118732956627	0.7282536836202448	0.774739	0.821567	0.7683916425790026	0.5928739958384842
CCNB1-CDC2 complex	0.7567306082134578	0.7449943380463667	0.7564118732956627	0.7282536836202448	0.774739	0.821567	0.7683916425790026	0.5928739958384842
CDK1-CCNB1-CCNF complex	0.7567306082134578	0.7449943380463667	0.7564118732956627	0.7282536836202448	0.774739	0.821567	0.7683916425790026	0.5928739958384842
BRCA1-HDAC1-HDAC2 complex	0.6671174417072191	0.8166897088725742	0.8728812657736414	0.5669855860524351	0.8401820288849761	0.9231440860020128	0.9176631838599171	0.6138510911741593
ECT2-KIF23-RACGAP1 complex	0.8070776431390376	0.7521036416606276	0.7402938395599893	0.5525068396718754	0.9039216607464985	0.8757859806687941	0.8990541084599241	0.5830682354178974
KIF23-RACGAP1 complex	0.8070776431390376	0.7521036416606276	0.7402938395599893	0.5525068396718754	0.9039216607464985	0.8757859806687941	0.8990541084599241	0.5830682354178974
RELA-STAT3 complex	0.8824653203234423	0.5996172188361372	0.8454476114264585	0.8513834615235383	0.7985744808471923	0.7251344458009924	0.7125516101560875	0.7704663161810735
IKBA-p50-p65 Nf(kappa)B complex	0.882214	0.6024905126838614	0.8838237420882226	0.8853095318432853	0.8688093369059325	0.8662585177839768	0.8768360728932492	0.882975
p50-p65 NF(kappa)B complex	0.882214	0.6024905126838614	0.8838237420882226	0.8853095318432853	0.8688093369059325	0.8662585177839768	0.8768360728932492	0.882975
p50-p65 NF(kappa)B-SRC1 complex	0.882214	0.6024905126838614	0.8838237420882226	0.8853095318432853	0.8688093369059325	0.8662585177839768	0.8768360728932492	0.882975
Ubiquitin ligase (UBE2N, UBE2V2)	0.8958524457197803	0.8579836795934438	0.892796	0.866911	0.7108014888630269	0.8192705110917461	0.7917919821773678	0.8255799477798852
RFC core complex	0.8613671946418794	0.8716849033538203	0.8656511306735598	0.8432099740804958	0.8255430532460344	0.7736168684567394	0.7521495346985723	0.7923360957171873
PA28gamma-20S proteasome	0.8862799127118294	0.8869436292607947	0.8809716651807468	0.8636342591814922	0.8103017386540371	0.7798021550290134	0.7785757125311797	0.7287639482021738
SUA1-UBA2 complex	0.8651245323554623	0.8803753180091402	0.8873467082093104	0.8809436273036034	0.8164837674145616	0.7946869368795859	0.8155804736923891	0.7756763106928221
26S proteasome	0.8516790067100463	0.8549847692785528	0.8443315094977027	0.8151188192239592	0.7939870033454026	0.753481	0.7888766323250698	0.7326976441565934
PGC-1-SRp40-SRp55-SRp75 complex	0.8133897336541343	0.8202346010841278	0.8070458263175632	0.8374234918155034	0.773677	0.7871026028828219	0.8081599565280801	0.7655309449145186
TRA2B1-SRSF9-SRSF6 complex	0.853292	0.828916	0.8044426033189404	0.7992299889439968	0.8025186570321811	0.7802714020344572	0.81334	0.7573788763805589
DTX3L-PARP9 complex	0.7865756666574261	0.8686231899088236	0.8334359741216589	0.7809398842725684	0.8174961144028465	0.8211097993711068	0.802218	0.7948987137263225
MCM complex	0.824503	0.8204236464447129	0.8159435701000403	0.8540786875530847	0.8416458207483264	0.8159054850714718	0.7883562581462824	0.8377110031437995
LIN2-LIN7-SAP97 complex	0.836343	0.8440857552570344	0.8357637236230008	0.8154592221912186	0.8499001492477315	0.7766825235119549	0.8485633975470023	0.8367408739992789
LIN2-SAP97 complex	0.836343	0.8440857552570344	0.8357637236230008	0.8154592221912186	0.8499001492477315	0.7766825235119549	0.8485633975470023	0.8367408739992789
TorsinA-TorsinB complex	0.8372053316438293	0.8266320372701546	0.7781965167121574	0.7584268009188649	0.9436139209279188	0.9113708614569397	0.8997305755696897	0.8331366144845217
SMC1-SMC3 complex	0.8852561734418428	0.7614932165651491	0.7839145926042009	0.8168393035965643	0.9313411060612223	0.9253179071073637	0.9209731696885085	0.9217829752117371
SNF2H-BAZ1A complex	0.8495170245568864	0.8316105514698645	0.586611	0.822801	0.8283166297243975	0.7928297407559763	0.873989	0.8057447350346981
WICH complex	0.8270782051147104	0.8092775667157674	0.7482778272895448	0.5845902812290292	0.8646617803260249	0.8514076634774308	0.8398300770743684	0.785678
SHC-GRB2 complex	0.7718498385364124	0.7721494896237256	0.6022809656555809	0.7075058787688517	0.9288867753543673	0.8629929549178788	0.7603132778741747	0.780703
DNA ligase IV-condensin complex	0.7859610317285414	0.7863838024899693	0.7383580666082366	0.92117	0.7826425737648499	0.7567002647348637	0.7415498588279715	0.9162296259803812
MSH2-MSH6-PMS2-MLH1 complex	0.779427	0.7745059643541173	0.7468553937047345	0.8358911709628902	0.8144242474874858	0.7683880800248254	0.7165399952551125	0.8396322621500999
MSH2-MSH6-PMS1-MLH1 complex	0.7188905231030213	0.7745059643541173	0.7468553937047345	0.8358911709628902	0.7970276408690156	0.7683880800248254	0.7165399952551125	0.8396322621500999
PEF1-ALG2 complex	0.7293788005860066	0.7359872240383408	0.7109788575319466	0.7539572936929854	0.8603930267791394	0.6583594519866448	0.7367663606128786	0.7639375525048792
DNA-PK-Ku complex	0.6412780375818824	0.690243	0.7507344638460979	0.752925	0.7733861986841887	0.7586862835971623	0.7552905063629017	0.7600241229577622
p21(ras)GAP-Fyn-Lyn-Yes complex, thrombin stimulated	0.7038337495459147	0.6898311166022909	0.7157781292160711	0.7328272855766192	0.7677181195941847	0.7147800429066643	0.6895479702976325	0.757188
LSm2-8 complex	0.8204588779877714	0.7483209879673153	0.7984808116847381	0.736772	0.7787378214812682	0.757874	0.7852802206065048	0.6874567342333319
6S methyltransferase and RG-containing Sm proteins complex	0.7677651901898859	0.7630611634440309	0.7276885297062492	0.7161269353303362	0.7870744903958463	0.7606484774586463	0.7653706608788023	0.7218848782617519
Interferon-stimulated gene factor 3 transcription complex ISGF3	0.7409691633063961	0.7934089741862151	0.74921	0.7782032116929951	0.7707185426127082	0.8318324490365145	0.8185822239415464	0.7899326604576636
SMN1-SIP1-SNRP complex	0.7897484394723824	0.7132712981430741	0.7006948247495751	0.7386205536356695	0.823072	0.8129127569321719	0.8464546697148201	0.8341288605561354
BRD7-EZH2-SUZ12 complex	0.659543	0.23401601118870974	0.1477631813333072	0.5490814914973735	0.7748914347886658	0.39978648839259695	0.23783432057425383	0.8451838197818364
SHARP-CtBP complex	0.49106241096085174	0.3279870741163089	0.5200604797917793	0.6272838564989646	0.604871	0.4759071555878352	0.7050333253906235	0.7478651436231173
Chromosomal passenger complex CPC (INCENP, CDCA8, BIRC5)	0.5858972266533908	0.381586	0.5320818862001756	0.7649328339749565	0.7752487225012158	0.497591	0.53576	0.8150848719750375
USF1-USF2 complex	0.5408165659659085	0.3868965004408096	0.5368516167070196	0.7896324261630041	0.7830018358559175	0.3909496915758928	0.7753596599863103	0.7971870682901468
EED-EZH2 complex	0.5901224836294537	0.36719380910143545	0.4190783119190558	0.32460309895771877	0.8329049436184762	0.7681362878152376	0.7413397793534274	0.5009103019642123
Respiratory chain complex I (beta subunit) mitochondrial	0.4713895965015386	0.43013798402689124	0.46979526356728535	0.4804624916592804	0.8114694048989137	0.777582	0.7325944508627719	0.6203335128475913
CDC2-CCNA2 complex	0.4022143806114391	0.410102	0.42493695172371354	0.403692	0.760157	0.7330719263517388	0.7326770075661635	0.5752430942411201
NRD complex (Nucleosome remodeling and deacetylation complex)	0.5197562287030907	0.4643494654605656	0.47072428004449546	0.44002178179749035	0.7223337902483764	0.7361670940723745	0.7133129090685494	0.6295872239024741
MeCP1 complex	0.5068600600222107	0.43793517330015613	0.45216989554948056	0.4755309830617465	0.7087538853249358	0.7027662855535044	0.6896575262932189	0.673069
Mi2/NuRD complex	0.510764	0.43081702127638105	0.43427495988011405	0.45190721962988817	0.7066763680020273	0.6952800685274161	0.6859567398874651	0.6660238414928533
MTA2 complex	0.5198163113534245	0.44096093185469026	0.4150282369412959	0.44727891679912163	0.7066581609007931	0.6912439099151412	0.6818204076259621	0.6564700244681682
DNA ligase III-XRCC1 complex	0.5498068518126891	0.44416781645495745	0.4932960575542831	0.5202036529227354	0.7676286698251635	0.692992	0.7535765154222495	0.7045071515912751
SIN3-HDAC-SAP30-ARID4 complex	0.5167265611271264	0.4657132262837312	0.4717241110810164	0.49671774550120334	0.7839258271212732	0.7443747606508584	0.7488221370430123	0.7381846977846664
PTIP-DNA damage response complex	0.5264574967383318	0.47419372723566916	0.42904515090308676	0.44211479606925647	0.7590012170423907	0.6847388353180158	0.7561291173657664	0.7107583054061403
SAP complex (Sin3-associated protein complex)	0.5071511906774485	0.421919	0.44504545858357364	0.49671774550120334	0.7590536252612824	0.6939221888322656	0.7245400558941558	0.7381846977846664
Sororin-cohesin complex	0.4905211809671406	0.45820893117384004	0.4618606138933312	0.4866360766439479	0.761637	0.6739795104975931	0.7242440944272989	0.7295900181998874
ATR-HDAC2-CHD4 complex	0.5654683969380291	0.3870818928795298	0.513414	0.519316	0.7217725745889944	0.7110483912006059	0.6870986565097613	0.6869782249653595
MTA1-HDAC core complex	0.5199541765531558	0.3813489454814438	0.4130142436703339	0.44299575609763586	0.7571232329873617	0.7390492442816713	0.7397939569662079	0.7213356197177915
MAD1-mSin3A-HDAC2 complex	0.5539901010252541	0.394338	0.39787153504541095	0.5303460372201485	0.7639219309099098	0.7156235360517572	0.702865	0.6839150976538554
MRN-TRRAP complex (MRE11A-RAD50-NBN-TRRAP complex)	0.4631476360110132	0.435047	0.4365385659705067	0.5390221540237474	0.6899836704778844	0.5937545093845705	0.6818799198007245	0.7974693789292032
BRMS1-SIN3-HDAC complex	0.4233492059860519	0.42584696076133427	0.445507	0.48629274671265693	0.6541151100374489	0.7235547199217494	0.7304263151363622	0.7314562834984707
PCNA-KU antigen complex	0.4659949293943794	0.46771513045401486	0.4583579519360599	0.4756374375824508	0.6918263168111761	0.6413871728036915	0.6881023073370011	0.7049265652422744
TERF2-RAP1 complex	0.41555532113181837	0.41780427482882665	0.42324484084900843	0.43528801642958886	0.6894531622510943	0.6658286585602503	0.7244696797385345	0.6628253988383652
Ku antigen-YY1-alphaMyHC promoter complex	0.47039646623406334	0.6059898108231637	0.4245043050918666	0.44521100038974737	0.6587818905627247	0.7236332760678698	0.6964256702205341	0.6734711486579714
NBS1-VRK1 complex	0.5028042240116706	0.5047011711588058	0.3874683558541036	0.5250391469615375	0.7605804794927224	0.6136858682504958	0.72844	0.6854983722361626
NBS1\u2013RNF8-VRK1 complex	0.5028042240116706	0.5047011711588058	0.3874683558541036	0.5250391469615375	0.7605804794927224	0.6136858682504958	0.72844	0.6854983722361626
Cleavage stimulation factor	0.4177294562267046	0.42252327070765144	0.2677279941626974	0.3085527102151271	0.6503769075918803	0.6161243968359966	0.6408382944327365	0.6331750302909372
BARD1-BRCA1-CSTF complex	0.47555126407140474	0.42252327070765144	0.2677279941626974	0.3085527102151271	0.6861983661143533	0.6161243968359966	0.6408382944327365	0.6331750302909372
HSP90-CDC37-LRRK2 complex	0.4341696647042445	0.38417118741541184	0.3483159649527501	0.2832047003723077	0.7650459080944642	0.6619903427840123	0.6123699304474038	0.5178367752617626
PLOD2-FKBP10 complex	0.4968302909064679	0.46893999617487997	0.3615893989140089	0.3009175057998896	0.6415976870995538	0.7430857853315734	0.6886406149407792	0.5929822846818832
TFIIF complex (transcription factor IIF)	0.4585924455236052	0.3114316549356682	0.4863400151821826	0.3197743939350503	0.6498653014613628	0.3854501540313086	0.6864575931234428	0.6288964986794713
P-TEFb.4 complex	0.2107524021671903	0.36686937147521065	0.3599324444592198	0.4803679727645303	0.6520060624989997	0.6086837800621362	0.6435898685060103	0.5186305983886346
SF3b complex	0.30828151775989016	0.28131980585270727	0.32493316451911985	0.41503380353322417	0.6109844905691163	0.5526236020909274	0.6113379825187654	0.5908297997543337
NCOR-SIN3-RPD3 complex	0.3677982456659526	0.3582207424965677	0.39063795724364675	0.45010922179697843	0.6502942148063425	0.6227478719106981	0.6404695769601142	0.5896079956825155
CAK-ERCC2 complex	0.3171752915516508	0.40093744796028674	0.3956475913065142	0.44709996619901554	0.6681850439904901	0.6392842191928089	0.6486717615544314	0.6240752560649484
ESR1-CDK7-CCNH-MNAT1-MTA1-HDAC2 complex	0.37026010498756995	0.38840701562851576	0.4391045706012689	0.3809018564391244	0.7061002523818279	0.6142778785439339	0.6762492621166177	0.6423042839432489
DNA double-strand break end-joining complex	0.4130935110098694	0.43468686251667954	0.4221264197444505	0.43329356769738786	0.6746467850617064	0.5921038693786059	0.6242438695321201	0.6591218796125773
MICOS complex	0.41978892326544653	0.40584715381277653	0.3969116253951485	0.3847964888568827	0.6611474670358272	0.5666619655188821	0.6244127384273321	0.639886
KPNB1-RAN complex	0.4149094633752363	0.3639393462922764	0.37869535667346094	0.36423514953797054	0.6615450888711366	0.6553384739432321	0.6929433189763131	0.6910912023001958
NuRD.1 complex	0.46231992511843956	0.34418452665501303	0.40017694760738215	0.40892605796121967	0.6760026226167536	0.665126	0.6571527804298211	0.6366998420293477
MTA1 complex	0.4832989454344623	0.3289101446909935	0.3968968892351022	0.40438034555151825	0.7032741413446469	0.6952126790591828	0.6843874065376921	0.6770010551373877
hs4 enhancer complex (faster migrating complex)	0.4596527180701784	0.3044008787512093	0.3576848547550391	0.3371899985758126	0.54623	0.6552332220273147	0.6217400814155002	0.6268282553243737
hNURF complex	0.4273335974407593	0.33970407875690706	0.3714373575632847	0.40844907047618295	0.6452387263097278	0.638127	0.6327459603067075	0.5825242145901738
HDAC2-asscociated core complex	0.4220999333177378	0.34472887954364856	0.335576	0.3967223854484047	0.6248420388426295	0.638145	0.612818	0.5862201694006882
SKI-NCOR1-SIN3A-HDAC1 complex	0.4392931813235233	0.6043284102308469	0.4381006809508487	0.48514422500088933	0.7026026894645074	0.5667604957979696	0.6658630625560652	0.5566191413614341
XRCC1-LIG3-PNK-TDP1 complex	0.53916	0.5157841117452469	0.4258801429597963	0.5552316337558493	0.6691204523962674	0.5800969880882415	0.6685686065179054	0.6397400240930337
TLE1 corepressor complex (MASH1 promoter-corepressor complex)	0.5142928939335979	0.5412356361279249	0.5134307342585397	0.5516525184177038	0.6706786243051224	0.6216563684306396	0.6557863559432106	0.5828586681088762
RSmad complex	0.48080115867610257	0.5352246670218681	0.5134387845176188	0.560555	0.6347069789707728	0.6076917785552355	0.623718	0.5974802173665993
NCOR2 complex	0.4138978883656892	0.4045443171037793	0.47133016671387756	0.4883311963121788	0.6939026753541729	0.5721750125725702	0.6526392798169486	0.6231422491811175
NCOR1 complex	0.4514386085290512	0.43636031964116023	0.4682798009499378	0.5747211352240204	0.6570414103693231	0.5469648146680758	0.6480308608234621	0.6133617028672739
KPNA2-KPNB1 complex	0.5001801620238362	0.45658190821259687	0.4777747923389965	0.529162	0.650696	0.5606668452296618	0.6769589632344796	0.6598915367485292
NCOR-SIN3-HDAC-HESX1 complex	0.4343635130144152	0.43357439958371197	0.473921	0.5412280611254988	0.6922620324610934	0.6659953147488757	0.6862853359888071	0.6599133221073578
NCOR-SIN3-HDAC1 complex	0.4591136194513812	0.48360410828941586	0.5073753338726666	0.5304915367561598	0.7250083162197121	0.678624	0.6937700175799048	0.6330988358619941
HERP1/HEY2-NCOR-SIN3A complex	0.4591136194513812	0.48360410828941586	0.5073753338726666	0.5304915367561598	0.7250083162197121	0.678624	0.6937700175799048	0.6330988358619941
XFIM complex	0.49041774598622584	0.4194689647288272	0.456512	0.5210224333511407	0.6492582880757682	0.641843	0.6983958588749076	0.6109097164475304
Mi2/NuRD-BCL6-MTA3 complex	0.5499938387924858	0.4475087816053039	0.5002595545117456	0.5011221423693238	0.6860934123213319	0.6524886304077989	0.6645984631783709	0.6083857111238954
CDC2-CCNA2-CDK2 complex	0.5368542358654939	0.5032358239570596	0.5231503478656466	0.5330385441840296	0.6378758055135645	0.6692001064973384	0.6667575650961096	0.6359105629164655
SMAD3-SMAD4-cJun-cFos complex	0.5450574162732708	0.43703541471567947	0.42119844844882576	0.4825802599033451	0.7569330934378669	0.5850252338728662	0.6123949015080044	0.6453516947259829
SMAD3-SMAD4-cJUN complex	0.5450574162732708	0.4275690980966343	0.410466	0.48345589332556055	0.7569330934378669	0.5579375132586087	0.5977887142242332	0.6467344803406508
SMAD3-SMAD4-CTCF protein-DNA complex	0.47928637706096433	0.39938636353529894	0.3650618599696465	0.4945119069786524	0.6620722808134795	0.5163889022598854	0.5508912764882797	0.6792636604598844
JUND-FOSB-SMAD3-SMAD4 complex	0.4576675565124256	0.35570165615043825	0.3589185162698502	0.4551857621743512	0.706385	0.5709373339828048	0.5369162952003762	0.5484824773998684
MiDAC complex	0.4525553665109738	0.4853490779509002	0.4260690642384166	0.5389944928746654	0.6495525936056703	0.5900190559052046	0.4962477798925912	0.5986207674742304
IRF2BP2-IRF2BP1-IRF2BPL complex	0.5318053362789293	0.46717619639435926	0.49786763600946377	0.4861559220610225	0.6350364144399984	0.5281793071477635	0.4387221132576679	0.5395296312974146
CBF-DNA complex	0.6332800577856103	0.5244636052953352	0.387866	0.3920446820469148	0.6688257593331722	0.6107237486373842	0.6451792486655882	0.5927418823202091
BRM-SIN3A-HDAC complex	0.5199528384705001	0.5018100488324998	0.4546491148389343	0.46910515000493097	0.6360382570245924	0.6134646888238691	0.6010474578058478	0.5628230545847422
LARC complex (LCR-associated remodeling complex)	0.5022228394415031	0.46338084212780806	0.4530216290042192	0.46565193172193625	0.6351610395249508	0.6165486025739336	0.6260941384196802	0.5942686554848013
BRG1-SIN3A complex	0.49854872613803086	0.46840645457170543	0.42998677635724675	0.4547039661369519	0.645109	0.6075159859152395	0.6132634976171097	0.559531
BRM-SIN3A complex	0.48668461653004186	0.46895092086607265	0.4249244127251552	0.4477853656918564	0.6414592632266115	0.6064715618421777	0.6111405616636323	0.5586347430321612
Anaphase-promoting complex	0.4995705174490293	0.47489037820367835	0.4848645223427348	0.45589111764840706	0.6110935965941882	0.554046	0.5899996055553373	0.6183403365649395
PCNA-DNA polymerase delta complex	0.4923683342309426	0.46516339305316284	0.4803493846971089	0.4152131515572813	0.7001427582532989	0.5656132652432295	0.5789651478163421	0.6079579300037836
p14-Mp1-ERK2 complex	0.46046464672584503	0.4875550401964734	0.44448213605751247	0.5251356429875372	0.6564162449837428	0.5151510164954015	0.6190296927069405	0.4982349044884879
HEXIM1-DNA-PK-paraspeckle components-ribonucleoprotein complex	0.4645348978833577	0.464541	0.4336863259958496	0.4573316098257707	0.6329220840647405	0.530885	0.6130506124099421	0.5351402684728752
Exosome	0.4636746262405651	0.43811593815883815	0.4226099750222596	0.4161583318234861	0.6208843850897541	0.5822155073677061	0.627042	0.4787037266444516
RNA pol II containing coactivator complex Tat-SF	0.46699228825699896	0.4098775038259415	0.4001875807775375	0.4609060827935361	0.6164423023242457	0.5378769278347407	0.5977359325718348	0.46142919439410757
SIN3-ING1b complex I	0.4334214590687582	0.4226578097680745	0.4335510125229723	0.4164910710243273	0.6787057425327246	0.6193804373127011	0.590443	0.4730262192366285
DDX27-PeBoW complex	0.4338473236107426	0.41374936196136564	0.45807404390476036	0.4879855529227482	0.6698682280203029	0.5722597637441228	0.63567	0.4968221396652642
HDAC1-associated protein complex	0.45639583632764097	0.43860714560581143	0.38359886381912217	0.388382	0.6593007175075392	0.6638046254616539	0.6432909387586341	0.5508104076637975
HDAC1-associated core complex cII	0.46700726725709124	0.42358399825512527	0.39790900864919704	0.43396557792030405	0.6608287117638978	0.6734830869467373	0.6487414205366079	0.5987136741863771
CDH4-HDAC2-MTA2-RBBP7-TWIST1 complex	0.4958822845333642	0.3832218289577946	0.352092	0.4262993198183545	0.638728	0.6156533864311998	0.6203420519874813	0.5951020519478735
SNF2h-cohesin-NuRD complex	0.4699469057512582	0.41375553398355785	0.4054539310080021	0.453639	0.6558909751969262	0.5971915533596983	0.6550664685994186	0.5955230669814663
Anti-HDAC2 complex	0.46105168719083656	0.4030691510576632	0.3898222018780378	0.41342915057530405	0.6509260212856739	0.6158049333607464	0.6573166709262083	0.5698576263464898
ITGAV-ITGB5-CYR61 complex	0.4206213289772284	0.3974537789807507	0.531069	0.42068357619016683	0.7394284212413743	0.6176385647167063	0.6106630554825124	0.5215539508067776
SMAD3-SMAD4-SP1 complex	0.47117939678569126	0.4097584028943344	0.43187304898653706	0.4028972883841891	0.7506923679438628	0.6577641566694942	0.6099963782661014	0.6241047174381668
SIN3-SAP25 complex	0.445161	0.4137816025699081	0.41417471577350345	0.45568570561455074	0.6903046632717577	0.6080825318636801	0.6028306547377521	0.5433311159200863
SIN3 complex	0.44776401629258245	0.4545633963992621	0.43876498945196535	0.45568570561455074	0.7060680263429971	0.6392279536449209	0.6290280541482699	0.5433311159200863
SIN3-ING1b complex II	0.48121954025644936	0.4574892582525674	0.45151900567219894	0.4419644419337761	0.6720597532154678	0.6404178095852253	0.6215623523608946	0.5384438118623915
F1F0-ATP synthase, mitochondrial	0.7116593469034131	0.7219242855969341	0.6818688753443031	0.7288988008187962	0.4313083314720958	0.4907464992862623	0.45105409413219827	0.4460165854735816
Respiratory chain complex I (intermediate V/380kD and VI/480kD), mitochondrial	0.6746102239082811	0.7001718802935111	0.7037471649344101	0.702372	0.43905460574333316	0.5214193785305024	0.4547408141808342	0.42736643655794615
Methionine adenosyltransferase alpha2 beta-v1	0.7474069737826778	0.7219750755407196	0.7045407175873762	0.7106491893575665	0.4242972214860279	0.49091356110804996	0.3886847268336299	0.414883
eIF3 complex (EIF3S6, EIF3S5, EIF3S4, EIF3S3, EIF3S6IP, EIF3S2, EIF3S9, EIF3S12, EIF3S10, EIF3S8, EIF3S1, EIF3S7, PCID1)	0.7173401027648684	0.7236779959716823	0.715676	0.6986097694588942	0.45413324373027014	0.4521832862662971	0.4550498048971094	0.4110713795892617
Multisynthetase complex	0.7109045712506515	0.7221884071608691	0.7095111511587685	0.7007231746611903	0.4918907939891792	0.45919765212543345	0.3903371368641528	0.4437415761226367
AR-AKT-APPL complex	0.714242	0.732983	0.7056913075221237	0.6710577680887088	0.4379406920301598	0.5762293405606145	0.5443168032574418	0.3915255849551838
SOS1-ABI1-EPS8L2 complex	0.7048879277975849	0.7513607192478201	0.6843411415248125	0.6775235381282071	0.4680737991603605	0.5298011739741214	0.5424381487469596	0.41675
EIF3 complex (EIF3A, EIF3B, EIF3G, EIF3I, EIF3J)	0.7637836995044736	0.7653941494465984	0.7556265828036807	0.7365427877103538	0.452641	0.493794	0.4799362954302025	0.44424192022401776
Respiratory chain complex I (intermediate I/200kD and III/250kD), mitochondrial	0.720387	0.7225665831563161	0.7207990663817107	0.7268100522974469	0.4887313550380657	0.5416378699855721	0.4795164183859227	0.4233763873506215
Respiratory chain complex I (intermediate IV/310kD), mitochondrial	0.720387	0.7225665831563161	0.7207990663817107	0.7268100522974469	0.4887313550380657	0.5416378699855721	0.4795164183859227	0.4233763873506215
TFIIE complex	0.6653685179238557	0.7569095906674317	0.7152393242867573	0.48818962045309927	0.46706536769820856	0.28310023900827097	0.16083242107079765	0.18894467339467746
Serine-palmitoyltransferase (SPTLC1, SPTLC2, ssSPTa) complex	0.6216628096677855	0.6231481319132673	0.63599	0.6136181979269145	0.41859558518565665	0.49291091803035497	0.3221089389275476	0.3468298981214344
Serine-palmitoyltransferase (SPTLC1, SPTLC2, SPTLC3) complex	0.6216628096677855	0.6231481319132673	0.63599	0.6136181979269145	0.41859558518565665	0.49291091803035497	0.3221089389275476	0.3468298981214344
Serine-palmitoyltransferase (SPTLC1, SPTLC2, ssSPTb) complex	0.6216628096677855	0.6231481319132673	0.63599	0.6136181979269145	0.41859558518565665	0.49291091803035497	0.3221089389275476	0.3468298981214344
Calpain 1	0.7116125196648019	0.6583808534205796	0.7005773087199475	0.5788706030284216	0.42125429055702734	0.311127	0.2805239857117703	0.33896548956538936
Phosphatidylinositol 3-kinase complex (PIK3C3, PIK3R4)	0.6417436782275588	0.7611214758137307	0.6821214410764843	0.6033080547736956	0.3987223652528517	0.3361294791560372	0.4586466758276198	0.3629105289974149
BCL10-MALT1 complex	0.7262550294506701	0.7138396070074556	0.7197513450870261	0.6891157245753958	0.44340514902796535	0.3613733614281707	0.3701911548879706	0.37297839728239984
CARMA1-BCL10-MALT1 complex	0.7262550294506701	0.7138396070074556	0.7197513450870261	0.6891157245753958	0.44340514902796535	0.3613733614281707	0.3701911548879706	0.37297839728239984
Upf complex (UPF1, UPF2, UPF3b)	0.7197678589151376	0.7122494365852927	0.6957036284719219	0.6973973625802703	0.3496255369773771	0.41976097383325506	0.4042015353230641	0.29868753600798786
ASAH1-NR5A1-SAPD complex	0.6950344386621005	0.7393256440998335	0.7030036833755058	0.6139262000710971	0.42297109459178645	0.4746144655562512	0.35679189811023404	0.2963711027524271
VHL-ElonginB-ElonginC complex	0.7107206755617161	0.730677	0.699306	0.5076685123539421	0.5572011247483416	0.5594818389345847	0.37991229056723336	0.37294691749956654
VHL-TCEB1-TCEB2 complex	0.7107206755617161	0.730677	0.699306	0.5076685123539421	0.5572011247483416	0.5594818389345847	0.37991229056723336	0.37294691749956654
PRAME-ElonginBC ubiquitin ligase	0.7107206755617161	0.730677	0.699306	0.5076685123539421	0.5572011247483416	0.5594818389345847	0.37991229056723336	0.37294691749956654
CyclinD3-CDK4-CDK6 complex	0.6679180107397479	0.6522213194591058	0.5641722429513302	0.5262788582653393	0.49156718311671055	0.33497939199637866	0.5087122262194094	0.5339012060809726
CAND1-CUL1-RBX1 complex	0.6508039272880325	0.6862536988223563	0.6321053658448046	0.5868987822806805	0.48463490140887916	0.41647366913408107	0.3857661637348073	0.5429507625704563
ILK-LIMS1-PARVA complex	0.6725488588146965	0.661576	0.6269341818353285	0.6436897368355253	0.4511712513083624	0.47837990706841343	0.48746821746879343	0.48951032208159995
ESCRT-II complex	0.6934405958062543	0.6975331080080921	0.6314074867741724	0.5150217127727069	0.5032175741724819	0.4356872255758924	0.5181759161227164	0.29841357391611767
28S ribosomal subunit, mitochondrial	0.6311121281335499	0.640834	0.6400585589494138	0.5757465040815668	0.41762174310847633	0.39408947961966695	0.41523340434143924	0.3975637914011954
WNK1-SPAK complex	0.6327263185332602	0.6295180321790191	0.6387695552383498	0.6361779530871711	0.43589936160442155	0.4037905422751688	0.44113902079586903	0.4215799090810637
CASP8-FADD-MALT1-BCL10 complex	0.6569399169431608	0.6708271961395615	0.6898509924728033	0.6270178685444079	0.4658371824343807	0.41530119520251274	0.49926588998160853	0.38375413661164687
KIF3A/B-PAR-3-aPKC-PAR-6 complex	0.6778478131985483	0.6071546956403903	0.665658	0.5912821755756422	0.4823222079878238	0.4437937265541607	0.4265733746342711	0.361107
OTUB1-UBC13-MMS2 complex	0.6398089431060202	0.6085989937533995	0.6342400093475845	0.565823	0.47668176879381785	0.46620378019744585	0.48908225075886785	0.4355800237508287
Ubiquitin E3 ligase (FBXW11, SKP1, CUL1)	0.43505609127325306	0.4382061276337119	0.571288	0.5182620312250389	0.6394119276228557	0.48096909294383955	0.6376820718944344	0.39128831273360404
Ubiquitin E3 ligase (FBXW11, SKP1A, CUL1, RBX1)	0.43505609127325306	0.4382061276337119	0.571288	0.5182620312250389	0.6394119276228557	0.48096909294383955	0.6376820718944344	0.39128831273360404
Ubiquitin E3 ligase (NFKBIA, FBXW11, CUL1, SKP1A)	0.43505609127325306	0.4382061276337119	0.571288	0.5182620312250389	0.6394119276228557	0.48096909294383955	0.6376820718944344	0.39128831273360404
ITGB5-ITGAV-VTN complex	0.3920790807536247	0.4848549413867225	0.6917703450147427	0.4120967255556864	0.6937484218875233	0.5941222731933523	0.5670139163594865	0.429925
ITGAV-ITGB5 complex	0.3920790807536247	0.4848549413867225	0.6917703450147427	0.4120967255556864	0.6937484218875233	0.5941222731933523	0.5670139163594865	0.429925
ITGAV-ITGB5-ICAM4 complex	0.3920790807536247	0.4848549413867225	0.6917703450147427	0.4120967255556864	0.6937484218875233	0.5941222731933523	0.5670139163594865	0.429925
ITGAV-ITGB5-SPP1 complex	0.3920790807536247	0.4848549413867225	0.6917703450147427	0.4120967255556864	0.6937484218875233	0.5941222731933523	0.5670139163594865	0.429925
ITGAV-ITGB5-PLAUR complex	0.3780236816166848	0.4331255541484425	0.5998840241107448	0.41168710884882714	0.6471922149878145	0.5052752351108479	0.5275410392668493	0.4521949339210843
GNAI1-GNB3-GNG12 complex	0.4751237740426491	0.4602157557777504	0.6788922153849427	0.34157832993778214	0.5816415137916108	0.48664743253783055	0.5026847137707252	0.466689
GNAI1-GNB5-GNG12 complex	0.4751237740426491	0.4602157557777504	0.6788922153849427	0.34157832993778214	0.5816415137916108	0.48664743253783055	0.5026847137707252	0.466689
Oligosaccharyltransferase complex (Stt3A variant)	0.5385996444189893	0.5221380508614217	0.4924087737543732	0.4201000972242044	0.7368236181752588	0.6879500384646079	0.6348948807477657	0.5124611740166445
CREBBP-SMAD3-SMAD4 pentameric complex	0.4855714586063095	0.48751159311436104	0.5001913804446941	0.3622158529148974	0.7473268430764359	0.642436	0.6223088200597842	0.46150401835623933
IGF2R-PLAUR-PLAU complex	0.589784	0.5006913727360226	0.634253	0.4536351315036277	0.701104	0.6430916909742893	0.536731	0.4363678989787158
ESCRT-III complex	0.5381838767962043	0.5756767687252157	0.5790992243512849	0.521095	0.6339115849828615	0.6914825614143424	0.6743262534625821	0.5014149907452824
GammaH2AFX-NDHII-Ku70-DNA complex	0.5035906012801115	0.5829404090586237	0.5433524298369697	0.4655246359810401	0.6492160463153054	0.6439646827665365	0.6108393984592381	0.4198307196846492
p300-CBP-p270 complex	0.5570218172490603	0.4247759360281202	0.5747822005331973	0.36961174951098846	0.8318772654721219	0.47917925475698314	0.7444510470613029	0.477112
BAG1-HSC70 complex	0.6806901717749313	0.5488001970836588	0.649491	0.37844538389693394	0.863415	0.5463254174061146	0.6627027028316644	0.39517829546588074
PIAS1-SUMO1-UBC9 complex	0.6529907238254896	0.5258870838686894	0.669373	0.5365654487987986	0.6787765221776851	0.6210831666282679	0.7076571855520065	0.22460752326554867
IGF2R-PLAUR-PLG complex	0.6424112219539201	0.5131373917872514	0.6617847649279399	0.37138738586814507	0.6115573077710733	0.4955246175131676	0.5532757920831313	0.4048579634256924
IGF2R-PLAUR complex	0.6424112219539201	0.5131373917872514	0.6617847649279399	0.37138738586814507	0.6115573077710733	0.4955246175131676	0.5532757920831313	0.4048579634256924
ITGA6-ITGB1 complex	0.6183713056674467	0.5869508645449301	0.7428495642544931	0.6831846871337889	0.4516720847731676	0.2870435217265705	0.6110017629930383	0.43033192390138253
ITGA5-ITGB4 complex	0.486038	0.5892064518088268	0.6860904915040495	0.7460229653890043	0.3857549047432393	0.42414958949722975	0.5228762987086639	0.4651488508083182
ITGA5-ITGB1-SPP1 complex	0.486038	0.5892064518088268	0.6860904915040495	0.7460229653890043	0.3857549047432393	0.42414958949722975	0.5228762987086639	0.4651488508083182
ITGA2-ITGB1-CHAD complex	0.49715395769319254	0.5676473567351228	0.6984215219105355	0.7637266205125526	0.33479107141428494	0.40410151594265903	0.5138939701180228	0.4076741635194656
ITGA2-ITGB1 complex	0.49715395769319254	0.5676473567351228	0.6984215219105355	0.7637266205125526	0.33479107141428494	0.40410151594265903	0.5138939701180228	0.4076741635194656
ITGA2-ITGB1-COL6A3 complex	0.48539914027027803	0.5081342808033683	0.6186790408698183	0.6521019466714381	0.46257647633307597	0.48787245338002583	0.5845756885012817	0.4831725628392576
ITGA1-ITGB1-COL6A3 complex	0.4719449127036284	0.5038289935891799	0.6009156643736125	0.656318	0.4493291484872048	0.44242454026488337	0.5729706897516286	0.4407952593239391
ITGA5-ITGB1-FN-1-NOV complex	0.5166442083977684	0.6319170035028581	0.6301862020535326	0.7010171492952662	0.4503910120494173	0.5115379374408034	0.6247608665597028	0.5208915551447942
TRBP containing complex (DICER, RPL7A, EIF6, MOV10 and subunits of the 60S ribosomal particle)	0.5500359147711987	0.5718461880448918	0.6368529333211103	0.6741889569434057	0.5528217393164656	0.5781603797566376	0.5872125539179499	0.4910283280886028
Sam68-p120GAP complex	0.64711	0.5314895082233079	0.5913614540668902	0.7155254482024453	0.3930138886811214	0.5776836181964932	0.473042	0.6429933974143291
SUMO1-SUA1-UBA2 complex	0.6429420990444958	0.5267109890313245	0.6543444710960031	0.7973440212015735	0.4961230096954335	0.4732681258751943	0.47979267797997127	0.5433929749251855
RalBP1-CDC2-CCNB1 complex	0.641706	0.6503944839731616	0.7164572444070617	0.6935700231630664	0.3859026548148297	0.5193617179045181	0.6470649904814887	0.543434
c-Abl-CAS-Abi1 complex	0.6062459118828601	0.6654448506168665	0.6284988490307483	0.6542109835670114	0.45052237502921416	0.6353182297965011	0.6156337719293695	0.6675709400786743
Neddylin ligase (FBXO11, SKP1, CUL1, RBX1)	0.4668831011705343	0.6294392054805427	0.6196312207415356	0.5313193987543082	0.5418558500721233	0.5817269513347813	0.6646098455944238	0.5519737278985829
DLG5-MST1-MST2 complex	0.4342259750481558	0.5847732175972933	0.525092	0.5234133665081572	0.4608386429455364	0.6283178120366223	0.6875779603482878	0.5369869484618635
LRRC8A-LRRC8C complex	0.5677620827723505	0.6298340865538964	0.6710834317508811	0.5643803574965576	0.4748888485015896	0.6086933143705404	0.6256131700871782	0.37732634249059965
RNF20-RNF40-UbE2E1 complex	0.5645549509446005	0.6589793163030208	0.6214994117088796	0.456809	0.5521669111476573	0.5474663671699206	0.5880568466547773	0.45788761796050736
HNRNPU-NR3C1 complex	0.5472450382243651	0.6746897122663027	0.659763	0.45546606253805727	0.6601044978530274	0.6034321208123846	0.5948951627237263	0.5323887066614567
RPA complex	0.6539973245421712	0.6804781736811174	0.5880898157102564	0.650785	0.5994862006776477	0.5652792858509484	0.6971882956556926	0.5674957070465783
Ubiquitin-conjugating enzyme E2 (UBC13-UEV1A)	0.6206368361329885	0.6242965446658196	0.6065523319213002	0.6472518459122009	0.5083956701488761	0.5924203100723927	0.7124251232538974	0.5277335959370079
CASK-LIN7C-APBA1 complex	0.6574121704136925	0.5874353804391088	0.6495086259687204	0.5518450657581265	0.6275167033208823	0.4882933395092759	0.610226	0.48342
DGCR8 multiprotein complex	0.6693509037526298	0.5799694719897457	0.5816678956929845	0.5939850486264011	0.6354759911298646	0.5879594847692309	0.6119230687287334	0.5753587727361872
Toposome	0.632512	0.6580936701864709	0.6148354940991249	0.5922873182572123	0.6343407784484344	0.5524502891352212	0.6231789146193435	0.563188
Splicing-associated factors complex	0.6237205402886788	0.6177857608643522	0.6239278973528722	0.6074752862013529	0.6151865422749428	0.5834254481850819	0.6280738698569106	0.5372294675022372
Isocitrate dehydrogenase [NAD], mitochondrial	0.6318974353326416	0.6057811504552065	0.5927695935844107	0.5976944961228569	0.6002542390451651	0.5940399457328206	0.6020235971185078	0.535058
RC complex (Replication competent complex)	0.5990383227196961	0.5525162209807537	0.5704950355706006	0.5574688378933766	0.5944210329609424	0.5062158489724363	0.5154124305006048	0.5927959623919176
20S methylosome-SmD complex	0.6076708463555999	0.579108	0.5669063413165815	0.5397536342935596	0.5753425130912005	0.5263905757125502	0.5312658861888332	0.49564635586605443
CNOT1-CNOT2-CNOT3 complex	0.5901875912065068	0.6050460298680623	0.5810616685039509	0.5562951658695977	0.559845	0.5396531635742692	0.5068036781813666	0.5187014115448831
20S methylosome and RG-containing Sm protein complex	0.6356247150960478	0.6114747641680832	0.5965818210765647	0.5593589553596539	0.599846	0.5522026173504372	0.5598995155661871	0.5259542168299718
Casein kinase II (beta-dimer, alpha, alpha')	0.6243137957400271	0.5638555614402078	0.6058100529345255	0.5609765095562366	0.6042225069988091	0.5561576306073429	0.5340086586157167	0.5227078033636888
Cbl-SLP-76-Grb2 complex, Fc receptor gamma-R1 stimulated	0.4974518601991517	0.6160547643930049	0.5719255554225454	0.5005674430822383	0.5782565515357311	0.47760750910981375	0.6300544293680282	0.5175190030214593
SLP-76-Cbl-Grb2-Shc complex, Fc receptor gamma-R1 stimulated	0.5257655155689062	0.5872380555224166	0.5224688423461203	0.5567293217211372	0.6094168193335804	0.5139672359143631	0.5534653398380732	0.4988229162724193
CDK2-CCNA2 complex	0.5339819441537856	0.5666218950582317	0.5955158236000723	0.5709650880975911	0.5613326546679204	0.6219599693833705	0.5818436445462805	0.6013189544933919
12S U11 snRNP	0.5444736535103608	0.5738312239607933	0.5798122681507262	0.5424183946155104	0.5894898904781135	0.5731931684830504	0.632873	0.5424688144805816
CAS-SRC-FAK complex	0.5916858811958102	0.5759578809269521	0.5923207651886355	0.5807598465168448	0.6111912714452218	0.5604616135251316	0.6157411218383932	0.5652635487405417
Large Drosha complex	0.5873418039123651	0.5405729299007668	0.5415185457604943	0.5554436935842536	0.5961811338929911	0.5507277724944474	0.5841859350565486	0.5509395999514503
LAT-PLC-gamma-1-p85-GRB2-CBL-VAV-SLP-76 signaling complex, C305 activated	0.5471870128785069	0.581141	0.5548730456607133	0.5174836241942945	0.5697184834772411	0.5236735919532263	0.5946063794161304	0.5369723599313997
FYN-KHDRBS1-PLCG1 complex	0.5518611477391999	0.44816019342883145	0.45452224759119453	0.6273330529274033	0.6067247666050904	0.5471693038328911	0.5378960923929149	0.4486121306268289
PXN-ITGB5-PTK2 complex	0.5692758699202187	0.40421443813949715	0.49454500326816664	0.47028555444538234	0.531584	0.5313163309489674	0.5788638741947771	0.46373808361578134
MAPK1-PTK2-PXN complex	0.6085578101032061	0.4894254381395175	0.45220628987967376	0.45091111732672856	0.5291772429256277	0.620306	0.5692369047169142	0.4622649601912758
Multiprotein complex (mRNA turnover)	0.5691359858495956	0.5417490925321703	0.5331156908602106	0.5122258007878023	0.4613259774004703	0.49515486876261844	0.5430045789262543	0.5419853938246303
LMO4-gp130 complex	0.591486	0.47454860541889365	0.5342073269206561	0.4347536295420575	0.510681	0.435653	0.593599	0.5370749923952073
GNAS-L-GNB1-GNG12 complex	0.4760457284025141	0.49927804641041734	0.5688724032658725	0.53732	0.5046415976173239	0.5200954844830438	0.48287822909500416	0.41860545909655533
Exon junction complex	0.5261528570104718	0.5317788439186196	0.538763	0.49055053160401124	0.47685045709743323	0.4436692453055871	0.517673	0.4443360625427539
Ternary complex (TRAF2, FADD, TRADD)	0.5169614308626034	0.5304718819331687	0.562217	0.48014397517454926	0.5127545756521866	0.46881032723416133	0.4792529369784946	0.3947908162110471
BLM complex II	0.4799282443833921	0.6124352790600686	0.47578398308697684	0.5569116398503952	0.47524660928981316	0.4818571759437629	0.547843	0.5025641096365581
ITGA5-ITGB1-FN1-TGM2 complex	0.5158143216057841	0.521306	0.5045756705993808	0.5670923361969117	0.44697820261812177	0.46785534226920283	0.5204749197614715	0.43954940000247533
HOMER3-IP3R-TRPC1 complex	0.5027027427538192	0.5489430206873066	0.5158976842449784	0.493411	0.435596	0.4785525583927117	0.49778274259117133	0.4986793660668462
AKAP13-MAP2K3-MAP3K20-MAPK14-PKN1 complex	0.4539040437126649	0.4913996754762357	0.49303743170199255	0.5203282315738602	0.46574850638489096	0.45385025821004826	0.46470484962610437	0.5162354340798988
RANBPM-Muskelin-TWA1-HSMpp8 complex	0.5433730047920511	0.5622886752945461	0.4508662021827114	0.5487179828378284	0.5825835447340758	0.4545825732597066	0.3302056886029252	0.4209629233259637
Mitotic checkpoint complex (MCC)	0.6169634379017513	0.4875318187119579	0.47884555458853617	0.49908616025681773	0.5908491319664965	0.4499837995921551	0.42494919307877826	0.4828355263937587
9-1-1-RAD17-RFC complex	0.5604948828433065	0.5752165552379639	0.4768068307102166	0.47163016660157436	0.5188148471013869	0.43468353263719145	0.4346884804042485	0.46964295285352325
Prefoldin complex	0.5174548788552237	0.585598	0.5414104362425957	0.5886717432996034	0.5569856515398995	0.4409906729304509	0.4280208040945792	0.3163500405944524
CUL4B-DDB1-DTL-CSN complex	0.45578426626850627	0.5804590480116816	0.6027644307541324	0.5413137116968095	0.5659664642180777	0.5601920722634235	0.4235365216898395	0.4139698886542849
DDB2 complex	0.5659817678385098	0.5624176937576317	0.563501	0.523263	0.5622753347505455	0.5283143911154796	0.39996281772948367	0.3998943607320324
CSA-POLIIa complex	0.5111283111947641	0.5177640963044462	0.5192138420421842	0.48841132729117104	0.5757577830753254	0.5152714417715137	0.40952685976227093	0.4120313706202193
Ubiquitin E3 ligase (CDC34, NEDD8, BTRC, CUL1, SKP1A, RBX1)	0.5543523773133875	0.6726464080555355	0.644746	0.5940566999729758	0.557831	0.5139245627630453	0.5055753880672139	0.45725344790807626
Exocyst EXOC5-EXOC6-EXOC7 subcomplex	0.6006584096411904	0.627245	0.602912	0.6004733453208891	0.546441	0.4091663998636268	0.5368341153021302	0.4101113302568417
ProTalpha C2 complex	0.599912	0.6325932652611903	0.5985741144022545	0.6379354939039996	0.6114043667917493	0.438801	0.5215475052714025	0.44665719456784414
CSA complex	0.5886981409359414	0.5960546421850241	0.5996116538166206	0.5614691780053275	0.6213513626432817	0.5698219620580675	0.4416587813645639	0.4518653364151415
Cofilin-actin-CAP1 complex	0.5208055221387556	0.614104	0.5936142393108476	0.5658780014867067	0.6306792855796838	0.6050487560702346	0.5105202698284989	0.4134433373893575
Respiratory chain complex I (intermediate VII/650kD), mitochondrial	0.5673098380038045	0.5656663496832021	0.5692255552005926	0.5792139643177406	0.49813207813832855	0.559329	0.5056306171286703	0.42684475425581175
Respiratory chain complex I (intermediate), mitochondrial	0.5424372213490559	0.5434017613033669	0.5442114802836199	0.5461408627342663	0.5241979886367322	0.5463778767066146	0.5260325173387199	0.4281723602906016
Class C Vps complex (VPS11, VPS18, VPS16)	0.5640993792325478	0.6029660259916317	0.6019012311740101	0.5393465940003392	0.497438	0.5629164907503691	0.48986336197831526	0.5083130253614113
CIN85 complex (CIN85, CRK, BCAR1, CBL, PIK3R1, GRB2, SOS1)	0.5772197257596763	0.5965800214618394	0.5780781661682536	0.5567335293679919	0.5256968122261378	0.5091758392844914	0.4915690805161974	0.4554692894045332
ILK-PARVB-ARHGEF6 complex	0.47783874786240793	0.8196513517872089	0.43750917778541404	0.4896994777753403	0.3406801327958811	0.8280747403195224	0.3007546117324867	0.37689762459032927
ITGAV-ITGB3-NOV complex	0.5560861510536134	0.626357	0.6083577515305812	0.47377880148572227	0.47309143439905466	0.6137931788376861	0.4363501351640906	0.6089494781933167
ITGB3-ITGAV-VTN complex	0.5560861510536134	0.626357	0.6083577515305812	0.47377880148572227	0.47309143439905466	0.6137931788376861	0.4363501351640906	0.6089494781933167
ITGAV-ITGB3 complex	0.5560861510536134	0.626357	0.6083577515305812	0.47377880148572227	0.47309143439905466	0.6137931788376861	0.4363501351640906	0.6089494781933167
ITGAV-ITGB3-COL4A3 complex	0.5560861510536134	0.626357	0.6083577515305812	0.47377880148572227	0.47309143439905466	0.6137931788376861	0.4363501351640906	0.6089494781933167
ITGAV-ITGB3-ADAM23 complex	0.5560861510536134	0.626357	0.6083577515305812	0.47377880148572227	0.47309143439905466	0.6137931788376861	0.4363501351640906	0.6089494781933167
ITGAV-ITGB3-SPP1 complex	0.5560861510536134	0.626357	0.6083577515305812	0.47377880148572227	0.47309143439905466	0.6137931788376861	0.4363501351640906	0.6089494781933167
ITAGV-ITGB3-F11R complex	0.5560861510536134	0.626357	0.6083577515305812	0.47377880148572227	0.47309143439905466	0.6137931788376861	0.4363501351640906	0.6089494781933167
Hsp90-p23 complex	0.8688931788933786	0.881379	0.8690174231024151	0.8581555375410197	0.5319607249371905	0.5563877081076266	0.5356244647997194	0.5569561320173156
EIF3 complex (EIF3A, EIF3B, EIF3G, EIF3I, EIF3C)	0.8037641409945908	0.820851	0.8086446327513016	0.7963890988034171	0.4958187040103051	0.585513	0.5677792536012592	0.5188614138331723
EIF3 core complex (EIF3A, EIF3B, EIF3G, EIF3I)	0.8218351763702176	0.841154	0.8267441754419167	0.815578	0.4987406669021106	0.5922491471632355	0.56643	0.5292452141368679
EIF3 complex (EIF3B, EIF3G, EIF3I)	0.8327411479239922	0.8529534209583977	0.8366487104508192	0.8254181062144909	0.5160859865747294	0.5750319608819311	0.5614994238656528	0.5381571882462142
TIM (TIM9, TIM10) complex, mitochondrial	0.7655110233396512	0.8988821408519939	0.7610371939417065	0.6756744381595484	0.6153702728010404	0.6490216580285662	0.3293854535005634	0.7581273249892466
APPBP1-UBA3 complex	0.7983430727207911	0.8059008313896024	0.7942881318442656	0.7911804340180404	0.47792073975048366	0.31472078717602314	0.5389198150212289	0.6680044415335825
CAND1-CUL4B-RBX1 complex	0.8098942868737021	0.7866715369048564	0.7618882787969015	0.6479283252997005	0.5209097476950567	0.5447017069619391	0.4530852015938849	0.5877214010984348
APLG1-Rababtin5 complex	0.7265568701333391	0.7283042167758605	0.7278622879688216	0.6881037197052708	0.5528325189619259	0.36439186552724584	0.43037715937145665	0.5723952878887246
SNX complex (SNX1, SNX1a, SNX2, SNX4, INSR)	0.743085	0.753574	0.7524626175775041	0.7244408580721546	0.47078407576933584	0.45625182461661423	0.4819087773722293	0.5526132940313288
SNX complex (SNX1, SNX1a, SNX2, SNX4)	0.743085	0.753574	0.7524626175775041	0.7244408580721546	0.47078407576933584	0.45625182461661423	0.4819087773722293	0.5526132940313288
SNX complex (SNX1, SNX1a, SNX2, SNX4, LEPR)	0.743085	0.753574	0.7524626175775041	0.7244408580721546	0.47078407576933584	0.45625182461661423	0.4819087773722293	0.5526132940313288
Ubiquitin E3 ligase (CUL1, FBXO10, SKP1)	0.7080507562457505	0.7383718057955481	0.782154	0.6027319161183707	0.6377148016458558	0.6267895508669221	0.6714634093975277	0.43128504145736574
Ubiquitin E3 ligase (CUL1, RBX1, SKP1)	0.7080507562457505	0.7383718057955481	0.782154	0.6027319161183707	0.6377148016458558	0.6267895508669221	0.6714634093975277	0.43128504145736574
Ubiquitin E3 ligase (SKP1A, FBXW2, CUL1)	0.7080507562457505	0.7383718057955481	0.782154	0.6027319161183707	0.6377148016458558	0.6267895508669221	0.6714634093975277	0.43128504145736574
Ubiquitin E3 ligase (SKP1A, SKP2, CUL1)	0.7080507562457505	0.7383718057955481	0.782154	0.6027319161183707	0.6377148016458558	0.6267895508669221	0.6714634093975277	0.43128504145736574
Ubiquitin E3 ligase (SKP1A, BTRC, CUL1)	0.7080507562457505	0.7383718057955481	0.782154	0.6027319161183707	0.6377148016458558	0.6267895508669221	0.6714634093975277	0.43128504145736574
PA700 complex	0.6811395206310425	0.7088968235330267	0.6966229757884254	0.6867897256296186	0.6250436993908272	0.6038452821822348	0.6120365156265306	0.6060929985310884
PA700-20S-PA28 complex	0.6930425081884963	0.7105937397812191	0.7010106575916515	0.6829804181807707	0.6154843860260762	0.5861423052338811	0.6125227003774955	0.5689547878875142
WNK1-OSR1 complex	0.7341818731277292	0.7317612902770675	0.7377324678293874	0.7278566691330041	0.641465	0.5907153624867084	0.5690848499629491	0.5542253005161777
LAT-PLC-gamma-1-p85-GRB2-SOS signaling complex, C305 activated	0.7344163362215784	0.7368227947847424	0.684538	0.7083107454812372	0.5763213346020835	0.5789206893960821	0.5802093261870972	0.5294231564830412
SMN complex (GEMIN5,4,3), SMN-independent intermediate	0.6606776381216967	0.7038601362863796	0.6808941397776779	0.6203091656063835	0.6656933166860894	0.568063	0.5362918385182883	0.5363472575949151
SMN complex (GEMIN2, GEMIN3, GEMIN4, GEMIN5, SMN)	0.6229663082984861	0.6929748178703935	0.6608995095969472	0.6097477869786768	0.5987245791144243	0.5315453100951624	0.556128	0.5394655616154174
Exocyst complex	0.6494238564912841	0.6669071443635088	0.6550550180039979	0.6403187337573559	0.5457399050108592	0.5537088302258623	0.561096	0.5443666934944257
ELMO1-DOCK1-CRKII complex	0.6834414093171558	0.6727769082342087	0.7063148169501957	0.6211740413828454	0.5631277772723392	0.5706722538514541	0.51466	0.6258141474980349
Y14-Magoh complex	0.7586210922948888	0.6929079756201769	0.727797	0.6297521477555091	0.5759329058870049	0.5594824245333773	0.6159614572512525	0.5949016612453372
Pericentrin-GCP complex	0.7271684732149507	0.7256420582824158	0.6981011533446903	0.6145463090664434	0.5834542823690914	0.49151628895221267	0.5843972668633121	0.6069144609613635
Endosomal targeting complex (VIPAS39-VPS33B)	0.7747062225620539	0.8142558270605862	0.5239415331702041	0.7771939905359987	0.703062	0.5928184338566396	0.46503697549836104	0.5729874714224757
ESCRT-I complex	0.7047458482593156	0.7640313149389684	0.6416859626936485	0.722717	0.7273364861367785	0.6505880338336779	0.5040522709235876	0.5361496122803917
COP9 signalosome complex	0.746523	0.7572462838599173	0.7529114916182388	0.7013837467523248	0.6740639537332296	0.6218682862992293	0.48136368029624066	0.5028993308147794
Exon junction complex (mRNA splicing-dependent)	0.7236932470967244	0.702562	0.7687978744517415	0.5930928904197988	0.8148015414071405	0.6102539906681781	0.5589078679391458	0.5587492949437384
DLL1-CTNNB1-CDH2 complex	0.7763443819425578	0.7707129676674258	0.7492807714123808	0.5970872970240558	0.682179	0.5880323881477318	0.5630630976070249	0.540869
Vigilin-DNA-PK-Ku antigen complex	0.5894898036819839	0.6249910609599639	0.6709837420319168	0.6717923770216991	0.6649222243942418	0.6028794052192766	0.629725	0.6607227418059188
Condensin I-PARP-1-XRCC1 complex	0.6314412510071183	0.6692513621298333	0.6690917640657639	0.6835450857444143	0.7277678755975323	0.6599720442691437	0.6810944968512315	0.6761875957307503
PCNA-CHL12-RFC2-5 complex	0.6475090752312757	0.6576948263960127	0.6468608972787289	0.624392	0.7378818637427479	0.6110155234069533	0.6567417980934468	0.6669388818718142
KMT2E-OGT-USP7 complex	0.634849	0.6533098569363981	0.6238923328066407	0.590277	0.6988359223258659	0.5421835117539807	0.6810904755722239	0.6614138767523451
BASC complex (BRCA1-associated genome surveillance complex)	0.6046153734399167	0.635529	0.60417	0.6232149422601746	0.7344159747920468	0.6446358606072332	0.6658525169860955	0.715781
Cell division cycle complex (CDC27, CDC16, ANAPC7)	0.6170640764588393	0.6500877206427034	0.6008628984568852	0.5656133520518877	0.6875582855844492	0.6622600460604512	0.6902433958689381	0.6751561565376919
FAS-FADD-CASP8-CASP10 complex	0.7005064028664658	0.69057	0.669838	0.6739176442257122	0.6599137646908995	0.6501432797692762	0.6428178509015169	0.6281633808659012
DISC complex (FAS, FADD, CASP8)	0.7005064028664658	0.69057	0.669838	0.6739176442257122	0.6599137646908995	0.6501432797692762	0.6428178509015169	0.6281633808659012
DISC complex (FAS, FADD, CASP8, CFLAR), membrane-associated, CD95L induced	0.7005064028664658	0.69057	0.669838	0.6739176442257122	0.6599137646908995	0.6501432797692762	0.6428178509015169	0.6281633808659012
MPP7-DLG1-LIN7C complex	0.6918265138902235	0.5986137930865411	0.6680935534590512	0.660007	0.697785	0.5627617066258189	0.6760468911879443	0.5752035882177888
CRK-BCAR1-DOCK1 complex	0.6497515035382055	0.6452691577142585	0.650342	0.6458666873718607	0.6212570254305412	0.617499	0.5834869260899221	0.637233
RB1-HDAC1-BRG1 complex	0.6657731735865076	0.6580972241232503	0.6249744332299567	0.6006704659568528	0.6109990808917203	0.6240553897398953	0.6550120967275518	0.6314261444324314
DTX3L-PARP9-STAT1 complex	0.6399964754281579	0.659346	0.6439327288657806	0.6411949580257982	0.6264564467730618	0.6018076091122007	0.6501674351830903	0.577214
Ribosome, cytoplasmic	0.6516451468846964	0.6724283014946043	0.6837845240821929	0.7435183657456615	0.6903302728320723	0.7265336304787144	0.7262662745245598	0.5985839817660493
60S ribosomal subunit, cytoplasmic	0.6673811176128654	0.7127340953238376	0.7660338050062437	0.7913832841471579	0.6739314331732107	0.706018	0.7095860037170892	0.5826499541586094
p23 protein complex	0.7299943630516642	0.7131973737331406	0.758064	0.8098446786128884	0.7382805738949475	0.7111984774007554	0.5929425440397836	0.6245099771575983
BRD4-RFC complex	0.7266680238365932	0.7242464871421291	0.7399014755723391	0.6896085806661164	0.7475633899926111	0.6341371562785865	0.6736298401486712	0.6587345464794452
SMAD3-SMAD4-FOXO3-FOXG1 complex	0.6932400842466563	0.7079655452507749	0.7009161734763661	0.7139863660936431	0.7419795929407406	0.6428941632869227	0.6051548005060808	0.622583
SMAD3-SMAD4-FOXO3 complex	0.6932400842466563	0.7079655452507749	0.7009161734763661	0.7139863660936431	0.7419795929407406	0.6428941632869227	0.6051548005060808	0.622583
MNK1-eIF4F complex	0.7110004924487284	0.7337446302698004	0.7209768583905741	0.7433425225219984	0.5542951446330245	0.6876392159787312	0.608281	0.6930969195381816
ESYT1-ESYT2 complex	0.7654174863177238	0.7770179414101411	0.7733284106490913	0.7504811853454716	0.5826501014212543	0.5883467841386821	0.5540438624333708	0.6517450781639599
LIN2-LIN7-SAP97-MINT1 complex	0.7760645805810565	0.7513718535306596	0.7910064706270333	0.6502843197541613	0.7477315475028199	0.6038130566516227	0.7539912633117805	0.6714130728555173
Succinyl-CoA synthetase, ADP-forming	0.7884459659897808	0.791405	0.8033739628130387	0.7727467957435739	0.6315522664484591	0.5191142723414791	0.7382165837214005	0.5772909629597872
LSm1-7 complex	0.7460413721499465	0.8096356448603633	0.7817742843493263	0.7426396248422579	0.6437729969560614	0.6353242893041298	0.6958480955184193	0.6254966547102022
Ubiquitin E3 ligase (TRIM25, DDX58)	0.7922506017656046	0.8068847423937999	0.7903264282496246	0.7711025557494823	0.6604742867664865	0.602769	0.6523832532256449	0.6769344248087678
ITGB1-RACK1 complex	0.5674209442219244	0.42530111610555776	0.2343054910748099	0.21282418026060648	0.9329392907184503	0.895231	0.7241966670556952	0.31082069204196494
LSD1-CoREST complex	0.7710268930100849	0.707793	0.4956937439044469	0.22672511735479906	0.8222743151984567	0.8171667731618598	0.5434147309926315	0.4345834809085571
CoREST-HDAC2 complex	0.6845056767631853	0.5608793427348222	0.5058878060164229	0.3706952434582045	0.8647887304401195	0.8612895742237981	0.5654253050002009	0.46836938083012064
TRF2-Rap1 complex III	0.6534834312273557	0.47779222359586515	0.6860163046330378	0.2510962181898459	0.8550850130718799	0.8505723552796894	0.8218421660789109	0.2837017320824232
MBD1-Suv39h1-HP1 complex	0.7617021563195497	0.5368103563374532	0.671039	0.4226646157685942	0.8810854065921921	0.7574307384980998	0.8626850658653139	0.5076692639910082
HDAC1-associated core complex cI	0.7700879199748022	0.744094	0.6673336938613147	0.33505383848012077	0.8366166991012133	0.8129088460721664	0.8086191356691838	0.45857899663027407
PU.1-SIN3A-HDAC complex	0.7363031528591427	0.7290536406753617	0.5717027145685605	0.41370807906606705	0.8335465835099641	0.7991495111731997	0.7874359941036954	0.5164943071578129
SKI-SMAD3-SMAD4 complex	0.7382170691589639	0.6033539852699579	0.591777	0.5442912544231832	0.8557405891078288	0.5294565257525473	0.535174	0.5757948472514968
SMAD3-SMAD4-FOXO1 complex	0.8663589368703457	0.6033539852699579	0.591777	0.5442912544231832	0.8957109799128383	0.5294565257525473	0.535174	0.5757948472514968
SMAD3-SMAD4-FOXO4 complex	0.8663589368703457	0.6033539852699579	0.591777	0.5442912544231832	0.8957109799128383	0.5294565257525473	0.535174	0.5757948472514968
TIMM8A-TIMM13 complex	0.7931686077405832	0.8567267290968436	0.5132584075425547	0.5798526593813803	0.6419887009264863	0.5542702825360722	0.7541789706594305	0.4102747579233749
DNA polymerase alpha-primase complex	0.7813887902484332	0.7396926007025485	0.7052860100752759	0.514181	0.7429846978708697	0.7019432732230678	0.5898301428298636	0.4029451057642029
LRRK2-FADD-CASP8 complex	0.7870146685111115	0.8061222683230368	0.5449465253283156	0.5167037524130356	0.7689321899854079	0.6806808482902739	0.527469	0.4837308723199378
Death induced signaling complex II (FADD, CASP8, CFLAR), cytosolic, CD95L induced	0.7870146685111115	0.8061222683230368	0.5449465253283156	0.5167037524130356	0.7689321899854079	0.6806808482902739	0.527469	0.4837308723199378
DISC complex (CD95, FADD, CASP8)	0.7870146685111115	0.8061222683230368	0.5449465253283156	0.5167037524130356	0.7689321899854079	0.6806808482902739	0.527469	0.4837308723199378
mTOR complex (MTOR, RAPTOR)	0.6698135201480301	0.6168884075767972	0.23708173697437698	0.452868	0.6111119688457117	0.6510255840701663	0.21121514128151794	0.37663786890448003
PLAUR-PLAU complex	0.6836484959198764	0.6264855509126589	0.21596788679006973	0.4412324402088052	0.801971	0.6229643506914154	0.3568002424534178	0.5616320832655269
FN1-TGM2 complex	0.7634181802009553	0.5049053520052321	0.5716626564023618	0.6020571057971557	0.6766279694405511	0.5264481367501995	0.4221231184010015	0.5052311350920072
DCS complex	0.6619265112005808	0.5312898195919527	0.559272	0.6595988348679418	0.6572326076115873	0.6283724339637562	0.5087313562498778	0.5774069346714268
RUNX1-CBF-beta-DNA complex	0.6251999772599247	0.5928678931410646	0.404864	0.6783213943814107	0.7759926136028157	0.6584935929549461	0.47494322752484147	0.6951252679323557
MCL1-BAK1 complex	0.7111710608766834	0.6345310577471709	0.4242258714495719	0.6479192155854548	0.6656624209521325	0.7111139267870653	0.4855563886718041	0.6998149540827446
FAS-FADD-CASP10 complex	0.6992954455389845	0.6739120284231751	0.4280804487232435	0.6606890725273628	0.6150446218201795	0.7136423160219669	0.49978484040829224	0.6055142625678568
Casein kinase II (beta-dimer, alpha-dimer)	0.7364512394004438	0.5350567708614953	0.6689688964192945	0.6952329547154452	0.8237253163420983	0.7860445041167274	0.7247539397251073	0.6221838994708069
SF3A1-SF3A2-SF3A3 complex	0.6958047816157297	0.5369829824178418	0.6715789272482939	0.7291406957911081	0.8241289521613439	0.7948067610545934	0.808617	0.8043483431828183
PARP1-LIG3 complex	0.7423867875388247	0.42678489073875286	0.7144791037210054	0.772481	0.8512912231205357	0.7677667437512093	0.8487893692900701	0.7949267790414378
Septin complex	0.6600365798102831	0.6591082427184672	0.6374210911940857	0.634495	0.9253253045717869	0.9300747615938715	0.8898913168348717	0.764305
DDX11-RAD21-SMC1A-SMC3 complex	0.6821940977234281	0.6565085745763023	0.7111952607829783	0.7104410062892373	0.8727270333991686	0.8605099038032026	0.8544290755948404	0.8388613102135457
ADIPOQ-PLOD3-GLT25D1 complex	0.7144287486472388	0.6800968734878294	0.6815890050224618	0.5126461224903243	0.7113045455326347	0.7924693884132264	0.8525849876328162	0.7524287349280687
snRNP-free U1A (SF-A) complex	0.6936200123289006	0.6691343609020635	0.6532165513259897	0.6798038996289758	0.8353929102050118	0.790294	0.7940303452997736	0.7968222852782271
mSin3A-HDAC1-HDAC2 complex	0.7196864140825223	0.6466937807358057	0.6141518384625376	0.6324352767837342	0.8433066260915263	0.812639	0.8026546035427501	0.7520179509825012
ETS2-SMARCA4-INI1 complex	0.6960751504363589	0.705527	0.6179146988383418	0.6325393753774796	0.8194448883994666	0.8141237004087057	0.8114721670061394	0.7035609294301916
40S ribosomal subunit, cytoplasmic	0.6954112056509164	0.6737304129158428	0.6575415023422434	0.6992666254880872	0.7818200291821071	0.7926515605557413	0.7776295286667788	0.6684232259979268
ERAP1-ERAP2 complex	0.6240495942854908	0.6487258607198192	0.6255679376720857	0.6311714741030666	0.7703278739821778	0.8491349086005169	0.7970730077818802	0.72203
TRF2-Ku complex	0.5995766658536096	0.600729	0.49094431560162627	0.7664442954649656	0.796272	0.7277015340453438	0.7657454778852638	0.8558634714259785
ITGAV-ITGB1 complex	0.5778512320165237	0.6683802452475968	0.5561259846603743	0.7909378900656955	0.8072134366704331	0.644454	0.7910511918343733	0.8272191097085985
ITGAV-ITGB1-SPP1 complex	0.5778512320165237	0.6683802452475968	0.5561259846603743	0.7909378900656955	0.8072134366704331	0.644454	0.7910511918343733	0.8272191097085985
CAK complex (Cdk-activating kinase complex)	0.45983885876566016	0.6506565034814628	0.5839600441759255	0.6214205590294767	0.8225891366997177	0.7726042505868306	0.7760218779395426	0.7317904073177494
ITGA9-ITGB1-ADAM9 complex	0.538598	0.47878345650353316	0.5647698925127672	0.6187300755434308	0.9057700466307064	0.8892922338290563	0.8177581438416563	0.7686210435220978
Cohesin-SA1 complex	0.633916	0.596461	0.6309518860665149	0.6942060906273096	0.8480189600784177	0.7688730378272721	0.8326903543575828	0.8155388096448716
Cohesin-SA2 complex	0.5688925883476513	0.5898949675792587	0.6282168398513376	0.6179976283341504	0.8351413803060689	0.7632339550382584	0.8160895445785007	0.78826
MDC1-MRE11-RAD50-NBS1 complex	0.6431158054167722	0.6460930154463776	0.5738399343499463	0.5755443458247731	0.8534369312099175	0.8012665381297689	0.8408121010828231	0.8148865168358662
MRN complex (MRE11-RAD50-NBN complex)	0.5834817329650276	0.5995645883532558	0.5480504711598945	0.5935170338961516	0.8733445183181722	0.8513218840275888	0.8616278225566939	0.8624176938523838
BRCA1-RAD50-MRE11-NBS1 complex	0.5932706344403217	0.5995645883532558	0.5480504711598945	0.5935170338961516	0.8594952784938138	0.8513218840275888	0.8616278225566939	0.8624176938523838
R/M complex (RAD50-MRE11 complex)	0.4181848000771408	0.44446629036679614	0.4709335622524697	0.4629859274830652	0.8500453350007491	0.8205511019182771	0.8374086492964418	0.8395976604874468
MDC1-p53BP1-SMC1 complex	0.6605033800351506	0.49540097996215143	0.5780273692868736	0.5609152194607169	0.7935224820784712	0.6923855700439271	0.7774793139189495	0.7395502654897471
MDC1-MRN-ATM-FANCD2 complex	0.5267798348061253	0.516633	0.544044	0.5314600174289156	0.7620900515048487	0.7139913586001332	0.8106953910188862	0.7870697053538701
mSin3A complex	0.5841527351166146	0.5056702452427286	0.4757838055343487	0.5053278220193272	0.8125134269571311	0.790184	0.7836197039243175	0.7481395351541851
CAK core complex (Cdk-activating kinase core complex)	0.4253880983140423	0.7453264561474757	0.6892127248969445	0.46938320153146695	0.5497093383807857	0.8139917270465534	0.8112316680689929	0.7759722857300688
CAPZalpha-CAPZbeta complex	0.6157337893484865	0.5995001583811246	0.5473178429448053	0.3876937745825284	0.8179376362007923	0.7748311760158026	0.6908032347912116	0.6867081239314792
BHC complex	0.640806	0.6083391279667104	0.6469250204842822	0.5523858251056829	0.8007204861018619	0.7439238605279579	0.7989142438942795	0.6164157625029784
Arp2/3 protein complex	0.590217	0.69651	0.6321206719745014	0.4915677839702443	0.8799808159098385	0.8308348631713907	0.718156	0.651495
erlin1/2-RNF170 complex	0.6797809333452586	0.6764555974850576	0.6204951708737817	0.5356694583631921	0.8201599896520362	0.7855487139513628	0.6895170163183644	0.6214475387275168
p54(nrb)-PSF-matrin3 complex	0.8096948116343462	0.6676730913440422	0.579367	0.5713819953135475	0.7744804981192095	0.6296616377176179	0.76296	0.7148374658737503
MeCP2-SIN3A-HDAC complex	0.6047733318897713	0.6021823958019707	0.4732689592176899	0.5345601624835653	0.7309257901055108	0.6989135074484505	0.7263085031249386	0.6846847589318017
SWI/SNF-related chromatin-remodeling complex	0.6304998461024743	0.6790921078407881	0.48833694065121575	0.5580738103866326	0.7435090172211986	0.7214074578452547	0.7337605605363507	0.6750875651463879
DNMT3B complex	0.6012365472500464	0.6371152555418979	0.5842961689978382	0.6683066364679036	0.7459075370483252	0.6659048002510198	0.7452557437503501	0.6649437805603503
SWI-SNF chromatin remodeling-related-BRCA1 complex	0.5894381316031234	0.6361255961170427	0.5650006187227704	0.5987149779625868	0.7465968035371388	0.7392065414238198	0.7365578979660521	0.6734013426096744
Brg1-based SWI/SNF complex	0.6294248994426405	0.656598	0.5487710463293749	0.625512	0.7450181479480418	0.7268757412767032	0.7399725894337498	0.680098
BAF complex	0.6486125921834361	0.6240734195620431	0.5890298117232936	0.5786370027105409	0.7630464873679652	0.7488368977488511	0.7505978536391432	0.6967964983854564
p300-CBP-p270-SWI/SNF complex	0.5801165017814017	0.6290911512311376	0.5995566538109486	0.6056801287292101	0.7689825069491992	0.7370845477571262	0.7612390306333428	0.7078245307408365
prohibitin 2 complex, mitochondrial	0.6145337133536225	0.544079	0.6547327331363753	0.6341083193118208	0.6758067131543749	0.693408	0.7311320819416053	0.6873089725949857
PCNA-MSH2-MSH6 complex	0.586433	0.5909752977263286	0.5740450104251961	0.5872405266845248	0.741531	0.7064435893162138	0.7528802554455988	0.7684483514731434
PCNA-MutS-alpha-MutL-alpha-DNA complex	0.5715497889355555	0.5718787262437313	0.5597709788240425	0.5805464718955081	0.7324352511669613	0.6781981687564547	0.6727093759611931	0.7489121173585674
Chromatin assembly complex (CAF-1 complex)	0.5085552824722909	0.5935038574201528	0.691471	0.7633020334205582	0.7697860363605411	0.6977972246011972	0.6777402814721122	0.4979496574317646
SRm160-SRm300 complex	0.5681612251704089	0.5798695481023892	0.6439148793968753	0.7101942801322588	0.763412	0.6425704957505886	0.5834442582955034	0.6375586695014023
ITGAV-ITGB5-ADAM9 complex	0.4119677972610372	0.5574393587591308	0.6970740772510382	0.6647232164324124	0.7312601700511565	0.6438713203549846	0.6523226654062076	0.7202960814367053
CREBBP-SMAD2-SMAD4 pentameric complex	0.415704	0.4980843723073305	0.47151715208891254	0.6403965184599999	0.7099774543964849	0.6429870151592315	0.5648023738266439	0.7345179426172556
DHX9-ADAR-vigilin-DNA-PK-Ku antigen complex	0.5355417874774279	0.562394	0.5798405489501931	0.6187574035065048	0.6782236418441415	0.583999	0.6446338104360425	0.6395705033811118
Ku-ORC complex	0.507037	0.56226	0.5278391813474126	0.6420499520536321	0.693618	0.671254	0.6455962814861262	0.7139783522414441
DNA ligase III-XRCC1-PNK-DNA-pol III multiprotein complex	0.5520654955967853	0.5124273278567452	0.4679636626729496	0.5863591737888839	0.6919349542546175	0.6357419704911138	0.766079	0.7112322861272119
MGC1-DNA-PKcs-Ku complex	0.5254392366607786	0.5593150167760874	0.50959	0.5016680112859836	0.7114545715709407	0.6295497683782766	0.6933054068644845	0.6581795643607438
NCOA6-DNA-PK-Ku-PARP1 complex	0.5086642092983076	0.5325167962734771	0.5499967703588791	0.5442022175998339	0.7023060255317285	0.6450737459634148	0.6953498787453464	0.669002
Mi-2/NuRD-MTA3 complex	0.5629219145735164	0.4964583448387739	0.5215531238697143	0.5883553234667928	0.7112262872843088	0.669251	0.6933158520968404	0.6889635793988759
SRm160/300 complex	0.5636840524946799	0.5249073952211906	0.5411297688189278	0.583419	0.7562511019658991	0.6399634660646022	0.6722548563456406	0.6487016198757577
PeBoW complex	0.5310823744042005	0.4913805000942448	0.5568701809894804	0.6643457212467724	0.752683	0.7590365757832793	0.7229297097674604	0.6055004768064643
SMAD3-cSKI-SIN3A-HDAC1 complex	0.49610373488124226	0.6454149951048064	0.526059	0.5566297526118237	0.7128329432483439	0.7041292191641112	0.710201	0.6554469089101841
FHL2-FHL3 complex	0.5646973630198602	0.5790336161356593	0.5708216091015842	0.5968934706990955	0.6119122960549097	0.7279468110292738	0.7320460901856501	0.6247282833436232
EBAFb complex	0.543784	0.5483752205226233	0.5199950828319845	0.5929733895055317	0.6783298893798205	0.6856375840555221	0.695342	0.6385100668377766
PBAF complex (Polybromo- and BAF containing complex)	0.5970093431621287	0.6016968451817108	0.5557694106588466	0.6080699631138664	0.6931930240842065	0.6983243591708644	0.6803753722255285	0.6704868710571966
EBAFa complex	0.5661831722886371	0.5879130594892782	0.5476206183690314	0.5663022799016134	0.6991912683742462	0.714879	0.7156673559351745	0.6533758409942673
TIP49-TIP48-BAF53 complex	0.5157913116723801	0.5110942984738776	0.5056046890254693	0.5071477938224486	0.7380334678228375	0.7057483703808667	0.7116645660668105	0.4926033923728803
CoREST-HDAC complex	0.5838732585369195	0.5803441051064456	0.5223020099286216	0.5113466129846057	0.7625747531487846	0.7154922232547195	0.7467596936943276	0.5983052413152542
eRF1-eRF3-GTP-Mg(2+) complex	0.6232257647411965	0.539894	0.5034782179073458	0.5765888200605046	0.6713716636250249	0.6919427746298826	0.7514259512100662	0.5379500281853141
HuCHRAC complex	0.6398802659234449	0.5919342452617453	0.5155333174358351	0.5793011859437374	0.6705534228212785	0.6252889561463968	0.6652226412918624	0.5816650853791746
6S methyltransferase complex	0.6200557457068144	0.6096028957338904	0.5999241634072464	0.6087957561839837	0.694728	0.6409525059078893	0.6648746614532794	0.5965915407936926
BRD7-SWI\u2013SNF complex	0.5713746376611127	0.5539709069070353	0.5310381196948902	0.5076595231219759	0.6378173769994845	0.6052184199412958	0.6248352551829651	0.5739331162338356
BRG1-SIN3A-HDAC containing SWI/SNF remodeling complex I	0.5744339710292863	0.5322263378370393	0.4985775832347484	0.49743695108240266	0.6628920613147596	0.6369942660611677	0.6276780495269709	0.5923317749211265
p130Cas-ER-alpha-cSrc-kinase- PI3-kinase p85-subunit complex	0.6083072579768829	0.5318491384189139	0.5120851969447603	0.5237541342555881	0.6739423193540276	0.625474	0.6449763311354991	0.5976325790955468
WINAC complex	0.5772509197953123	0.5551809478055397	0.5218642306299234	0.5259834074398183	0.6924940227177988	0.6640719127585427	0.6977874886059044	0.6098943812671619
B-WICH complex	0.5943198912916056	0.5735837990563207	0.5398144882939787	0.512646	0.6871302867929291	0.5977972689946384	0.6785528169906252	0.599091
