# Supplementary material for: Sequestration of ribosome biogenesis factors in HSV-1 nuclear aggregates revealed by spatially resolved thermal profiling
Source: Sci Adv. 2025 Jun 27;11(26):eadw6814. doi: 10.1126/sciadv.adw6814 (PMC12204162; doi:10.1126/sciadv.adw6814)
Supplement: Supplementary file 2 — Data files S1 to S6 [file sciadv.adw6814_data_files_s1_to_s6.zip › adw6814_data_file_s5.xlsx]

## Sheet: Descriptions 
Tab name	Tab description	Column/Row headers	Notes
Data_S5A	Shared Interactors of ICP0 host target clusters	Cluster	The cluster from K-means clusting on the ICP0 host targets PCA for which the given protein is a common interactor across ICP0 targets within the given cluster
		Accession	The Uniprot accession of the protein
		Protein	The name of the protein/gene

## Sheet: Data_S5A
Cluster	Accession	Protein
c1	Q8NAP3	ZBTB38
c1	Q8TDD1	DDX54
c1	Q13206	DDX10
c1	P17844	DDX5
c1	Q68D10	SPTY2D1
c1	Q9Y2X9	ZNF281
c1	P35251	RFC1
c1	Q15007	WTAP
c1	Q8IY81	FTSJ3
c1	Q5T280	C9orf114
c1	P14866	HNRNPL
c1	Q9H307	PNN
c1	Q76FK4	NOL8
c1	O95251	KAT7
c1	Q4G0J3	LARP7
c1	A8MW92	PHF20L1
c1	Q9P275	USP36
c1	Q9P2K5	MYEF2
c1	Q96MU7	YTHDC1
c1	Q9Y580	RBM7
c2	Q00839	HNRNPU
c2	Q9NYF8	BCLAF1
c2	Q96JP5	ZFP91
c2	Q13123	IK
c2	Q14683	SMC1A
c2	Q5QJE6	DNTTIP2
c2	P62995	TRA2B
c2	O00566	MPHOSPH10
c2	Q9NY12	GAR1
c2	Q5BKZ1	ZNF326
c2	Q99661	KIF2C
c2	Q9UQE7	SMC3
c2	P17480	UBTF
c2	Q9BXP5	SRRT
c2	P09651	HNRNPA1
c2	O94880	PHF14
c2	O43390	HNRNPR
c2	P51991	HNRNPA3
c2	P54274	TERF1
c2	Q92522	H1FX
c2	Q8IZ21	PHACTR4
c2	P05204	HMGN2
c2	Q9H0D6	XRN2
c2	Q13616	CUL1
c2	Q15742	NAB2
c2	P50895	BCAM
c2	P33991	MCM4
c2	Q15651	HMGN3
c2	P46199	MTIF2
c2	Q00537	CDK17
c2	Q8N488	RYBP
c2	Q9Y5X1	SNX9
c2	O75190	DNAJB6
c2	Q2NL82	TSR1
c2	Q96I25	RBM17
c2	Q53SF7	COBLL1
c2	Q13610	PWP1
c2	P61201	COPS2
c2	P10233	UL49
c2	Q9NYH9	UTP6
c2	O14867	BACH1
c2	Q96GM8	TOE1
c2	Q15154	PCM1
c2	P84103	SRSF3
c2	P52926	HMGA2
c2	Q9NQS3	PVRL3
c2	Q9C005	DPY30
c2	Q96RL1	UIMC1
c2	Q9Y232	CDYL
c2	P61353	RPL27
c2	P26358	DNMT1
c2	O14562	UBFD1
c2	Q9Y5B9	SUPT16H
c2	Q13951	CBFB
c2	Q96QD9	FYTTD1
c2	Q9Y4Z0	LSM4
c2	O75940	SMNDC1
c2	Q9UK61	FAM208A
c2	Q9UMX0	UBQLN1
c2	Q8IU81	IRF2BP1
c2	P62826	RAN
c2	Q8NAF0	ZNF579
c2	P17096	HMGA1
c2	Q8NDD1	C1orf131
c2	Q01658	DR1
c2	P49459	UBE2A
c2	Q8IYB3	SRRM1
c2	O60331	PIP5K1C
c2	P49736	MCM2
c2	Q12857	NFIA
c2	Q92905	COPS5
c2	Q5T5Y3	CAMSAP1
c2	P56545	CTBP2
c2	Q9Y230	RUVBL2
c2	P83916	CBX1
c2	Q9H4G0	EPB41L1
c2	Q96BK5	PINX1
c2	Q96EP5	DAZAP1
c2	Q9UNS2	COPS3
c2	P55196	MLLT4
c2	O14777	NDC80
c2	O95365	ZBTB7A
c2	Q15637	SF1
c2	Q562F6	SGOL2
c3	Q7L014	DDX46
c3	Q92878	RAD50
c3	Q99986	VRK1
c3	Q92769	HDAC2
c3	Q13523	PRPF4B
c3	Q9NR30	DDX21
c3	Q6UN15	FIP1L1
c3	Q92922	SMARCC1
c3	Q99459	CDC5L
c3	Q15532	SS18
c4	Q13547	HDAC1
c4	P32456	GBP2
c4	Q16666	IFI16
c4	Q13330	MTA1
c4	Q8N9T8	KRI1
c4	P52756	RBM5
c4	Q9H7L9	SUDS3
c4	O95251	KAT7
c4	Q9ULU4	ZMYND8
c4	Q15532	SS18
c5	Q8WWK9	CKAP2
c5	Q04206	RELA
c5	O00566	MPHOSPH10
c5	P18146	EGR1
c5	O75323	GBAS
c5	Q96ME7	ZNF512
c5	O00479	HMGN4
c5	Q6PK04	CCDC137
c5	Q8N684	CPSF7
c5	P41223	BUD31
c5	P30084	ECHS1
c5	Q07157	TJP1
c5	P17676	CEBPB
c5	Q15648	MED1
c5	O75494	SRSF10
c5	P54821	PRRX1
c5	Q9H0H5	RACGAP1
c5	O75190	DNAJB6
c5	Q9H0D6	XRN2
c5	Q13247	SRSF6
c5	P51580	TPMT
c5	Q15287	RNPS1
c5	Q14004	CDK13
c5	Q9Y232	CDYL
c5	P50402	EMD
c5	P80217	IFI35
c5	O60934	NBN
c5	Q86VY4	TSPYL5
c5	Q53EP0	FNDC3B
c5	P38159	RBMX
c5	P37275	ZEB1
c5	P28062	PSMB8
c5	Q9H2H8	PPIL3
c5	P18827	SDC1
c5	P19838	NFKB1
c5	Q14938	NFIX
c5	Q15853	USF2
c5	P16435	POR
c5	P05204	HMGN2
c5	Q9UKX7	NUP50
c5	Q96S59	RANBP9
c5	Q96BK5	PINX1
c5	P19532	TFE3
c5	Q92541	RTF1
c5	Q14676	MDC1
c5	P62995	TRA2B
c5	Q8TF68	ZNF384
c5	O60828	PQBP1
c5	Q9Y4Z0	LSM4
c5	Q5T280	C9orf114
c5	Q13485	SMAD4
c5	P53582	METAP1
c5	Q9UMS6	SYNPO2
c5	P23497	SP100
c5	Q13185	CBX3
c5	Q96GM8	TOE1
c5	Q15742	NAB2
c5	Q16629	SRSF7
c5	Q6NYC1	JMJD6
c5	P56545	CTBP2
c5	Q9ULX6	AKAP8L
c5	Q14683	SMC1A
c5	Q99590	SCAF11
c5	Q96F63	CCDC97
c5	P17096	HMGA1
c5	O43310	CTIF
c5	Q9UPQ0	LIMCH1
c5	Q96EP5	DAZAP1
c5	P02545	LMNA
c5	Q9H0J9	PARP12
c5	P15407	FOSL1
c5	Q9BW19	KIFC1
c5	P63279	UBE2I
c5	P52926	HMGA2
c5	Q13363	CTBP1
c5	Q8N3V7	SYNPO
c5	P62805	HIST1H4L
c5	P62826	RAN
c5	Q8N488	RYBP
c5	Q9BUI4	POLR3C
c5	Q9H307	PNN
c5	Q06124	PTPN11
c5	Q9UH99	SUN2
c5	O60293	ZFC3H1
c5	P18615	NELFE
c5	Q14186	TFDP1
c5	Q16875	PFKFB3
c5	Q9GZL7	WDR12
c5	P61244	MAX
c5	Q96EU6	RRP36
c5	O95639	CPSF4
c5	Q13242	SRSF9
c5	P15408	FOSL2
c5	P27144	AK4
c5	O00571	DDX3X
c5	Q15014	MORF4L2
c5	Q99848	EBNA1BP2
c5	P51812	RPS6KA3
c5	Q6ZNB6	NFXL1
c5	P51608	MECP2
c5	Q9ULW0	TPX2
c5	Q5JTV8	TOR1AIP1
c5	Q16881	TXNRD1
c5	Q15424	SAFB
c5	Q9UNQ2	DIMT1
c5	Q86SQ0	PHLDB2
c5	Q15773	MLF2
c5	P82979	SARNP
c5	P17275	JUNB
c5	O75027	ABCB7
c5	Q9UHR4	BAIAP2L1
c5	O75882	ATRN
c5	Q99873	PRMT1
c5	P26651	ZFP36
c6	Q13547	HDAC1
c6	Q76FK4	NOL8
c6	Q9NVP1	DDX18
c7	Q9Y3T9	NOC2L
c7	Q9UKX7	NUP50
c7	P51991	HNRNPA3
c7	P48382	RFX5
c7	P22626	HNRNPA2B1
c7	Q16637	SMN2
c7	Q13435	SF3B2
c7	Q15717	ELAVL1
c7	O00148	DDX39A
c7	Q13242	SRSF9
c7	Q14527	HLTF
c7	Q9Y5J1	UTP18
c7	P09651	HNRNPA1
c7	O75494	SRSF10
c7	P21127	CDK11B
c7	P11387	TOP1
c7	O43390	HNRNPR
c7	Q00839	HNRNPU
c7	O75446	SAP30
c7	Q9NR30	DDX21
c7	Q96FV9	THOC1
c7	Q92922	SMARCC1
c7	P49959	MRE11A
c7	O60506	SYNCRIP
c7	Q99717	SMAD5
c7	Q7Z2E3	APTX
c8	Q9UHI6	DDX20
c8	O60504	SORBS3
c8	P18146	EGR1
c8	Q9H2U1	DHX36
c8	P10233	UL49
c8	O60231	DHX16
c8	Q9Y692	GMEB1
c8	Q9UK76	HN1
c8	P19838	NFKB1
c8	Q9UDY4	DNAJB4
c8	O60506	SYNCRIP
c8	O75494	SRSF10
c8	Q9UHD2	TBK1
c8	P50613	CDK7
c8	O14974	PPP1R12A
c8	Q9BUL9	RPP25
c8	Q96KM6	ZNF512B
c8	P62333	PSMC6
c8	Q7Z5H3	ARHGAP22
c8	O00479	HMGN4
c8	P49459	UBE2A
c8	Q8NCA5	FAM98A
c8	P46063	RECQL
c8	P62826	RAN
c8	P62191	PSMC1
c8	Q9Y4P3	TBL2
c8	P49790	NUP153
c8	P28062	PSMB8
c8	Q96GQ7	DDX27
c8	P82675	MRPS5
c8	Q02447	SP3
c8	Q16629	SRSF7
c8	P62195	PSMC5
c8	P27694	RPA1
c8	Q14527	HLTF
c8	P19022	CDH2
c8	Q6PJT7	ZC3H14
c8	P51114	FXR1
c8	O00567	NOP56
c8	Q14155	ARHGEF7
c8	Q7Z2W4	ZC3HAV1
c8	Q9Y243	AKT3
c8	Q15054	POLD3
c8	Q7L014	DDX46
c8	P08240	SRPR
c8	Q6P6C2	ALKBH5
c8	P17275	JUNB
c8	P16403	HIST1H1C
c8	Q5T5Y3	CAMSAP1
c8	Q9Y232	CDYL
c8	Q9NTJ3	SMC4
c8	P27448	MARK3
c8	Q9Y606	PUS1
c8	Q9H875	PRKRIP1
c8	Q9Y2W1	THRAP3
c8	Q9H2D6	TRIOBP
c8	Q69YN2	CWF19L1
c8	P15408	FOSL2
c8	Q8TBX8	PIP4K2C
c8	Q9UQE7	SMC3
c8	P42224	STAT1
c8	Q96QZ7	MAGI1
c8	Q9Y4F1	FARP1
c8	Q8IXQ6	PARP9
c8	Q5T8P6	RBM26
c8	O15075	DCLK1
c8	P51531	SMARCA2
c8	Q8NHU6	TDRD7
c8	P08579	SNRPB2
c8	P22087	FBL
c8	Q1ED39	KNOP1
c8	Q96J02	ITCH
c8	Q9NYF8	BCLAF1
c8	O15484	CAPN5
c8	P46734	MAP2K3
c8	P62316	SNRPD2
c8	Q8TBF4	ZCRB1
c8	P08069	IGF1R
c8	Q86WJ1	CHD1L
c8	Q96C57	C12orf43
c8	O94804	STK10
c8	Q0ZGT2	NEXN
c8	Q9Y2X7	GIT1
c8	Q1KMD3	HNRNPUL2
c8	P55081	MFAP1
c8	Q16512	PKN1
c8	O76021	RSL1D1
c8	P35998	PSMC2
c8	Q96KR1	ZFR
c8	Q58WW2	DCAF6
c8	Q8NC60	NOA1
c8	O75683	SURF6
c8	Q13459	MYO9B
c8	Q7Z6J0	SH3RF1
c8	Q9BVL2	NUPL1
c8	P49643	PRIM2
c8	Q15650	TRIP4
c8	Q9NVI7	ATAD3A
c8	Q13242	SRSF9
c8	P22626	HNRNPA2B1
c8	O60293	ZFC3H1
c8	P51991	HNRNPA3
c8	Q15678	PTPN14
c8	Q53EP0	FNDC3B
c8	O75909	CCNK
c8	Q8N684	CPSF7
c8	P46087	NOP2
c8	P40938	RFC3
c8	Q9BUJ2	HNRNPUL1
c8	O75323	GBAS
c8	Q9NYL2	ZAK
c8	P08393	ICP0 IE110
c8	Q9BUQ8	DDX23
c8	Q9H7D7	WDR26
c8	Q86UK7	ZNF598
c8	Q71RC2	LARP4
c8	Q9UIL1	SCOC
c8	P82650	MRPS22
c8	Q14562	DHX8
c8	Q8TF68	ZNF384
c8	Q14118	DAG1
c8	Q8N556	AFAP1
c8	Q8TF42	UBASH3B
c8	P33991	MCM4
c8	Q8IWR0	ZC3H7A
c8	Q5HYK7	SH3D19
c8	Q12906	ILF3
c8	Q9HB58	SP110
c8	Q7Z6I8	C5orf24
c8	P16220	CREB1
c8	Q9H939	PSTPIP2
c8	P84022	SMAD3
c8	Q96QD9	FYTTD1
c8	P08651	NFIC
c8	Q9BQ75	CMSS1
c8	O14936	CASK
c8	P11387	TOP1
c8	Q92844	TANK
c8	Q6UXN9	WDR82
c8	O43143	DHX15
c8	Q5M775	SPECC1
c8	Q99543	DNAJC2
c8	Q13523	PRPF4B
c8	A4D1E9	GTPBP10
c8	Q13642	FHL1
c8	Q99590	SCAF11
c8	Q12923	PTPN13
c8	Q9H6F5	CCDC86
c8	Q14642	INPP5A
c8	Q9H0X9	OSBPL5
c8	Q08211	DHX9
c8	P19525	EIF2AK2
c8	O75475	PSIP1
c8	Q00839	HNRNPU
c8	P49711	CTCF
c8	O00142	TK2
c8	O94925	GLS
c8	P08621	SNRNP70
c8	Q86V81	ALYREF
c8	Q14683	SMC1A
c8	O14965	AURKA
c8	Q13595	TRA2A
c8	P35251	RFC1
c8	P48382	RFX5
c8	Q9NYV4	CDK12
c8	P23497	SP100
c8	Q15154	PCM1
c8	Q5JWF2	Q5JWF2
c8	O95218	ZRANB2
c8	Q9ULW0	TPX2
c8	Q13671	RIN1
c8	Q15434	RBMS2
c8	Q06787	FMR1
c8	Q14103	HNRNPD
c8	Q9H7B2	RPF2
c8	P38919	EIF4A3
c8	O00425	IGF2BP3
c8	Q15029	EFTUD2
c8	Q5TBB1	RNASEH2B
c8	P51398	DAP3
c8	Q5JTV8	TOR1AIP1
c8	Q8IWW6	ARHGAP12
c8	P82663	MRPS25
c8	Q15287	RNPS1
c8	P48556	PSMD8
c8	P17980	PSMC3
c8	Q5VU43	PDE4DIP
c8	Q8NAF0	ZNF579
c8	P52926	HMGA2
c8	Q8WWK9	CKAP2
c8	P04049	RAF1
c8	Q15831	STK11
c8	Q02241	KIF23
c8	O75190	DNAJB6
c8	P62995	TRA2B
c8	Q03169	TNFAIP2
c8	P51116	FXR2
c8	O94916	NFAT5
c8	Q8IYB8	SUPV3L1
c8	O95486	SEC24A
c8	Q6PGP7	TTC37
c8	Q96RT1	ERBB2IP
c8	Q08170	SRSF4
c8	Q9BRT6	LLPH
c8	Q8NAV1	PRPF38A
c8	Q5TCZ1	SH3PXD2A
c8	Q9NUQ6	SPATS2L
c8	O60934	NBN
c8	Q9BRZ2	TRIM56
c8	O95347	SMC2
c8	Q9UBP9	GULP1
c8	Q2NL82	TSR1
c8	P08047	SP1
c8	Q01804	OTUD4
c8	Q92620	DHX38
c8	Q9UPU9	SAMD4A
c8	Q92974	ARHGEF2
c8	Q92541	RTF1
c8	O95104	SCAF4
c8	O43390	HNRNPR
c8	P33993	MCM7
c8	P05362	ICAM1
c8	Q8ND04	SMG8
c8	P42330	AKR1C3
c8	Q92522	H1FX
c8	Q86VY4	TSPYL5
c8	Q96EE3	SEH1L
c8	Q15286	RAB35
c8	P07948	LYN
c8	Q96NE9	FRMD6
c8	O00139	KIF2A
c8	Q9NR56	MBNL1
c8	Q13620	CUL4B
c8	O14777	NDC80
c8	Q00537	CDK17
c8	Q96EP5	DAZAP1
c8	P40818	USP8
c8	Q9H4G4	GLIPR2
c8	Q9BZL1	UBL5
c8	Q8TDB6	DTX3L
c8	P51608	MECP2
c8	P38159	RBMX
c8	Q14161	GIT2
c8	Q9P2I0	CPSF2
c8	O95758	PTBP3
c8	Q15007	WTAP
c8	P35659	DEK
c8	Q8TDN6	BRIX1
c8	P11388	TOP2A
c8	Q5T3I0	Q5T3I0
c8	P21127	CDK11B
c8	P98175	RBM10
c8	P05455	SSB
c8	Q9H307	PNN
c8	Q96ST2	IWS1
c8	O60306	AQR
c8	Q9H7N4	SCAF1
c8	Q9UER7	DAXX
c8	P62314	SNRPD1
c8	Q9NV31	IMP3
c8	Q96MU7	YTHDC1
c8	Q7Z3B4	NUP54
c8	O75934	BCAS2
c8	Q9UIS9	MBD1
c8	Q9NTI5	PDS5B
c8	Q9NZM5	GLTSCR2
c8	Q96QC0	PPP1R10
c8	O00267	SUPT5H
c8	P07947	YES1
c8	Q9UKF6	CPSF3
c8	Q5SSJ5	HP1BP3
c8	Q9UH17	APOBEC3B
c8	O75525	KHDRBS3
c8	O14802	POLR3A
c8	Q9UEG4	ZNF629
c8	O43660	PLRG1
c8	P22415	USF1
c8	Q15459	SF3A1
c8	O43426	SYNJ1
c8	O15504	NUPL2
c8	Q14344	GNA13
c8	Q15742	NAB2
c8	Q9UH99	SUN2
c8	Q9BPX3	NCAPG
c8	P25789	PSMA4
c8	Q8WVM7	STAG1
c8	Q12972	PPP1R8
c8	P01100	FOS
c8	Q9UJ68	MSRA
c8	P45973	CBX5
c8	Q8N3R9	MPP5
c8	Q07955	SRSF1
c8	P17676	CEBPB
c8	Q9NPA8	ENY2
c8	P49716	CEBPD
c8	Q96G25	MED8
c8	P15407	FOSL1
c8	Q15427	SF3B4
c8	O14920	IKBKB
c8	P42167	P42167
c8	Q9Y3B4	SF3B6
c8	P30876	POLR2B
c8	P27986	PIK3R1
c8	O60828	PQBP1
c8	P19387	POLR2C
c8	Q9UNQ2	DIMT1
c8	Q9UBB9	TFIP11
c8	Q9BXK1	KLF16
c8	P63096	GNAI1
c8	P14621	ACYP2
c8	Q9HBF4	ZFYVE1
c8	P51665	PSMD7
c8	Q9NW64	RBM22
c8	Q8WVC6	DCAKD
c8	Q9UL03	INTS6
c8	O75367	H2AFY
c8	Q13243	SRSF5
c8	Q92917	GPKOW
c8	Q96PU8	QKI
c8	Q99848	EBNA1BP2
c8	P23246	SFPQ
c8	Q9BY77	POLDIP3
c8	Q8WUZ0	BCL7C
c8	Q96EU6	RRP36
c8	Q9UFW8	CGGBP1
c8	O43353	RIPK2
c8	P18858	LIG1
c8	Q13838	DDX39B
c8	Q9Y5B9	SUPT16H
c8	P50479	PDLIM4
c8	Q8TEW0	PARD3
c8	Q96SI9	STRBP
c8	Q9UNE7	STUB1
c8	Q8IZH2	XRN1
c8	O00566	MPHOSPH10
c8	P10412	HIST1H1E
c8	P62834	RAP1A
c8	P55196	MLLT4
c8	Q7L804	RAB11FIP2
c8	P52435	POLR2J
c8	Q92576	PHF3
c8	Q96S59	RANBP9
c8	Q9H792	PEAK1
c8	Q15050	RRS1
c8	Q86WR0	CCDC25
c8	P55199	ELL
c8	Q96DI7	SNRNP40
c8	Q8IWA0	WDR75
c8	Q8NEF9	SRFBP1
c8	P62308	SNRPG
c8	Q9NY12	GAR1
c8	Q8N163	CCAR2
c8	Q9NWH9	SLTM
c8	Q15424	SAFB
c8	Q13185	CBX3
c8	Q5JVF3	PCID2
c8	Q9NSY1	BMP2K
c8	Q9UMS4	PRPF19
c8	Q9UKD2	MRTO4
c8	P30260	CDC27
c8	Q7RTV0	PHF5A
c8	O75533	SF3B1
c8	Q8IXL6	FAM20C
c8	P16989	YBX3
c8	Q14137	BOP1
c8	Q8N3X1	FNBP4
c8	P04179	SOD2
c8	Q15014	MORF4L2
c8	Q13435	SF3B2
c8	Q9UN37	VPS4A
c8	Q8TBN0	RAB3IL1
c8	Q8NI36	WDR36
c8	Q9UI09	NDUFA12
c8	Q9Y314	NOSIP
c8	Q86Y07	VRK2
c8	Q5QJE6	DNTTIP2
c8	Q53GS7	GLE1
c8	Q15646	OASL
c8	O00214	LGALS8
c8	Q9ULI3	HEG1
c8	P50402	EMD
c8	Q15428	SF3A2
c8	O15294	OGT
c8	Q09028	RBBP4
c8	O75937	DNAJC8
c8	Q8NC56	LEMD2
c8	Q53HL2	CDCA8
c8	Q13310	PABPC4
c8	Q8NFH5	NUP35
c8	P25786	PSMA1
c8	Q9UK53	ING1
c8	P62491	RAB11A
c8	Q86TI2	DPP9
c8	P49721	PSMB2
c8	Q07666	KHDRBS1
c8	Q9Y265	RUVBL1
c8	Q9C037	TRIM4
c8	Q14151	SAFB2
c8	P49674	LOC400927-CSNK1E
c8	O95319	CELF2
c8	P54709	ATP1B3
c8	O60832	DKC1
c8	Q12965	MYO1E
c8	Q92665	MRPS31
c8	O60216	RAD21
c8	P07305	H1F0
c8	Q05209	PTPN12
c8	P52735	VAV2
c8	O15234	CASC3
c8	Q9NWT1	PAK1IP1
c8	P05114	HMGN1
c8	Q9Y2K2	SIK3
c8	Q9H246	C1orf21
c8	Q71UI9	H2AFV
c8	Q9H0H5	RACGAP1
c8	P17535	JUND
c8	Q6NVY1	HIBCH
c8	Q96HH9	GRAMD3
c8	P16401	HIST1H1B
c8	P09651	HNRNPA1
c8	Q9NZM3	ITSN2
c8	Q9Y2W2	WBP11
c8	Q5VUJ6	LRCH2
c8	P25440	BRD2
c8	O95785	WIZ
c8	O14818	PSMA7
c8	Q9UQR1	ZNF148
c8	P37275	ZEB1
c8	P30084	ECHS1
c8	P10230	UL46
c8	Q9Y221	NIP7
c8	P16402	HIST1H1D
c8	O43166	SIPA1L1
c8	P16070	CD44
c8	Q9Y2X3	NOP58
c8	O14966	RAB29
c8	Q9ULV3	CIZ1
c8	P10215	NEC1 UL31
c8	Q9NX24	NHP2
c8	Q9UNX4	WDR3
c8	Q9HCG8	CWC22
c8	Q9Y4H2	IRS2
c8	Q9NVM9	ASUN
c8	Q2M1P5	KIF7
c8	Q8IWA4	MFN1
c8	Q96D71	REPS1
c8	Q96EK9	KTI12
c8	Q9BYN8	MRPS26
c8	Q9NZN5	ARHGEF12
c8	Q13867	BLMH
c8	P84103	SRSF3
c8	P10209	CVC2 UL25
c8	Q9UJX6	ANAPC2
c8	Q96Q11	TRNT1
c8	Q9UHP3	USP25
c8	Q9UKS6	PACSIN3
c8	P52655	GTF2A1
c8	Q5VYS8	ZCCHC6
c8	Q7L5Y9	MAEA
c8	Q05932	FPGS
c8	Q92934	BAD
c8	P04818	TYMS
c8	O95260	ATE1
c8	Q9UQ35	SRRM2
c8	Q96II8	LRCH3
c8	Q6PD62	CTR9
c8	Q9H0F6	SHARPIN
c8	P21580	TNFAIP3
c8	Q96FK6	WDR89
c8	Q8TEY7	USP33
c8	Q96H79	ZC3HAV1L
c8	Q96N64	PWWP2A
c8	Q6PKG0	LARP1
c9	O60264	SMARCA5
c9	Q9P0U3	SENP1
c9	Q96FV9	THOC1
c9	Q96T88	UHRF1
c9	Q15022	SUZ12
c9	P51784	USP11
c9	Q07666	KHDRBS1
c9	Q00839	HNRNPU
c9	Q14694	USP10
c9	Q5SY16	NOL9
c9	Q92922	SMARCC1
c9	O95104	SCAF4
c9	P51532	SMARCA4
c9	Q13107	USP4
c9	O95453	PARN
c9	Q9BVP2	GNL3
c9	Q92878	RAD50
c9	P09651	HNRNPA1
c9	Q9BYG3	NIFK
c9	Q15020	SART3
c9	Q13148	TARDBP
c9	Q8NI27	THOC2
c9	Q15233	NONO
c9	Q8IYM9	TRIM22
c9	Q9NR30	DDX21
c9	O94913	PCF11
c9	P61978	HNRNPK
c9	Q9BQ39	DDX50
c9	Q9NRL2	BAZ1A
c9	P17844	DDX5
c9	P52948	NUP98
c9	Q9BXP5	SRRT
c9	Q9Y5T5	USP16
c9	Q53GS9	USP39
c9	O43390	HNRNPR
c9	Q9BUQ8	DDX23
c9	Q9Y6M1	IGF2BP2
c9	Q8WUM0	NUP133
c9	Q9P275	USP36
c9	Q14669	TRIP12
c9	Q9H8H2	DDX31
c9	Q9Y4W2	LAS1L
c9	P78406	RAE1
c9	P78347	GTF2I
c9	O15226	NKRF
c9	P42696	RBM34
c9	Q9BUJ2	HNRNPUL1
c10	P20592	MX2
c10	Q8TDD1	DDX54
c10	Q9BQ39	DDX50
c11	P42696	RBM34
c11	Q15233	NONO
c11	O15042	U2SURP
c11	P35659	DEK
c11	Q13485	SMAD4
c11	O60870	KIN
c11	Q9NVP1	DDX18
c11	Q01081	LOC102724594
c11	Q6P1J9	CDC73
c11	Q16629	SRSF7
c11	P31942	HNRNPH3
c11	Q8IXQ4	GPALPP1
c11	Q15050	RRS1
c11	P11388	TOP2A
c11	Q7Z569	BRAP
c11	Q02880	TOP2B
c11	P63279	UBE2I
c11	Q9P031	CCDC59
c11	O75494	SRSF10
c11	Q9UKX7	NUP50
c11	P84103	SRSF3
c11	Q9UBB5	MBD2
c11	P25490	YY1
c11	P51687	SUOX
c11	Q969G3	SMARCE1
c11	Q15287	RNPS1
c11	Q15910	EZH2
c11	P62995	TRA2B
c11	P42285	SKIV2L2
c11	P11387	TOP1
c11	P26038	MSN
c11	P61201	COPS2
c11	Q96T37	RBM15
c11	Q8IYB3	SRRM1
c11	Q9Y580	RBM7
c11	Q13185	CBX3
c11	P23246	SFPQ
c11	P62308	SNRPG
c11	O43823	AKAP8
c11	P05455	SSB
c11	P38159	RBMX
c11	Q13287	NMI
c11	O75190	DNAJB6
c11	O75554	WBP4
c11	Q9UNP9	PPIE
c11	Q9NUU7	DDX19A
