# Supplementary material for: Sequestration of ribosome biogenesis factors in HSV-1 nuclear aggregates revealed by spatially resolved thermal profiling
Source: Sci Adv. 2025 Jun 27;11(26):eadw6814. doi: 10.1126/sciadv.adw6814 (PMC12204162; doi:10.1126/sciadv.adw6814)
Supplement: Supplementary file 2 — Data files S1 to S6 [file sciadv.adw6814_data_files_s1_to_s6.zip › adw6814_data_file_s6.xlsx]

## Sheet: Descriptions 
Tab name	Tab description	Column/Row headers		Notes
Data_S6A	GO term enrichment from HumanBase (https://hb.flatironinstitute.org/) host interactors of viral proteins in the cytoplasmic fraction at 3 HPI	CLUSTER_NAME		The name of the cluster (functional module) M(n)
		CLUSTER_GENES		The genes/proteins in the given cluster
		TERM_NAME		A GO biological process term
		GO_ID		The GO ID assoicated with the given GO term
		TERM_Q_VALUE		The Q-value associated with the given GO term
		GENE_COUNT		The number of genes/proteins associated with the given GO term
		TERM_GENES		The names of the genes/proteins associated with the given GO term
Data_S6B	GO term enrichment from HumanBase (https://hb.flatironinstitute.org/) host interactors of viral proteins in the cytoplasmic fraction at 8 HPI	CLUSTER_NAME		The name of the cluster (functional module) M(n)
		CLUSTER_GENES		The genes/proteins in the given cluster
		TERM_NAME		A GO biological process term
		GO_ID		The GO ID assoicated with the given GO term
		TERM_Q_VALUE		The Q-value associated with the given GO term
		GENE_COUNT		The number of genes/proteins associated with the given GO term
		TERM_GENES		The names of the genes/proteins associated with the given GO term
Data_S6C	GO term enrichment from HumanBase (https://hb.flatironinstitute.org/) host interactors of viral proteins in the cytoplasmic fraction at 15 HPI	CLUSTER_NAME		The name of the cluster (functional module) M(n)
		CLUSTER_GENES		The genes/proteins in the given cluster
		TERM_NAME		A GO biological process term
		GO_ID		The GO ID assoicated with the given GO term
		TERM_Q_VALUE		The Q-value associated with the given GO term
		GENE_COUNT		The number of genes/proteins associated with the given GO term
		TERM_GENES		The names of the genes/proteins associated with the given GO term
Table_S6D	The HumanBase GO term enrichment from Tables S6A-S6C combined into a temporal table	GO Term		A GO biological process term
		Num Genes	3 HPI	The number of genes associated with the given GO Term at the given HPI
			8 HPI
			15 HPI
		(-)log10 Qval	3 HPI	The -log10 Q-value associated with the given GO Term at the given HPI
			8 HPI
			15 HPI
Data_S6E	GO term enrichment from HumanBase (https://hb.flatironinstitute.org/) host interactors of viral proteins in the nuclear fraction at 3 HPI	CLUSTER_NAME		The name of the cluster (functional module) M(n)
		CLUSTER_GENES		The genes/proteins in the given cluster
		TERM_NAME		A GO biological process term
		GO_ID		The GO ID assoicated with the given GO term
		TERM_Q_VALUE		The Q-value associated with the given GO term
		GENE_COUNT		The number of genes/proteins associated with the given GO term
		TERM_GENES		The names of the genes/proteins associated with the given GO term
Data_S6F	GO term enrichment from HumanBase (https://hb.flatironinstitute.org/) host interactors of viral proteins in the nuclear fraction at 8 HPI	CLUSTER_NAME		The name of the cluster (functional module) M(n)
		CLUSTER_GENES		The genes/proteins in the given cluster
		TERM_NAME		A GO biological process term
		GO_ID		The GO ID assoicated with the given GO term
		TERM_Q_VALUE		The Q-value associated with the given GO term
		GENE_COUNT		The number of genes/proteins associated with the given GO term
		TERM_GENES		The names of the genes/proteins associated with the given GO term
Data_S6G	GO term enrichment from HumanBase (https://hb.flatironinstitute.org/) host interactors of viral proteins in the nuclear fraction at 15 HPI	CLUSTER_NAME		The name of the cluster (functional module) M(n)
		CLUSTER_GENES		The genes/proteins in the given cluster
		TERM_NAME		A GO biological process term
		GO_ID		The GO ID assoicated with the given GO term
		TERM_Q_VALUE		The Q-value associated with the given GO term
		GENE_COUNT		The number of genes/proteins associated with the given GO term
		TERM_GENES		The names of the genes/proteins associated with the given GO term
Data_S6H	The HumanBase GO term enrichment from Tables S6E-S6G combined into a temporal table	GO Term		A GO biological process term
		Num Genes	3 HPI	The number of genes associated with the given GO Term at the given HPI
			8 HPI
			15 HPI
		(-)log10 Qval	3 HPI	The -log10 Q-value associated with the given GO Term at the given HPI
			8 HPI
			15 HPI

## Sheet: Data_S6A
CLUSTER_NAME	CLUSTER_GENES
M1	ABLIM3,BCAR3,CDKN1A,CKAP4,CPD,CRYAB,CUEDC1,FGF1,FGFR1,FNDC3B,FYN,HSPB1,HSPB8,IGF2BP2,KANK2,MAGED1,MAGED2,MAP4K4,MAPRE2,NAB2,NFASC,NFATC4,NOTCH2,NR2F2,NR3C1,PARD3,PDGFRB,PEG10,PHLDB2,PLEKHA5,PRRX1,PTPRF,PTPRM,RBMS2,RBPMS,SH3PXD2A,SMURF2,SNX33,SYNPO,TACC2,TBX3,TENT5A,ZCCHC24,ZEB2,ZFP36
M2	ABCF1,ABCF2,ABT1,AGO2,ARMC6,BIRC5,BOP1,C8orf33,CHERP,DDX23,DHX37,EDC3,FEN1,GTSE1,KTI12,LIG1,MCM4,MED27,NFATC2IP,NSUN2,PABPC1,PABPC4,PARP1,PES1,PGAM5,POLDIP2,POLR2E,PPM1G,PUS1,RBM10,RNF126,RNPS1,SF3B2,SSRP1,STUB1,TOMM34,TSFM,TSR1,UBAP2L,UBTF
M3	DDX17,DNAJA2,FMR1,HNRNPH2,LSM14A,OTUD4,PCF11,PRPF38B,RBM39,RBM7,SCAF11,SCAF8,SREK1,SRSF5,STAU2,THOC2,TRIP12,YTHDC1,ZC3H7A
M4	ABCD3,ANP32E,CENPF,CENPQ,CHD1L,CPSF6,CYP51A1,DDX20,DEK,DHFR,DNAJA1,DNAJB6,DUT,FRG1,GNL3,GTPBP4,HLTF,HNRNPM,HNRNPU,HTATSF1,IMMT,KIF23,MED6,METAP1,MRPL32,MRPS11,NIFK,NOM1,RBM3,RBM34,RFC1,RNGTT,RRM1,SMC6,SUPT16H,TMA16,U2SURP,ZC3H4
M5	ANLN,CKS2,EXOSC10,HELLS,IQGAP3,KPNA2,SLIRP,SNUPN,TFCP2,TRA2B,TRMT5,UHRF1
M6	ATXN2,CTDP1,DIAPH3,FAM76A,GCA,GOLGA3,HERC6,HIST2H4A,IRF2BP1,KRT1,MRPL52,PACSIN3,RNASEL,TOR4A,VCPIP1,XAF1
CLUSTER_NAME	TERM_NAME	GO_ID	TERM_Q_VALUE	GENE_COUNT	TERM_GENES
M1	response to growth factor	GO:0070848	0.000408053	8	FGF1,PDGFRB,SMURF2,PEG10,ZFP36,HSPB1,FGFR1,NR3C1
M1	cellular response to growth factor stimulus	GO:0071363	0.000408053	8	FGF1,PDGFRB,SMURF2,PEG10,ZFP36,HSPB1,FGFR1,NR3C1
M1	regulation of endothelial cell migration	GO:0010594	0.00101584	5	PTPRM,FGF1,NR2F2,HSPB1,FGFR1
M1	regulation of endothelial cell chemotaxis	GO:2001026	0.00101584	3	HSPB1,FGFR1,FGF1
M1	ameboidal-type cell migration	GO:0001667	0.00112846	6	PTPRM,FGF1,SMURF2,NR2F2,HSPB1,FGFR1
M1	endothelial cell migration	GO:0043542	0.00112846	5	PTPRM,FGF1,NR2F2,HSPB1,FGFR1
M1	endothelial cell chemotaxis	GO:0035767	0.00112846	3	HSPB1,FGFR1,FGF1
M1	regulation of epithelial cell proliferation	GO:0050678	0.00168969	5	PTPRM,ZFP36,NR2F2,FGFR1,MAGED1
M1	regulation of epithelial cell migration	GO:0010632	0.00200929	5	PTPRM,FGF1,NR2F2,HSPB1,FGFR1
M1	epithelial cell proliferation	GO:0050673	0.00227781	5	PTPRM,ZFP36,NR2F2,FGFR1,MAGED1
M1	cell chemotaxis to fibroblast growth factor	GO:0035766	0.00228576	2	FGFR1,FGF1
M1	endothelial cell chemotaxis to fibroblast growth factor	GO:0035768	0.00228576	2	FGFR1,FGF1
M1	regulation of cell chemotaxis to fibroblast growth factor	GO:1904847	0.00228576	2	FGFR1,FGF1
M1	regulation of endothelial cell chemotaxis to fibroblast growth factor	GO:2000544	0.00228576	2	FGFR1,FGF1
M1	epithelial cell migration	GO:0010631	0.00236335	5	PTPRM,FGF1,NR2F2,HSPB1,FGFR1
M1	tissue migration	GO:0090130	0.00236335	5	PTPRM,FGF1,NR2F2,HSPB1,FGFR1
M1	epithelium migration	GO:0090132	0.00236335	5	PTPRM,FGF1,NR2F2,HSPB1,FGFR1
M1	taxis	GO:0042330	0.00243262	5	PTPRM,FGF1,PDGFRB,HSPB1,FGFR1
M1	chemotaxis	GO:0006935	0.00243262	5	PTPRM,FGF1,PDGFRB,HSPB1,FGFR1
M1	cellular response to fibroblast growth factor stimulus	GO:0044344	0.00269676	3	ZFP36,FGFR1,FGF1
M1	regulation of cellular response to growth factor stimulus	GO:0090287	0.00269676	4	SMURF2,PEG10,FGFR1,FGF1
M1	response to fibroblast growth factor	GO:0071774	0.00269676	3	ZFP36,FGFR1,FGF1
M1	cellular response to glucocorticoid stimulus	GO:0071385	0.00288267	2	ZFP36,NR3C1
M1	cellular response to corticosteroid stimulus	GO:0071384	0.00326438	2	ZFP36,NR3C1
M1	positive regulation of endothelial cell chemotaxis	GO:2001028	0.00430547	2	HSPB1,FGFR1
M1	negative regulation of epithelial cell proliferation	GO:0050680	0.00432857	3	NR2F2,MAGED1,PTPRM
M1	positive regulation of phospholipase C activity	GO:0010863	0.00466233	2	FGFR1,PDGFRB
M1	regulation of phospholipase C activity	GO:1900274	0.00510341	2	FGFR1,PDGFRB
M1	cell chemotaxis	GO:0060326	0.00601566	4	HSPB1,FGFR1,FGF1,PDGFRB
M1	positive regulation of cell migration	GO:0030335	0.00641036	5	FGF1,PDGFRB,SMURF2,HSPB1,FGFR1
M1	negative regulation of cell proliferation	GO:0008285	0.00641036	5	CDKN1A,PTPRM,KANK2,NR2F2,MAGED1
M1	positive regulation of endothelial cell migration	GO:0010595	0.00684523	3	HSPB1,FGFR1,FGF1
M1	negative regulation of cyclin-dependent protein kinase activity	GO:1904030	0.00684523	2	CDKN1A,NR2F2
M1	response to glucocorticoid	GO:0051384	0.00684523	2	ZFP36,NR3C1
M1	positive regulation of cell motility	GO:2000147	0.00689231	5	FGF1,PDGFRB,SMURF2,HSPB1,FGFR1
M1	positive regulation of cellular component movement	GO:0051272	0.00714197	5	FGF1,PDGFRB,SMURF2,HSPB1,FGFR1
M1	regulation of response to external stimulus	GO:0032101	0.00717605	5	FGF1,KANK2,HSPB1,FGFR1,PHLDB2
M1	animal organ morphogenesis	GO:0009887	0.00717605	4	NOTCH2,PTPRM,FGF1,TBX3
M1	vascular endothelial growth factor signaling pathway	GO:0038084	0.00754731	2	HSPB1,PDGFRB
M1	response to corticosteroid	GO:0031960	0.00754731	2	ZFP36,NR3C1
M1	regulation of endothelial cell proliferation	GO:0001936	0.00797419	3	NR2F2,FGFR1,PTPRM
M1	regulation of morphogenesis of an epithelium	GO:1905330	0.00840799	2	FGF1,PHLDB2
M1	positive regulation of phospholipase activity	GO:0010518	0.00943399	2	FGFR1,PDGFRB
M1	endothelial cell proliferation	GO:0001935	0.00969219	3	NR2F2,FGFR1,PTPRM
M1	negative regulation of endothelial cell proliferation	GO:0001937	0.0106967	2	NR2F2,PTPRM
M1	regulation of chemotaxis	GO:0050920	0.0106967	3	HSPB1,FGFR1,FGF1
M1	fibroblast growth factor receptor signaling pathway	GO:0008543	0.0106967	2	FGFR1,FGF1
M1	multi-multicellular organism process	GO:0044706	0.0106967	2	MAGED2,SMURF2
M1	female pregnancy	GO:0007565	0.0106967	2	MAGED2,SMURF2
M1	regulation of phospholipase activity	GO:0010517	0.0106967	2	FGFR1,PDGFRB
M1	regulation of transmembrane receptor protein serine/threonine kinase signaling pathway	GO:0090092	0.0106967	3	SMURF2,PEG10,RBPMS
M1	osteoclast differentiation	GO:0030316	0.0106967	2	SH3PXD2A,NOTCH2
M1	cellular response to steroid hormone stimulus	GO:0071383	0.0106967	3	ZFP36,NR3C1,KANK2
M1	positive regulation of epithelial cell migration	GO:0010634	0.0108987	3	HSPB1,FGFR1,FGF1
M1	negative regulation of G1/S transition of mitotic cell cycle	GO:2000134	0.0115325	2	CDKN1A,KANK2
M1	transmembrane receptor protein tyrosine kinase signaling pathway	GO:0007169	0.012411	4	HSPB1,FGFR1,FGF1,PDGFRB
M1	cellular response to transforming growth factor beta stimulus	GO:0071560	0.0124374	3	PEG10,NR3C1,SMURF2
M1	positive regulation of lipase activity	GO:0060193	0.0124374	2	FGFR1,PDGFRB
M1	negative regulation of cell cycle G1/S phase transition	GO:1902807	0.0124374	2	CDKN1A,KANK2
M1	negative regulation of transforming growth factor beta receptor signaling pathway	GO:0030512	0.0129209	2	PEG10,SMURF2
M1	response to steroid hormone	GO:0048545	0.0129209	3	ZFP36,NR3C1,KANK2
M1	peptidyl-tyrosine phosphorylation	GO:0018108	0.0129513	4	CDKN1A,FGFR1,FYN,PDGFRB
M1	response to transforming growth factor beta	GO:0071559	0.0129513	3	PEG10,NR3C1,SMURF2
M1	peptidyl-tyrosine modification	GO:0018212	0.0130037	4	CDKN1A,FGFR1,FYN,PDGFRB
M1	negative regulation of cellular response to transforming growth factor beta stimulus	GO:1903845	0.0130037	2	PEG10,SMURF2
M1	cellular response to vascular endothelial growth factor stimulus	GO:0035924	0.0130037	2	HSPB1,PDGFRB
M1	response to nutrient levels	GO:0031667	0.0138428	3	CDKN1A,ZFP36,KANK2
M1	tissue morphogenesis	GO:0048729	0.0140601	3	PHLDB2,FGF1,TBX3
M1	positive regulation of MAPK cascade	GO:0043410	0.0142612	4	FGFR1,NOTCH2,FGF1,PDGFRB
M1	response to extracellular stimulus	GO:0009991	0.0150658	3	CDKN1A,ZFP36,KANK2
M1	vasculature development	GO:0001944	0.0161547	4	NR2F2,HSPB1,PTPRM,FGF1
M1	cardiovascular system development	GO:0072358	0.0161547	4	NR2F2,HSPB1,PTPRM,FGF1
M1	cellular senescence	GO:0090398	0.0161547	2	CDKN1A,TBX3
M1	myeloid cell differentiation	GO:0030099	0.0161688	3	ZFP36,SH3PXD2A,NOTCH2
M1	regulation of cyclin-dependent protein kinase activity	GO:1904029	0.0162281	2	CDKN1A,NR2F2
M1	peptidyl-tyrosine dephosphorylation	GO:0035335	0.0162281	2	PTPRF,PTPRM
M1	regulation of lipase activity	GO:0060191	0.0162281	2	FGFR1,PDGFRB
M1	negative regulation of cell cycle	GO:0045786	0.0163566	4	CDKN1A,NOTCH2,NR2F2,KANK2
M1	protein dephosphorylation	GO:0006470	0.0163566	3	PTPRF,PTPRM,PDGFRB
M1	negative regulation of endothelial cell migration	GO:0010596	0.0163566	2	NR2F2,PTPRM
M1	positive regulation of blood vessel endothelial cell migration	GO:0043536	0.0163566	2	HSPB1,FGFR1
M1	positive regulation of kinase activity	GO:0033674	0.0173906	4	CDKN1A,FGFR1,FGF1,PDGFRB
M1	intracellular receptor signaling pathway	GO:0030522	0.0175173	3	NR2F2,NR3C1,KANK2
M1	cellular response to ionizing radiation	GO:0071479	0.0181723	2	CRYAB,CDKN1A
M1	reproductive process	GO:0022414	0.0190606	3	MAGED2,SMURF2,TBX3
M1	epithelium development	GO:0060429	0.0190606	4	PHLDB2,NR2F2,FGF1,ZFP36
M1	transmembrane receptor protein serine/threonine kinase signaling pathway	GO:0007178	0.0190606	3	SMURF2,PEG10,RBPMS
M1	reproduction	GO:0000003	0.0192785	3	MAGED2,SMURF2,TBX3
M1	negative regulation of cell migration	GO:0030336	0.0204657	3	NR2F2,PTPRM,PHLDB2
M1	negative regulation of transmembrane receptor protein serine/threonine kinase signaling pathway	GO:0090101	0.0205396	2	PEG10,SMURF2
M1	negative regulation of supramolecular fiber organization	GO:1902904	0.021393	2	CRYAB,PHLDB2
M1	regulation of G1/S transition of mitotic cell cycle	GO:2000045	0.0225734	2	CDKN1A,KANK2
M1	regulation of angiogenesis	GO:0045765	0.0226611	3	HSPB1,PTPRM,FGF1
M1	negative regulation of cell motility	GO:2000146	0.0226611	3	NR2F2,PTPRM,PHLDB2
M1	negative regulation of epithelial cell migration	GO:0010633	0.0228807	2	NR2F2,PTPRM
M1	regulation of transforming growth factor beta receptor signaling pathway	GO:0017015	0.0228807	2	PEG10,SMURF2
M1	cell aging	GO:0007569	0.0234124	2	CDKN1A,TBX3
M1	regulation of cellular response to transforming growth factor beta stimulus	GO:1903844	0.0234124	2	PEG10,SMURF2
M1	negative regulation of cellular component movement	GO:0051271	0.0235266	3	NR2F2,PTPRM,PHLDB2
M1	positive regulation of lipid metabolic process	GO:0045834	0.0244745	2	FGF1,PDGFRB
M1	regulation of smooth muscle cell proliferation	GO:0048660	0.0244745	2	CDKN1A,PDGFRB
M1	regulation of vasculature development	GO:1901342	0.0248781	3	HSPB1,PTPRM,FGF1
M1	endothelium development	GO:0003158	0.0248868	2	NR2F2,FGF1
M1	smooth muscle cell proliferation	GO:0048659	0.0248868	2	CDKN1A,PDGFRB
M1	negative regulation of locomotion	GO:0040013	0.0263717	3	NR2F2,PTPRM,PHLDB2
M1	regulation of cell cycle G1/S phase transition	GO:1902806	0.0282845	2	CDKN1A,KANK2
M1	negative regulation of cellular response to growth factor stimulus	GO:0090288	0.0288158	2	PEG10,SMURF2
M1	regulation of blood vessel endothelial cell migration	GO:0043535	0.0294799	2	HSPB1,FGFR1
M1	muscle cell proliferation	GO:0033002	0.0301462	2	CDKN1A,PDGFRB
M1	negative regulation of mitotic cell cycle phase transition	GO:1901991	0.0318719	2	CDKN1A,KANK2
M1	aging	GO:0007568	0.0336209	2	CDKN1A,TBX3
M1	myeloid leukocyte differentiation	GO:0002573	0.034782	2	SH3PXD2A,NOTCH2
M1	positive regulation of chemotaxis	GO:0050921	0.034782	2	HSPB1,FGFR1
M1	response to starvation	GO:0042594	0.0351518	2	CDKN1A,ZFP36
M1	intracellular steroid hormone receptor signaling pathway	GO:0030518	0.0351518	2	NR3C1,KANK2
M1	hemopoiesis	GO:0030097	0.0351885	3	ZFP36,SH3PXD2A,NOTCH2
M1	blood vessel endothelial cell migration	GO:0043534	0.036033	2	HSPB1,FGFR1
M1	response to ionizing radiation	GO:0010212	0.0365448	2	CDKN1A,CRYAB
M1	multi-organism reproductive process	GO:0044703	0.0367547	2	MAGED2,SMURF2
M1	regulation of myeloid cell differentiation	GO:0045637	0.0367547	2	ZFP36,NOTCH2
M1	hematopoietic or lymphoid organ development	GO:0048534	0.0367547	3	ZFP36,SH3PXD2A,NOTCH2
M1	steroid hormone mediated signaling pathway	GO:0043401	0.0377652	2	NR3C1,KANK2
M1	angiogenesis	GO:0001525	0.0380376	3	HSPB1,PTPRM,FGF1
M1	growth	GO:0040007	0.0382996	3	CDKN1A,NOTCH2,FGF1
M1	G1/S transition of mitotic cell cycle	GO:0000082	0.0386163	2	CDKN1A,KANK2
M1	negative regulation of cell cycle phase transition	GO:1901988	0.0386163	2	CDKN1A,KANK2
M1	regulation of protein serine/threonine kinase activity	GO:0071900	0.0389334	3	NR2F2,FGFR1,FGF1
M1	cell cycle arrest	GO:0007050	0.0389627	2	CDKN1A,NOTCH2
M1	cellular response to hormone stimulus	GO:0032870	0.0393046	3	ZFP36,NR3C1,KANK2
M1	transforming growth factor beta receptor signaling pathway	GO:0007179	0.0402561	2	PEG10,SMURF2
M1	immune system development	GO:0002520	0.0405016	3	ZFP36,SH3PXD2A,NOTCH2
M1	cellular response to lipid	GO:0071396	0.0405016	3	ZFP36,NR3C1,KANK2
M1	morphogenesis of an epithelium	GO:0002009	0.0405936	2	FGF1,PHLDB2
M1	blood vessel morphogenesis	GO:0048514	0.041963	3	HSPB1,PTPRM,FGF1
M1	positive regulation of angiogenesis	GO:0045766	0.0426938	2	HSPB1,FGF1
M1	hormone-mediated signaling pathway	GO:0009755	0.0433335	2	NR3C1,KANK2
M1	cell cycle G1/S phase transition	GO:0044843	0.0446132	2	CDKN1A,KANK2
M1	skeletal system development	GO:0001501	0.0446132	2	NOTCH2,TBX3
M1	blood vessel development	GO:0001568	0.0448268	3	HSPB1,PTPRM,FGF1
M1	cellular response to nutrient levels	GO:0031669	0.0448268	2	CDKN1A,KANK2
M1	positive regulation of vasculature development	GO:1904018	0.0448268	2	HSPB1,FGF1
M1	cellular response to radiation	GO:0071478	0.0448268	2	CDKN1A,CRYAB
M1	negative regulation of growth	GO:0045926	0.0452747	2	CDKN1A,NOTCH2
M1	positive regulation of protein kinase activity	GO:0045860	0.0460555	3	CDKN1A,FGFR1,FGF1
M1	cellular response to organic cyclic compound	GO:0071407	0.0460555	3	ZFP36,NR3C1,KANK2
M1	embryonic morphogenesis	GO:0048598	0.0464781	2	PHLDB2,TBX3
M1	dephosphorylation	GO:0016311	0.0465701	3	PTPRF,PTPRM,PDGFRB
M1	cellular response to extracellular stimulus	GO:0031668	0.0469408	2	CDKN1A,KANK2
M1	response to hormone	GO:0009725	0.0474011	3	ZFP36,NR3C1,KANK2
M1	positive regulation of ERK1 and ERK2 cascade	GO:0070374	0.0474011	2	NOTCH2,PDGFRB
M1	positive regulation of MAP kinase activity	GO:0043406	0.0478591	2	FGFR1,FGF1
M1	Ras protein signal transduction	GO:0007265	0.0492657	2	CDKN1A,NOTCH2
M1	reactive oxygen species metabolic process	GO:0072593	0.0498863	2	CDKN1A,SH3PXD2A
M1	tube morphogenesis	GO:0035239	0.0509756	3	HSPB1,PTPRM,FGF1
M1	small GTPase mediated signal transduction	GO:0007264	0.0566689	2	CDKN1A,NOTCH2
M1	positive regulation of response to external stimulus	GO:0032103	0.0570943	2	HSPB1,FGFR1
M1	regulation of hemopoiesis	GO:1903706	0.0570943	2	ZFP36,NOTCH2
M1	response to lipid	GO:0033993	0.0574626	3	ZFP36,NR3C1,KANK2
M1	negative regulation of protein kinase activity	GO:0006469	0.0589179	2	CDKN1A,NR2F2
M1	negative regulation of mitotic cell cycle	GO:0045930	0.0589179	2	CDKN1A,KANK2
M1	leukocyte differentiation	GO:0002521	0.0595235	2	SH3PXD2A,NOTCH2
M1	tube development	GO:0035295	0.0598179	3	HSPB1,PTPRM,FGF1
M1	negative regulation of response to external stimulus	GO:0032102	0.0598179	2	PHLDB2,KANK2
M1	regulation of lipid metabolic process	GO:0019216	0.0598179	2	FGF1,PDGFRB
M1	regulation of mitotic cell cycle phase transition	GO:1901990	0.0647275	2	CDKN1A,KANK2
M1	response to wounding	GO:0009611	0.0651195	2	ZFP36,PHLDB2
M1	negative regulation of kinase activity	GO:0033673	0.0651195	2	CDKN1A,NR2F2
M1	negative regulation of cell cycle process	GO:0010948	0.0655089	2	CDKN1A,KANK2
M1	cellular response to external stimulus	GO:0071496	0.0700986	2	CDKN1A,KANK2
M1	protein autophosphorylation	GO:0046777	0.0702518	2	FGFR1,PDGFRB
M1	regulation of MAP kinase activity	GO:0043405	0.0702518	2	FGFR1,FGF1
M1	regulation of ERK1 and ERK2 cascade	GO:0070372	0.0702518	2	NOTCH2,PDGFRB
M1	cell division	GO:0051301	0.0749697	2	SNX33,FGF1
M1	activation of protein kinase activity	GO:0032147	0.0755429	2	CDKN1A,FGF1
M1	embryo development	GO:0009790	0.0761143	2	PHLDB2,TBX3
M1	positive regulation of protein serine/threonine kinase activity	GO:0071902	0.0766142	2	FGFR1,FGF1
M1	ERK1 and ERK2 cascade	GO:0070371	0.0770205	2	NOTCH2,PDGFRB
M1	regulation of cell cycle phase transition	GO:1901987	0.0787077	2	CDKN1A,KANK2
M1	negative regulation of transferase activity	GO:0051348	0.0798224	2	CDKN1A,NR2F2
M1	cellular response to abiotic stimulus	GO:0071214	0.0801416	2	CDKN1A,CRYAB
M1	cellular response to environmental stimulus	GO:0104004	0.0801416	2	CDKN1A,CRYAB
M1	regulation of supramolecular fiber organization	GO:1902903	0.0804583	2	CRYAB,PHLDB2
M1	epithelial cell differentiation	GO:0030855	0.0943371	2	NR2F2,ZFP36
M1	response to radiation	GO:0009314	0.0986933	2	CDKN1A,CRYAB
M1	mitotic cell cycle phase transition	GO:0044772	0.0999564	2	CDKN1A,KANK2
M2	maturation of LSU-rRNA from tricistronic rRNA transcript (SSU-rRNA, 5.8S rRNA, LSU-rRNA)	GO:0000463	0.000757599	2	PES1,BOP1
M2	maturation of LSU-rRNA	GO:0000470	0.000757599	2	PES1,BOP1
M2	RNA phosphodiester bond hydrolysis, endonucleolytic	GO:0090502	0.00112846	3	AGO2,FEN1,EDC3
M2	ncRNA processing	GO:0034470	0.00228576	4	NSUN2,AGO2,PES1,BOP1
M2	cellular response to misfolded protein	GO:0071218	0.00228576	2	STUB1,RNF126
M2	protein quality control for misfolded or incompletely synthesized proteins	GO:0006515	0.00236335	2	STUB1,RNF126
M2	response to misfolded protein	GO:0051788	0.00247653	2	STUB1,RNF126
M2	RNA phosphodiester bond hydrolysis	GO:0090501	0.00292127	3	EDC3,FEN1,AGO2
M2	ribosomal large subunit biogenesis	GO:0042273	0.00430547	2	PES1,BOP1
M2	ncRNA metabolic process	GO:0034660	0.00434385	4	NSUN2,AGO2,PES1,BOP1
M2	nuclear-transcribed mRNA catabolic process, nonsense-mediated decay	GO:0000184	0.00466234	2	RNPS1,PABPC1
M2	RNA catabolic process	GO:0006401	0.00781466	3	RNPS1,PABPC1,FEN1
M2	nucleic acid phosphodiester bond hydrolysis	GO:0090305	0.00943399	3	EDC3,FEN1,AGO2
M2	cellular response to topologically incorrect protein	GO:0035967	0.0106967	2	STUB1,RNF126
M2	negative regulation of mRNA metabolic process	GO:1903312	0.0109145	2	RNPS1,PABPC1
M2	ribonucleoprotein complex biogenesis	GO:0022613	0.0126583	3	AGO2,PES1,BOP1
M2	response to topologically incorrect protein	GO:0035966	0.0129513	2	STUB1,RNF126
M2	rRNA processing	GO:0006364	0.0138428	2	PES1,BOP1
M2	nuclear-transcribed mRNA catabolic process	GO:0000956	0.0143162	2	RNPS1,PABPC1
M2	nucleobase-containing compound catabolic process	GO:0034655	0.0162281	3	RNPS1,PABPC1,FEN1
M2	heterocycle catabolic process	GO:0046700	0.0186726	3	RNPS1,PABPC1,FEN1
M2	cellular nitrogen compound catabolic process	GO:0044270	0.0190243	3	RNPS1,PABPC1,FEN1
M2	aromatic compound catabolic process	GO:0019439	0.0190606	3	RNPS1,PABPC1,FEN1
M2	rRNA metabolic process	GO:0016072	0.0205495	2	PES1,BOP1
M2	organic cyclic compound catabolic process	GO:1901361	0.0208114	3	RNPS1,PABPC1,FEN1
M2	ribosome biogenesis	GO:0042254	0.02192	2	PES1,BOP1
M2	multi-organism reproductive process	GO:0044703	0.0223181	2	AGO2,UBAP2L
M2	mRNA catabolic process	GO:0006402	0.0314277	2	RNPS1,PABPC1
M2	mRNA metabolic process	GO:0016071	0.0314277	3	AGO2,PABPC1,RNPS1
M2	ribonucleoprotein complex assembly	GO:0022618	0.0333459	2	AGO2,BOP1
M2	ribonucleoprotein complex subunit organization	GO:0071826	0.0351518	2	AGO2,BOP1
M2	positive regulation of multi-organism process	GO:0043902	0.0351885	2	AGO2,PABPC1
M2	regulation of mRNA metabolic process	GO:1903311	0.0368987	2	RNPS1,PABPC1
M2	reproductive process	GO:0022414	0.0452747	2	AGO2,UBAP2L
M2	reproduction	GO:0000003	0.0456473	2	AGO2,UBAP2L
M2	regulation of translation	GO:0006417	0.0458572	2	AGO2,TSFM
M2	proteasome-mediated ubiquitin-dependent protein catabolic process	GO:0043161	0.0540181	2	STUB1,RNF126
M2	regulation of cellular amide metabolic process	GO:0034248	0.0556201	2	AGO2,TSFM
M2	proteasomal protein catabolic process	GO:0010498	0.0725798	2	STUB1,RNF126
M2	posttranscriptional regulation of gene expression	GO:0010608	0.0739806	2	AGO2,TSFM
M2	translation	GO:0006412	0.0771108	2	AGO2,TSFM
M2	peptide biosynthetic process	GO:0043043	0.0804213	2	AGO2,TSFM
M2	mitochondrion organization	GO:0007005	0.0834217	2	TOMM34,PARP1
M2	DNA repair	GO:0006281	0.0856511	2	LIG1,PARP1
M2	ubiquitin-dependent protein catabolic process	GO:0006511	0.0863226	2	STUB1,RNF126
M2	modification-dependent protein catabolic process	GO:0019941	0.0874792	2	STUB1,RNF126
M2	dephosphorylation	GO:0016311	0.0882816	2	PPM1G,PGAM5
M2	modification-dependent macromolecule catabolic process	GO:0043632	0.0888292	2	STUB1,RNF126
M2	cellular response to nitrogen compound	GO:1901699	0.0888292	2	AGO2,PARP1
M2	regulation of multi-organism process	GO:0043900	0.0917168	2	AGO2,PABPC1
M2	amide biosynthetic process	GO:0043604	0.0940744	2	AGO2,TSFM
M3	mRNA splicing, via spliceosome	GO:0000398	0.000757599	4	DDX17,YTHDC1,FMR1,SCAF11
M3	RNA splicing, via transesterification reactions with bulged adenosine as nucleophile	GO:0000377	0.000757599	4	DDX17,YTHDC1,FMR1,SCAF11
M3	RNA splicing, via transesterification reactions	GO:0000375	0.000757599	4	DDX17,YTHDC1,FMR1,SCAF11
M3	regulation of mRNA splicing, via spliceosome	GO:0048024	0.00085595	3	DDX17,YTHDC1,FMR1
M3	RNA splicing	GO:0008380	0.00112846	4	DDX17,YTHDC1,FMR1,SCAF11
M3	mRNA processing	GO:0006397	0.00112846	4	DDX17,YTHDC1,FMR1,SCAF11
M3	regulation of mRNA processing	GO:0050684	0.00112846	3	DDX17,YTHDC1,FMR1
M3	regulation of RNA splicing	GO:0043484	0.00170976	3	DDX17,YTHDC1,FMR1
M3	multi-organism transport	GO:0044766	0.00228576	2	THOC2,FMR1
M3	multi-organism localization	GO:1902579	0.00228576	2	THOC2,FMR1
M3	ribonucleoprotein complex assembly	GO:0022618	0.00236335	3	LSM14A,YTHDC1,SCAF11
M3	spliceosomal complex assembly	GO:0000245	0.00236335	2	SCAF11,YTHDC1
M3	mRNA metabolic process	GO:0016071	0.00236335	4	DDX17,YTHDC1,FMR1,SCAF11
M3	ribonucleoprotein complex subunit organization	GO:0071826	0.00236335	3	LSM14A,YTHDC1,SCAF11
M3	regulation of mRNA metabolic process	GO:1903311	0.00247653	3	DDX17,YTHDC1,FMR1
M3	regulation of alternative mRNA splicing, via spliceosome	GO:0000381	0.00326438	2	DDX17,FMR1
M3	alternative mRNA splicing, via spliceosome	GO:0000380	0.00440011	2	DDX17,FMR1
M3	ribonucleoprotein complex biogenesis	GO:0022613	0.00466233	3	LSM14A,YTHDC1,SCAF11
M3	gene silencing by miRNA	GO:0035195	0.00726849	2	ZC3H7A,FMR1
M3	posttranscriptional gene silencing by RNA	GO:0035194	0.00754731	2	ZC3H7A,FMR1
M3	posttranscriptional gene silencing	GO:0016441	0.00764632	2	ZC3H7A,FMR1
M3	gene silencing by RNA	GO:0031047	0.00764632	2	ZC3H7A,FMR1
M3	regulation of histone modification	GO:0031056	0.00981092	2	TRIP12,FMR1
M3	gene silencing	GO:0016458	0.0109837	2	ZC3H7A,FMR1
M3	regulation of chromatin organization	GO:1902275	0.0122238	2	TRIP12,FMR1
M3	regulation of gene expression, epigenetic	GO:0040029	0.0143032	2	ZC3H7A,FMR1
M3	regulation of response to DNA damage stimulus	GO:2001020	0.0204133	2	TRIP12,FMR1
M3	regulation of protein modification by small protein conjugation or removal	GO:1903320	0.021393	2	TRIP12,OTUD4
M3	neuron development	GO:0048666	0.0285629	2	THOC2,FMR1
M3	regulation of chromosome organization	GO:0033044	0.0337472	2	TRIP12,FMR1
M3	neuron differentiation	GO:0030182	0.0352728	2	THOC2,FMR1
M3	posttranscriptional regulation of gene expression	GO:0010608	0.0363252	2	ZC3H7A,FMR1
M3	generation of neurons	GO:0048699	0.0389627	2	THOC2,FMR1
M3	regulation of DNA metabolic process	GO:0051052	0.041898	2	TRIP12,OTUD4
M3	neurogenesis	GO:0022008	0.0426124	2	THOC2,FMR1
M3	cellular response to organic cyclic compound	GO:0071407	0.0426124	2	DDX17,ZC3H7A
M3	symbiont process	GO:0044403	0.0458572	2	THOC2,FMR1
M3	histone modification	GO:0016570	0.049999	2	TRIP12,FMR1
M3	covalent chromatin modification	GO:0016569	0.0509756	2	TRIP12,FMR1
M4	mRNA processing	GO:0006397	0.00112846	5	CPSF6,DDX20,HNRNPU,RNGTT,HNRNPM
M4	chromosome segregation	GO:0007059	0.00112846	5	CENPF,KIF23,HNRNPU,SMC6,CENPQ
M4	nuclear chromosome segregation	GO:0098813	0.00236335	4	HNRNPU,KIF23,CENPQ,CENPF
M4	metaphase plate congression	GO:0051310	0.00236335	3	HNRNPU,CENPQ,CENPF
M4	chromosome localization	GO:0050000	0.00236335	3	HNRNPU,CENPQ,CENPF
M4	establishment of chromosome localization	GO:0051303	0.00236335	3	HNRNPU,CENPQ,CENPF
M4	mRNA metabolic process	GO:0016071	0.00288267	5	CPSF6,DDX20,HNRNPU,RNGTT,HNRNPM
M4	positive regulation of chromosome segregation	GO:0051984	0.00466234	2	HNRNPU,SMC6
M4	telomere maintenance	GO:0000723	0.00613039	3	HNRNPU,GNL3,SMC6
M4	telomere organization	GO:0032200	0.00613039	3	HNRNPU,GNL3,SMC6
M4	positive regulation of ATPase activity	GO:0032781	0.00717605	2	DNAJB6,DNAJA1
M4	regulation of DNA metabolic process	GO:0051052	0.0080597	4	GTPBP4,DEK,GNL3,HNRNPU
M4	alternative mRNA splicing, via spliceosome	GO:0000380	0.0104313	2	HNRNPU,HNRNPM
M4	establishment of organelle localization	GO:0051656	0.0106967	3	HNRNPU,CENPQ,CENPF
M4	mRNA splicing, via spliceosome	GO:0000398	0.0106967	3	HNRNPU,DDX20,HNRNPM
M4	RNA splicing, via transesterification reactions with bulged adenosine as nucleophile	GO:0000377	0.0106967	3	HNRNPU,DDX20,HNRNPM
M4	RNA splicing, via transesterification reactions	GO:0000375	0.0106967	3	HNRNPU,DDX20,HNRNPM
M4	regulation of ATPase activity	GO:0043462	0.0106967	2	DNAJB6,DNAJA1
M4	anatomical structure homeostasis	GO:0060249	0.0115325	3	HNRNPU,GNL3,SMC6
M4	regulation of protein modification by small protein conjugation or removal	GO:1903320	0.0115325	3	GTPBP4,GNL3,DNAJA1
M4	mitotic spindle assembly	GO:0090307	0.0124374	2	HNRNPU,KIF23
M4	negative regulation of protein ubiquitination	GO:0031397	0.0130037	2	GTPBP4,DNAJA1
M4	chromatin remodeling	GO:0006338	0.0138428	2	ANP32E,CHD1L
M4	negative regulation of protein modification by small protein conjugation or removal	GO:1903321	0.0148217	2	GTPBP4,DNAJA1
M4	RNA splicing	GO:0008380	0.0161688	3	HNRNPU,DDX20,HNRNPM
M4	organelle localization	GO:0051640	0.0163566	3	HNRNPU,CENPQ,CENPF
M4	spindle assembly	GO:0051225	0.0201776	2	HNRNPU,KIF23
M4	regulation of telomere maintenance	GO:0032204	0.0204133	2	HNRNPU,GNL3
M4	protein localization to chromosome	GO:0034502	0.0204133	2	GNL3,CENPQ
M4	regulation of chromosome segregation	GO:0051983	0.0208815	2	HNRNPU,SMC6
M4	mitotic spindle organization	GO:0007052	0.023919	2	HNRNPU,KIF23
M4	microtubule cytoskeleton organization involved in mitosis	GO:1902850	0.0275495	2	HNRNPU,KIF23
M4	negative regulation of DNA metabolic process	GO:0051053	0.0308997	2	GTPBP4,HNRNPU
M4	regulation of cellular protein localization	GO:1903827	0.0318719	3	GNL3,DNAJA1,CENPQ
M4	mitotic sister chromatid segregation	GO:0000070	0.0353863	2	HNRNPU,KIF23
M4	ribonucleoprotein complex assembly	GO:0022618	0.0367547	2	DDX20,CPSF6
M4	spindle organization	GO:0007051	0.0368987	2	HNRNPU,KIF23
M4	positive regulation of chromosome organization	GO:2001252	0.0368987	2	HNRNPU,GNL3
M4	ribonucleoprotein complex subunit organization	GO:0071826	0.0386163	2	DDX20,CPSF6
M4	sister chromatid segregation	GO:0000819	0.0417605	2	HNRNPU,KIF23
M4	regulation of protein ubiquitination	GO:0031396	0.0426938	2	GTPBP4,DNAJA1
M4	negative regulation of kinase activity	GO:0033673	0.0452747	2	HNRNPU,DNAJA1
M4	positive regulation of cell cycle process	GO:0090068	0.0474679	2	HNRNPU,KIF23
M4	cell division	GO:0051301	0.0509756	2	GNL3,KIF23
M4	carboxylic acid biosynthetic process	GO:0046394	0.0523904	2	ABCD3,DHFR
M4	organic acid biosynthetic process	GO:0016053	0.0523904	2	ABCD3,DHFR
M4	positive regulation of cellular protein localization	GO:1903829	0.0549849	2	GNL3,CENPQ
M4	negative regulation of transferase activity	GO:0051348	0.0553956	2	HNRNPU,DNAJA1
M4	ribonucleoprotein complex biogenesis	GO:0022613	0.0602459	2	DDX20,CPSF6
M4	mitotic nuclear division	GO:0140014	0.0618226	2	HNRNPU,KIF23
M4	nuclear division	GO:0000280	0.0651703	2	HNRNPU,KIF23
M4	positive regulation of cell cycle	GO:0045787	0.0722335	2	HNRNPU,KIF23
M4	regulation of chromosome organization	GO:0033044	0.0766142	2	HNRNPU,GNL3
M4	organelle fission	GO:0048285	0.0771108	2	HNRNPU,KIF23
M4	lipid biosynthetic process	GO:0008610	0.0795983	2	ABCD3,CYP51A1
M4	posttranscriptional regulation of gene expression	GO:0010608	0.0822904	2	HNRNPU,DHFR
M4	regulation of protein serine/threonine kinase activity	GO:0071900	0.0856511	2	GTPBP4,DNAJA1
M4	negative regulation of phosphorylation	GO:0042326	0.0863226	2	HNRNPU,DNAJA1
M5	mRNA metabolic process	GO:0016071	0.0041155	3	TFCP2,TRA2B,EXOSC10
M5	ncRNA processing	GO:0034470	0.0106967	2	TRMT5,EXOSC10
M5	ncRNA metabolic process	GO:0034660	0.0161688	2	TRMT5,EXOSC10
M5	modification-dependent macromolecule catabolic process	GO:0043632	0.0208114	2	UHRF1,EXOSC10
M6	regulation of viral process	GO:0050792	0.0162425	2	RNASEL,CTDP1
M6	regulation of symbiosis, encompassing mutualism through parasitism	GO:0043903	0.0181723	2	RNASEL,CTDP1
M6	viral process	GO:0016032	0.0267623	2	RNASEL,CTDP1
M6	regulation of multi-organism process	GO:0043900	0.0321789	2	RNASEL,CTDP1
M6	immune effector process	GO:0002252	0.0324836	2	KRT1,RNASEL
M6	symbiont process	GO:0044403	0.0336209	2	RNASEL,CTDP1

## Sheet: Data_S6B
CLUSTER_NAME	CLUSTER_GENES
M1	AKR1C2,AKT3,ARHGEF40,ARMCX1,ARMCX2,ARMCX3,BASP1,BCAR3,BIRC2,BMP2K,C19orf66,CDKN1A,CEBPD,CGAS,CIRBP,CKAP4,COL4A2,CRYAB,DCLK1,DDX58,DNAJB6,DTX3L,EGR1,EHD1,EIF1,EIF2AK2,ERBB2,FAM20C,FIG4,FNBP1,FNDC3B,FRMD6,GBE1,GLIPR2,GPD1L,GRAMD2B,GULP1,HERC6,HIST3H2BB,HLA-E,HMGA2,HOXA10,HSPB1,HTATIP2,IFI16,IFI44,IFIH1,IFIT1,IFIT2,IGF2BP2,IQGAP1,IRF9,JMJD6,KANK2,KLC1,LRRFIP2,LYZ,MAGED2,MAP4K4,MAPRE2,MICAL1,MSRB2,MX…
M2	ABT1,AGO2,APTX,CYP51A1,DDX10,DDX18,DDX24,DDX27,DESI1,EARS2,ELOA,FAM98A,FARSA,GATB,GNL3,GRSF1,GTF2H1,GTPBP4,HPF1,INTS12,KIAA0391,LRPPRC,LSG1,MAPK9,METTL13,MRPL1,MRPL11,MRPL14,MRPL19,MRPL22,MRPL3,MRPL4,MRPL48,MRPS17,MRPS18B,MRPS23,MRPS35,MRPS9,MTIF2,NDUFA6,NIFK,NOM1,NOP14,NOSIP,NSUN2,NVL,OLA1,PCID2,PDHA1,PFAS,PNO1,PNPT1,POLDIP2,POLR1C,PPID,PPIL1,PUM3,PUS1,RBM27,RBM28,RBM34,RPF1,RPL7L1,SCO1,SEC23IP,…
M3	ANKLE2,ANP32E,ASCC3,AURKA,CDC20,CDC5L,CDK4,CHD1L,CHEK2,CKAP2,CKAP2L,CKS2,CRLF3,DDX50,DEK,DHFR,EPRS,ERCC3,ERI1,EXOSC10,FAM111A,FEN1,FKBP5,FUS,GTF2I,HAUS7,HMGA1,HMGN2,HNRNPA0,HNRNPA2B1,HNRNPF,HNRNPM,HNRNPU,HTATSF1,IARS,IDH2,IGF2BP3,IQGAP3,KIF15,KIF23,KIF4A,KIFC1,KPNA2,MAPK14,MASTL,MCMBP,METAP1,MLH1,MSH3,MSH6,NCAPD2,NUDCD2,PARP1,POLA1,POLD1,POLD3,POLR3C,PRC1,PRIM2,PRPF38A,PRPF40A,PSMD9,RBM12,RFC1,RN…
M4	ABCD3,ANKHD1,ARGLU1,CCAR1,CDC73,CHMP2B,CHORDC1,CLINT1,CLPX,CSDE1,CSNK1A1,CTR9,DDX3X,DDX5,DNAJA2,DNAJB14,EIF4G3,ERBIN,FMR1,FXR1,GTF2B,HNRNPH2,HNRNPH3,KIN,KRR1,LSM14A,MARK3,MATR3,MORF4L1,NXF1,PAXBP1,PCF11,PCM1,PDS5A,PRPF38B,PRPF4B,PTPN2,PUM1,RAB3GAP2,RANBP2,RBBP6,RBM39,RBM6,RBM7,RNF20,RPAP3,RSF1,SCAF8,SMNDC1,SMURF2,SREK1,SRSF11,SRSF4,SRSF5,SUGP2,TRA2A,VPS4B,YTHDC2,YTHDF2,YTHDF3,ZC3H7A,ZFC3H1
M5	ABCF3,AKAP8L,ARFGAP2,BIN3,CC2D1A,CD2BP2,CHERP,CIZ1,CPSF7,CTDP1,DHX30,DHX38,HSF1,ILKAP,KRI1,MBD1,NELFA,NELFCD,PPIL2,PRPF6,PRRC2A,RBM10,RNF40,SCRIB,SEC24C,SNRNP70,TOP3A,UBTF,UPF1,ZC3H7B
M6	ARHGAP22,CNP,DAPK3,ELL,EML3,INPPL1,LZTR1,MYO18A,NDST1,NFATC4,RIN1,SIPA1,SNX33
M7	AK5,ARHGEF12,CCAR2,CCNT1,CDKAL1,DCAF13,DIAPH3,DIS3,DNAJC17,EXOSC1,GFM1,IRF2BP1,MAP7D3,NAA80,NOL10,RBM17,SDAD1,SH2D4A,SYNJ2BP,TRAF3IP2,TRNAU1AP,TWISTNB,USP53,VCPIP1,WDR33,ZNF574
CLUSTER_NAME	TERM_NAME	GO_ID	TERM_Q_VALUE	GENE_COUNT	TERM_GENES
M1	response to virus	GO:0009615	2.48076e-11	17	DDX58,IFI16,IFIH1,C19orf66,IFIT2,IFIT1,EIF2AK2,DCLK1,PARP9,HSPB1,DTX3L,STAT1,MX2,HMGA2,CGAS,ZC3HAV1,OASL
M1	regulation of multi-organism process	GO:0043900	4.03276e-08	16	SASH1,DDX58,IFI16,C19orf66,IFIT1,EIF2AK2,PARP9,ZFP36,DTX3L,TRIM5,STAT1,TRIM25,HMGA2,CGAS,ZC3HAV1,OASL
M1	negative regulation of viral process	GO:0048525	9.98638e-08	10	IFI16,C19orf66,EIF2AK2,IFIT1,ZFP36,TRIM5,STAT1,HMGA2,ZC3HAV1,OASL
M1	defense response to virus	GO:0051607	1.34767e-07	11	DDX58,IFI16,IFIH1,C19orf66,IFIT1,PARP9,STAT1,DTX3L,MX2,CGAS,OASL
M1	defense response to other organism	GO:0098542	1.1899e-06	13	DDX58,IFI16,LYZ,IFIH1,C19orf66,IFIT1,PARP9,DTX3L,STAT1,MX2,CGAS,HLA-E,OASL
M1	regulation of viral process	GO:0050792	2.02421e-06	11	IFI16,C19orf66,IFIT1,EIF2AK2,ZFP36,TRIM5,STAT1,TRIM25,HMGA2,ZC3HAV1,OASL
M1	negative regulation of viral life cycle	GO:1903901	2.12065e-06	8	IFI16,C19orf66,EIF2AK2,IFIT1,TRIM5,HMGA2,ZC3HAV1,OASL
M1	negative regulation of viral genome replication	GO:0045071	2.3221e-06	7	IFI16,C19orf66,EIF2AK2,IFIT1,HMGA2,ZC3HAV1,OASL
M1	negative regulation of multi-organism process	GO:0043901	2.58073e-06	10	IFI16,C19orf66,EIF2AK2,IFIT1,ZFP36,TRIM5,STAT1,HMGA2,ZC3HAV1,OASL
M1	regulation of defense response to virus by host	GO:0050691	2.69311e-06	6	DDX58,IFIT1,PARP9,STAT1,DTX3L,CGAS
M1	regulation of symbiosis, encompassing mutualism through parasitism	GO:0043903	3.23522e-06	11	IFI16,C19orf66,IFIT1,EIF2AK2,ZFP36,TRIM5,STAT1,TRIM25,HMGA2,ZC3HAV1,OASL
M1	innate immune response	GO:0045087	6.67622e-06	13	PARP14,DDX58,IFI16,IFIH1,MYD88,C19orf66,IFIT1,PARP9,TRIM5,STAT1,TRIM25,CGAS,HLA-E
M1	viral process	GO:0016032	7.4782e-06	12	IFI16,C19orf66,IFIT1,EIF2AK2,NEDD4,ZFP36,TRIM5,STAT1,TRIM25,HMGA2,ZC3HAV1,OASL
M1	regulation of viral life cycle	GO:1903900	1.14934e-05	9	IFI16,C19orf66,IFIT1,EIF2AK2,TRIM5,TRIM25,HMGA2,ZC3HAV1,OASL
M1	positive regulation of defense response to virus by host	GO:0002230	1.32217e-05	5	DDX58,PARP9,STAT1,DTX3L,CGAS
M1	regulation of response to biotic stimulus	GO:0002831	1.57841e-05	8	SASH1,DDX58,IFIT1,PARP9,TRIM5,STAT1,DTX3L,CGAS
M1	immune effector process	GO:0002252	2.51861e-05	12	DDX58,IFI16,IFIH1,C19orf66,IFIT1,PARP9,DTX3L,STAT1,MX2,CGAS,HLA-E,OASL
M1	symbiont process	GO:0044403	3.09797e-05	12	IFI16,C19orf66,IFIT1,EIF2AK2,NEDD4,ZFP36,TRIM5,STAT1,TRIM25,HMGA2,ZC3HAV1,OASL
M1	regulation of viral genome replication	GO:0045069	3.3928e-05	7	IFI16,C19orf66,EIF2AK2,IFIT1,HMGA2,ZC3HAV1,OASL
M1	regulation of defense response to virus	GO:0050688	5.32133e-05	6	DDX58,IFIT1,PARP9,STAT1,DTX3L,CGAS
M1	cellular response to exogenous dsRNA	GO:0071360	5.41533e-05	4	DDX58,CGAS,IFIT1,IFIH1
M1	viral genome replication	GO:0019079	7.54862e-05	7	IFI16,C19orf66,IFIT1,EIF2AK2,HMGA2,ZC3HAV1,OASL
M1	positive regulation of type I interferon production	GO:0032481	8.32499e-05	5	DDX58,MYD88,IFIH1,STAT1,CGAS
M1	regulation of defense response	GO:0031347	8.4057e-05	11	PARP14,DDX58,IFI16,IFIH1,IFIT1,PARP9,TRIM5,DTX3L,STAT1,CGAS,HLA-E
M1	viral life cycle	GO:0019058	0.000123954	9	IFI16,C19orf66,IFIT1,EIF2AK2,TRIM5,TRIM25,HMGA2,ZC3HAV1,OASL
M1	response to exogenous dsRNA	GO:0043330	0.000151935	4	DDX58,CGAS,IFIT1,IFIH1
M1	regulation of response to external stimulus	GO:0032101	0.000212259	11	SASH1,DDX58,KANK2,IFIT1,PARP9,HSPB1,STAT1,DTX3L,TRIM5,PHLDB2,CGAS
M1	cellular response to epidermal growth factor stimulus	GO:0071364	0.000259286	4	ERBB2,ZFP36,ZFP36L1,IQGAP1
M1	regulation of innate immune response	GO:0045088	0.0003617	8	PARP14,DDX58,IFI16,IFIH1,PARP9,TRIM5,CGAS,HLA-E
M1	response to epidermal growth factor	GO:0070849	0.000398621	4	ERBB2,ZFP36,ZFP36L1,IQGAP1
M1	regulation of type I interferon production	GO:0032479	0.000476945	5	DDX58,MYD88,IFIH1,STAT1,CGAS
M1	type I interferon production	GO:0032606	0.000476945	5	DDX58,MYD88,IFIH1,STAT1,CGAS
M1	cellular response to cytokine stimulus	GO:0071345	0.000491117	10	PARP14,ZFP36L1,EGR1,MYD88,IFIT1,PARP9,ZFP36,STAT1,NFKB1,STAT6
M1	response to type I interferon	GO:0034340	0.000504402	4	C19orf66,IFIT1,STAT1,MYD88
M1	cellular response to glucocorticoid stimulus	GO:0071385	0.000583405	3	ZFP36,NR3C1,ZFP36L1
M1	regulation of intracellular mRNA localization	GO:1904580	0.000659966	2	ZFP36,ZFP36L1
M1	positive regulation of intracellular mRNA localization	GO:1904582	0.000659966	2	ZFP36,ZFP36L1
M1	cellular response to lipid	GO:0071396	0.000676501	9	SASH1,ZFP36L1,KANK2,AKR1C2,ZFP36,TRIM5,NFKB1,NR3C1,NEDD4
M1	positive regulation of innate immune response	GO:0045089	0.000723522	7	DDX58,IFI16,IFIH1,PARP9,TRIM5,CGAS,HLA-E
M1	interferon-gamma-mediated signaling pathway	GO:0060333	0.000733911	3	PARP14,PARP9,STAT1
M1	cellular response to corticosteroid stimulus	GO:0071384	0.000733911	3	ZFP36,NR3C1,ZFP36L1
M1	positive regulation of response to cytokine stimulus	GO:0060760	0.000864472	4	PARP14,PARP9,DDX58,IFIH1
M1	cellular response to external stimulus	GO:0071496	0.000875684	7	CDKN1A,IFI16,MYD88,KANK2,EIF2AK2,NFKB1,SH3GLB1
M1	regulation of mRNA catabolic process	GO:0061013	0.000875684	5	CIRBP,ZFP36L1,MYD88,ZFP36,ZC3HAV1
M1	regulation of double-strand break repair via nonhomologous end joining	GO:2001032	0.000875684	3	PARP9,HMGA2,DTX3L
M1	cellular response to organic cyclic compound	GO:0071407	0.00106227	9	DDX58,ZFP36L1,KANK2,IFIH1,IFIT1,ZFP36,CGAS,NR3C1,NEDD4
M1	mRNA catabolic process	GO:0006402	0.00117735	6	XRN1,CIRBP,ZFP36L1,MYD88,ZFP36,ZC3HAV1
M1	regulation of immune effector process	GO:0002697	0.00119799	7	DDX58,IFIT1,PARP9,STAT1,DTX3L,CGAS,HLA-E
M1	interleukin-4-mediated signaling pathway	GO:0035771	0.00142032	2	PARP14,STAT6
M1	intracellular mRNA localization	GO:0008298	0.00142032	2	ZFP36,ZFP36L1
M1	positive regulation of interferon-alpha production	GO:0032727	0.00147055	3	DDX58,STAT1,IFIH1
M1	cellular response to abiotic stimulus	GO:0071214	0.00147055	7	CDKN1A,CRYAB,IFI16,MYD88,NFKB1,HMGA2,NEDD4
M1	cellular response to environmental stimulus	GO:0104004	0.00147055	7	CDKN1A,CRYAB,IFI16,MYD88,NFKB1,HMGA2,NEDD4
M1	positive regulation of defense response	GO:0031349	0.00149622	7	DDX58,IFI16,IFIH1,PARP9,TRIM5,CGAS,HLA-E
M1	regulation of angiogenesis	GO:0045765	0.00170808	7	SASH1,COL4A2,SPRY2,AKT3,HSPB1,STAT1,HTATIP2
M1	posttranscriptional regulation of gene expression	GO:0010608	0.00171615	8	CIRBP,EIF1,ZFP36L1,MYD88,EIF2AK2,ERBB2,PARP9,ZFP36
M1	regulation of mRNA stability	GO:0043488	0.00190733	4	CIRBP,ZFP36,ZFP36L1,MYD88
M1	regulation of I-kappaB kinase/NF-kappaB signaling	GO:0043122	0.00198007	6	MYD88,BIRC2,TRADD,TRIM5,STAT1,TRIM25
M1	response to nutrient levels	GO:0031667	0.00212802	6	CDKN1A,IFI16,KANK2,EIF2AK2,ZFP36,SH3GLB1
M1	response to starvation	GO:0042594	0.00212802	5	CDKN1A,IFI16,EIF2AK2,ZFP36,SH3GLB1
M1	response to lipid	GO:0033993	0.00220002	9	SASH1,ZFP36L1,KANK2,AKR1C2,ZFP36,TRIM5,NFKB1,NR3C1,NEDD4
M1	regulation of mRNA metabolic process	GO:1903311	0.00220002	6	CIRBP,ZFP36L1,MYD88,JMJD6,ZFP36,ZC3HAV1
M1	regulation of vasculature development	GO:1901342	0.00220002	7	SASH1,COL4A2,SPRY2,AKT3,HSPB1,STAT1,HTATIP2
M1	interferon-alpha production	GO:0032607	0.00224744	3	DDX58,STAT1,IFIH1
M1	regulation of interferon-alpha production	GO:0032647	0.00224744	3	DDX58,STAT1,IFIH1
M1	positive regulation of interferon-beta secretion	GO:0035549	0.00232807	2	DDX58,IFIH1
M1	RNA catabolic process	GO:0006401	0.00235015	6	XRN1,CIRBP,ZFP36L1,MYD88,ZFP36,ZC3HAV1
M1	regulation of RNA stability	GO:0043487	0.00243114	4	CIRBP,ZFP36,ZFP36L1,MYD88
M1	response to extracellular stimulus	GO:0009991	0.00246823	6	CDKN1A,IFI16,KANK2,EIF2AK2,ZFP36,SH3GLB1
M1	response to glucocorticoid	GO:0051384	0.00247204	3	ZFP36,NR3C1,ZFP36L1
M1	cellular response to ionizing radiation	GO:0071479	0.00256838	4	CRYAB,CDKN1A,IFI16,HMGA2
M1	receptor catabolic process	GO:0032801	0.00280607	3	SH3GLB1,NEDD4,DTX3L
M1	mRNA stabilization	GO:0048255	0.00280607	3	CIRBP,ZFP36,MYD88
M1	positive regulation of I-kappaB kinase/NF-kappaB signaling	GO:0043123	0.0028876	5	MYD88,BIRC2,TRADD,TRIM5,TRIM25
M1	positive regulation of MAPK cascade	GO:0043410	0.00292984	8	SASH1,TNIK,GLIPR2,EIF2AK2,RASSF2,SPRY2,ERBB2,TRIM5
M1	I-kappaB kinase/NF-kappaB signaling	GO:0007249	0.00293823	6	MYD88,BIRC2,TRADD,TRIM5,STAT1,TRIM25
M1	response to corticosteroid	GO:0031960	0.00298626	3	ZFP36,NR3C1,ZFP36L1
M1	cellular response to type I interferon	GO:0071357	0.00298626	3	IFIT1,STAT1,MYD88
M1	interferon-beta secretion	GO:0035546	0.00314612	2	DDX58,IFIH1
M1	regulation of interferon-beta secretion	GO:0035547	0.00314612	2	DDX58,IFIH1
M1	negative regulation of erythrocyte differentiation	GO:0045647	0.00314612	2	ZFP36,ZFP36L1
M1	keratinocyte apoptotic process	GO:0097283	0.00314612	2	ZFP36,ZFP36L1
M1	regulation of keratinocyte apoptotic process	GO:1902172	0.00314612	2	ZFP36,ZFP36L1
M1	positive regulation of double-strand break repair via nonhomologous end joining	GO:2001034	0.00314612	2	PARP9,DTX3L
M1	protein monoubiquitination	GO:0006513	0.00323768	4	BIRC2,TRIM25,DTX3L,RYBP
M1	positive regulation of protein kinase activity	GO:0045860	0.00324752	8	SASH1,CDKN1A,TNIK,EIF2AK2,RASSF2,SPRY2,ERBB2,IQGAP1
M1	cellular response to dsRNA	GO:0071359	0.00340503	4	DDX58,CGAS,IFIT1,IFIH1
M1	response to interferon-gamma	GO:0034341	0.0035921	4	PARP14,PARP9,STAT1,C19orf66
M1	RNA stabilization	GO:0043489	0.00396905	3	CIRBP,ZFP36,MYD88
M1	cellular response to nutrient levels	GO:0031669	0.00413378	5	CDKN1A,IFI16,KANK2,EIF2AK2,SH3GLB1
M1	cellular response to radiation	GO:0071478	0.00413378	5	CDKN1A,CRYAB,IFI16,HMGA2,NEDD4
M1	glucocorticoid receptor signaling pathway	GO:0042921	0.00418926	2	NR3C1,NEDD4
M1	corticosteroid receptor signaling pathway	GO:0031958	0.00418926	2	NR3C1,NEDD4
M1	interferon-alpha secretion	GO:0072642	0.00418926	2	DDX58,IFIH1
M1	regulation of interferon-alpha secretion	GO:1902739	0.00418926	2	DDX58,IFIH1
M1	positive regulation of interferon-alpha secretion	GO:1902741	0.00418926	2	DDX58,IFIH1
M1	cellular response to steroid hormone stimulus	GO:0071383	0.00420468	5	ZFP36L1,KANK2,ZFP36,NR3C1,NEDD4
M1	regulation of translation	GO:0006417	0.00421234	6	CIRBP,EIF1,ZFP36L1,EIF2AK2,ERBB2,ZFP36
M1	positive regulation of mRNA catabolic process	GO:0061014	0.00421941	3	ZC3HAV1,ZFP36,ZFP36L1
M1	positive regulation of protein serine/threonine kinase activity	GO:0071902	0.00442468	6	SASH1,TNIK,EIF2AK2,SPRY2,ERBB2,IQGAP1
M1	positive regulation of kinase activity	GO:0033674	0.00445716	8	SASH1,CDKN1A,TNIK,EIF2AK2,RASSF2,SPRY2,ERBB2,IQGAP1
M1	regulation of epithelial cell proliferation	GO:0050678	0.00449952	6	ZFP36L1,ERBB2,AKT3,ZFP36,STAT1,STAT5A
M1	response to dsRNA	GO:0043331	0.00449952	4	DDX58,CGAS,IFIT1,IFIH1
M1	negative regulation of innate immune response	GO:0045824	0.00450783	3	PARP14,IFI16,HLA-E
M1	regulation of erythrocyte differentiation	GO:0045646	0.00450783	3	ZFP36,STAT1,ZFP36L1
M1	activation of innate immune response	GO:0002218	0.0045112	5	DDX58,IFI16,IFIH1,TRIM5,CGAS
M1	cellular response to extracellular stimulus	GO:0031668	0.00465243	5	CDKN1A,IFI16,KANK2,EIF2AK2,SH3GLB1
M1	positive regulation of epithelial cell migration	GO:0010634	0.00482934	5	SASH1,GLIPR2,AKT3,HSPB1,STAT5A
M1	negative regulation of mRNA catabolic process	GO:1902373	0.00486632	3	CIRBP,ZFP36,MYD88
M1	regulation by virus of viral protein levels in host cell	GO:0046719	0.00519656	2	IFIT1,STAT1
M1	type I interferon secretion	GO:0072641	0.00519656	2	DDX58,IFIH1
M1	positive regulation of chromatin binding	GO:0035563	0.00519656	2	PARP9,DTX3L
M1	cellular response to interleukin-4	GO:0071353	0.00519656	2	PARP14,STAT6
M1	response to interleukin-4	GO:0070670	0.00519656	2	PARP14,STAT6
M1	angiogenesis	GO:0001525	0.0054866	7	SASH1,COL4A2,SPRY2,AKT3,HSPB1,STAT1,HTATIP2
M1	double-strand break repair via nonhomologous end joining	GO:0006303	0.0057229	3	PARP9,HMGA2,DTX3L
M1	regulation of tumor necrosis factor production	GO:0032680	0.0058006	4	DDX58,HLA-E,ZFP36,IFIH1
M1	cellular response to hormone stimulus	GO:0032870	0.00614054	7	ZFP36L1,KANK2,AKR1C2,ZFP36,NFKB1,NR3C1,NEDD4
M1	epithelial cell proliferation	GO:0050673	0.00630812	6	ZFP36L1,ERBB2,AKT3,ZFP36,STAT1,STAT5A
M1	regulation of tumor necrosis factor superfamily cytokine production	GO:1903555	0.00630812	4	DDX58,HLA-E,ZFP36,IFIH1
M1	cytokine-mediated signaling pathway	GO:0019221	0.00641105	6	PARP14,EGR1,MYD88,PARP9,STAT1,STAT6
M1	regulation of protein K63-linked ubiquitination	GO:1900044	0.00641105	2	SASH1,BIRC2
M1	tumor necrosis factor production	GO:0032640	0.00655352	4	DDX58,HLA-E,ZFP36,IFIH1
M1	negative regulation of RNA catabolic process	GO:1902369	0.0065808	3	CIRBP,ZFP36,MYD88
M1	response to steroid hormone	GO:0048545	0.00665517	5	ZFP36L1,KANK2,ZFP36,NR3C1,NEDD4
M1	positive regulation of cytokine production	GO:0001819	0.00676414	7	DDX58,IFI16,IFIH1,MYD88,STAT1,CGAS,HLA-E
M1	positive regulation of catabolic process	GO:0009896	0.00676414	7	ZFP36L1,ZFP36,DTX3L,PIP4K2A,SH3GLB1,ZC3HAV1,NEDD4
M1	blood vessel morphogenesis	GO:0048514	0.00710675	7	SASH1,COL4A2,SPRY2,AKT3,HSPB1,STAT1,HTATIP2
M1	regulation of cellular amide metabolic process	GO:0034248	0.00723178	6	CIRBP,EIF1,ZFP36L1,EIF2AK2,ERBB2,ZFP36
M1	tumor necrosis factor superfamily cytokine production	GO:0071706	0.00729153	4	DDX58,HLA-E,ZFP36,IFIH1
M1	regulation of response to interferon-gamma	GO:0060330	0.00744354	2	PARP14,PARP9
M1	regulation of interferon-gamma-mediated signaling pathway	GO:0060334	0.00744354	2	PARP14,PARP9
M1	3'-UTR-mediated mRNA destabilization	GO:0061158	0.00744354	2	ZFP36,ZFP36L1
M1	3'-UTR-mediated mRNA stabilization	GO:0070935	0.00744354	2	ZFP36,MYD88
M1	positive regulation of tumor necrosis factor secretion	GO:1904469	0.00744354	2	DDX58,IFIH1
M1	positive regulation of autophagosome assembly	GO:2000786	0.00744354	2	PIP4K2A,SH3GLB1
M1	negative regulation of immune system process	GO:0002683	0.00748379	6	PARP14,IFI16,ZFP36L1,IFIT1,ZFP36,HLA-E
M1	positive regulation of tumor necrosis factor production	GO:0032760	0.00770892	3	DDX58,HLA-E,IFIH1
M1	cellular response to amino acid starvation	GO:0034198	0.00770892	3	EIF2AK2,CDKN1A,SH3GLB1
M1	protein K63-linked ubiquitination	GO:0070534	0.00770892	3	SASH1,BIRC2,TRIM5
M1	cellular response to starvation	GO:0009267	0.0079049	4	EIF2AK2,SH3GLB1,CDKN1A,IFI16
M1	cellular response to lipopolysaccharide	GO:0071222	0.0079049	4	SASH1,ZFP36,TRIM5,NFKB1
M1	non-recombinational repair	GO:0000726	0.00814805	3	PARP9,HMGA2,DTX3L
M1	positive regulation of tumor necrosis factor superfamily cytokine production	GO:1903557	0.00814805	3	DDX58,HLA-E,IFIH1
M1	blood vessel development	GO:0001568	0.00818538	7	SASH1,COL4A2,SPRY2,AKT3,HSPB1,STAT1,HTATIP2
M1	positive regulation of endothelial cell migration	GO:0010595	0.0084884	4	SASH1,AKT3,HSPB1,STAT5A
M1	regulation of chromatin binding	GO:0035561	0.00853907	2	PARP9,DTX3L
M1	positive regulation of vacuole organization	GO:0044090	0.00853907	2	PIP4K2A,SH3GLB1
M1	cellular response to interferon-gamma	GO:0071346	0.00853907	3	PARP14,PARP9,STAT1
M1	regulation of response to cytokine stimulus	GO:0060759	0.00855272	4	PARP14,DDX58,PARP9,IFIH1
M1	positive regulation of immune response	GO:0050778	0.00855272	7	DDX58,IFI16,IFIH1,PARP9,TRIM5,CGAS,HLA-E
M1	response to radiation	GO:0009314	0.00880446	6	CIRBP,CDKN1A,CRYAB,IFI16,HMGA2,NEDD4
M1	negative regulation of defense response	GO:0031348	0.00918211	4	PARP14,IFIT1,IFI16,HLA-E
M1	response to hormone	GO:0009725	0.00954553	7	ZFP36L1,KANK2,AKR1C2,ZFP36,NFKB1,NR3C1,NEDD4
M1	vasculature development	GO:0001944	0.00962324	7	SASH1,COL4A2,SPRY2,AKT3,HSPB1,STAT1,HTATIP2
M1	cardiovascular system development	GO:0072358	0.00962324	7	SASH1,COL4A2,SPRY2,AKT3,HSPB1,STAT1,HTATIP2
M1	response to ionizing radiation	GO:0010212	0.00969448	4	CDKN1A,HMGA2,IFI16,CRYAB
M1	regulation of protein polyubiquitination	GO:1902914	0.00969448	2	SASH1,BIRC2
M1	cellular response to molecule of bacterial origin	GO:0071219	0.00969448	4	SASH1,ZFP36,TRIM5,NFKB1
M1	regulation of tumor necrosis factor secretion	GO:1904467	0.00969448	2	DDX58,IFIH1
M1	positive regulation of mRNA metabolic process	GO:1903313	0.0105849	3	ZC3HAV1,ZFP36,ZFP36L1
M1	positive regulation of cellular catabolic process	GO:0031331	0.0110055	6	ZFP36L1,ZFP36,DTX3L,PIP4K2A,SH3GLB1,ZC3HAV1
M1	nucleobase-containing compound catabolic process	GO:0034655	0.0110055	6	XRN1,CIRBP,ZFP36L1,MYD88,ZFP36,ZC3HAV1
M1	erythrocyte differentiation	GO:0030218	0.0110777	3	ZFP36,STAT1,ZFP36L1
M1	protein localization to endosome	GO:0036010	0.0110777	2	PACSIN2,DTX3L
M1	RNA destabilization	GO:0050779	0.0110777	2	ZFP36,ZFP36L1
M1	mRNA destabilization	GO:0061157	0.0110777	2	ZFP36,ZFP36L1
M1	cellular senescence	GO:0090398	0.0110777	3	AKT3,CDKN1A,HMGA2
M1	tumor necrosis factor secretion	GO:1990774	0.0110777	2	DDX58,IFIH1
M1	tube morphogenesis	GO:0035239	0.0111185	7	SASH1,COL4A2,SPRY2,AKT3,HSPB1,STAT1,HTATIP2
M1	intracellular receptor signaling pathway	GO:0030522	0.0113958	5	DDX58,KANK2,IFIH1,NR3C1,NEDD4
M1	response to bacterium	GO:0009617	0.0117385	6	SASH1,LYZ,ZFP36,TRIM5,NFKB1,HLA-E
M1	positive regulation of blood vessel endothelial cell migration	GO:0043536	0.0121311	3	AKT3,HSPB1,STAT5A
M1	negative regulation of peptidyl-serine phosphorylation	GO:0033137	0.0123638	2	RASSF2,GPD1L
M1	response to interferon-alpha	GO:0035455	0.0123638	2	MX2,EIF2AK2
M1	erythrocyte homeostasis	GO:0034101	0.0126688	3	ZFP36,STAT1,ZFP36L1
M1	negative regulation of mRNA metabolic process	GO:1903312	0.0126688	3	CIRBP,ZFP36,MYD88
M1	response to lipopolysaccharide	GO:0032496	0.0131179	4	SASH1,ZFP36,TRIM5,NFKB1
M1	positive regulation of NF-kappaB transcription factor activity	GO:0051092	0.0134164	4	EIF2AK2,TRIM5,TRIM25,MYD88
M1	activation of protein kinase activity	GO:0032147	0.0136256	5	CDKN1A,TNIK,EIF2AK2,SPRY2,IQGAP1
M1	regulation of keratinocyte proliferation	GO:0010837	0.0137223	2	ZFP36,ZFP36L1
M1	heterocycle catabolic process	GO:0046700	0.0139665	6	XRN1,CIRBP,ZFP36L1,MYD88,ZFP36,ZC3HAV1
M1	regulation of binding	GO:0051098	0.0139665	6	IFI16,IFIT2,IFIT1,PARP9,DTX3L,HMGA2
M1	cellular response to biotic stimulus	GO:0071216	0.0140623	4	SASH1,ZFP36,TRIM5,NFKB1
M1	regulation of JNK cascade	GO:0046328	0.0140623	4	SASH1,MAP4K4,TNIK,RASSF2
M1	mRNA metabolic process	GO:0016071	0.0143795	7	XRN1,CIRBP,ZFP36L1,MYD88,JMJD6,ZFP36,ZC3HAV1
M1	cellular nitrogen compound catabolic process	GO:0044270	0.0143795	6	XRN1,CIRBP,ZFP36L1,MYD88,ZFP36,ZC3HAV1
M1	aromatic compound catabolic process	GO:0019439	0.014829	6	XRN1,CIRBP,ZFP36L1,MYD88,ZFP36,ZC3HAV1
M1	regulation of transcription by RNA polymerase III	GO:0006359	0.0151433	2	ERBB2,NAB2
M1	plasma membrane tubulation	GO:0097320	0.0151433	2	SH3GLB1,PACSIN2
M1	positive regulation of double-strand break repair	GO:2000781	0.0151433	2	PARP9,DTX3L
M1	positive regulation of DNA binding transcription factor activity	GO:0051091	0.0151962	5	DDX58,MYD88,EIF2AK2,TRIM5,TRIM25
M1	JNK cascade	GO:0007254	0.0156601	4	SASH1,MAP4K4,TNIK,RASSF2
M1	regulation of double-strand break repair	GO:2000779	0.0156601	3	PARP9,HMGA2,DTX3L
M1	tube development	GO:0035295	0.0159311	7	SASH1,COL4A2,SPRY2,AKT3,HSPB1,STAT1,HTATIP2
M1	regulation of protein serine/threonine kinase activity	GO:0071900	0.0159706	6	SASH1,TNIK,EIF2AK2,SPRY2,ERBB2,IQGAP1
M1	myeloid cell homeostasis	GO:0002262	0.016292	3	ZFP36,STAT1,ZFP36L1
M1	translation	GO:0006412	0.016511	6	CIRBP,EIF1,ZFP36L1,EIF2AK2,ERBB2,ZFP36
M1	positive regulation of interleukin-6 secretion	GO:2000778	0.0167037	2	DDX58,IFIH1
M1	negative regulation of immune response	GO:0050777	0.0169458	3	PARP14,IFI16,HLA-E
M1	regulation of epithelial cell migration	GO:0010632	0.0170142	5	SASH1,GLIPR2,AKT3,HSPB1,STAT5A
M1	organic cyclic compound catabolic process	GO:1901361	0.017453	6	XRN1,CIRBP,ZFP36L1,MYD88,ZFP36,ZC3HAV1
M1	regulation of lipopolysaccharide-mediated signaling pathway	GO:0031664	0.0179434	2	SASH1,TRIM5
M1	regulation of keratinocyte differentiation	GO:0045616	0.0179434	2	ZFP36,ZFP36L1
M1	positive regulation of MAP kinase activity	GO:0043406	0.018254	4	SASH1,ERBB2,EIF2AK2,TNIK
M1	response to molecule of bacterial origin	GO:0002237	0.018254	4	SASH1,ZFP36,TRIM5,NFKB1
M1	negative regulation of binding	GO:0051100	0.018254	4	IFIT2,IFIT1,HMGA2,IFI16
M1	peptide biosynthetic process	GO:0043043	0.0183859	6	CIRBP,EIF1,ZFP36L1,EIF2AK2,ERBB2,ZFP36
M1	interaction with host	GO:0051701	0.0203982	4	IFIT1,TRIM5,NEDD4,TRIM25
M1	cell aging	GO:0007569	0.02059	3	AKT3,CDKN1A,HMGA2
M1	gastrulation	GO:0007369	0.02059	3	HMGA2,COL4A2,PHLDB2
M1	homeostasis of number of cells	GO:0048872	0.02059	3	ZFP36,STAT1,ZFP36L1
M1	protein ADP-ribosylation	GO:0006471	0.0207803	2	PARP14,PARP9
M1	cytoplasmic pattern recognition receptor signaling pathway in response to virus	GO:0039528	0.0207803	2	DDX58,IFIH1
M1	activation of MAPKK activity	GO:0000186	0.0222891	2	EIF2AK2,TNIK
M1	type I interferon signaling pathway	GO:0060337	0.0222891	2	STAT1,MYD88
M1	keratinocyte proliferation	GO:0043616	0.0222891	2	ZFP36,ZFP36L1
M1	monocyte differentiation	GO:0030224	0.0222891	2	IFI16,ZFP36L1
M1	mononuclear cell differentiation	GO:1903131	0.0222891	2	IFI16,ZFP36L1
M1	positive regulation of interferon-beta production	GO:0032728	0.0222891	2	DDX58,IFIH1
M1	phosphatidylinositol 3-kinase signaling	GO:0014065	0.0226993	3	ERBB2,ZFP36L1,NEDD4
M1	response to interleukin-1	GO:0070555	0.0226993	3	NFKB1,EGR1,MYD88
M1	regulation of stress-activated MAPK cascade	GO:0032872	0.0230745	4	SASH1,MAP4K4,TNIK,RASSF2
M1	regulation of stress-activated protein kinase signaling cascade	GO:0070302	0.0234831	4	SASH1,MAP4K4,TNIK,RASSF2
M1	actin filament depolymerization	GO:0030042	0.0237207	2	WDR1,MICAL1
M1	cellular response to nitrogen compound	GO:1901699	0.0237207	6	DDX58,ZFP36L1,IFIH1,IFIT1,NFKB1,CGAS
M1	cellular response to glucose starvation	GO:0042149	0.0237207	2	SH3GLB1,IFI16
M1	regulation of epidermal cell differentiation	GO:0045604	0.0237207	2	ZFP36,ZFP36L1
M1	regulation of cellular senescence	GO:2000772	0.0237207	2	AKT3,HMGA2
M1	regulation of endothelial cell migration	GO:0010594	0.0238125	4	SASH1,AKT3,HSPB1,STAT5A
M1	activation of immune response	GO:0002253	0.0239259	5	DDX58,IFI16,IFIH1,TRIM5,CGAS
M1	negative regulation of translation	GO:0017148	0.0239259	3	EIF2AK2,ZFP36L1,ZFP36
M1	response to mechanical stimulus	GO:0009612	0.0245413	3	PPL,NFKB1,MYD88
M1	positive regulation of response to DNA damage stimulus	GO:2001022	0.0245413	3	PARP9,HMGA2,DTX3L
M1	transcription by RNA polymerase III	GO:0006383	0.0251463	2	ERBB2,NAB2
M1	histone H2A ubiquitination	GO:0033522	0.0251463	2	DTX3L,RYBP
M1	interleukin-6 secretion	GO:0072604	0.0251463	2	DDX58,IFIH1
M1	JAK-STAT cascade	GO:0007259	0.0253077	3	PARP14,PARP9,STAT1
M1	epithelial cell migration	GO:0010631	0.0265237	5	SASH1,GLIPR2,AKT3,HSPB1,STAT5A
M1	tissue migration	GO:0090130	0.0265237	5	SASH1,GLIPR2,AKT3,HSPB1,STAT5A
M1	epithelium migration	GO:0090132	0.0265237	5	SASH1,GLIPR2,AKT3,HSPB1,STAT5A
M1	protein polyubiquitination	GO:0000209	0.0267178	4	SASH1,BIRC2,TRIM5,DTX3L
M1	amide biosynthetic process	GO:0043604	0.0268444	6	CIRBP,EIF1,ZFP36L1,EIF2AK2,ERBB2,ZFP36
M1	negative regulation of viral transcription	GO:0032897	0.0268444	2	ZFP36,HMGA2
M1	STAT cascade	GO:0097696	0.0268598	3	PARP14,PARP9,STAT1
M1	negative regulation of angiogenesis	GO:0016525	0.0277312	3	STAT1,COL4A2,SPRY2
M1	positive regulation of JNK cascade	GO:0046330	0.0277312	3	SASH1,RASSF2,TNIK
M1	regulation of blood vessel endothelial cell migration	GO:0043535	0.0277312	3	AKT3,HSPB1,STAT5A
M1	stress-activated MAPK cascade	GO:0051403	0.0282572	4	SASH1,MAP4K4,TNIK,RASSF2
M1	negative regulation of blood vessel morphogenesis	GO:2000181	0.0294573	3	STAT1,COL4A2,SPRY2
M1	stress-activated protein kinase signaling cascade	GO:0031098	0.0300549	4	SASH1,MAP4K4,TNIK,RASSF2
M1	positive regulation of cell migration	GO:0030335	0.0302187	6	SASH1,GLIPR2,SPRY2,AKT3,HSPB1,STAT5A
M1	positive regulation of cell cycle arrest	GO:0071158	0.0302187	2	CDKN1A,HMGA2
M1	histone monoubiquitination	GO:0010390	0.0302187	2	DTX3L,RYBP
M1	regulation of sodium ion transmembrane transporter activity	GO:2000649	0.0302187	2	GPD1L,NEDD4
M1	regulation of autophagosome assembly	GO:2000785	0.0302187	2	PIP4K2A,SH3GLB1
M1	cellular response to growth factor stimulus	GO:0071363	0.0308272	6	ZFP36L1,ERBB2,ZFP36,HSPB1,IQGAP1,NR3C1
M1	myeloid cell differentiation	GO:0030099	0.0310277	4	STAT1,ZFP36,IFI16,ZFP36L1
M1	negative regulation of mitotic cell cycle phase transition	GO:1901991	0.0310744	3	CDKN1A,HMGA2,KANK2
M1	response to wounding	GO:0009611	0.0314906	4	ERBB2,ZFP36,ZFP36L1,PHLDB2
M1	phosphatidylinositol-mediated signaling	GO:0048015	0.0317634	3	ERBB2,ZFP36L1,NEDD4
M1	protein localization to vacuole	GO:0072665	0.0317634	2	SH3GLB1,NEDD4
M1	regulation of epidermis development	GO:0045682	0.0317634	2	ZFP36,ZFP36L1
M1	regulation of viral entry into host cell	GO:0046596	0.0317634	2	TRIM25,TRIM5
M1	inositol lipid-mediated signaling	GO:0048017	0.0317634	3	ERBB2,ZFP36L1,NEDD4
M1	regulation of cell aging	GO:0090342	0.0317634	2	AKT3,HMGA2
M1	negative regulation of cellular amide metabolic process	GO:0034249	0.0325179	3	EIF2AK2,ZFP36L1,ZFP36
M1	negative regulation of vasculature development	GO:1901343	0.0325179	3	STAT1,COL4A2,SPRY2
M1	positive regulation of cell motility	GO:2000147	0.033159	6	SASH1,GLIPR2,SPRY2,AKT3,HSPB1,STAT5A
M1	aging	GO:0007568	0.0331942	3	AKT3,CDKN1A,HMGA2
M1	positive regulation of cytokine-mediated signaling pathway	GO:0001961	0.0332526	2	PARP14,PARP9
M1	negative regulation of DNA binding	GO:0043392	0.0332526	2	HMGA2,IFI16
M1	endothelial cell migration	GO:0043542	0.033895	4	SASH1,AKT3,HSPB1,STAT5A
M1	response to growth factor	GO:0070848	0.034134	6	ZFP36L1,ERBB2,ZFP36,HSPB1,IQGAP1,NR3C1
M1	ameboidal-type cell migration	GO:0001667	0.034276	5	SASH1,GLIPR2,AKT3,HSPB1,STAT5A
M1	negative regulation of protein phosphorylation	GO:0001933	0.034276	5	PARP14,CDKN1A,GPD1L,RASSF2,SPRY2
M1	positive regulation of cellular component movement	GO:0051272	0.0344447	6	SASH1,GLIPR2,SPRY2,AKT3,HSPB1,STAT5A
M1	epithelial to mesenchymal transition	GO:0001837	0.0346961	3	HMGA2,PHLDB2,GLIPR2
M1	regulation of peptidyl-serine phosphorylation	GO:0033135	0.0346961	3	RASSF2,GPD1L,SPRY2
M1	cytoplasmic pattern recognition receptor signaling pathway	GO:0002753	0.0347803	2	DDX58,IFIH1
M1	regulation of vacuole organization	GO:0044088	0.0347803	2	PIP4K2A,SH3GLB1
M1	endocytosis	GO:0006897	0.0352006	5	MYO6,NEDD4,PACSIN2,EHD1,GULP1
M1	negative regulation of cellular catabolic process	GO:0031330	0.0352006	4	CIRBP,ZFP36,RYBP,MYD88
M1	protein autophosphorylation	GO:0046777	0.0352006	4	EIF2AK2,ERBB2,RASSF2,TNIK
M1	regulation of MAP kinase activity	GO:0043405	0.0352006	4	SASH1,ERBB2,EIF2AK2,TNIK
M1	intracellular steroid hormone receptor signaling pathway	GO:0030518	0.0352761	3	NR3C1,NEDD4,KANK2
M1	peptide metabolic process	GO:0006518	0.0361768	6	CIRBP,EIF1,ZFP36L1,EIF2AK2,ERBB2,ZFP36
M1	regulation of interferon-beta production	GO:0032648	0.0362984	2	DDX58,IFIH1
M1	blood vessel endothelial cell migration	GO:0043534	0.0370392	3	STAT5A,AKT3,HSPB1
M1	regulation of protein modification by small protein conjugation or removal	GO:1903320	0.0376323	4	SASH1,BIRC2,DTX3L,EGR1
M1	mesenchymal cell differentiation	GO:0048762	0.0379267	3	HMGA2,PHLDB2,GLIPR2
M1	regulation of DNA repair	GO:0006282	0.0379267	3	PARP9,HMGA2,DTX3L
M1	interferon-beta production	GO:0032608	0.0380127	2	DDX58,IFIH1
M1	regulation of viral release from host cell	GO:1902186	0.0380127	2	TRIM25,TRIM5
M1	peptidyl-serine phosphorylation	GO:0018105	0.0385515	4	RASSF2,GPD1L,HMGA2,SPRY2
M1	regulation of myeloid cell differentiation	GO:0045637	0.038609	3	ZFP36,STAT1,ZFP36L1
M1	endodermal cell differentiation	GO:0035987	0.0394595	2	HMGA2,COL4A2
M1	negative regulation of myeloid cell differentiation	GO:0045638	0.0394595	2	ZFP36,ZFP36L1
M1	positive regulation of JUN kinase activity	GO:0043507	0.0394595	2	SASH1,TNIK
M1	protein sumoylation	GO:0016925	0.0394595	2	EGR1,IFIH1
M1	negative regulation of G1/S transition of mitotic cell cycle	GO:2000134	0.0394595	2	CDKN1A,KANK2
M1	positive regulation of stress-activated MAPK cascade	GO:0032874	0.0394595	3	SASH1,RASSF2,TNIK
M1	negative regulation of phosphorylation	GO:0042326	0.0400255	5	PARP14,CDKN1A,GPD1L,RASSF2,SPRY2
M1	innate immune response-activating signal transduction	GO:0002758	0.0400255	3	DDX58,TRIM5,IFIH1
M1	pattern recognition receptor signaling pathway	GO:0002221	0.0400255	3	DDX58,TRIM5,IFIH1
M1	steroid hormone mediated signaling pathway	GO:0043401	0.0400255	3	NR3C1,NEDD4,KANK2
M1	positive regulation of stress-activated protein kinase signaling cascade	GO:0070304	0.0400255	3	SASH1,RASSF2,TNIK
M1	polysaccharide biosynthetic process	GO:0000271	0.040573	2	GBE1,NFKB1
M1	lipopolysaccharide-mediated signaling pathway	GO:0031663	0.040573	2	SASH1,TRIM5
M1	regulation of endothelial cell proliferation	GO:0001936	0.040573	3	STAT5A,AKT3,STAT1
M1	viral release from host cell	GO:0019076	0.040573	2	TRIM25,TRIM5
M1	exit from host cell	GO:0035891	0.040573	2	TRIM25,TRIM5
M1	exit from host	GO:0035890	0.040573	2	TRIM25,TRIM5
M1	movement in host environment	GO:0052126	0.040573	2	TRIM25,TRIM5
M1	movement in environment of other organism involved in symbiotic interaction	GO:0052192	0.040573	2	TRIM25,TRIM5
M1	regulation of sodium ion transmembrane transport	GO:1902305	0.040573	2	GPD1L,NEDD4
M1	ERK1 and ERK2 cascade	GO:0070371	0.0407006	4	ERBB2,SPRY2,ZFP36L1,GLIPR2
M1	signal transduction by p53 class mediator	GO:0072331	0.0411741	3	CDKN1A,IFI16,MYO6
M1	negative regulation of cell cycle phase transition	GO:1901988	0.0411741	3	CDKN1A,HMGA2,KANK2
M1	endoderm formation	GO:0001706	0.0421475	2	HMGA2,COL4A2
M1	endoderm development	GO:0007492	0.0421475	2	HMGA2,COL4A2
M1	regulation of sodium ion transport	GO:0002028	0.0421475	2	GPD1L,NEDD4
M1	sodium ion transport	GO:0006814	0.0421475	3	GPD1L,MAGED2,NEDD4
M1	negative regulation of cell cycle G1/S phase transition	GO:1902807	0.0421475	2	CDKN1A,KANK2
M1	positive regulation of cellular protein localization	GO:1903829	0.0430406	4	ERBB2,PARP9,GPD1L,DTX3L
M1	mesenchyme development	GO:0060485	0.0439888	3	HMGA2,PHLDB2,GLIPR2
M1	cellular response to virus	GO:0098586	0.0439888	2	DDX58,IFIH1
M1	regulation of protein oligomerization	GO:0032459	0.0439888	2	CRYAB,SH3GLB1
M1	peptidyl-serine modification	GO:0018209	0.044305	4	RASSF2,GPD1L,HMGA2,SPRY2
M1	multi-organism cellular process	GO:0044764	0.0456048	2	DDX58,IFIH1
M1	plasma membrane organization	GO:0007009	0.0456048	2	SH3GLB1,PACSIN2
M1	mRNA transport	GO:0051028	0.0456048	2	ZFP36,ZFP36L1
M1	mitotic DNA damage checkpoint	GO:0044773	0.0456048	2	CDKN1A,HMGA2
M1	cytoskeleton-dependent intracellular transport	GO:0030705	0.0456048	2	HSPB1,MYO5A
M1	positive regulation of interleukin-6 production	GO:0032755	0.0456048	2	DDX58,IFIH1
M1	import into cell	GO:0098657	0.0458731	5	MYO6,NEDD4,PACSIN2,EHD1,GULP1
M1	positive regulation of epithelial cell proliferation	GO:0050679	0.0466906	3	ERBB2,AKT3,STAT5A
M1	endothelial cell proliferation	GO:0001935	0.0488735	3	STAT5A,AKT3,STAT1
M1	positive regulation of angiogenesis	GO:0045766	0.0488735	3	AKT3,SASH1,HSPB1
M1	negative regulation of catabolic process	GO:0009895	0.0489216	4	CIRBP,ZFP36,RYBP,MYD88
M1	mitotic DNA integrity checkpoint	GO:0044774	0.0494934	2	CDKN1A,HMGA2
M1	positive regulation of tyrosine phosphorylation of STAT protein	GO:0042531	0.0494934	2	PARP14,PARP9
M1	hormone-mediated signaling pathway	GO:0009755	0.0496096	3	NR3C1,NEDD4,KANK2
M1	ubiquitin-dependent protein catabolic process	GO:0006511	0.0505537	5	RYBP,BIRC2,DTX3L,TRIM25,NEDD4
M1	histone ubiquitination	GO:0016574	0.0513106	2	DTX3L,RYBP
M1	regulation of JUN kinase activity	GO:0043506	0.0513106	2	SASH1,TNIK
M1	regulation of intracellular transport	GO:0032386	0.0513511	4	ERBB2,CRYAB,MX2,NEDD4
M1	regulation of DNA binding transcription factor activity	GO:0051090	0.0514731	5	DDX58,MYD88,EIF2AK2,TRIM5,TRIM25
M1	modification-dependent protein catabolic process	GO:0019941	0.0519336	5	RYBP,BIRC2,DTX3L,TRIM25,NEDD4
M1	membrane organization	GO:0061024	0.0523948	5	PACSIN2,SEC31A,SAMD9,SH3GLB1,GULP1
M1	positive regulation of vasculature development	GO:1904018	0.0523948	3	AKT3,SASH1,HSPB1
M1	polysaccharide metabolic process	GO:0005976	0.0527722	2	GBE1,NFKB1
M1	regulation of translational initiation	GO:0006446	0.0527722	2	EIF1,EIF2AK2
M1	positive regulation of protein localization to nucleus	GO:1900182	0.0527722	2	PARP9,DTX3L
M1	modification-dependent macromolecule catabolic process	GO:0043632	0.0539094	5	RYBP,BIRC2,DTX3L,TRIM25,NEDD4
M1	JUN phosphorylation	GO:0007258	0.0546023	2	SASH1,TNIK
M1	protein depolymerization	GO:0051261	0.0546023	2	WDR1,MICAL1
M1	cellular response to mechanical stimulus	GO:0071260	0.0546023	2	NFKB1,MYD88
M1	cellular response to tumor necrosis factor	GO:0071356	0.0551361	3	ZFP36,STAT1,ZFP36L1
M1	embryonic morphogenesis	GO:0048598	0.0563243	3	HMGA2,COL4A2,PHLDB2
M1	positive regulation of macroautophagy	GO:0016239	0.0566276	2	PIP4K2A,SH3GLB1
M1	regulation of viral transcription	GO:0046782	0.0566276	2	ZFP36,HMGA2
M1	formation of primary germ layer	GO:0001704	0.0582497	2	HMGA2,COL4A2
M1	keratinocyte differentiation	GO:0030216	0.0582497	2	ZFP36,ZFP36L1
M1	positive regulation of DNA repair	GO:0045739	0.0582497	2	PARP9,DTX3L
M1	receptor metabolic process	GO:0043112	0.0589005	3	SH3GLB1,NEDD4,DTX3L
M1	supramolecular fiber organization	GO:0097435	0.0592878	5	DNAJB6,CRYAB,MICAL1,PHLDB2,WDR1
M1	regulation of tyrosine phosphorylation of STAT protein	GO:0042509	0.0599271	2	PARP14,PARP9
M1	positive regulation of JAK-STAT cascade	GO:0046427	0.0615227	2	PARP14,PARP9
M1	positive regulation of organelle assembly	GO:1902117	0.0615227	2	PIP4K2A,SH3GLB1
M1	viral transcription	GO:0019083	0.0615227	2	ZFP36,HMGA2
M1	protein K48-linked ubiquitination	GO:0070936	0.0615227	2	BIRC2,DTX3L
M1	regulation of cell cycle arrest	GO:0071156	0.0615227	2	CDKN1A,HMGA2
M1	regulation of epithelial cell apoptotic process	GO:1904035	0.0615227	2	ZFP36,ZFP36L1
M1	cellular protein complex disassembly	GO:0043624	0.0635308	2	WDR1,MICAL1
M1	protein folding	GO:0006457	0.0635308	2	DNAJB6,HSPB1
M1	positive regulation of binding	GO:0051099	0.0637333	3	PARP9,HMGA2,DTX3L
M1	DNA damage response, signal transduction by p53 class mediator	GO:0030330	0.0654667	2	CDKN1A,MYO6
M1	regulation of epithelial cell differentiation	GO:0030856	0.0654667	2	ZFP36,ZFP36L1
M1	negative regulation of hemopoiesis	GO:1903707	0.0654667	2	ZFP36,ZFP36L1
M1	positive regulation of STAT cascade	GO:1904894	0.0654667	2	PARP14,PARP9
M1	positive regulation of protein transport	GO:0051222	0.0667304	4	ERBB2,DDX58,HLA-E,IFIH1
M1	autophagosome assembly	GO:0000045	0.0672499	2	PIP4K2A,SH3GLB1
M1	defense response to Gram-positive bacterium	GO:0050830	0.0672499	2	HLA-E,LYZ
M1	tyrosine phosphorylation of STAT protein	GO:0007260	0.0672499	2	PARP14,PARP9
M1	cellular response to interleukin-1	GO:0071347	0.0672499	2	EGR1,NFKB1
M1	epithelium development	GO:0060429	0.0677167	5	ZFP36L1,AKR1C2,ZFP36,STAT1,PHLDB2
M1	response to tumor necrosis factor	GO:0034612	0.0677167	3	ZFP36,STAT1,ZFP36L1
M1	autophagosome organization	GO:1905037	0.0689472	2	PIP4K2A,SH3GLB1
M1	positive regulation of myeloid cell differentiation	GO:0045639	0.0689472	2	STAT1,ZFP36L1
M1	protein autoubiquitination	GO:0051865	0.0689472	2	SASH1,DTX3L
M1	positive regulation of protein kinase B signaling	GO:0051897	0.0689472	2	SPRY2,AKR1C2
M1	intracellular protein transport	GO:0006886	0.069892	5	IFIT1,ERBB2,HSPB1,EHD1,NEDD4
M1	epithelial cell apoptotic process	GO:1904019	0.0710958	2	ZFP36,ZFP36L1
M1	epidermal cell differentiation	GO:0009913	0.0729313	2	ZFP36,ZFP36L1
M1	regulation of hemopoiesis	GO:1903706	0.0740798	3	ZFP36,STAT1,ZFP36L1
M1	positive regulation of establishment of protein localization	GO:1904951	0.0743169	4	ERBB2,DDX58,HLA-E,IFIH1
M1	viral entry into host cell	GO:0046718	0.0747574	2	TRIM25,TRIM5
M1	actin filament-based movement	GO:0030048	0.0766555	2	GPD1L,MYO5A
M1	negative regulation of mitotic cell cycle	GO:0045930	0.0770582	3	CDKN1A,HMGA2,KANK2
M1	hemopoiesis	GO:0030097	0.0779293	4	STAT1,ZFP36,IFI16,ZFP36L1
M1	positive regulation of protein secretion	GO:0050714	0.078131	3	DDX58,HLA-E,IFIH1
M1	negative regulation of supramolecular fiber organization	GO:1902904	0.0783788	2	CRYAB,PHLDB2
M1	negative regulation of response to external stimulus	GO:0032102	0.0791086	3	IFIT1,PHLDB2,KANK2
M1	response to calcium ion	GO:0051592	0.0801729	2	SEC31A,IQGAP1
M1	RNA transport	GO:0050658	0.0801729	2	ZFP36,ZFP36L1
M1	regulation of protein ubiquitination	GO:0031396	0.0801729	3	SASH1,BIRC2,DTX3L
M1	regulation of interleukin-6 production	GO:0032675	0.0801729	2	DDX58,IFIH1
M1	nucleic acid transport	GO:0050657	0.0801729	2	ZFP36,ZFP36L1
M1	carbohydrate biosynthetic process	GO:0016051	0.0818152	2	GBE1,NFKB1
M1	hematopoietic or lymphoid organ development	GO:0048534	0.0818152	4	STAT1,ZFP36,IFI16,ZFP36L1
M1	regulation of G1/S transition of mitotic cell cycle	GO:2000045	0.0818152	2	CDKN1A,KANK2
M1	regulation of protein binding	GO:0043393	0.0818152	3	IFIT2,IFIT1,DTX3L
M1	regulation of protein localization to nucleus	GO:1900180	0.0818152	2	PARP9,DTX3L
M1	activation of MAPK activity	GO:0000187	0.0826268	2	EIF2AK2,TNIK
M1	nuclear-transcribed mRNA catabolic process	GO:0000956	0.0826268	2	XRN1,ZFP36
M1	positive regulation of endothelial cell proliferation	GO:0001938	0.0826268	2	AKT3,STAT5A
M1	negative regulation of immune effector process	GO:0002698	0.0826268	2	IFIT1,HLA-E
M1	positive regulation of translation	GO:0045727	0.0826268	2	ERBB2,CIRBP
M1	regulation of epithelial to mesenchymal transition	GO:0010717	0.0826268	2	PHLDB2,GLIPR2
M1	viral gene expression	GO:0019080	0.0826268	2	ZFP36,HMGA2
M1	entry into host cell	GO:0030260	0.0826268	2	TRIM25,TRIM5
M1	entry into host	GO:0044409	0.0826268	2	TRIM25,TRIM5
M1	entry into cell of other organism involved in symbiotic interaction	GO:0051806	0.0826268	2	TRIM25,TRIM5
M1	entry into other organism involved in symbiotic interaction	GO:0051828	0.0826268	2	TRIM25,TRIM5
M1	positive regulation of peptide secretion	GO:0002793	0.0828241	3	DDX58,HLA-E,IFIH1
M1	cellular response to drug	GO:0035690	0.0837897	3	HMGA2,NR3C1,NFKB1
M1	interleukin-6 production	GO:0032635	0.0841791	2	DDX58,IFIH1
M1	regulation of nucleocytoplasmic transport	GO:0046822	0.0841791	2	MX2,NEDD4
M1	establishment of RNA localization	GO:0051236	0.0841791	2	ZFP36,ZFP36L1
M1	regulation of mitotic cell cycle phase transition	GO:1901990	0.0845807	3	CDKN1A,HMGA2,KANK2
M1	autophagy	GO:0006914	0.0854413	4	SH3GLB1,TRIM5,IFI16,PIP4K2A
M1	process utilizing autophagic mechanism	GO:0061919	0.0854413	4	SH3GLB1,TRIM5,IFI16,PIP4K2A
M1	negative regulation of cell cycle process	GO:0010948	0.08667	3	CDKN1A,HMGA2,KANK2
M1	regulation of JAK-STAT cascade	GO:0046425	0.087619	2	PARP14,PARP9
M1	negative regulation of cysteine-type endopeptidase activity	GO:2000117	0.087619	2	DNAJB6,IFI16
M1	nucleocytoplasmic transport	GO:0006913	0.0896123	3	MX2,HTATIP2,NEDD4
M1	nuclear transport	GO:0051169	0.0896123	3	MX2,HTATIP2,NEDD4
M1	regulation of response to DNA damage stimulus	GO:2001020	0.0907375	3	PARP9,HMGA2,DTX3L
M1	G2/M transition of mitotic cell cycle	GO:0000086	0.0913651	2	CDKN1A,HMGA2
M1	regulation of STAT cascade	GO:1904892	0.0913651	2	PARP14,PARP9
M1	immune system development	GO:0002520	0.0916952	4	STAT1,ZFP36,IFI16,ZFP36L1
M1	double-strand break repair	GO:0006302	0.0935826	3	PARP9,HMGA2,DTX3L
M1	regulation of ERK1 and ERK2 cascade	GO:0070372	0.0935826	3	ERBB2,SPRY2,GLIPR2
M1	peptidyl-tyrosine phosphorylation	GO:0018108	0.0936947	4	ERBB2,PARP14,CDKN1A,PARP9
M1	peptidyl-tyrosine modification	GO:0018212	0.0959618	4	ERBB2,PARP14,CDKN1A,PARP9
M1	lysosomal transport	GO:0007041	0.0985453	2	DTX3L,NEDD4
M1	epidermis development	GO:0008544	0.0985453	2	ZFP36,ZFP36L1
M1	regulation of macroautophagy	GO:0016241	0.0985453	2	PIP4K2A,SH3GLB1
M1	regulation of cell cycle G1/S phase transition	GO:1902806	0.0985453	2	CDKN1A,KANK2
M1	immune response-activating signal transduction	GO:0002757	0.0987434	3	DDX58,TRIM5,IFIH1
M1	regulation of autophagy	GO:0010506	0.0998504	3	PIP4K2A,IFI16,SH3GLB1
M2	mitochondrial gene expression	GO:0140053	5.55005e-09	8	GATB,EARS2,PNPT1,TSFM,TRNT1,TFB2M,YARS2,KIAA0391
M2	ncRNA metabolic process	GO:0034660	5.55005e-09	12	TFB1M,GATB,EARS2,NSUN2,PNPT1,DDX27,FARSA,TRNT1,AGO2,YARS2,KIAA0391,INTS12
M2	mitochondrial RNA metabolic process	GO:0000959	9.98638e-08	6	EARS2,PNPT1,TRNT1,TFB2M,YARS2,KIAA0391
M2	tRNA metabolic process	GO:0006399	1.41174e-06	7	GATB,EARS2,NSUN2,FARSA,TRNT1,YARS2,KIAA0391
M2	ncRNA processing	GO:0034470	2.51861e-05	7	TFB1M,NSUN2,DDX27,TRNT1,AGO2,KIAA0391,INTS12
M2	tRNA aminoacylation	GO:0043039	4.95195e-05	4	FARSA,YARS2,GATB,EARS2
M2	amino acid activation	GO:0043038	4.95195e-05	4	FARSA,YARS2,GATB,EARS2
M2	mitochondrial translation	GO:0032543	8.32499e-05	4	TSFM,YARS2,GATB,EARS2
M2	mitochondrial RNA processing	GO:0000963	0.000143195	3	PNPT1,KIAA0391,TRNT1
M2	RNA import into mitochondrion	GO:0035927	0.000504402	2	PNPT1,TST
M2	rRNA import into mitochondrion	GO:0035928	0.000504402	2	PNPT1,TST
M2	tRNA aminoacylation for protein translation	GO:0006418	0.000723805	3	FARSA,YARS2,EARS2
M2	mitochondrial RNA 5'-end processing	GO:0000964	0.000849393	2	PNPT1,KIAA0391
M2	rRNA transport	GO:0051029	0.000849393	2	PNPT1,TST
M2	tRNA aminoacylation for mitochondrial protein translation	GO:0070127	0.000849393	2	YARS2,EARS2
M2	mitochondrial RNA 3'-end processing	GO:0000965	0.00119002	2	PNPT1,TRNT1
M2	translation	GO:0006412	0.00147582	6	GATB,EARS2,FARSA,TSFM,AGO2,YARS2
M2	mitochondrial tRNA processing	GO:0090646	0.00159857	2	KIAA0391,TRNT1
M2	peptide biosynthetic process	GO:0043043	0.0017442	6	GATB,EARS2,FARSA,TSFM,AGO2,YARS2
M2	regulation of protein ADP-ribosylation	GO:0010835	0.00249864	2	HPF1,PUM3
M2	amide biosynthetic process	GO:0043604	0.00280898	6	GATB,EARS2,FARSA,TSFM,AGO2,YARS2
M2	protein peptidyl-prolyl isomerization	GO:0000413	0.00335069	2	PPID,PPIL1
M2	peptide metabolic process	GO:0006518	0.00398282	6	GATB,EARS2,FARSA,TSFM,AGO2,YARS2
M2	cellular amino acid metabolic process	GO:0006520	0.00429905	4	FARSA,YARS2,GATB,EARS2
M2	tRNA processing	GO:0008033	0.00450783	3	NSUN2,KIAA0391,TRNT1
M2	RNA 5'-end processing	GO:0000966	0.00538779	2	PNPT1,KIAA0391
M2	nucleic acid phosphodiester bond hydrolysis	GO:0090305	0.00674628	4	APTX,AGO2,PNPT1,KIAA0391
M2	peptidyl-proline modification	GO:0018208	0.00715718	2	PPID,PPIL1
M2	protein ADP-ribosylation	GO:0006471	0.00814805	2	HPF1,PUM3
M2	RNA phosphodiester bond hydrolysis	GO:0090501	0.00853907	3	AGO2,PNPT1,KIAA0391
M2	response to oxidative stress	GO:0006979	0.0100306	4	APTX,MAPK9,PNPT1,NDUFA6
M2	ribosome biogenesis	GO:0042254	0.0104268	3	TFB1M,NVL,DDX27
M2	ribonucleoprotein complex biogenesis	GO:0022613	0.0107947	4	AGO2,TFB1M,NVL,DDX27
M2	mitochondrial transmembrane transport	GO:1990542	0.0144263	2	PNPT1,TST
M2	RNA phosphodiester bond hydrolysis, endonucleolytic	GO:0090502	0.0173001	2	AGO2,KIAA0391
M2	RNA 3'-end processing	GO:0031123	0.0237207	2	PNPT1,TRNT1
M2	RNA methylation	GO:0001510	0.0237207	2	NSUN2,TFB1M
M2	rRNA processing	GO:0006364	0.033089	2	TFB1M,DDX27
M2	RNA transport	GO:0050658	0.033089	2	PNPT1,TST
M2	nucleic acid transport	GO:0050657	0.033089	2	PNPT1,TST
M2	macromolecule methylation	GO:0043414	0.0345271	3	NSUN2,TFB1M,FAM98A
M2	establishment of RNA localization	GO:0051236	0.0352006	2	PNPT1,TST
M2	mRNA metabolic process	GO:0016071	0.0360971	4	AGO2,PNPT1,PCID2,PPIL1
M2	RNA modification	GO:0009451	0.0377638	2	NSUN2,TFB1M
M2	regulation of mRNA catabolic process	GO:0061013	0.0377638	2	PNPT1,PCID2
M2	methylation	GO:0032259	0.0404722	3	NSUN2,TFB1M,FAM98A
M2	nucleobase-containing compound transport	GO:0015931	0.0426685	2	PNPT1,TST
M2	RNA localization	GO:0006403	0.0453901	2	PNPT1,TST
M2	rRNA metabolic process	GO:0016072	0.050719	2	TFB1M,DDX27
M2	response to reactive oxygen species	GO:0000302	0.0567156	2	APTX,MAPK9
M2	posttranscriptional regulation of gene expression	GO:0010608	0.0615227	3	AGO2,PCID2,TSFM
M2	mitochondrial transport	GO:0006839	0.0617206	2	PNPT1,TST
M2	mRNA catabolic process	GO:0006402	0.0756909	2	PNPT1,PCID2
M2	regulation of DNA metabolic process	GO:0051052	0.0771953	3	GTPBP4,GNL3,NVL
M2	cellular response to oxidative stress	GO:0034599	0.0826268	2	MAPK9,PNPT1
M2	regulation of multi-organism process	GO:0043900	0.0828898	3	AGO2,PPID,SNX3
M2	positive regulation of multi-organism process	GO:0043902	0.0841791	2	AGO2,PPID
M2	regulation of viral life cycle	GO:1903900	0.0867859	2	PPID,SNX3
M2	regulation of mRNA metabolic process	GO:1903311	0.0896123	2	PNPT1,PCID2
M2	negative regulation of mitotic cell cycle	GO:0045930	0.0904119	2	PNPT1,PCID2
M2	RNA catabolic process	GO:0006401	0.0919817	2	PNPT1,PCID2
M2	positive regulation of DNA metabolic process	GO:0051054	0.0985453	2	GNL3,NVL
M3	mRNA metabolic process	GO:0016071	1.99163e-08	15	SRSF7,TRA2B,YBX1,TARDBP,SRPK1,CDC5L,HNRNPA2B1,EXOSC10,SRSF10,UPF3B,SYNCRIP,HNRNPU,SRSF1,SRSF3,HNRNPM
M3	DNA repair	GO:0006281	1.34767e-07	13	CHEK2,XRCC5,MLH1,RPA1,DEK,MSH6,POLA1,PARP1,POLD1,MSH3,ERCC3,POLD3,ASCC3
M3	RNA splicing	GO:0008380	4.83993e-07	11	SRSF7,TRA2B,TARDBP,CDC5L,HNRNPA2B1,HNRNPF,SRSF10,HNRNPU,SRSF1,SRSF3,HNRNPM
M3	regulation of mRNA metabolic process	GO:1903311	2.01171e-06	9	SRSF7,TRA2B,YBX1,TARDBP,SRPK1,SRSF10,SYNCRIP,HNRNPU,SRSF3
M3	mRNA splicing, via spliceosome	GO:0000398	3.23522e-06	9	SRSF7,TRA2B,CDC5L,HNRNPA2B1,SRSF10,HNRNPU,SRSF1,SRSF3,HNRNPM
M3	RNA splicing, via transesterification reactions with bulged adenosine as nucleophile	GO:0000377	3.23522e-06	9	SRSF7,TRA2B,CDC5L,HNRNPA2B1,SRSF10,HNRNPU,SRSF1,SRSF3,HNRNPM
M3	RNA splicing, via transesterification reactions	GO:0000375	3.23522e-06	9	SRSF7,TRA2B,CDC5L,HNRNPA2B1,SRSF10,HNRNPU,SRSF1,SRSF3,HNRNPM
M3	mRNA processing	GO:0006397	3.23522e-06	10	SRSF7,TRA2B,CDC5L,SRPK1,HNRNPA2B1,SRSF10,HNRNPU,SRSF1,SRSF3,HNRNPM
M3	negative regulation of mRNA metabolic process	GO:1903312	6.82323e-06	6	SRSF7,YBX1,TARDBP,SRSF10,HNRNPU,SYNCRIP
M3	RNA catabolic process	GO:0006401	1.6569e-05	8	RNASEH2B,YBX1,TARDBP,EXOSC10,UPF3B,HNRNPU,SYNCRIP,FEN1
M3	chromosome segregation	GO:0007059	2.27301e-05	9	SKA1,KIF4A,SRPK1,MCMBP,KIF23,HNRNPU,KIFC1,FEN1,NCAPD2
M3	DNA replication	GO:0006260	4.18208e-05	7	CHEK2,RPA1,POLA1,POLD1,MCMBP,FEN1,FAM111A
M3	mismatch repair	GO:0006298	4.54899e-05	4	MSH3,MLH1,MSH6,RPA1
M3	CRD-mediated mRNA stabilization	GO:0070934	4.68372e-05	3	YBX1,HNRNPU,SYNCRIP
M3	regulation of mRNA processing	GO:0050684	5.05819e-05	6	SRSF7,TRA2B,SRPK1,SRSF10,HNRNPU,SRSF3
M3	spindle assembly	GO:0051225	5.05819e-05	6	CHEK2,HAUS7,KIF4A,KIF23,HNRNPU,KIFC1
M3	spindle organization	GO:0007051	6.28311e-05	7	CHEK2,AURKA,HAUS7,KIF4A,KIF23,HNRNPU,KIFC1
M3	mRNA stabilization	GO:0048255	8.37855e-05	4	YBX1,TARDBP,HNRNPU,SYNCRIP
M3	mitotic spindle assembly	GO:0090307	8.76212e-05	5	CHEK2,KIF4A,KIF23,HNRNPU,KIFC1
M3	sister chromatid segregation	GO:0000819	0.000101632	7	KIF4A,MCMBP,KIF23,HNRNPU,KIFC1,FEN1,NCAPD2
M3	regulation of mRNA splicing, via spliceosome	GO:0048024	0.000102212	5	SRSF7,TRA2B,SRSF10,HNRNPU,SRSF3
M3	regulation of RNA splicing	GO:0043484	0.000102212	6	SRSF7,TRA2B,HNRNPF,SRSF10,HNRNPU,SRSF3
M3	RNA stabilization	GO:0043489	0.000151292	4	YBX1,TARDBP,HNRNPU,SYNCRIP
M3	negative regulation of DNA metabolic process	GO:0051053	0.000212259	6	XRCC5,CHEK2,MSH6,EXOSC10,MSH3,HNRNPU
M3	nuclear chromosome segregation	GO:0098813	0.000221821	7	KIF4A,MCMBP,KIF23,HNRNPU,KIFC1,FEN1,NCAPD2
M3	nucleobase-containing compound catabolic process	GO:0034655	0.000221821	8	RNASEH2B,YBX1,TARDBP,EXOSC10,UPF3B,HNRNPU,SYNCRIP,FEN1
M3	negative regulation of mRNA catabolic process	GO:1902373	0.000223971	4	YBX1,HNRNPU,TARDBP,SYNCRIP
M3	heterocycle catabolic process	GO:0046700	0.000356019	8	RNASEH2B,YBX1,TARDBP,EXOSC10,UPF3B,HNRNPU,SYNCRIP,FEN1
M3	mRNA catabolic process	GO:0006402	0.000356019	6	YBX1,TARDBP,EXOSC10,UPF3B,HNRNPU,SYNCRIP
M3	negative regulation of RNA catabolic process	GO:1902369	0.000357175	4	YBX1,HNRNPU,TARDBP,SYNCRIP
M3	posttranscriptional regulation of gene expression	GO:0010608	0.00036119	8	YBX1,EPRS,TARDBP,HNRNPA2B1,UPF3B,DHFR,HNRNPU,SYNCRIP
M3	cellular nitrogen compound catabolic process	GO:0044270	0.00036119	8	RNASEH2B,YBX1,TARDBP,EXOSC10,UPF3B,HNRNPU,SYNCRIP,FEN1
M3	aromatic compound catabolic process	GO:0019439	0.000377767	8	RNASEH2B,YBX1,TARDBP,EXOSC10,UPF3B,HNRNPU,SYNCRIP,FEN1
M3	organic cyclic compound catabolic process	GO:1901361	0.000504402	8	RNASEH2B,YBX1,TARDBP,EXOSC10,UPF3B,HNRNPU,SYNCRIP,FEN1
M3	nucleotide-excision repair	GO:0006289	0.000504402	4	POLD1,POLD3,RPA1,ERCC3
M3	alternative mRNA splicing, via spliceosome	GO:0000380	0.000555317	4	HNRNPU,TRA2B,SRSF1,HNRNPM
M3	regulation of DNA metabolic process	GO:0051052	0.000731663	8	CHEK2,XRCC5,DEK,MSH6,PARP1,EXOSC10,MSH3,HNRNPU
M3	mitotic spindle organization	GO:0007052	0.00078044	5	CHEK2,KIF4A,KIF23,HNRNPU,KIFC1
M3	regulation of mRNA stability	GO:0043488	0.00082897	4	YBX1,HNRNPU,TARDBP,SYNCRIP
M3	DNA strand elongation involved in DNA replication	GO:0006271	0.000880852	2	FEN1,POLA1
M3	lagging strand elongation	GO:0006273	0.000880852	2	FEN1,POLA1
M3	regulation of RNA stability	GO:0043487	0.00104817	4	YBX1,HNRNPU,TARDBP,SYNCRIP
M3	microtubule cytoskeleton organization involved in mitosis	GO:1902850	0.00106029	5	CHEK2,KIF4A,KIF23,HNRNPU,KIFC1
M3	double-strand break repair	GO:0006302	0.00110086	6	XRCC5,CHEK2,RPA1,DEK,PARP1,POLA1
M3	cell division	GO:0051301	0.00137621	6	SKA1,KIF4A,PRPF40A,KIF23,CKAP2,PRC1
M3	microtubule cytoskeleton organization	GO:0000226	0.00146755	8	CHEK2,AURKA,HAUS7,SKA1,KIF4A,KIF23,HNRNPU,KIFC1
M3	DNA biosynthetic process	GO:0071897	0.00175166	5	XRCC5,POLA1,POLD1,EXOSC10,HNRNPU
M3	mitotic sister chromatid segregation	GO:0000070	0.00212802	5	KIF4A,KIF23,HNRNPU,KIFC1,NCAPD2
M3	nucleotide-excision repair, DNA gap filling	GO:0006297	0.00220002	2	POLD1,POLD3
M3	cytokinesis	GO:0000910	0.00228295	5	KIF4A,PRPF40A,KIF23,CKAP2,PRC1
M3	regulation of mRNA catabolic process	GO:0061013	0.00232807	4	YBX1,TARDBP,HNRNPU,SYNCRIP
M3	mitotic nuclear division	GO:0140014	0.00243114	6	CHEK2,KIF4A,KIF23,HNRNPU,KIFC1,NCAPD2
M3	DNA-dependent DNA replication	GO:0006261	0.00243114	4	CHEK2,MCMBP,FEN1,POLA1
M3	nuclear division	GO:0000280	0.00280898	6	CHEK2,KIF4A,KIF23,HNRNPU,KIFC1,NCAPD2
M3	positive regulation of helicase activity	GO:0051096	0.00280898	2	MSH6,MSH3
M3	mitotic spindle midzone assembly	GO:0051256	0.00280898	2	KIF4A,KIF23
M3	mitotic spindle elongation	GO:0000022	0.00340503	2	KIF4A,KIF23
M3	spindle elongation	GO:0051231	0.00340503	2	KIF4A,KIF23
M3	spindle midzone assembly	GO:0051255	0.00340503	2	KIF4A,KIF23
M3	negative regulation of telomere maintenance	GO:0032205	0.00383429	3	XRCC5,EXOSC10,HNRNPU
M3	regulation of helicase activity	GO:0051095	0.00418926	2	MSH6,MSH3
M3	organelle fission	GO:0048285	0.0043354	6	CHEK2,KIF4A,KIF23,HNRNPU,KIFC1,NCAPD2
M3	positive regulation of cell cycle process	GO:0090068	0.00465243	5	CRLF3,KIF23,HNRNPU,CDK4,FEN1
M3	DNA strand elongation	GO:0022616	0.00486632	2	FEN1,POLA1
M3	negative regulation of mRNA splicing, via spliceosome	GO:0048025	0.0057537	2	SRSF7,SRSF10
M3	telomere maintenance	GO:0000723	0.00685715	4	XRCC5,EXOSC10,HNRNPU,RPA1
M3	telomere organization	GO:0032200	0.00685715	4	XRCC5,EXOSC10,HNRNPU,RPA1
M3	mitotic cytokinesis	GO:0000281	0.00744354	3	KIF4A,CKAP2,KIF23
M3	mRNA splice site selection	GO:0006376	0.00744354	2	SRSF1,SRSF10
M3	regulation of telomere maintenance via telomerase	GO:0032210	0.00744354	3	XRCC5,EXOSC10,HNRNPU
M3	cellular response to radiation	GO:0071478	0.00745799	4	XRCC5,POLD1,MAPK14,PARP1
M3	cytoskeleton-dependent cytokinesis	GO:0061640	0.00853907	3	KIF4A,CKAP2,KIF23
M3	chromatin remodeling	GO:0006338	0.00853907	3	ANP32E,CHD1L,HMGA1
M3	negative regulation of RNA splicing	GO:0033119	0.00893879	2	SRSF7,SRSF10
M3	DNA conformation change	GO:0071103	0.00912535	4	NCAPD2,ASCC3,HMGA1,ERCC3
M3	regulation of telomere maintenance via telomere lengthening	GO:1904356	0.00924888	3	XRCC5,EXOSC10,HNRNPU
M3	telomere maintenance via telomerase	GO:0007004	0.00962216	3	XRCC5,EXOSC10,HNRNPU
M3	negative regulation of DNA recombination	GO:0045910	0.00983792	2	MSH6,MSH3
M3	response to radiation	GO:0009314	0.0108795	5	XRCC5,PARP1,POLD1,ERCC3,MAPK14
M3	mitotic cell cycle phase transition	GO:0044772	0.0111185	5	CHEK2,MASTL,CRLF3,ERCC3,CDK4
M3	cell aging	GO:0007569	0.0115538	3	CHEK2,MAPK14,HMGA1
M3	DNA synthesis involved in DNA repair	GO:0000731	0.0117385	2	POLD1,POLA1
M3	negative regulation of mRNA processing	GO:0050686	0.0117385	2	SRSF7,SRSF10
M3	positive regulation of cell cycle	GO:0045787	0.0117385	5	CRLF3,KIF23,HNRNPU,CDK4,FEN1
M3	telomere maintenance via telomere lengthening	GO:0010833	0.0127456	3	XRCC5,EXOSC10,HNRNPU
M3	G2/M transition of mitotic cell cycle	GO:0000086	0.0131327	3	CHEK2,MASTL,CDK4
M3	RNA-dependent DNA biosynthetic process	GO:0006278	0.0135801	3	XRCC5,EXOSC10,HNRNPU
M3	negative regulation of translation	GO:0017148	0.0135801	3	EPRS,SYNCRIP,DHFR
M3	negative regulation of telomere maintenance via telomerase	GO:0032211	0.0137457	2	HNRNPU,EXOSC10
M3	positive regulation of chromosome segregation	GO:0051984	0.0137457	2	HNRNPU,FEN1
M3	nuclear envelope organization	GO:0006998	0.0148181	2	TARDBP,ANKLE2
M3	tRNA aminoacylation for protein translation	GO:0006418	0.0159311	2	IARS,EPRS
M3	regulation of telomere maintenance	GO:0032204	0.016292	3	XRCC5,EXOSC10,HNRNPU
M3	signal transduction in response to DNA damage	GO:0042770	0.0167274	3	CHEK2,CDC5L,MAPK14
M3	spliceosomal complex assembly	GO:0000245	0.0169883	2	SRSF1,SRSF10
M3	nucleic acid phosphodiester bond hydrolysis	GO:0090305	0.0170238	4	EXOSC10,ERI1,FEN1,ERCC3
M3	cell cycle phase transition	GO:0044770	0.0171089	5	CHEK2,MASTL,CRLF3,ERCC3,CDK4
M3	regulation of cytokinesis	GO:0032465	0.0171468	3	PRPF40A,KIF23,PRC1
M3	negative regulation of cellular catabolic process	GO:0031330	0.0177985	4	YBX1,TARDBP,HNRNPU,SYNCRIP
M3	translation	GO:0006412	0.018254	5	EPRS,IARS,UPF3B,DHFR,SYNCRIP
M3	negative regulation of cellular amide metabolic process	GO:0034249	0.0183859	3	EPRS,SYNCRIP,DHFR
M3	tRNA aminoacylation	GO:0043039	0.0187653	2	IARS,EPRS
M3	aging	GO:0007568	0.0187653	3	CHEK2,MAPK14,HMGA1
M3	negative regulation of telomere maintenance via telomere lengthening	GO:1904357	0.0187653	2	HNRNPU,EXOSC10
M3	amino acid activation	GO:0043038	0.0187653	2	IARS,EPRS
M3	anatomical structure homeostasis	GO:0060249	0.0187723	4	XRCC5,EXOSC10,HNRNPU,RPA1
M3	cell cycle G2/M phase transition	GO:0044839	0.0199982	3	CHEK2,MASTL,CDK4
M3	regulation of DNA biosynthetic process	GO:2000278	0.0199982	3	XRCC5,EXOSC10,HNRNPU
M3	peptide biosynthetic process	GO:0043043	0.0203438	5	EPRS,IARS,UPF3B,DHFR,SYNCRIP
M3	regulation of translation	GO:0006417	0.0203438	4	EPRS,SYNCRIP,UPF3B,DHFR
M3	modulation by host of viral transcription	GO:0043921	0.0209421	2	TARDBP,RRP1B
M3	modulation by host of symbiont transcription	GO:0052472	0.0209421	2	TARDBP,RRP1B
M3	modulation of transcription in other organism involved in symbiotic interaction	GO:0052312	0.0209421	2	TARDBP,RRP1B
M3	signal transduction involved in DNA integrity checkpoint	GO:0072401	0.0209421	2	CHEK2,CDC5L
M3	signal transduction involved in DNA damage checkpoint	GO:0072422	0.0209421	2	CHEK2,CDC5L
M3	negative regulation of viral process	GO:0048525	0.0212825	3	TARDBP,SRPK1,FAM111A
M3	regulation of viral process	GO:0050792	0.022261	4	TARDBP,RRP1B,FAM111A,SRPK1
M3	base-excision repair	GO:0006284	0.0222891	2	POLD1,RPA1
M3	signal transduction involved in cell cycle checkpoint	GO:0072395	0.0222891	2	CHEK2,CDC5L
M3	cellular response to abiotic stimulus	GO:0071214	0.0230745	4	XRCC5,POLD1,MAPK14,PARP1
M3	cellular response to environmental stimulus	GO:0104004	0.0230745	4	XRCC5,POLD1,MAPK14,PARP1
M3	regulation of cell division	GO:0051302	0.0233767	3	PRPF40A,KIF23,PRC1
M3	negative regulation of chromosome organization	GO:2001251	0.0233767	3	XRCC5,EXOSC10,HNRNPU
M3	regulation of alternative mRNA splicing, via spliceosome	GO:0000381	0.0241758	2	HNRNPU,TRA2B
M3	double-strand break repair via nonhomologous end joining	GO:0006303	0.0241758	2	XRCC5,POLA1
M3	negative regulation of DNA biosynthetic process	GO:2000279	0.0241758	2	HNRNPU,EXOSC10
M3	negative regulation of catabolic process	GO:0009895	0.0252078	4	YBX1,TARDBP,HNRNPU,SYNCRIP
M3	regulation of symbiosis, encompassing mutualism through parasitism	GO:0043903	0.0267921	4	TARDBP,RRP1B,FAM111A,SRPK1
M3	amide biosynthetic process	GO:0043604	0.0283495	5	EPRS,IARS,UPF3B,DHFR,SYNCRIP
M3	regulation of cellular amide metabolic process	GO:0034248	0.0287054	4	EPRS,SYNCRIP,UPF3B,DHFR
M3	DNA duplex unwinding	GO:0032508	0.0290418	2	ASCC3,ERCC3
M3	response to UV	GO:0009411	0.030173	3	POLD1,PARP1,ERCC3
M3	cellular response to virus	GO:0098586	0.0302197	2	MAPK14,RRP1B
M3	non-recombinational repair	GO:0000726	0.0314906	2	XRCC5,POLA1
M3	sister chromatid cohesion	GO:0007062	0.0325239	2	MCMBP,FEN1
M3	cellular response to interferon-gamma	GO:0071346	0.0325239	2	EPRS,SYNCRIP
M3	DNA recombination	GO:0006310	0.0348779	3	MSH3,MSH6,RPA1
M3	DNA geometric change	GO:0032392	0.0358284	2	ASCC3,ERCC3
M3	peptide metabolic process	GO:0006518	0.0369709	5	EPRS,IARS,UPF3B,DHFR,SYNCRIP
M3	regulation of DNA recombination	GO:0000018	0.0370392	2	MSH6,MSH3
M3	mitotic metaphase plate congression	GO:0007080	0.0381917	2	HNRNPU,KIFC1
M3	regulation of viral transcription	GO:0046782	0.0381917	2	TARDBP,RRP1B
M3	cellular senescence	GO:0090398	0.0381917	2	MAPK14,HMGA1
M3	positive regulation of chromosome organization	GO:2001252	0.0384053	3	XRCC5,HNRNPU,FEN1
M3	modification of morphology or physiology of other organism	GO:0035821	0.0384053	3	TARDBP,RRP1B,HMGN2
M3	response to light stimulus	GO:0009416	0.0390412	3	POLD1,PARP1,ERCC3
M3	regulation of chromosome organization	GO:0033044	0.0395915	4	XRCC5,EXOSC10,HNRNPU,FEN1
M3	ncRNA metabolic process	GO:0034660	0.0402583	4	IARS,EPRS,EXOSC10,HNRNPA2B1
M3	negative regulation of viral genome replication	GO:0045071	0.0402722	2	SRPK1,FAM111A
M3	regulation of dephosphorylation	GO:0035303	0.0405286	3	MASTL,RRP1B,ANKLE2
M3	viral transcription	GO:0019083	0.0411402	2	TARDBP,RRP1B
M3	regulation of cell cycle arrest	GO:0071156	0.0411402	2	CRLF3,CDK4
M3	cellular response to ionizing radiation	GO:0071479	0.0437731	2	XRCC5,MAPK14
M3	negative regulation of multi-organism process	GO:0043901	0.0483313	3	TARDBP,SRPK1,FAM111A
M3	regulation of sister chromatid segregation	GO:0033045	0.0490988	2	HNRNPU,FEN1
M3	nucleus organization	GO:0006997	0.0503824	2	TARDBP,ANKLE2
M3	viral process	GO:0016032	0.051317	4	TARDBP,RRP1B,FAM111A,SRPK1
M3	regulation of protein dephosphorylation	GO:0035304	0.0515379	2	MASTL,ANKLE2
M3	metaphase plate congression	GO:0051310	0.0527722	2	HNRNPU,KIFC1
M3	response to interferon-gamma	GO:0034341	0.0527722	2	EPRS,SYNCRIP
M3	cellular response to UV	GO:0034644	0.0540191	2	POLD1,PARP1
M3	chromosome localization	GO:0050000	0.0540191	2	HNRNPU,KIFC1
M3	establishment of chromosome localization	GO:0051303	0.0540191	2	HNRNPU,KIFC1
M3	nuclear-transcribed mRNA catabolic process	GO:0000956	0.0567156	2	EXOSC10,UPF3B
M3	cellular response to light stimulus	GO:0071482	0.0567156	2	POLD1,PARP1
M3	viral gene expression	GO:0019080	0.0567156	2	TARDBP,RRP1B
M3	modification by host of symbiont morphology or physiology	GO:0051851	0.0605734	2	TARDBP,RRP1B
M3	interaction with symbiont	GO:0051702	0.0646442	2	TARDBP,RRP1B
M3	regulation of multi-organism process	GO:0043900	0.0669949	4	TARDBP,RRP1B,FAM111A,SRPK1
M3	negative regulation of viral life cycle	GO:1903901	0.0672499	2	SRPK1,FAM111A
M3	negative regulation of cell cycle	GO:0045786	0.0677167	4	CHEK2,CDK4,CDC5L,CRLF3
M3	DNA packaging	GO:0006323	0.0686067	2	NCAPD2,HMGA1
M3	negative regulation of phosphatase activity	GO:0010923	0.069892	2	MASTL,RRP1B
M3	symbiont process	GO:0044403	0.0714492	4	TARDBP,RRP1B,FAM111A,SRPK1
M3	innate immune response	GO:0045087	0.0719611	4	XRCC5,EPRS,SYNCRIP,POLR3C
M3	regulation of mitotic cell cycle	GO:0007346	0.072473	4	CHEK2,CDK4,HNRNPU,ERCC3
M3	negative regulation of dephosphorylation	GO:0035305	0.0741893	2	MASTL,RRP1B
M3	DNA damage checkpoint	GO:0000077	0.075454	2	CHEK2,CDC5L
M3	RNA localization	GO:0006403	0.075454	2	EXOSC10,HNRNPA2B1
M3	regulation of chromosome segregation	GO:0051983	0.075454	2	HNRNPU,FEN1
M3	regulation of viral genome replication	GO:0045069	0.0768759	2	SRPK1,FAM111A
M3	RNA phosphodiester bond hydrolysis	GO:0090501	0.0782112	2	EXOSC10,FEN1
M3	ribonucleoprotein complex biogenesis	GO:0022613	0.0783066	3	EXOSC10,SRSF1,SRSF10
M3	DNA integrity checkpoint	GO:0031570	0.0807791	2	CHEK2,CDC5L
M3	modification of morphology or physiology of other organism involved in symbiotic interaction	GO:0051817	0.0807791	2	TARDBP,RRP1B
M3	response to virus	GO:0009615	0.0818152	3	MAPK14,RRP1B,HMGA1
M3	positive regulation of viral process	GO:0048524	0.0818385	2	RRP1B,SRPK1
M3	tRNA metabolic process	GO:0006399	0.0834979	2	IARS,EPRS
M3	regulation of DNA repair	GO:0006282	0.0871557	2	DEK,PARP1
M3	response to ionizing radiation	GO:0010212	0.0871557	2	XRCC5,MAPK14
M3	endomembrane system organization	GO:0010256	0.0896123	3	VRK1,TARDBP,ANKLE2
M3	viral genome replication	GO:0019079	0.0923422	2	SRPK1,FAM111A
M3	positive regulation of mitotic cell cycle	GO:0045931	0.0923422	2	HNRNPU,CDK4
M3	G1/S transition of mitotic cell cycle	GO:0000082	0.0936681	2	CRLF3,CDK4
M3	cell cycle arrest	GO:0007050	0.0949878	2	CDK4,CRLF3
M3	negative regulation of organelle organization	GO:0010639	0.0959618	3	XRCC5,EXOSC10,HNRNPU
M4	positive regulation of multi-organism process	GO:0043902	1.07671e-07	9	PUM1,SMURF2,GTF2B,YTHDC2,VPS4B,DDX3X,CHMP2B,FMR1,RSF1
M4	regulation of mRNA metabolic process	GO:1903311	1.34767e-07	9	PUM1,DDX5,CTR9,YTHDF2,YTHDF3,CDC73,FMR1,SRSF4,RNF20
M4	mRNA metabolic process	GO:0016071	1.26334e-06	11	PUM1,CSDE1,TRA2A,CTR9,YTHDF2,YTHDF3,DDX5,CDC73,FMR1,SRSF4,RNF20
M4	positive regulation of viral process	GO:0048524	1.42618e-06	7	GTF2B,YTHDC2,VPS4B,DDX3X,CHMP2B,FMR1,RSF1
M4	posttranscriptional regulation of gene expression	GO:0010608	6.67622e-06	9	PUM1,DDX5,ZC3H7A,FXR1,YTHDF2,MATR3,YTHDF3,DDX3X,FMR1
M4	regulation of mRNA processing	GO:0050684	9.64351e-06	6	CTR9,DDX5,CDC73,FMR1,SRSF4,RNF20
M4	positive regulation of gene silencing by miRNA	GO:2000637	2.25166e-05	4	FXR1,PUM1,FMR1,DDX5
M4	regulation of multi-organism process	GO:0043900	2.44769e-05	9	PUM1,SMURF2,GTF2B,YTHDC2,VPS4B,DDX3X,CHMP2B,FMR1,RSF1
M4	positive regulation of posttranscriptional gene silencing	GO:0060148	2.51861e-05	4	FXR1,PUM1,FMR1,DDX5
M4	positive regulation of viral life cycle	GO:1903902	4.54899e-05	5	YTHDC2,VPS4B,DDX3X,CHMP2B,FMR1
M4	regulation of viral process	GO:0050792	5.41533e-05	7	GTF2B,YTHDC2,VPS4B,DDX3X,CHMP2B,FMR1,RSF1
M4	gene silencing by miRNA	GO:0035195	5.60859e-05	5	PUM1,DDX5,ZC3H7A,FXR1,FMR1
M4	posttranscriptional gene silencing by RNA	GO:0035194	6.47797e-05	5	PUM1,DDX5,ZC3H7A,FXR1,FMR1
M4	posttranscriptional gene silencing	GO:0016441	6.83534e-05	5	PUM1,DDX5,ZC3H7A,FXR1,FMR1
M4	gene silencing by RNA	GO:0031047	6.83534e-05	5	PUM1,DDX5,ZC3H7A,FXR1,FMR1
M4	mRNA catabolic process	GO:0006402	6.92702e-05	6	PUM1,CSDE1,DDX5,YTHDF2,YTHDF3,FMR1
M4	regulation of symbiosis, encompassing mutualism through parasitism	GO:0043903	8.32499e-05	7	GTF2B,YTHDC2,VPS4B,DDX3X,CHMP2B,FMR1,RSF1
M4	regulation of gene silencing by miRNA	GO:0060964	8.32499e-05	4	FXR1,PUM1,FMR1,DDX5
M4	regulation of gene silencing by RNA	GO:0060966	0.000101632	4	FXR1,PUM1,FMR1,DDX5
M4	regulation of posttranscriptional gene silencing	GO:0060147	0.000101632	4	FXR1,PUM1,FMR1,DDX5
M4	mRNA processing	GO:0006397	0.000115239	7	TRA2A,CTR9,DDX5,CDC73,FMR1,SRSF4,RNF20
M4	histone H2B ubiquitination	GO:0033523	0.000119685	3	CDC73,RNF20,CTR9
M4	RNA catabolic process	GO:0006401	0.000147524	6	PUM1,CSDE1,DDX5,YTHDF2,YTHDF3,FMR1
M4	gene silencing	GO:0016458	0.000239105	5	PUM1,DDX5,ZC3H7A,FXR1,FMR1
M4	positive regulation of translational initiation	GO:0045948	0.000239105	3	YTHDF2,DDX3X,YTHDF3
M4	negative regulation of mRNA metabolic process	GO:1903312	0.000357175	4	RNF20,FMR1,SRSF4,CTR9
M4	regulation of gene silencing	GO:0060968	0.000357175	4	FXR1,PUM1,FMR1,DDX5
M4	viral process	GO:0016032	0.000382663	7	GTF2B,YTHDC2,VPS4B,DDX3X,CHMP2B,FMR1,RSF1
M4	regulation of mRNA 3'-end processing	GO:0031440	0.000476945	3	CDC73,RNF20,CTR9
M4	negative regulation of mRNA processing	GO:0050686	0.000476945	3	RNF20,SRSF4,CTR9
M4	regulation of gene expression, epigenetic	GO:0040029	0.000560279	5	PUM1,DDX5,ZC3H7A,FXR1,FMR1
M4	positive regulation of translation	GO:0045727	0.000731663	4	YTHDF2,FMR1,DDX3X,YTHDF3
M4	symbiont process	GO:0044403	0.000843153	7	GTF2B,YTHDC2,VPS4B,DDX3X,CHMP2B,FMR1,RSF1
M4	mRNA polyadenylation	GO:0006378	0.000849393	3	CDC73,RNF20,CTR9
M4	regulation of mRNA catabolic process	GO:0061013	0.000873366	4	YTHDF2,PUM1,FMR1,YTHDF3
M4	regulation of histone H2B ubiquitination	GO:2001166	0.000875684	2	CTR9,RNF20
M4	positive regulation of histone H2B ubiquitination	GO:2001168	0.000875684	2	RNF20,CTR9
M4	regulation of viral life cycle	GO:1903900	0.000895412	5	YTHDC2,VPS4B,DDX3X,CHMP2B,FMR1
M4	negative regulation of translation	GO:0017148	0.000930547	4	YTHDF2,FMR1,DDX3X,YTHDF3
M4	nucleobase-containing compound catabolic process	GO:0034655	0.00106029	6	PUM1,CSDE1,DDX5,YTHDF2,YTHDF3,FMR1
M4	RNA polyadenylation	GO:0043631	0.00108351	3	CDC73,RNF20,CTR9
M4	histone monoubiquitination	GO:0010390	0.00108351	3	CDC73,RNF20,CTR9
M4	positive regulation of cellular amide metabolic process	GO:0034250	0.00110086	4	YTHDF2,FMR1,DDX3X,YTHDF3
M4	positive regulation of histone ubiquitination	GO:0033184	0.00126431	2	CTR9,RNF20
M4	heterocycle catabolic process	GO:0046700	0.00143793	6	PUM1,CSDE1,DDX5,YTHDF2,YTHDF3,FMR1
M4	negative regulation of cellular amide metabolic process	GO:0034249	0.00147055	4	YTHDF2,FMR1,DDX3X,YTHDF3
M4	cellular nitrogen compound catabolic process	GO:0044270	0.00147055	6	PUM1,CSDE1,DDX5,YTHDF2,YTHDF3,FMR1
M4	aromatic compound catabolic process	GO:0019439	0.00149622	6	PUM1,CSDE1,DDX5,YTHDF2,YTHDF3,FMR1
M4	mRNA 3'-end processing	GO:0031124	0.00149622	3	CDC73,RNF20,CTR9
M4	organic cyclic compound catabolic process	GO:1901361	0.00190733	6	PUM1,CSDE1,DDX5,YTHDF2,YTHDF3,FMR1
M4	negative regulation of mRNA 3'-end processing	GO:0031441	0.00220004	2	RNF20,CTR9
M4	negative regulation of mRNA polyadenylation	GO:1900364	0.00220004	2	RNF20,CTR9
M4	production of miRNAs involved in gene silencing by miRNA	GO:0035196	0.00232696	3	PUM1,DDX5,ZC3H7A
M4	production of small RNA involved in gene silencing by RNA	GO:0070918	0.00243114	3	PUM1,DDX5,ZC3H7A
M4	dsRNA fragmentation	GO:0031050	0.00243114	3	PUM1,DDX5,ZC3H7A
M4	histone ubiquitination	GO:0016574	0.00275742	3	CDC73,RNF20,CTR9
M4	regulation of translational initiation	GO:0006446	0.00284302	3	YTHDF2,DDX3X,YTHDF3
M4	positive regulation of mRNA metabolic process	GO:1903313	0.00294361	3	YTHDF2,CDC73,YTHDF3
M4	regulation of histone ubiquitination	GO:0033182	0.00306345	2	CTR9,RNF20
M4	regulation of mRNA polyadenylation	GO:1900363	0.00306345	2	RNF20,CTR9
M4	regulation of mRNA stability	GO:0043488	0.00308451	3	YTHDF2,PUM1,YTHDF3
M4	positive regulation of cell cycle phase transition	GO:1901989	0.00308451	3	CDC73,VPS4B,DDX3X
M4	viral life cycle	GO:0019058	0.00314612	5	YTHDC2,VPS4B,DDX3X,CHMP2B,FMR1
M4	RNA 3'-end processing	GO:0031123	0.003202	3	CDC73,RNF20,CTR9
M4	chromosome segregation	GO:0007059	0.00334779	5	PUM1,PDS5A,VPS4B,DDX3X,CHMP2B
M4	positive regulation of transcription elongation from RNA polymerase II promoter	GO:0032968	0.00351769	2	CDC73,CTR9
M4	modulation by host of viral genome replication	GO:0044827	0.00351769	2	YTHDC2,FMR1
M4	regulation of RNA stability	GO:0043487	0.00371733	3	YTHDF2,PUM1,YTHDF3
M4	regulation of mRNA splicing, via spliceosome	GO:0048024	0.00393134	3	FMR1,SRSF4,DDX5
M4	positive regulation of histone modification	GO:0031058	0.00420468	3	RNF20,FMR1,CTR9
M4	RNA destabilization	GO:0050779	0.00450783	2	YTHDF2,YTHDF3
M4	mRNA destabilization	GO:0061157	0.00450783	2	YTHDF2,YTHDF3
M4	protein monoubiquitination	GO:0006513	0.00465243	3	CDC73,RNF20,CTR9
M4	cellular response to dsRNA	GO:0071359	0.00486632	3	PUM1,DDX5,ZC3H7A
M4	positive regulation of chromatin organization	GO:1905269	0.00549588	3	RNF20,FMR1,CTR9
M4	regulation of transcription elongation from RNA polymerase II promoter	GO:0034243	0.00569663	2	CDC73,CTR9
M4	viral budding via host ESCRT complex	GO:0039702	0.00569663	2	CHMP2B,VPS4B
M4	response to dsRNA	GO:0043331	0.00617358	3	PUM1,DDX5,ZC3H7A
M4	positive regulation of viral release from host cell	GO:1902188	0.00630812	2	CHMP2B,VPS4B
M4	modification by host of symbiont morphology or physiology	GO:0051851	0.00638112	3	YTHDC2,FMR1,GTF2B
M4	interaction with symbiont	GO:0051702	0.00706032	3	YTHDC2,FMR1,GTF2B
M4	mRNA splicing, via spliceosome	GO:0000398	0.00710675	4	TRA2A,FMR1,SRSF4,DDX5
M4	RNA splicing, via transesterification reactions with bulged adenosine as nucleophile	GO:0000377	0.00710675	4	TRA2A,FMR1,SRSF4,DDX5
M4	RNA splicing, via transesterification reactions	GO:0000375	0.00723178	4	TRA2A,FMR1,SRSF4,DDX5
M4	translational initiation	GO:0006413	0.00723703	3	YTHDF2,DDX3X,YTHDF3
M4	cell separation after cytokinesis	GO:0000920	0.00744354	2	CHMP2B,VPS4B
M4	viral budding	GO:0046755	0.00744354	2	CHMP2B,VPS4B
M4	positive regulation of DNA-templated transcription, elongation	GO:0032786	0.0079049	2	CDC73,CTR9
M4	positive regulation of cell cycle G1/S phase transition	GO:1902808	0.0079049	2	CDC73,DDX3X
M4	regulation of mitotic spindle assembly	GO:1901673	0.0079049	2	CHMP2B,VPS4B
M4	transcription elongation from RNA polymerase II promoter	GO:0006368	0.00853907	2	CDC73,CTR9
M4	regulation of translation	GO:0006417	0.00853907	4	YTHDF2,FMR1,DDX3X,YTHDF3
M4	regulation of histone modification	GO:0031056	0.00853907	3	RNF20,FMR1,CTR9
M4	positive regulation of viral transcription	GO:0050434	0.00853907	2	RSF1,GTF2B
M4	modulation by host of viral process	GO:0044788	0.00853907	2	YTHDC2,FMR1
M4	ubiquitin-dependent protein catabolic process	GO:0006511	0.00859222	5	RBBP6,CSNK1A1,SMURF2,VPS4B,RNF20
M4	regulation of viral genome replication	GO:0045069	0.00877142	3	YTHDC2,FMR1,DDX3X
M4	modification-dependent protein catabolic process	GO:0019941	0.00893879	5	RBBP6,CSNK1A1,SMURF2,VPS4B,RNF20
M4	modification-dependent macromolecule catabolic process	GO:0043632	0.00940572	5	RBBP6,CSNK1A1,SMURF2,VPS4B,RNF20
M4	modification of morphology or physiology of other organism involved in symbiotic interaction	GO:0051817	0.00957333	3	YTHDC2,FMR1,GTF2B
M4	regulation of innate immune response	GO:0045088	0.0100306	4	MATR3,PUM1,PTPN2,ERBIN
M4	regulation of RNA splicing	GO:0043484	0.0111253	3	FMR1,SRSF4,DDX5
M4	innate immune response	GO:0045087	0.0111639	5	PUM1,ERBIN,PTPN2,DDX3X,MATR3
M4	regulation of DNA-templated transcription, elongation	GO:0032784	0.0117246	2	CDC73,CTR9
M4	regulation of spindle assembly	GO:0090169	0.0117246	2	CHMP2B,VPS4B
M4	viral genome replication	GO:0019079	0.012295	3	YTHDC2,FMR1,DDX3X
M4	virion assembly	GO:0019068	0.0123638	2	CHMP2B,VPS4B
M4	positive regulation of mRNA catabolic process	GO:0061014	0.0123638	2	YTHDF2,YTHDF3
M4	regulation of cellular amide metabolic process	GO:0034248	0.012557	4	YTHDF2,FMR1,DDX3X,YTHDF3
M4	DNA-templated transcription, elongation	GO:0006354	0.0131179	2	CDC73,CTR9
M4	regulation of chromatin organization	GO:1902275	0.0131179	3	RNF20,FMR1,CTR9
M4	negative regulation of immune system process	GO:0002683	0.0131179	4	CDC73,ERBIN,PTPN2,CTR9
M4	centrosome cycle	GO:0007098	0.0131179	3	CHMP2B,PCM1,VPS4B
M4	RNA splicing	GO:0008380	0.0132482	4	TRA2A,FMR1,SRSF4,DDX5
M4	histone modification	GO:0016570	0.0137223	5	CTR9,MORF4L1,CDC73,FMR1,RNF20
M4	covalent chromatin modification	GO:0016569	0.0143795	5	CTR9,MORF4L1,CDC73,FMR1,RNF20
M4	cytoplasmic pattern recognition receptor signaling pathway	GO:0002753	0.0144263	2	PUM1,ERBIN
M4	microtubule organizing center organization	GO:0031023	0.0145353	3	CHMP2B,PCM1,VPS4B
M4	regulation of alternative mRNA splicing, via spliceosome	GO:0000381	0.0151876	2	FMR1,DDX5
M4	positive regulation of viral genome replication	GO:0045070	0.0151876	2	YTHDC2,DDX3X
M4	regulation of viral release from host cell	GO:1902186	0.0159706	2	CHMP2B,VPS4B
M4	negative regulation of myeloid cell differentiation	GO:0045638	0.0167274	2	CDC73,CTR9
M4	regulation of centrosome duplication	GO:0010824	0.0167274	2	CHMP2B,VPS4B
M4	DNA replication	GO:0006260	0.0171427	3	KIN,RBBP6,PDS5A
M4	positive regulation of cellular catabolic process	GO:0031331	0.0173001	4	YTHDF2,CSNK1A1,RAB3GAP2,YTHDF3
M4	viral release from host cell	GO:0019076	0.0173001	2	CHMP2B,VPS4B
M4	exit from host cell	GO:0035891	0.0173001	2	CHMP2B,VPS4B
M4	exit from host	GO:0035890	0.0173001	2	CHMP2B,VPS4B
M4	movement in host environment	GO:0052126	0.0173001	2	CHMP2B,VPS4B
M4	movement in environment of other organism involved in symbiotic interaction	GO:0052192	0.0173001	2	CHMP2B,VPS4B
M4	activation of innate immune response	GO:0002218	0.0173013	3	MATR3,PUM1,ERBIN
M4	positive regulation of mitotic cell cycle phase transition	GO:1901992	0.0180381	2	VPS4B,DDX3X
M4	regulation of mitotic spindle organization	GO:0060236	0.0180381	2	CHMP2B,VPS4B
M4	mitotic sister chromatid segregation	GO:0000070	0.0185372	3	CHMP2B,PDS5A,VPS4B
M4	cellular response to virus	GO:0098586	0.0187089	2	PUM1,FMR1
M4	alternative mRNA splicing, via spliceosome	GO:0000380	0.0203438	2	FMR1,DDX5
M4	positive regulation of chromosome organization	GO:2001252	0.0203438	3	RNF20,FMR1,CTR9
M4	regulation of spindle organization	GO:0090224	0.0203438	2	CHMP2B,VPS4B
M4	modification of morphology or physiology of other organism	GO:0035821	0.0203438	3	YTHDC2,FMR1,GTF2B
M4	regulation of binding	GO:0051098	0.02059	4	RSF1,CSNK1A1,FMR1,GTF2B
M4	regulation of organelle assembly	GO:1902115	0.0217447	3	CHMP2B,VPS4B,RAB3GAP2
M4	translation	GO:0006412	0.0230745	4	YTHDF2,FMR1,DDX3X,YTHDF3
M4	regulation of centrosome cycle	GO:0046605	0.0233767	2	CHMP2B,VPS4B
M4	mitotic metaphase plate congression	GO:0007080	0.0239259	2	CHMP2B,VPS4B
M4	regulation of viral transcription	GO:0046782	0.0239259	2	RSF1,GTF2B
M4	positive regulation of catabolic process	GO:0009896	0.0242523	4	YTHDF2,CSNK1A1,RAB3GAP2,YTHDF3
M4	sister chromatid segregation	GO:0000819	0.0242991	3	CHMP2B,PDS5A,VPS4B
M4	peptide biosynthetic process	GO:0043043	0.0250133	4	YTHDF2,FMR1,DDX3X,YTHDF3
M4	positive regulation of organelle assembly	GO:1902117	0.0264898	2	VPS4B,RAB3GAP2
M4	viral transcription	GO:0019083	0.0264898	2	RSF1,GTF2B
M4	mitotic spindle assembly	GO:0090307	0.0264898	2	CHMP2B,VPS4B
M4	protein folding	GO:0006457	0.0271825	2	DNAJA2,DNAJB14
M4	regulation of mitotic cell cycle phase transition	GO:1901990	0.0279377	3	CDC73,VPS4B,DDX3X
M4	negative regulation of hemopoiesis	GO:1903707	0.0280884	2	CDC73,CTR9
M4	positive regulation of innate immune response	GO:0045089	0.028346	3	MATR3,PUM1,ERBIN
M4	centrosome duplication	GO:0051298	0.0289982	2	CHMP2B,VPS4B
M4	intracellular receptor signaling pathway	GO:0030522	0.0313395	3	PUM1,ERBIN,DDX5
M4	positive regulation of cell cycle process	GO:0090068	0.0313395	3	CDC73,VPS4B,DDX3X
M4	regulation of defense response	GO:0031347	0.0314906	4	PUM1,PTPN2,ERBIN,MATR3
M4	nucleus organization	GO:0006997	0.0323311	2	CHMP2B,VPS4B
M4	nuclear chromosome segregation	GO:0098813	0.0324607	3	CHMP2B,PDS5A,VPS4B
M4	DNA-templated transcription, initiation	GO:0006352	0.033089	2	RSF1,GTF2B
M4	regulation of DNA replication	GO:0006275	0.033089	2	RBBP6,PDS5A
M4	amide biosynthetic process	GO:0043604	0.0333561	4	YTHDF2,FMR1,DDX3X,YTHDF3
M4	metaphase plate congression	GO:0051310	0.0338225	2	CHMP2B,VPS4B
M4	chromosome localization	GO:0050000	0.0345882	2	CHMP2B,VPS4B
M4	establishment of chromosome localization	GO:0051303	0.0345882	2	CHMP2B,VPS4B
M4	regulation of mitotic cell cycle	GO:0007346	0.0348779	4	CDC73,CHMP2B,VPS4B,DDX3X
M4	regulation of G1/S transition of mitotic cell cycle	GO:2000045	0.0352006	2	CDC73,DDX3X
M4	nuclear-transcribed mRNA catabolic process	GO:0000956	0.0360971	2	CSDE1,DDX5
M4	viral gene expression	GO:0019080	0.0360971	2	RSF1,GTF2B
M4	regulation of cell cycle phase transition	GO:1901987	0.0370392	3	CDC73,VPS4B,DDX3X
M4	positive regulation of defense response	GO:0031349	0.038612	3	MATR3,PUM1,ERBIN
M4	negative regulation of intracellular signal transduction	GO:1902532	0.0397654	4	ERBIN,PTPN2,MARK3,DDX3X
M4	regulation of Wnt signaling pathway	GO:0030111	0.0400833	3	CDC73,CSNK1A1,DDX3X
M4	peptide metabolic process	GO:0006518	0.0410009	4	YTHDF2,FMR1,DDX3X,YTHDF3
M4	protein-DNA complex assembly	GO:0065004	0.0411741	2	RSF1,GTF2B
M4	positive regulation of response to DNA damage stimulus	GO:2001022	0.0411741	2	FMR1,DDX5
M4	regulation of cell cycle G1/S phase transition	GO:1902806	0.0430406	2	CDC73,DDX3X
M4	mitotic nuclear division	GO:0140014	0.0437912	3	CHMP2B,PDS5A,VPS4B
M4	response to virus	GO:0009615	0.0447241	3	PUM1,FMR1,DDX3X
M4	regulation of DNA binding	GO:0051101	0.0448615	2	RSF1,GTF2B
M4	spindle assembly	GO:0051225	0.0448615	2	CHMP2B,VPS4B
M4	protein-containing complex localization	GO:0031503	0.0456048	2	NXF1,PCM1
M4	nuclear division	GO:0000280	0.046982	3	CHMP2B,PDS5A,VPS4B
M4	organelle localization	GO:0051640	0.0491084	3	CHMP2B,VPS4B,RANBP2
M4	activation of immune response	GO:0002253	0.0494934	3	MATR3,PUM1,ERBIN
M4	positive regulation of protein ubiquitination	GO:0031398	0.0494934	2	RNF20,CTR9
M4	endomembrane system organization	GO:0010256	0.0505537	3	CHMP2B,CSNK1A1,RAB3GAP2
M4	mitotic cell cycle phase transition	GO:0044772	0.0518993	3	CDC73,VPS4B,DDX3X
M4	positive regulation of Wnt signaling pathway	GO:0030177	0.0522159	2	CDC73,DDX3X
M4	positive regulation of cell cycle	GO:0045787	0.0538082	3	CDC73,VPS4B,DDX3X
M4	mitotic spindle organization	GO:0007052	0.0547953	2	CHMP2B,VPS4B
M4	positive regulation of proteolysis	GO:0045862	0.0571252	3	CSNK1A1,CLPX,DDX3X
M4	regulation of myeloid cell differentiation	GO:0045637	0.0576379	2	CDC73,CTR9
M4	Wnt signaling pathway	GO:0016055	0.0576379	3	CDC73,CSNK1A1,DDX3X
M4	protein-DNA complex subunit organization	GO:0071824	0.0585289	2	RSF1,GTF2B
M4	cell-cell signaling by wnt	GO:0198738	0.0585289	3	CDC73,CSNK1A1,DDX3X
M4	regulation of chromosome organization	GO:0033044	0.0585289	3	RNF20,FMR1,CTR9
M4	innate immune response-activating signal transduction	GO:0002758	0.0592878	2	PUM1,ERBIN
M4	pattern recognition receptor signaling pathway	GO:0002221	0.0592878	2	PUM1,ERBIN
M4	organelle fission	GO:0048285	0.0594188	3	CHMP2B,PDS5A,VPS4B
M4	positive regulation of mitotic cell cycle	GO:0045931	0.0602902	2	VPS4B,DDX3X
M4	G1/S transition of mitotic cell cycle	GO:0000082	0.0613628	2	CDC73,DDX3X
M4	microtubule cytoskeleton organization involved in mitosis	GO:1902850	0.0618023	2	CHMP2B,VPS4B
M4	positive regulation of protein modification by small protein conjugation or removal	GO:1903322	0.0618023	2	RNF20,CTR9
M4	cell cycle phase transition	GO:0044770	0.0672499	3	CDC73,VPS4B,DDX3X
M4	cell surface receptor signaling pathway involved in cell-cell signaling	GO:1905114	0.0681017	3	CDC73,CSNK1A1,DDX3X
M4	peptidyl-lysine modification	GO:0018205	0.0714299	3	MORF4L1,CTR9,RANBP2
M4	cell cycle G1/S phase transition	GO:0044843	0.071655	2	CDC73,DDX3X
M4	regulation of mitotic nuclear division	GO:0007088	0.0745298	2	CHMP2B,VPS4B
M4	regulation of nuclear division	GO:0051783	0.0764903	2	CHMP2B,VPS4B
M4	DNA conformation change	GO:0071103	0.0810151	2	RSF1,DDX3X
M4	ribonucleoprotein complex assembly	GO:0022618	0.0826268	2	LSM14A,DDX3X
M4	positive regulation of immune response	GO:0050778	0.0826268	3	MATR3,PUM1,ERBIN
M4	interaction with host	GO:0051701	0.0826268	2	CHMP2B,VPS4B
M4	positive regulation of binding	GO:0051099	0.0826268	2	FMR1,GTF2B
M4	cellular response to organic cyclic compound	GO:0071407	0.0826268	3	PUM1,DDX5,ZC3H7A
M4	spindle organization	GO:0007051	0.0834979	2	CHMP2B,VPS4B
M4	cellular response to nitrogen compound	GO:1901699	0.0844626	3	PUM1,DDX5,ZC3H7A
M4	positive regulation of peptidase activity	GO:0010952	0.0851789	2	CLPX,DDX3X
M4	regulation of microtubule cytoskeleton organization	GO:0070507	0.086028	2	CHMP2B,VPS4B
M4	response to tumor necrosis factor	GO:0034612	0.086028	2	YTHDC2,ERBIN
M4	ribonucleoprotein complex subunit organization	GO:0071826	0.0869607	2	LSM14A,DDX3X
M4	positive regulation of cellular component biogenesis	GO:0044089	0.0896123	3	VPS4B,RAB3GAP2,GTF2B
M4	regulation of hemopoiesis	GO:1903706	0.0914906	2	CDC73,CTR9
M4	regulation of protein ubiquitination	GO:0031396	0.0972129	2	RNF20,CTR9
M4	regulation of canonical Wnt signaling pathway	GO:0060828	0.0989067	2	CSNK1A1,DDX3X
M5	mRNA processing	GO:0006397	2.3273e-06	7	SNRNP70,HSF1,AKAP8L,RNF40,PRPF6,DHX38,CPSF7
M5	mRNA metabolic process	GO:0016071	2.5614e-06	8	HSF1,SNRNP70,AKAP8L,RNF40,PRPF6,UPF1,DHX38,CPSF7
M5	mRNA 3'-end processing	GO:0031124	0.000313381	3	HSF1,RNF40,CPSF7
M5	RNA 3'-end processing	GO:0031123	0.000729871	3	HSF1,RNF40,CPSF7
M5	regulation of mRNA polyadenylation	GO:1900363	0.00108351	2	HSF1,RNF40
M5	regulation of mRNA 3'-end processing	GO:0031440	0.00280898	2	HSF1,RNF40
M5	mRNA polyadenylation	GO:0006378	0.00398282	2	HSF1,RNF40
M5	RNA polyadenylation	GO:0043631	0.00460924	2	HSF1,RNF40
M5	ribonucleoprotein complex assembly	GO:0022618	0.00486632	3	DHX30,PRPF6,CPSF7
M5	ribonucleoprotein complex subunit organization	GO:0071826	0.00538779	3	DHX30,PRPF6,CPSF7
M5	regulation of mRNA metabolic process	GO:1903311	0.00614054	3	UPF1,HSF1,RNF40
M5	mRNA splicing, via spliceosome	GO:0000398	0.00744354	3	DHX38,PRPF6,SNRNP70
M5	RNA splicing, via transesterification reactions with bulged adenosine as nucleophile	GO:0000377	0.00744354	3	DHX38,PRPF6,SNRNP70
M5	RNA splicing, via transesterification reactions	GO:0000375	0.00748923	3	DHX38,PRPF6,SNRNP70
M5	positive regulation of mRNA metabolic process	GO:1903313	0.00859222	2	UPF1,HSF1
M5	positive regulation of histone modification	GO:0031058	0.0111253	2	AKAP8L,RNF40
M5	ribonucleoprotein complex biogenesis	GO:0022613	0.0111364	3	DHX30,PRPF6,CPSF7
M5	RNA splicing	GO:0008380	0.0123638	3	DHX38,PRPF6,SNRNP70
M5	positive regulation of chromatin organization	GO:1905269	0.0134567	2	AKAP8L,RNF40
M5	regulation of chromosome organization	GO:0033044	0.0159706	3	UPF1,AKAP8L,RNF40
M5	regulation of mRNA processing	GO:0050684	0.017471	2	HSF1,RNF40
M5	cell cycle phase transition	GO:0044770	0.0183859	3	UPF1,AKAP8L,CTDP1
M5	RNA localization	GO:0006403	0.01846	2	AKAP8L,PRPF6
M5	regulation of histone modification	GO:0031056	0.01846	2	AKAP8L,RNF40
M5	regulation of chromatin organization	GO:1902275	0.0245413	2	AKAP8L,RNF40
M5	DNA conformation change	GO:0071103	0.0323118	2	AKAP8L,TOP3A
M5	positive regulation of chromosome organization	GO:2001252	0.0337097	2	AKAP8L,RNF40
M5	cellular component disassembly	GO:0022411	0.0569169	2	UPF1,AKAP8L
M5	mitotic nuclear division	GO:0140014	0.0585694	2	AKAP8L,CTDP1
M5	nuclear division	GO:0000280	0.0615227	2	AKAP8L,CTDP1
M5	organelle fission	GO:0048285	0.0737377	2	AKAP8L,CTDP1
M5	posttranscriptional regulation of gene expression	GO:0010608	0.0791086	2	UPF1,ZC3H7B
M5	DNA repair	GO:0006281	0.0911347	2	UPF1,HSF1
M5	regulation of DNA metabolic process	GO:0051052	0.091439	2	UPF1,HSF1
M5	membrane organization	GO:0061024	0.0935826	2	SEC24C,AKAP8L
M5	dephosphorylation	GO:0016311	0.0938799	2	CD2BP2,CTDP1
M5	cellular response to nitrogen compound	GO:1901699	0.0949335	2	ZC3H7B,HSF1
M6	endocytosis	GO:0006897	0.00292621	3	SNX33,INPPL1,MYO18A
M6	import into cell	GO:0098657	0.00360069	3	SNX33,INPPL1,MYO18A
M6	actin cytoskeleton organization	GO:0030036	0.00424026	3	INPPL1,DAPK3,MYO18A
M6	regulation of endocytosis	GO:0030100	0.00924888	2	SNX33,MYO18A
M6	vesicle organization	GO:0016050	0.00962216	2	SNX33,MYO18A
M6	endomembrane system organization	GO:0010256	0.0200876	2	SNX33,MYO18A
M6	regulation of vesicle-mediated transport	GO:0060627	0.0203438	2	SNX33,MYO18A
M6	membrane organization	GO:0061024	0.0302187	2	SNX33,MYO18A
M7	RNA splicing	GO:0008380	0.0390512	2	CCAR2,RBM17
M7	mRNA processing	GO:0006397	0.0400255	2	CCNT1,RBM17
M7	ncRNA metabolic process	GO:0034660	0.0462808	2	CDKAL1,DIS3
M7	mRNA metabolic process	GO:0016071	0.072473	2	CCNT1,RBM17
M7	negative regulation of intracellular signal transduction	GO:1902532	0.073519	2	CCAR2,SYNJ2BP

## Sheet: Data_S6C
CLUSTER_NAME	CLUSTER_GENES
M1	ABLIM3,ABR,ALDH6A1,APAF1,ARHGEF2,ARHGEF40,ASAP1,ATG9A,ATXN1,BICC1,CAMK2G,CASP1,CD2BP2,CEBPD,CLIC3,CNN3,CRYAB,CTNND1,DAXX,DCLK1,DDX3Y,DDX58,DDX60,DOCK1,DST,DTX3L,EIF2AK2,ELMO2,EPHA2,EPS8L2,ERF,FHOD1,FNBP1,FNDC3B,FUT11,GBE1,GCA,GIT2,GLIPR2,HELZ2,HERC6,HLA-B,HLA-C,HSPB1,IFIH1,IFIT1,IFIT2,IFIT3,IFIT5,IGF2BP2,IKBKB,IKBKG,IL18,INF2,INPPL1,IQSEC1,IRF9,JMJD6,KANK2,KIF3B,LGALS8,LPXN,MAGED2,MAP2K3,MAP4K4,M…
M2	AARSD1,ACIN1,ARFGAP2,ARMC6,ATAD3A,B3GAT3,BOP1,BYSL,CDK5,CLUH,CNOT3,CPSF7,CSNK2A2,CTNNBL1,DDX24,DDX54,DHX30,DHX37,DNAJA3,EARS2,EEF1G,EIF3C,EIF3D,EIF3I,EIF4G1,ERCC2,FARSA,FDXR,GEMIN4,HDHD5,LARP1,LARS2,MCCC1,MRPL11,MRPL13,MRPL14,MRPL15,MRPL21,MRPL23,MRPL34,MRPL4,MRPL43,MRPL46,MRPL49,MRPL55,MRPS15,MRPS17,MRPS18B,MRPS2,MRPS26,MRPS34,MRTO4,MSTO1,NDUFA10,NDUFA2,NELFA,NELFCD,NELFE,NIFK,NIPSNAP1,NOC2L,NOC…
M3	ABCB7,ANKLE2,ANP32E,ASCC3,CCDC59,CDC23,CDC5L,CHERP,CNOT1,COX11,CRLF3,DDX18,DDX20,DDX39A,DDX52,DDX55,DHX9,DNAJB1,DNAJC2,ELAVL1,ERCC3,EXOSC10,FAM98A,FEN1,GCN1,GNL2,GNL3,GORAB,GRSF1,GTF2B,GTF2E2,GTF2H1,GTPBP4,HAUS8,HK2,HNRNPA0,HNRNPA1,HNRNPA3,HNRNPLL,HNRNPM,HPF1,HTATSF1,IGF2BP3,INTS12,IQGAP3,KIF23,KIF2A,KIFC1,KPNA2,LIG1,LRPPRC,MCMBP,MEST,MORC2,MRPL19,MRPL3,MRPL9,MRPS9,MSH6,MTIF2,NANP,NCAPH,NKRF,NOC3…
M4	ABCD3,ABI2,ANKRD28,ANXA7,AQR,ARFGEF1,ARHGAP12,ARHGEF7,BTAF1,CDC73,CDK17,CEP170,CHD1L,CHUK,CLPX,CNOT2,COG5,CSDE1,CWC22,DCP1A,DCTN6,DDX17,DDX3X,DDX42,DDX5,DNAJB4,DNAJB6,DUSP3,EIF2A,EIF2AK4,EIF4G3,EXOC1,FNDC3A,FXR1,GSPT2,HMGN3,HNRNPH2,HNRNPH3,IMPACT,KIN,LARP4,LARP4B,LUC7L2,MAP2K4,MAPK14,MARK3,MATR3,MKRN2,MORF4L1,NADK2,NEK7,NXF1,OSBPL3,OSBPL8,PCF11,PDS5A,PEX3,PKN2,PPFIA1,PPM1A,PPP1CB,PPP2R5E,PRKACB,P…
M5	BRD4,ELL,GNL1,LIMS2,MAPK3,MSRA,NFATC4,PTPN14,RIN1,SIRT2,TSPAN10,VAV2,ZC3H7B
M6	AK5,ANK1,AP4E1,ARHGAP10,ASCC2,AZGP1,C1orf35,CAPN5,CBX8,CCAR2,CDKAL1,CTTNBP2NL,DDX31,DDX51,DNAJB12,EPB41L5,EXOSC1,GTPBP1,IRAK4,RASSF8,RBM12B,SBNO1,SCIN,VCPIP1,VPS8,WDR33,XAB2,XRCC1,ZNF384
CLUSTER_NAME	TERM_NAME	GO_ID	TERM_Q_VALUE	GENE_COUNT	TERM_GENES
M1	response to virus	GO:0009615	7.40977e-11	18	DDX58,IFIH1,IFIT2,IFIT5,OAS1,OAS3,IFIT1,EIF2AK2,IFIT3,DDX60,PARP9,DCLK1,DTX3L,HSPB1,MX2,LGALS8,ZC3HAV1,OASL
M1	defense response to virus	GO:0051607	1.21365e-05	10	DDX58,IFIH1,IFIT5,IFIT1,OAS3,DDX60,PARP9,DTX3L,MX2,OASL
M1	negative regulation of viral genome replication	GO:0045071	1.54735e-05	7	IFIT5,EIF2AK2,OAS3,OAS1,IFIT1,ZC3HAV1,OASL
M1	negative regulation of viral life cycle	GO:1903901	1.54735e-05	8	EIF2AK2,OAS1,OAS3,IFIT5,IFIT1,TRIM21,ZC3HAV1,OASL
M1	regulation of multi-organism process	GO:0043900	1.55793e-05	14	SASH1,DDX58,IFIT5,OAS1,OAS3,PRKCA,IFIT1,EIF2AK2,DDX60,TRIM21,PARP9,DTX3L,ZC3HAV1,OASL
M1	negative regulation of viral process	GO:0048525	5.09368e-05	8	EIF2AK2,IFIT5,OAS3,OAS1,IFIT1,TRIM21,ZC3HAV1,OASL
M1	regulation of viral genome replication	GO:0045069	0.00021943	7	EIF2AK2,OAS1,OAS3,IFIT5,IFIT1,ZC3HAV1,OASL
M1	defense response to other organism	GO:0098542	0.000286145	11	DDX58,IFIH1,IFIT5,IFIT1,OAS3,DDX60,PARP9,DTX3L,MX2,LGALS8,OASL
M1	positive regulation of response to cytokine stimulus	GO:0060760	0.000371603	5	PARP14,DDX58,CASP1,IFIH1,PARP9
M1	viral genome replication	GO:0019079	0.000433069	7	EIF2AK2,IFIT5,OAS3,OAS1,IFIT1,ZC3HAV1,OASL
M1	regulation of viral life cycle	GO:1903900	0.000463691	8	EIF2AK2,IFIT5,OAS3,OAS1,IFIT1,TRIM21,ZC3HAV1,OASL
M1	regulation of response to biotic stimulus	GO:0002831	0.000586016	7	SASH1,DDX58,PRKCA,IFIT1,DDX60,PARP9,DTX3L
M1	negative regulation of multi-organism process	GO:0043901	0.000632947	8	EIF2AK2,IFIT5,OAS3,OAS1,IFIT1,TRIM21,ZC3HAV1,OASL
M1	cellular response to lipid	GO:0071396	0.00114369	10	SASH1,CASP1,ZFP36L2,KANK2,PRKCA,DAXX,NFKB1,IL18,PTK7,NR3C1
M1	epithelial cell migration	GO:0010631	0.00136013	9	PTEN,DOCK1,SASH1,STARD13,MAP2K3,GLIPR2,PRKCA,HSPB1,LGALS8
M1	tissue migration	GO:0090130	0.00136013	9	PTEN,DOCK1,SASH1,STARD13,MAP2K3,GLIPR2,PRKCA,HSPB1,LGALS8
M1	epithelium migration	GO:0090132	0.00136013	9	PTEN,DOCK1,SASH1,STARD13,MAP2K3,GLIPR2,PRKCA,HSPB1,LGALS8
M1	regulation of response to cytokine stimulus	GO:0060759	0.00143794	6	PARP14,DDX58,CASP1,IFIH1,PARP9,MAPK7
M1	regulation of response to external stimulus	GO:0032101	0.00159864	11	SASH1,PTEN,DDX58,KANK2,PRKCA,IFIT1,DDX60,PARP9,HSPB1,DTX3L,PHLDB2
M1	positive regulation of DNA binding transcription factor activity	GO:0051091	0.00169195	8	PTEN,RIPK1,DDX58,IKBKG,EIF2AK2,TRIM21,ARHGEF2,IKBKB
M1	regulation of viral process	GO:0050792	0.00169195	8	IFIT5,OAS1,OAS3,IFIT1,EIF2AK2,TRIM21,ZC3HAV1,OASL
M1	regulation of defense response to virus	GO:0050688	0.00176852	5	DDX58,IFIT1,DDX60,PARP9,DTX3L
M1	regulation of defense response to virus by host	GO:0050691	0.00185486	4	PARP9,DDX58,IFIT1,DTX3L
M1	regulation of epithelial cell migration	GO:0010632	0.00201983	8	PTEN,DOCK1,SASH1,STARD13,MAP2K3,GLIPR2,PRKCA,HSPB1
M1	ameboidal-type cell migration	GO:0001667	0.00233858	9	PTEN,DOCK1,SASH1,STARD13,MAP2K3,GLIPR2,PRKCA,HSPB1,LGALS8
M1	actin cytoskeleton organization	GO:0030036	0.00239158	10	MICAL1,MICAL3,INPPL1,FHOD1,PHLDB2,MINK1,PTK7,ARHGEF2,SORBS3,IKBKB
M1	immune effector process	GO:0002252	0.0025681	10	DDX58,IFIH1,IFIT5,IFIT1,OAS3,DDX60,PARP9,DTX3L,MX2,OASL
M1	regulation of symbiosis, encompassing mutualism through parasitism	GO:0043903	0.00259604	8	IFIT5,OAS1,OAS3,IFIT1,EIF2AK2,TRIM21,ZC3HAV1,OASL
M1	viral life cycle	GO:0019058	0.00294032	8	EIF2AK2,IFIT5,OAS3,OAS1,IFIT1,TRIM21,ZC3HAV1,OASL
M1	cellular response to cytokine stimulus	GO:0071345	0.00294032	10	RIPK1,CASP1,PARP14,ZFP36L2,IFIT1,PARP9,IL18,NFKB1,STAT6,IKBKB
M1	negative regulation of cell junction assembly	GO:1901889	0.00294032	3	PTEN,PHLDB2,IKBKB
M1	cellular response to exogenous dsRNA	GO:0071360	0.00294032	3	DDX58,IFIT1,IFIH1
M1	response to wounding	GO:0009611	0.00297992	7	PTEN,ZFP36L2,PRKCA,RIPOR1,PHLDB2,DST,MYLK
M1	interleukin-4-mediated signaling pathway	GO:0035771	0.00324705	2	PARP14,STAT6
M1	cellular response to virus	GO:0098586	0.00330298	4	DDX60,DDX58,LGALS8,IFIH1
M1	positive regulation of tumor necrosis factor production	GO:0032760	0.00330298	4	RIPK1,DDX58,ARHGEF2,IFIH1
M1	positive regulation of tumor necrosis factor superfamily cytokine production	GO:1903557	0.00351735	4	RIPK1,DDX58,ARHGEF2,IFIH1
M1	response to lipid	GO:0033993	0.00363285	10	SASH1,CASP1,ZFP36L2,KANK2,PRKCA,DAXX,NFKB1,IL18,PTK7,NR3C1
M1	positive regulation of epithelial cell migration	GO:0010634	0.00425482	6	SASH1,DOCK1,MAP2K3,GLIPR2,PRKCA,HSPB1
M1	positive regulation of lipopolysaccharide-mediated signaling pathway	GO:0031666	0.00514631	2	SASH1,PRKCA
M1	positive regulation of interferon-beta secretion	GO:0035549	0.00514631	2	DDX58,IFIH1
M1	negative regulation of wound healing, spreading of epidermal cells	GO:1903690	0.00514631	2	PTEN,PHLDB2
M1	regulation of gastrulation	GO:0010470	0.00549047	3	PHLDB2,PHLDB1,MAPK7
M1	cellular response to lipopolysaccharide	GO:0071222	0.00549047	5	SASH1,CASP1,PRKCA,NFKB1,IL18
M1	response to exogenous dsRNA	GO:0043330	0.00549047	3	DDX58,IFIT1,IFIH1
M1	cytoplasmic pattern recognition receptor signaling pathway in response to virus	GO:0039528	0.00608083	3	DDX60,DDX58,IFIH1
M1	actin filament organization	GO:0007015	0.00670734	7	MICAL1,MICAL3,INPPL1,FHOD1,PHLDB2,ARHGEF2,SORBS3
M1	supramolecular fiber organization	GO:0097435	0.00670734	9	RIPK1,CRYAB,MICAL1,MICAL3,INPPL1,FHOD1,PHLDB2,ARHGEF2,SORBS3
M1	positive regulation of defense response to virus by host	GO:0002230	0.00690705	3	PARP9,DDX58,DTX3L
M1	embryonic body morphogenesis	GO:0010172	0.00694412	2	PHLDB1,PHLDB2
M1	interferon-beta secretion	GO:0035546	0.00694412	2	DDX58,IFIH1
M1	regulation of interferon-beta secretion	GO:0035547	0.00694412	2	DDX58,IFIH1
M1	basement membrane assembly	GO:0070831	0.00694412	2	PHLDB1,PHLDB2
M1	cytoskeletal anchoring at nuclear membrane	GO:0090286	0.00694412	2	SYNE3,SUN2
M1	regulation of basement membrane organization	GO:0110011	0.00694412	2	PHLDB1,PHLDB2
M1	regulation of basement membrane assembly involved in embryonic body morphogenesis	GO:1904259	0.00694412	2	PHLDB1,PHLDB2
M1	basement membrane assembly involved in embryonic body morphogenesis	GO:2001197	0.00694412	2	PHLDB1,PHLDB2
M1	positive regulation of basement membrane assembly involved in embryonic body morphogenesis	GO:1904261	0.00694412	2	PHLDB1,PHLDB2
M1	positive regulation of double-strand break repair via nonhomologous end joining	GO:2001034	0.00694412	2	PARP9,DTX3L
M1	cellular response to molecule of bacterial origin	GO:0071219	0.0069741	5	SASH1,CASP1,PRKCA,NFKB1,IL18
M1	stress-activated MAPK cascade	GO:0051403	0.00801209	6	SASH1,RIPK1,MAP2K3,MAP4K4,MINK1,MID1
M1	positive regulation of I-kappaB kinase/NF-kappaB signaling	GO:0043123	0.00842853	5	RIPK1,CASP1,IKBKG,IFIT5,TRADD
M1	viral process	GO:0016032	0.00849188	8	IFIT5,OAS1,OAS3,IFIT1,EIF2AK2,TRIM21,ZC3HAV1,OASL
M1	stress-activated protein kinase signaling cascade	GO:0031098	0.00849188	6	SASH1,RIPK1,MAP2K3,MAP4K4,MINK1,MID1
M1	negative regulation of morphogenesis of an epithelium	GO:1905331	0.00865379	2	PTEN,PHLDB2
M1	cellular response to drug	GO:0035690	0.00865379	6	RIPK1,DAXX,NFKB1,NR3C1,ARHGEF2,MAPK7
M1	interferon-alpha secretion	GO:0072642	0.00865379	2	DDX58,IFIH1
M1	regulation of interferon-alpha secretion	GO:1902739	0.00865379	2	DDX58,IFIH1
M1	positive regulation of interferon-alpha secretion	GO:1902741	0.00865379	2	DDX58,IFIH1
M1	regulation of wound healing, spreading of epidermal cells	GO:1903689	0.00865379	2	PTEN,PHLDB2
M1	I-kappaB kinase/NF-kappaB signaling	GO:0007249	0.00952063	6	RIPK1,CASP1,IKBKG,IFIT5,TRADD,IKBKB
M1	response to lipopolysaccharide	GO:0032496	0.00956457	5	SASH1,CASP1,PRKCA,NFKB1,IL18
M1	response to interferon-gamma	GO:0034341	0.00956457	4	TRIM21,CASP1,PARP14,PARP9
M1	positive regulation of NF-kappaB transcription factor activity	GO:0051092	0.0098652	5	RIPK1,IKBKG,EIF2AK2,ARHGEF2,IKBKB
M1	endothelial cell migration	GO:0043542	0.0105734	6	SASH1,STARD13,MAP2K3,PRKCA,HSPB1,LGALS8
M1	cellular response to biotic stimulus	GO:0071216	0.0106562	5	SASH1,CASP1,PRKCA,NFKB1,IL18
M1	intracellular receptor signaling pathway	GO:0030522	0.0109422	6	DDX58,KANK2,IFIH1,DAXX,DDX60,NR3C1
M1	regulation of epithelial to mesenchymal transition	GO:0010717	0.0109422	4	PTEN,PHLDB1,PHLDB2,GLIPR2
M1	type I interferon secretion	GO:0072641	0.0109422	2	DDX58,IFIH1
M1	positive regulation of chromatin binding	GO:0035563	0.0109422	2	PARP9,DTX3L
M1	cellular response to interleukin-4	GO:0071353	0.0109422	2	PARP14,STAT6
M1	response to interleukin-4	GO:0070670	0.0109422	2	PARP14,STAT6
M1	gastrulation	GO:0007369	0.0113418	4	MMP2,PHLDB1,MAPK7,PHLDB2
M1	positive regulation of cytokine-mediated signaling pathway	GO:0001961	0.01155	3	PARP14,PARP9,CASP1
M1	regulation of embryonic development	GO:0045995	0.01155	3	PHLDB1,MAPK7,PHLDB2
M1	regulation of cell-substrate adhesion	GO:0010810	0.0117034	5	PTEN,DOCK1,TRIOBP,PHLDB2,MINK1
M1	regulation of DNA binding transcription factor activity	GO:0051090	0.0119943	8	PTEN,RIPK1,DDX58,IKBKG,EIF2AK2,TRIM21,ARHGEF2,IKBKB
M1	regulation of protein modification by small protein conjugation or removal	GO:1903320	0.0120872	6	PTEN,SASH1,USP4,DAXX,TRIM21,DTX3L
M1	cellular response to organic cyclic compound	GO:0071407	0.0121911	8	DDX58,ZFP36L2,IFIH1,KANK2,IFIT1,DAXX,IL18,NR3C1
M1	cytoplasmic pattern recognition receptor signaling pathway	GO:0002753	0.0123353	3	DDX60,DDX58,IFIH1
M1	positive regulation of response to biotic stimulus	GO:0002833	0.0123353	3	SASH1,DDX60,PRKCA
M1	MDA-5 signaling pathway	GO:0039530	0.0132355	2	DDX60,IFIH1
M1	response to molecule of bacterial origin	GO:0002237	0.0147651	5	SASH1,CASP1,PRKCA,NFKB1,IL18
M1	regulation of wound healing	GO:0061041	0.0148372	4	PTEN,PRKCA,PHLDB2,MYLK
M1	regulation of tumor necrosis factor production	GO:0032680	0.0155251	4	RIPK1,DDX58,ARHGEF2,IFIH1
M1	positive regulation of granulocyte macrophage colony-stimulating factor production	GO:0032725	0.0157705	2	DDX58,IL18
M1	basement membrane organization	GO:0071711	0.0157705	2	PHLDB1,PHLDB2
M1	regulation of response to wounding	GO:1903034	0.0157705	4	PTEN,PRKCA,PHLDB2,MYLK
M1	negative regulation of focal adhesion assembly	GO:0051895	0.0157705	2	PTEN,PHLDB2
M1	regulation of response to interferon-gamma	GO:0060330	0.0157705	2	PARP14,PARP9
M1	regulation of interferon-gamma-mediated signaling pathway	GO:0060334	0.0157705	2	PARP14,PARP9
M1	positive regulation of cellular protein localization	GO:1903829	0.0157705	6	RIPOR1,EPHA2,PARP9,TCAF1,DTX3L,SNX33
M1	positive regulation of tumor necrosis factor secretion	GO:1904469	0.0157705	2	DDX58,IFIH1
M1	polysaccharide biosynthetic process	GO:0000271	0.016374	3	GBE1,NDST1,NFKB1
M1	lipopolysaccharide-mediated signaling pathway	GO:0031663	0.016374	3	SASH1,PRKCA,IL18
M1	regulation of tumor necrosis factor superfamily cytokine production	GO:1903555	0.016374	4	RIPK1,DDX58,ARHGEF2,IFIH1
M1	symbiont process	GO:0044403	0.0165036	8	IFIT5,OAS1,OAS3,IFIT1,EIF2AK2,TRIM21,ZC3HAV1,OASL
M1	innate immune response	GO:0045087	0.0167466	8	PARP14,DDX58,CASP1,IFIH1,IFIT1,TRIM21,PARP9,DDX60
M1	tumor necrosis factor production	GO:0032640	0.0168504	4	RIPK1,DDX58,ARHGEF2,IFIH1
M1	regulation of blood vessel endothelial cell migration	GO:0043535	0.0168504	4	PRKCA,STARD13,MAP2K3,HSPB1
M1	positive regulation of cell migration	GO:0030335	0.0180497	8	SASH1,DOCK1,MAP2K3,GLIPR2,PRKCA,RIPOR1,HSPB1,MYLK
M1	regulation of chromatin binding	GO:0035561	0.0182838	2	PARP9,DTX3L
M1	cellular response to glucocorticoid stimulus	GO:0071385	0.0182838	2	NR3C1,ZFP36L2
M1	negative regulation of adherens junction organization	GO:1903392	0.0182838	2	PTEN,PHLDB2
M1	tumor necrosis factor superfamily cytokine production	GO:0071706	0.0189499	4	RIPK1,DDX58,ARHGEF2,IFIH1
M1	multi-organism cellular process	GO:0044764	0.0193807	3	DDX60,DDX58,IFIH1
M1	positive regulation of interleukin-6 production	GO:0032755	0.0193807	3	DDX58,ARHGEF2,IFIH1
M1	regulation of stress-activated MAPK cascade	GO:0032872	0.0193807	5	SASH1,RIPK1,MAP4K4,MINK1,MID1
M1	cytokine-mediated signaling pathway	GO:0019221	0.0197359	6	PARP14,CASP1,PARP9,IL18,STAT6,IKBKB
M1	regulation of stress-activated protein kinase signaling cascade	GO:0070302	0.0197359	5	SASH1,RIPK1,MAP4K4,MINK1,MID1
M1	regulation of endothelial cell migration	GO:0010594	0.0202151	5	SASH1,STARD13,MAP2K3,PRKCA,HSPB1
M1	interferon-gamma-mediated signaling pathway	GO:0060333	0.0203944	2	PARP14,PARP9
M1	positive regulation of cell motility	GO:2000147	0.0203944	8	SASH1,DOCK1,MAP2K3,GLIPR2,PRKCA,RIPOR1,HSPB1,MYLK
M1	regulation of granulocyte macrophage colony-stimulating factor production	GO:0032645	0.0203944	2	DDX58,IL18
M1	regulation of I-kappaB kinase/NF-kappaB signaling	GO:0043122	0.0203944	5	RIPK1,CASP1,IKBKG,IFIT5,TRADD
M1	cellular response to interferon-gamma	GO:0071346	0.0203944	3	PARP14,PARP9,CASP1
M1	cellular response to corticosteroid stimulus	GO:0071384	0.0203944	2	NR3C1,ZFP36L2
M1	regulation of tumor necrosis factor secretion	GO:1904467	0.0203944	2	DDX58,IFIH1
M1	amyloid fibril formation	GO:1990000	0.0203944	2	RIPK1,CRYAB
M1	positive regulation of tyrosine phosphorylation of STAT protein	GO:0042531	0.0211864	3	PARP14,PARP9,IL18
M1	positive regulation of cellular component movement	GO:0051272	0.0212785	8	SASH1,DOCK1,MAP2K3,GLIPR2,PRKCA,RIPOR1,HSPB1,MYLK
M1	positive regulation of endothelial cell migration	GO:0010595	0.0216874	4	SASH1,PRKCA,HSPB1,MAP2K3
M1	positive regulation of cytokine production	GO:0001819	0.0219323	7	RIPK1,DDX58,CASP1,IFIH1,DDX60,IL18,ARHGEF2
M1	epithelial to mesenchymal transition	GO:0001837	0.0223243	4	PTEN,PHLDB1,PHLDB2,GLIPR2
M1	positive regulation of extracellular matrix organization	GO:1903055	0.022359	2	PHLDB1,PHLDB2
M1	granulocyte macrophage colony-stimulating factor production	GO:0032604	0.022359	2	DDX58,IL18
M1	wound healing, spreading of epidermal cells	GO:0035313	0.022359	2	PTEN,PHLDB2
M1	protein localization to endosome	GO:0036010	0.022359	2	MICALL1,DTX3L
M1	positive regulation of embryonic development	GO:0040019	0.022359	2	PHLDB1,PHLDB2
M1	tumor necrosis factor secretion	GO:1990774	0.022359	2	DDX58,IFIH1
M1	regulation of double-strand break repair via nonhomologous end joining	GO:2001032	0.022359	2	PARP9,DTX3L
M1	polysaccharide metabolic process	GO:0005976	0.0227237	3	GBE1,NDST1,NFKB1
M1	regulation of protein ubiquitination	GO:0031396	0.0231408	5	PTEN,SASH1,USP4,DAXX,DTX3L
M1	blood vessel endothelial cell migration	GO:0043534	0.0240003	4	PRKCA,STARD13,MAP2K3,HSPB1
M1	protein depolymerization	GO:0051261	0.0240003	3	MICAL3,MICAL1,ARHGEF2
M1	mesenchymal cell differentiation	GO:0048762	0.0245864	4	PTEN,PHLDB1,PHLDB2,GLIPR2
M1	response to interferon-alpha	GO:0035455	0.0249256	2	MX2,EIF2AK2
M1	positive regulation of MAPK cascade	GO:0043410	0.0258675	7	SASH1,RIPK1,GLIPR2,EIF2AK2,NOTCH2,MINK1,MID1
M1	positive regulation of stress-activated MAPK cascade	GO:0032874	0.0261426	4	SASH1,RIPK1,MINK1,MID1
M1	positive regulation of stress-activated protein kinase signaling cascade	GO:0070304	0.0269286	4	SASH1,RIPK1,MINK1,MID1
M1	regulation of tyrosine phosphorylation of STAT protein	GO:0042509	0.0275851	3	PARP14,PARP9,IL18
M1	positive regulation of blood vessel endothelial cell migration	GO:0043536	0.0275851	3	PRKCA,HSPB1,MAP2K3
M1	positive regulation of JAK-STAT cascade	GO:0046427	0.028295	3	PARP14,PARP9,IL18
M1	regulation of stress fiber assembly	GO:0051492	0.028295	3	SORBS3,FHOD1,PHLDB2
M1	cellular protein complex disassembly	GO:0043624	0.0296764	3	MICAL3,MICAL1,ARHGEF2
M1	vasculature development	GO:0001944	0.0299413	7	SASH1,STARD13,PRKCA,HSPB1,IL18,LGALS8,MYLK
M1	cardiovascular system development	GO:0072358	0.0299413	7	SASH1,STARD13,PRKCA,HSPB1,IL18,LGALS8,MYLK
M1	mesenchyme development	GO:0060485	0.0299413	4	PTEN,PHLDB1,PHLDB2,GLIPR2
M1	regulation of anion transmembrane transport	GO:1903959	0.0299413	2	RIPK1,TCAF1
M1	positive regulation of interferon-alpha production	GO:0032727	0.0299413	2	DDX58,IFIH1
M1	RIG-I signaling pathway	GO:0039529	0.0299413	2	DDX60,DDX58
M1	plasma membrane tubulation	GO:0097320	0.0299413	2	MICALL1,SNX33
M1	positive regulation of double-strand break repair	GO:2000781	0.0299413	2	PARP9,DTX3L
M1	cellular response to external stimulus	GO:0071496	0.0301711	5	CASP1,KANK2,EIF2AK2,RIPOR1,NFKB1
M1	regulation of defense response	GO:0031347	0.030242	7	PARP14,DDX58,IFIH1,IFIT1,DDX60,PARP9,DTX3L
M1	positive regulation of STAT cascade	GO:1904894	0.030242	3	PARP14,PARP9,IL18
M1	positive regulation of cellular catabolic process	GO:0031331	0.0312384	6	PTEN,ZFP36L2,TRIM21,DTX3L,SNX33,ZC3HAV1
M1	regulation of cell development	GO:0060284	0.0312384	6	DOCK1,TRIOBP,NOTCH2,PTK7,ARHGEF2,IKBKB
M1	tyrosine phosphorylation of STAT protein	GO:0007260	0.0315303	3	PARP14,PARP9,IL18
M1	regulation of actomyosin structure organization	GO:0110020	0.0315303	3	SORBS3,FHOD1,PHLDB2
M1	body morphogenesis	GO:0010171	0.0325355	2	PHLDB1,PHLDB2
M1	positive regulation of interleukin-6 secretion	GO:2000778	0.0325355	2	DDX58,IFIH1
M1	protein autoubiquitination	GO:0051865	0.0329093	3	SASH1,TRIM21,DTX3L
M1	regulation of JNK cascade	GO:0046328	0.0340848	4	SASH1,RIPK1,MAP4K4,MINK1
M1	regulation of actin filament bundle assembly	GO:0032231	0.0342219	3	SORBS3,FHOD1,PHLDB2
M1	regulation of lipopolysaccharide-mediated signaling pathway	GO:0031664	0.0357803	2	SASH1,PRKCA
M1	regulation of cell junction assembly	GO:1901888	0.0374989	3	PTEN,PHLDB2,IKBKB
M1	regulation of immune effector process	GO:0002697	0.03754	5	DDX58,IFIT1,DDX60,PARP9,DTX3L
M1	JNK cascade	GO:0007254	0.0380989	4	SASH1,RIPK1,MAP4K4,MINK1
M1	ERK1 and ERK2 cascade	GO:0070371	0.0382423	5	PTEN,ZFP36L2,GLIPR2,EPHA2,NOTCH2
M1	contractile actin filament bundle assembly	GO:0030038	0.0385361	3	SORBS3,FHOD1,PHLDB2
M1	cellular response to dsRNA	GO:0071359	0.0385361	3	DDX58,IFIT1,IFIH1
M1	negative regulation of protein modification by small protein conjugation or removal	GO:1903321	0.0385361	3	TRIM21,DTX3L,USP4
M1	interferon-alpha production	GO:0032607	0.0385361	2	DDX58,IFIH1
M1	regulation of interferon-alpha production	GO:0032647	0.0385361	2	DDX58,IFIH1
M1	stress fiber assembly	GO:0043149	0.0385361	3	SORBS3,FHOD1,PHLDB2
M1	cellular response to steroid hormone stimulus	GO:0071383	0.0386518	4	DAXX,NR3C1,ZFP36L2,KANK2
M1	negative regulation of supramolecular fiber organization	GO:1902904	0.0397868	3	CRYAB,ARHGEF2,PHLDB2
M1	cellular response to tumor necrosis factor	GO:0071356	0.0400726	4	RIPK1,CASP1,ZFP36L2,IKBKB
M1	embryonic morphogenesis	GO:0048598	0.0402051	4	MMP2,PHLDB1,MAPK7,PHLDB2
M1	epithelium development	GO:0060429	0.0402051	7	PTEN,STARD13,EPHA2,CNN3,PHLDB2,TAGLN,IKBKB
M1	regulation of extracellular matrix organization	GO:1903053	0.0402051	2	PHLDB1,PHLDB2
M1	protein ADP-ribosylation	GO:0006471	0.0402051	2	PARP14,PARP9
M1	cell junction assembly	GO:0034329	0.0402051	4	PTEN,PRKCA,PHLDB2,IKBKB
M1	regulation of interleukin-6 production	GO:0032675	0.0402051	3	DDX58,ARHGEF2,IFIH1
M1	cellular response to toxic substance	GO:0097237	0.0402051	4	DAXX,RIPK1,MAPK7,NFKB1
M1	response to glucocorticoid	GO:0051384	0.0402051	2	NR3C1,ZFP36L2
M1	carbohydrate biosynthetic process	GO:0016051	0.0405405	3	GBE1,NDST1,NFKB1
M1	regulation of innate immune response	GO:0045088	0.0405405	5	PARP14,DDX58,IFIH1,DDX60,PARP9
M1	positive regulation of peptidyl-tyrosine phosphorylation	GO:0050731	0.0405405	4	PARP14,PARP9,ARHGEF2,IL18
M1	regulation of supramolecular fiber organization	GO:1902903	0.0405405	5	CRYAB,FHOD1,PHLDB2,ARHGEF2,SORBS3
M1	cellular response to antibiotic	GO:0071236	0.0405405	3	DAXX,RIPK1,MAPK7
M1	canonical Wnt signaling pathway	GO:0060070	0.0405405	5	PTEN,BICC1,NFKB1,PTK7,CTNND1
M1	cellular response to abiotic stimulus	GO:0071214	0.0405405	5	PTEN,CASP1,CRYAB,NFKB1,MYLK
M1	cellular response to environmental stimulus	GO:0104004	0.0405405	5	PTEN,CASP1,CRYAB,NFKB1,MYLK
M1	cell-cell junction organization	GO:0045216	0.0420363	4	PTEN,PRKCA,PHLDB2,IKBKB
M1	cellular component assembly involved in morphogenesis	GO:0010927	0.0421361	2	PHLDB1,PHLDB2
M1	negative regulation of cell-matrix adhesion	GO:0001953	0.0421361	2	PTEN,PHLDB2
M1	positive regulation of interferon-beta production	GO:0032728	0.0421361	2	DDX58,IFIH1
M1	interleukin-6 production	GO:0032635	0.0433898	3	DDX58,ARHGEF2,IFIH1
M1	cell-substrate adhesion	GO:0031589	0.0440309	5	PTEN,DOCK1,TRIOBP,PHLDB2,MINK1
M1	response to dsRNA	GO:0043331	0.0446973	3	DDX58,IFIT1,IFIH1
M1	actin filament depolymerization	GO:0030042	0.0450166	2	MICAL3,MICAL1
M1	response to corticosteroid	GO:0031960	0.0450166	2	NR3C1,ZFP36L2
M1	regulation of JAK-STAT cascade	GO:0046425	0.0458535	3	PARP14,PARP9,IL18
M1	regulation of smooth muscle cell proliferation	GO:0048660	0.0458535	3	PTEN,MMP2,IL18
M1	positive regulation of catabolic process	GO:0009896	0.0464302	6	PTEN,ZFP36L2,TRIM21,DTX3L,SNX33,ZC3HAV1
M1	regulation of cell-matrix adhesion	GO:0001952	0.0467146	3	PTEN,MINK1,PHLDB2
M1	peptidyl-tyrosine phosphorylation	GO:0018108	0.0467146	6	PARP14,PRKAR2B,EPHA2,PARP9,IL18,ARHGEF2
M1	wound healing, spreading of cells	GO:0044319	0.0467146	2	PTEN,PHLDB2
M1	p38MAPK cascade	GO:0038066	0.0467146	2	SASH1,MAP2K3
M1	epiboly involved in wound healing	GO:0090505	0.0467146	2	PTEN,PHLDB2
M1	smooth muscle cell proliferation	GO:0048659	0.0467146	3	PTEN,MMP2,IL18
M1	response to interleukin-1	GO:0070555	0.0467146	3	PRKCA,NFKB1,IKBKB
M1	interleukin-6 secretion	GO:0072604	0.0467146	2	DDX58,IFIH1
M1	positive regulation of substrate adhesion-dependent cell spreading	GO:1900026	0.0467146	2	DOCK1,TRIOBP
M1	blood vessel morphogenesis	GO:0048514	0.0473075	6	SASH1,STARD13,PRKCA,HSPB1,IL18,MYLK
M1	regulation of STAT cascade	GO:1904892	0.0475427	3	PARP14,PARP9,IL18
M1	peptidyl-tyrosine modification	GO:0018212	0.0479395	6	PARP14,PRKAR2B,EPHA2,PARP9,IL18,ARHGEF2
M1	response to tumor necrosis factor	GO:0034612	0.0492683	4	RIPK1,CASP1,ZFP36L2,IKBKB
M1	regulation of morphogenesis of an epithelium	GO:1905330	0.0495365	2	PTEN,PHLDB2
M1	response to antineoplastic agent	GO:0097327	0.0495365	2	DAXX,NR3C1
M1	negative regulation of protein kinase B signaling	GO:0051898	0.0495365	2	PTEN,EPHA2
M1	epiboly	GO:0090504	0.0495365	2	PTEN,PHLDB2
M1	wound healing	GO:0042060	0.0499348	4	PTEN,PRKCA,PHLDB2,MYLK
M1	response to steroid hormone	GO:0048545	0.0499348	4	DAXX,NR3C1,ZFP36L2,KANK2
M1	positive regulation of multi-organism process	GO:0043902	0.0508704	4	SASH1,PRKCA,IFIT1,DDX60
M1	carbohydrate metabolic process	GO:0005975	0.0512121	5	PTEN,GBE1,OAS1,NDST1,NFKB1
M1	negative regulation of cell adhesion	GO:0007162	0.0512121	4	PTEN,LPXN,MAPK7,PHLDB2
M1	JAK-STAT cascade	GO:0007259	0.0512121	3	PARP14,PARP9,IL18
M1	negative regulation of locomotion	GO:0040013	0.0512121	5	PTEN,STARD13,TRIM21,TCAF1,PHLDB2
M1	blood vessel development	GO:0001568	0.0528647	6	SASH1,STARD13,PRKCA,HSPB1,IL18,MYLK
M1	extrinsic apoptotic signaling pathway	GO:0097191	0.0528647	4	PTEN,RIPK1,TRADD,MAPK7
M1	positive regulation of response to external stimulus	GO:0032103	0.0536061	4	SASH1,DDX60,PRKCA,HSPB1
M1	STAT cascade	GO:0097696	0.0536061	3	PARP14,PARP9,IL18
M1	negative regulation of phosphatase activity	GO:0010923	0.0536061	3	SH2D4A,CD2BP2,IKBKB
M1	cell junction organization	GO:0034330	0.0536061	4	PTEN,PRKCA,PHLDB2,IKBKB
M1	positive regulation of mRNA catabolic process	GO:0061014	0.0540939	2	ZC3HAV1,ZFP36L2
M1	positive regulation of JNK cascade	GO:0046330	0.054882	3	SASH1,RIPK1,MINK1
M1	tissue morphogenesis	GO:0048729	0.0554431	4	PTEN,STARD13,PHLDB2,MYLK
M1	positive regulation of cell development	GO:0010720	0.0561424	4	DOCK1,PTK7,ARHGEF2,TRIOBP
M1	muscle cell proliferation	GO:0033002	0.0561424	3	PTEN,MMP2,IL18
M1	actin filament bundle assembly	GO:0051017	0.0561424	3	SORBS3,FHOD1,PHLDB2
M1	actin filament bundle organization	GO:0061572	0.0561424	3	SORBS3,FHOD1,PHLDB2
M1	morphogenesis of an epithelial sheet	GO:0002011	0.056325	2	PTEN,PHLDB2
M1	cellular polysaccharide biosynthetic process	GO:0033692	0.056325	2	GBE1,NDST1
M1	regulation of cytokine-mediated signaling pathway	GO:0001959	0.0571922	3	PARP14,CASP1,PARP9
M1	negative regulation of dephosphorylation	GO:0035305	0.0571922	3	SH2D4A,CD2BP2,IKBKB
M1	negative regulation of response to external stimulus	GO:0032102	0.0577695	4	PTEN,IFIT1,PHLDB2,KANK2
M1	cellular response to nitrogen compound	GO:1901699	0.0577695	6	DDX58,IFIH1,IFIT1,DAXX,NFKB1,ARHGEF2
M1	cellular carbohydrate biosynthetic process	GO:0034637	0.0585078	2	GBE1,NDST1
M1	positive regulation of stress fiber assembly	GO:0051496	0.0585078	2	FHOD1,SORBS3
M1	positive regulation of extrinsic apoptotic signaling pathway	GO:2001238	0.0585078	2	PTEN,RIPK1
M1	positive regulation of protein transport	GO:0051222	0.060494	5	DDX58,CASP1,IFIH1,RIPOR1,TCAF1
M1	regulation of vascular smooth muscle cell proliferation	GO:1904705	0.0610608	2	PTEN,MMP2
M1	vascular smooth muscle cell proliferation	GO:1990874	0.0610608	2	PTEN,MMP2
M1	regulation of cellular protein localization	GO:1903827	0.0614249	6	RIPOR1,EPHA2,PARP9,TCAF1,DTX3L,SNX33
M1	regulation of protein kinase B signaling	GO:0051896	0.0621289	3	PTEN,EPHA2,IL18
M1	cellular component morphogenesis	GO:0032989	0.063527	6	DOCK1,TRIOBP,PHLDB1,PHLDB2,SYNE3,ARHGEF2
M1	double-strand break repair via nonhomologous end joining	GO:0006303	0.063527	2	PARP9,DTX3L
M1	osteoclast differentiation	GO:0030316	0.063527	2	SH3PXD2A,NOTCH2
M1	regulation of interferon-beta production	GO:0032648	0.063527	2	DDX58,IFIH1
M1	tube morphogenesis	GO:0035239	0.0641282	6	SASH1,STARD13,PRKCA,HSPB1,IL18,MYLK
M1	positive regulation of innate immune response	GO:0045089	0.0644722	4	DDX60,DDX58,PARP9,IFIH1
M1	actomyosin structure organization	GO:0031032	0.0647607	3	SORBS3,FHOD1,PHLDB2
M1	myeloid leukocyte differentiation	GO:0002573	0.0660978	3	RIPK1,SH3PXD2A,NOTCH2
M1	lamellipodium assembly	GO:0030032	0.0660978	2	EPHA2,ABLIM3
M1	regulation of anion transport	GO:0044070	0.0660978	2	RIPK1,TCAF1
M1	positive regulation of actin filament bundle assembly	GO:0032233	0.0660978	2	FHOD1,SORBS3
M1	interferon-beta production	GO:0032608	0.0660978	2	DDX58,IFIH1
M1	regulation of oxidative stress-induced cell death	GO:1903201	0.0660978	2	RIPK1,MAPK7
M1	Wnt signaling pathway	GO:0016055	0.0664335	5	PTEN,BICC1,NFKB1,PTK7,CTNND1
M1	regulation of peptidyl-tyrosine phosphorylation	GO:0050730	0.0669243	4	PARP14,PARP9,ARHGEF2,IL18
M1	positive regulation of cytokine secretion	GO:0050715	0.0670331	3	DDX58,CASP1,IFIH1
M1	intracellular steroid hormone receptor signaling pathway	GO:0030518	0.0670331	3	DAXX,NR3C1,KANK2
M1	cell-cell signaling by wnt	GO:0198738	0.0673962	5	PTEN,BICC1,NFKB1,PTK7,CTNND1
M1	positive regulation of establishment of protein localization	GO:1904951	0.0673962	5	DDX58,CASP1,IFIH1,RIPOR1,TCAF1
M1	response to bacterium	GO:0009617	0.0680973	5	SASH1,CASP1,PRKCA,NFKB1,IL18
M1	negative regulation of G1/S transition of mitotic cell cycle	GO:2000134	0.0680973	2	PTEN,KANK2
M1	positive regulation of smooth muscle cell proliferation	GO:0048661	0.0680973	2	MMP2,IL18
M1	response to toxic substance	GO:0009636	0.0706676	4	DAXX,RIPK1,MAPK7,NFKB1
M1	positive regulation of type I interferon production	GO:0032481	0.0710146	2	DDX58,IFIH1
M1	regulation of cellular response to oxidative stress	GO:1900407	0.0710146	2	RIPK1,MAPK7
M1	protein autophosphorylation	GO:0046777	0.0714224	4	EIF2AK2,RIPK1,STK10,MINK1
M1	regulation of ERK1 and ERK2 cascade	GO:0070372	0.0714224	4	PTEN,EPHA2,NOTCH2,GLIPR2
M1	cellular polysaccharide metabolic process	GO:0044264	0.0730125	2	GBE1,NDST1
M1	regulation of focal adhesion assembly	GO:0051893	0.0730125	2	PTEN,PHLDB2
M1	regulation of cell-substrate junction assembly	GO:0090109	0.0730125	2	PTEN,PHLDB2
M1	regulation of substrate adhesion-dependent cell spreading	GO:1900024	0.0730125	2	DOCK1,TRIOBP
M1	negative regulation of cell cycle G1/S phase transition	GO:1902807	0.0730125	2	PTEN,KANK2
M1	response to drug	GO:0042493	0.0738337	6	RIPK1,DAXX,NFKB1,NR3C1,ARHGEF2,MAPK7
M1	innate immune response-activating signal transduction	GO:0002758	0.074744	3	DDX60,DDX58,IFIH1
M1	pattern recognition receptor signaling pathway	GO:0002221	0.074744	3	DDX60,DDX58,IFIH1
M1	steroid hormone mediated signaling pathway	GO:0043401	0.074744	3	DAXX,NR3C1,KANK2
M1	negative regulation of cell-substrate adhesion	GO:0010812	0.0754305	2	PTEN,PHLDB2
M1	protein targeting to membrane	GO:0006612	0.0754305	2	MICALL1,TCAF1
M1	regulation of ubiquitin-protein transferase activity	GO:0051438	0.0754305	2	PTEN,DTX3L
M1	immune response-activating signal transduction	GO:0002757	0.0754503	4	DDX60,DDX58,LPXN,IFIH1
M1	protein kinase B signaling	GO:0043491	0.0757543	3	PTEN,EPHA2,IL18
M1	regulation of extrinsic apoptotic signaling pathway	GO:2001236	0.0757543	3	PTEN,RIPK1,MAPK7
M1	response to growth factor	GO:0070848	0.0757767	6	MAP2K3,ZFP36L2,EPHA2,HSPB1,NR3C1,MAPK7
M1	positive regulation of apoptotic process	GO:0043065	0.0767918	6	PTEN,RIPK1,CASP1,IFIT2,TNFAIP8,APAF1
M1	non-recombinational repair	GO:0000726	0.077258	2	PARP9,DTX3L
M1	plasma membrane organization	GO:0007009	0.077258	2	MICALL1,SNX33
M1	protein localization to cell surface	GO:0034394	0.077258	2	SNX33,USP4
M1	cellular response to vascular endothelial growth factor stimulus	GO:0035924	0.077258	2	HSPB1,MAP2K3
M1	response to antibiotic	GO:0046677	0.0778115	3	DAXX,RIPK1,MAPK7
M1	positive regulation of programmed cell death	GO:0043068	0.0781254	6	PTEN,RIPK1,CASP1,IFIT2,TNFAIP8,APAF1
M1	angiogenesis	GO:0001525	0.078319	5	SASH1,STARD13,PRKCA,HSPB1,IL18
M1	embryo development	GO:0009790	0.0783295	4	MMP2,PHLDB1,MAPK7,PHLDB2
M1	tube development	GO:0035295	0.0785378	6	SASH1,STARD13,PRKCA,HSPB1,IL18,MYLK
M1	negative regulation of response to cytokine stimulus	GO:0060761	0.079324	2	PARP14,MAPK7
M1	regulation of adherens junction organization	GO:1903391	0.079324	2	PTEN,PHLDB2
M1	cell surface receptor signaling pathway involved in cell-cell signaling	GO:1905114	0.0794356	5	PTEN,BICC1,NFKB1,PTK7,CTNND1
M1	establishment of protein localization to membrane	GO:0090150	0.080384	3	SYNE3,MICALL1,TCAF1
M1	negative regulation of cell migration	GO:0030336	0.081285	4	PTEN,TCAF1,STARD13,PHLDB2
M1	morphogenesis of an epithelium	GO:0002009	0.0815387	3	PTEN,STARD13,PHLDB2
M1	polyol metabolic process	GO:0019751	0.0815387	2	PTEN,NFKB1
M1	plasma membrane bounded cell projection assembly	GO:0120031	0.0815387	5	ABLIM3,EPHA2,EPS8L2,ASAP1,MYLK
M1	maintenance of protein location in cell	GO:0032507	0.0815387	2	SYNE3,SUN2
M1	negative regulation of hydrolase activity	GO:0051346	0.0815387	5	IFIT1,CD2BP2,TNFAIP8,SH2D4A,IKBKB
M1	positive regulation of cell morphogenesis involved in differentiation	GO:0010770	0.0815387	2	DOCK1,TRIOBP
M1	negative regulation of wound healing	GO:0061045	0.0815387	2	PTEN,PHLDB2
M1	cellular response to hydrogen peroxide	GO:0070301	0.0815387	2	RIPK1,MAPK7
M1	regulation of response to oxidative stress	GO:1902882	0.0815387	2	RIPK1,MAPK7
M1	immune response-regulating signaling pathway	GO:0002764	0.0815462	4	DDX60,DDX58,LPXN,IFIH1
M1	cellular response to hormone stimulus	GO:0032870	0.0822157	5	ZFP36L2,KANK2,DAXX,NFKB1,NR3C1
M1	cell projection assembly	GO:0030031	0.0831935	5	ABLIM3,EPHA2,EPS8L2,ASAP1,MYLK
M1	cellular carbohydrate metabolic process	GO:0044262	0.0840968	3	GBE1,PTEN,NDST1
M1	cell death in response to oxidative stress	GO:0036473	0.0840968	2	RIPK1,MAPK7
M1	bone development	GO:0060348	0.0840968	2	INPPL1,NOTCH2
M1	negative regulation of response to wounding	GO:1903035	0.0840968	2	PTEN,PHLDB2
M1	protein localization to membrane	GO:0072657	0.0850943	5	MICALL1,EPHA2,TCAF1,SYNE3,IKBKB
M1	positive regulation of defense response	GO:0031349	0.086541	4	DDX60,DDX58,PARP9,IFIH1
M1	positive regulation of protein localization to nucleus	GO:1900182	0.0867246	2	PARP9,DTX3L
M1	positive regulation of angiogenesis	GO:0045766	0.0868231	3	SASH1,PRKCA,HSPB1
M1	hormone-mediated signaling pathway	GO:0009755	0.0881504	3	DAXX,NR3C1,KANK2
M1	regulation of phosphatase activity	GO:0010921	0.0881504	3	SH2D4A,CD2BP2,IKBKB
M1	positive regulation of mRNA metabolic process	GO:1903313	0.0892287	2	ZC3HAV1,ZFP36L2
M1	cellular response to mechanical stimulus	GO:0071260	0.0892287	2	CASP1,NFKB1
M1	regulation of angiogenesis	GO:0045765	0.0901251	4	SASH1,PRKCA,STARD13,HSPB1
M1	negative regulation of cell motility	GO:2000146	0.0901251	4	PTEN,TCAF1,STARD13,PHLDB2
M1	regulation of cell-cell adhesion	GO:0022407	0.092025	4	MINK1,PRKCA,MAPK7,IL18
M1	cellular response to nutrient levels	GO:0031669	0.0921048	3	RIPOR1,EIF2AK2,KANK2
M1	positive regulation of vasculature development	GO:1904018	0.0921048	3	SASH1,PRKCA,HSPB1
M1	protein-containing complex disassembly	GO:0032984	0.0934689	3	MICAL3,MICAL1,ARHGEF2
M1	cell-cell junction assembly	GO:0007043	0.0934689	2	PRKCA,IKBKB
M1	negative regulation of cellular component movement	GO:0051271	0.0934689	4	PTEN,TCAF1,STARD13,PHLDB2
M1	cell-substrate adherens junction assembly	GO:0007045	0.0934689	2	PTEN,PHLDB2
M1	lamellipodium organization	GO:0097581	0.0934689	2	EPHA2,ABLIM3
M1	positive regulation of DNA repair	GO:0045739	0.0934689	2	PARP9,DTX3L
M1	focal adhesion assembly	GO:0048041	0.0934689	2	PTEN,PHLDB2
M1	regulation of intracellular transport	GO:0032386	0.0953935	4	MX2,CRYAB,TCAF1,RIPOR1
M1	positive regulation of interleukin-8 production	GO:0032757	0.0962548	2	RIPK1,DDX58
M1	positive regulation of cell adhesion	GO:0045785	0.0965837	4	DOCK1,PRKCA,TRIOBP,IL18
M1	activation of innate immune response	GO:0002218	0.0975977	3	DDX60,DDX58,IFIH1
M1	regulation of vasculature development	GO:1901342	0.0984134	4	SASH1,PRKCA,STARD13,HSPB1
M1	positive regulation of protein localization to membrane	GO:1905477	0.0986327	2	EPHA2,TCAF1
M1	cellular response to extracellular stimulus	GO:0031668	0.0986723	3	RIPOR1,EIF2AK2,KANK2
M1	positive regulation of immune response	GO:0050778	0.0991243	5	DDX58,IFIH1,DDX60,PARP9,LPXN
M2	translation	GO:0006412	3.2529e-09	15	LARS2,EARS2,LARP1,MRPS34,RPL26,RBM4,FARSA,TUFM,RPL8,EIF3C,EIF3D,YARS2,EIF3I,EIF4G1,RPL19
M2	peptide biosynthetic process	GO:0043043	3.80363e-09	15	LARS2,EARS2,LARP1,MRPS34,RPL26,RBM4,FARSA,TUFM,RPL8,EIF3C,EIF3D,YARS2,EIF3I,EIF4G1,RPL19
M2	amide biosynthetic process	GO:0043604	1.75699e-08	15	LARS2,EARS2,LARP1,MRPS34,RPL26,RBM4,FARSA,TUFM,RPL8,EIF3C,EIF3D,YARS2,EIF3I,EIF4G1,RPL19
M2	peptide metabolic process	GO:0006518	6.25685e-08	15	LARS2,EARS2,LARP1,MRPS34,RPL26,RBM4,FARSA,TUFM,RPL8,EIF3C,EIF3D,YARS2,EIF3I,EIF4G1,RPL19
M2	ribosomal large subunit biogenesis	GO:0042273	9.29192e-06	5	RPL26,RRS1,BOP1,PES1,DHX30
M2	ribonucleoprotein complex biogenesis	GO:0022613	4.59033e-05	9	GEMIN4,RPL26,RRS1,BOP1,PRPF6,RPS27,PES1,DHX30,CPSF7
M2	translational initiation	GO:0006413	0.000116038	6	LARP1,RBM4,EIF3C,EIF3D,EIF3I,EIF4G1
M2	tRNA aminoacylation for protein translation	GO:0006418	0.000288843	4	FARSA,LARS2,EARS2,YARS2
M2	regulation of mRNA binding	GO:1902415	0.000298432	3	EIF3D,EIF4G1,EIF3C
M2	positive regulation of mRNA binding	GO:1902416	0.000298432	3	EIF3D,EIF4G1,EIF3C
M2	ribosome biogenesis	GO:0042254	0.000307204	6	RPL26,RRS1,BOP1,RPS27,PES1,DHX30
M2	mRNA processing	GO:0006397	0.000380627	8	NELFE,SNRNP70,GEMIN4,RBM4,CPSF7,PRPF6,SYMPK,PAF1
M2	tRNA aminoacylation	GO:0043039	0.000380627	4	FARSA,LARS2,EARS2,YARS2
M2	amino acid activation	GO:0043038	0.000380627	4	FARSA,LARS2,EARS2,YARS2
M2	positive regulation of RNA binding	GO:1905216	0.000380627	3	EIF3D,EIF4G1,EIF3C
M2	ribosomal large subunit assembly	GO:0000027	0.000484402	3	DHX30,RRS1,BOP1
M2	regulation of RNA binding	GO:1905214	0.000484402	3	EIF3D,EIF4G1,EIF3C
M2	mRNA 3'-end processing	GO:0031124	0.000632947	4	NELFE,SYMPK,CPSF7,PAF1
M2	ncRNA metabolic process	GO:0034660	0.00066106	8	LARS2,EARS2,RPL26,BOP1,FARSA,RPS27,PES1,YARS2
M2	ribonucleoprotein complex assembly	GO:0022618	0.000949212	6	GEMIN4,RRS1,BOP1,PRPF6,DHX30,CPSF7
M2	mRNA metabolic process	GO:0016071	0.00097242	9	NELFE,SNRNP70,GEMIN4,LARP1,RBM4,SYMPK,PRPF6,CPSF7,PAF1
M2	ribonucleoprotein complex subunit organization	GO:0071826	0.00114369	6	GEMIN4,RRS1,BOP1,PRPF6,DHX30,CPSF7
M2	cytoplasmic translation	GO:0002181	0.00136013	4	RBM4,RPL19,RPL8,EIF3D
M2	mitochondrion organization	GO:0007005	0.00149191	8	NDUFA10,NDUFA2,TOMM34,CLUH,MSTO1,TIMM10,PPIF,EIF4G1
M2	maturation of LSU-rRNA from tricistronic rRNA transcript (SSU-rRNA, 5.8S rRNA, LSU-rRNA)	GO:0000463	0.00176915	2	PES1,BOP1
M2	maturation of LSU-rRNA	GO:0000470	0.00176915	2	PES1,BOP1
M2	RNA 3'-end processing	GO:0031123	0.00178961	4	NELFE,SYMPK,CPSF7,PAF1
M2	ribosome assembly	GO:0042255	0.00268348	3	DHX30,RRS1,BOP1
M2	tRNA aminoacylation for mitochondrial protein translation	GO:0070127	0.00292138	2	YARS2,EARS2
M2	regulation of translation	GO:0006417	0.00295075	6	LARP1,RPL26,RBM4,EIF3C,EIF3D,EIF4G1
M2	posttranscriptional regulation of gene expression	GO:0010608	0.00324335	7	XPO5,LARP1,RPL26,RBM4,EIF3C,EIF3D,EIF4G1
M2	rRNA processing	GO:0006364	0.0033291	4	RPS27,PES1,RPL26,BOP1
M2	mRNA polyadenylation	GO:0006378	0.0033291	3	NELFE,SYMPK,PAF1
M2	positive regulation of translation	GO:0045727	0.00357477	4	EIF3D,RPL26,EIF3C,LARP1
M2	RNA polyadenylation	GO:0043631	0.00436042	3	NELFE,SYMPK,PAF1
M2	regulation of cellular amide metabolic process	GO:0034248	0.00513079	6	LARP1,RPL26,RBM4,EIF3C,EIF3D,EIF4G1
M2	mitochondrion distribution	GO:0048311	0.00513099	2	MSTO1,CLUH
M2	positive regulation of cellular amide metabolic process	GO:0034250	0.00549047	4	EIF3D,RPL26,EIF3C,LARP1
M2	mitochondrial translation	GO:0032543	0.00578044	3	MRPS34,YARS2,EARS2
M2	rRNA metabolic process	GO:0016072	0.00759132	4	RPS27,PES1,RPL26,BOP1
M2	tRNA metabolic process	GO:0006399	0.00781914	4	FARSA,LARS2,EARS2,YARS2
M2	miRNA mediated inhibition of translation	GO:0035278	0.00842853	2	RBM4,EIF4G1
M2	negative regulation of translation, ncRNA-mediated	GO:0040033	0.00842853	2	RBM4,EIF4G1
M2	regulation of translation, ncRNA-mediated	GO:0045974	0.00842853	2	RBM4,EIF4G1
M2	cytoplasmic translational initiation	GO:0002183	0.00971165	2	RBM4,EIF3D
M2	mitochondrial transport	GO:0006839	0.0109422	4	TOMM34,PPIF,TST,TIMM10
M2	regulation of signal transduction by p53 class mediator	GO:1901796	0.0109422	3	RPL26,RRS1,BOP1
M2	mitochondrial gene expression	GO:0140053	0.0149091	3	MRPS34,YARS2,EARS2
M2	DNA conformation change	GO:0071103	0.0166859	4	ACIN1,NOC2L,ERCC2,PAF1
M2	protein heterotetramerization	GO:0051290	0.018842	2	FARSA,CPSF7
M2	gene silencing by miRNA	GO:0035195	0.019243	3	RBM4,EIF4G1,XPO5
M2	cellular amino acid metabolic process	GO:0006520	0.0202151	4	FARSA,LARS2,EARS2,YARS2
M2	regulation of mRNA 3'-end processing	GO:0031440	0.0202777	2	NELFE,PAF1
M2	posttranscriptional gene silencing by RNA	GO:0035194	0.0203245	3	RBM4,EIF4G1,XPO5
M2	posttranscriptional gene silencing	GO:0016441	0.0206176	3	RBM4,EIF4G1,XPO5
M2	gene silencing by RNA	GO:0031047	0.0206176	3	RBM4,EIF4G1,XPO5
M2	mitochondrion localization	GO:0051646	0.0214756	2	MSTO1,CLUH
M2	positive regulation of cell cycle G1/S phase transition	GO:1902808	0.0214756	2	EIF4G1,PAF1
M2	regulation of mRNA metabolic process	GO:1903311	0.0222733	4	NELFE,RBM4,PAF1,LARP1
M2	positive regulation of posttranscriptional gene silencing	GO:0060148	0.0224895	2	EIF4G1,XPO5
M2	negative regulation of translation	GO:0017148	0.0227237	3	RBM4,EIF4G1,LARP1
M2	DNA packaging	GO:0006323	0.0248622	3	ACIN1,NOC2L,PAF1
M2	regulation of cell cycle G1/S phase transition	GO:1902806	0.0248622	3	RPL26,EIF4G1,PAF1
M2	regulation of mRNA processing	GO:0050684	0.0264438	3	NELFE,RBM4,PAF1
M2	mRNA splicing, via spliceosome	GO:0000398	0.0279973	4	RBM4,SNRNP70,GEMIN4,PRPF6
M2	RNA splicing, via transesterification reactions with bulged adenosine as nucleophile	GO:0000377	0.0279973	4	RBM4,SNRNP70,GEMIN4,PRPF6
M2	RNA splicing, via transesterification reactions	GO:0000375	0.028295	4	RBM4,SNRNP70,GEMIN4,PRPF6
M2	RNA localization	GO:0006403	0.028295	3	PRPF6,XPO5,TST
M2	ncRNA processing	GO:0034470	0.0287614	4	RPS27,PES1,RPL26,BOP1
M2	negative regulation of cellular amide metabolic process	GO:0034249	0.0301711	3	RBM4,EIF4G1,LARP1
M2	mitochondrial RNA metabolic process	GO:0000959	0.0337527	2	YARS2,EARS2
M2	spliceosomal snRNP assembly	GO:0000387	0.0358788	2	GEMIN4,PRPF6
M2	gene silencing	GO:0016458	0.037343	3	RBM4,EIF4G1,XPO5
M2	regulation of cell cycle phase transition	GO:1901987	0.03754	4	RPL26,ERCC2,EIF4G1,PAF1
M2	mitochondrial transmembrane transport	GO:1990542	0.0392564	2	TIMM10,TST
M2	signal transduction by p53 class mediator	GO:0072331	0.0400441	3	RPL26,RRS1,BOP1
M2	regulation of gene silencing by RNA	GO:0060966	0.0402051	2	EIF4G1,XPO5
M2	regulation of posttranscriptional gene silencing	GO:0060147	0.0402051	2	EIF4G1,XPO5
M2	regulation of intrinsic apoptotic signaling pathway	GO:2001242	0.0451032	3	PPIF,RPL26,NOC2L
M2	response to UV	GO:0009411	0.0464302	3	RPL26,NOC2L,ERCC2
M2	cell cycle G1/S phase transition	GO:0044843	0.0467146	3	RPL26,EIF4G1,PAF1
M2	protein targeting to mitochondrion	GO:0006626	0.0467809	2	TOMM34,TIMM10
M2	RNA splicing	GO:0008380	0.046971	4	RBM4,SNRNP70,GEMIN4,PRPF6
M2	regulation of gene expression, epigenetic	GO:0040029	0.0512121	3	RBM4,EIF4G1,XPO5
M2	regulation of translational initiation	GO:0006446	0.0529079	2	RBM4,EIF4G1
M2	protein heterooligomerization	GO:0051291	0.054459	2	FARSA,CPSF7
M2	positive regulation of cell cycle phase transition	GO:1901989	0.0561424	2	EIF4G1,PAF1
M2	positive regulation of binding	GO:0051099	0.0563524	3	EIF3D,EIF4G1,EIF3C
M2	response to alcohol	GO:0097305	0.0573359	2	PMVK,LARP1
M2	response to light stimulus	GO:0009416	0.0577695	3	RPL26,NOC2L,ERCC2
M2	establishment of protein localization to mitochondrion	GO:0072655	0.0585078	2	TOMM34,TIMM10
M2	NADH dehydrogenase complex assembly	GO:0010257	0.0585078	2	NDUFA10,NDUFA2
M2	mitochondrial respiratory chain complex I assembly	GO:0032981	0.0585078	2	NDUFA10,NDUFA2
M2	negative regulation of mRNA metabolic process	GO:1903312	0.0603349	2	NELFE,LARP1
M2	regulation of gene silencing	GO:0060968	0.0603349	2	EIF4G1,XPO5
M2	protein localization to mitochondrion	GO:0070585	0.0618154	2	TOMM34,TIMM10
M2	regulation of binding	GO:0051098	0.0661692	4	EIF3D,SYMPK,EIF4G1,EIF3C
M2	chromatin assembly	GO:0031497	0.0664335	2	NOC2L,PAF1
M2	cell cycle phase transition	GO:0044770	0.0684927	4	RPL26,ERCC2,EIF4G1,PAF1
M2	regulation of protein dephosphorylation	GO:0035304	0.0726201	2	SYMPK,B3GAT3
M2	regulation of mitotic cell cycle phase transition	GO:1901990	0.07361	3	RPL26,ERCC2,EIF4G1
M2	RNA transport	GO:0050658	0.0753564	2	XPO5,TST
M2	cellular response to UV	GO:0034644	0.0753564	2	RPL26,NOC2L
M2	nucleic acid transport	GO:0050657	0.0753564	2	XPO5,TST
M2	protein dephosphorylation	GO:0006470	0.0757543	3	PPM1G,SYMPK,B3GAT3
M2	mitochondrial membrane organization	GO:0007006	0.0763322	2	PPIF,TIMM10
M2	regulation of G1/S transition of mitotic cell cycle	GO:2000045	0.0763322	2	RPL26,EIF4G1
M2	cellular response to antibiotic	GO:0071236	0.0763322	2	PPIF,LARP1
M2	cellular response to light stimulus	GO:0071482	0.0776623	2	RPL26,NOC2L
M2	establishment of RNA localization	GO:0051236	0.0789779	2	XPO5,TST
M2	positive regulation of cell cycle process	GO:0090068	0.0792259	3	RPL26,EIF4G1,PAF1
M2	negative regulation of intrinsic apoptotic signaling pathway	GO:2001243	0.0804658	2	PPIF,NOC2L
M2	dephosphorylation	GO:0016311	0.0868231	4	PPM1G,SYMPK,PNKP,B3GAT3
M2	mitochondrial respiratory chain complex assembly	GO:0033108	0.089613	2	NDUFA10,NDUFA2
M2	intrinsic apoptotic signaling pathway	GO:0097193	0.0899976	3	PPIF,RPL26,NOC2L
M2	chromatin assembly or disassembly	GO:0006333	0.0923974	2	NOC2L,PAF1
M2	nucleobase-containing compound transport	GO:0015931	0.0934689	2	XPO5,TST
M2	peptidyl-threonine phosphorylation	GO:0018107	0.0934689	2	PKN1,EIF4G1
M2	regulation of mitotic cell cycle	GO:0007346	0.0978728	4	SCRIB,RPL26,ERCC2,EIF4G1
M2	regulation of histone modification	GO:0031056	0.0984134	2	NOC2L,PAF1
M2	response to oxidative stress	GO:0006979	0.0992025	3	PPIF,PNKP,ERCC2
M3	mRNA metabolic process	GO:0016071	9.45784e-08	16	DHX9,TRA2B,DDX39A,RNPS1,PRPF3,TARDBP,ELAVL1,HNRNPA1,CNOT1,EXOSC10,DDX20,RBMX,TBRG4,SNW1,CDC5L,HNRNPM
M3	RNA splicing	GO:0008380	1.47308e-07	13	DHX9,TRA2B,DDX39A,PRPF3,RNPS1,TARDBP,HNRNPA1,HNRNPLL,DDX20,RBMX,SNW1,CDC5L,HNRNPM
M3	mRNA splicing, via spliceosome	GO:0000398	8.37445e-07	11	DHX9,TRA2B,DDX39A,RNPS1,PRPF3,HNRNPA1,DDX20,RBMX,SNW1,CDC5L,HNRNPM
M3	RNA splicing, via transesterification reactions with bulged adenosine as nucleophile	GO:0000377	8.37445e-07	11	DHX9,TRA2B,DDX39A,RNPS1,PRPF3,HNRNPA1,DDX20,RBMX,SNW1,CDC5L,HNRNPM
M3	RNA splicing, via transesterification reactions	GO:0000375	8.37445e-07	11	DHX9,TRA2B,DDX39A,RNPS1,PRPF3,HNRNPA1,DDX20,RBMX,SNW1,CDC5L,HNRNPM
M3	mRNA processing	GO:0006397	1.4007e-06	12	DHX9,TRA2B,DDX39A,RNPS1,PRPF3,HNRNPA1,DDX20,RBMX,TBRG4,SNW1,CDC5L,HNRNPM
M3	regulation of mRNA metabolic process	GO:1903311	2.91553e-06	10	TRA2B,RNPS1,ELAVL1,TARDBP,HNRNPA1,CNOT1,RBMX,TBRG4,SNW1,DHX9
M3	alternative mRNA splicing, via spliceosome	GO:0000380	2.08075e-05	6	TRA2B,RNPS1,HNRNPA1,RBMX,DHX9,HNRNPM
M3	RNA catabolic process	GO:0006401	2.62896e-05	9	RNASEH2A,RNPS1,ELAVL1,CNOT1,TARDBP,EXOSC10,TBRG4,DHX9,FEN1
M3	positive regulation of viral process	GO:0048524	8.39909e-05	7	PPIH,SMARCA4,PPIA,PPID,GTF2B,SNW1,DHX9
M3	nucleobase-containing compound catabolic process	GO:0034655	0.000117747	10	RNASEH2A,RNPS1,ELAVL1,TARDBP,CNOT1,EXOSC10,XRN2,TBRG4,DHX9,FEN1
M3	sister chromatid segregation	GO:0000819	0.000180017	8	NUSAP1,PLK1,NCAPH,MCMBP,KIF23,KIFC1,CDC23,FEN1
M3	heterocycle catabolic process	GO:0046700	0.000210792	10	RNASEH2A,RNPS1,ELAVL1,TARDBP,CNOT1,EXOSC10,XRN2,TBRG4,DHX9,FEN1
M3	aromatic compound catabolic process	GO:0019439	0.00021943	10	RNASEH2A,RNPS1,ELAVL1,TARDBP,CNOT1,EXOSC10,XRN2,TBRG4,DHX9,FEN1
M3	cellular nitrogen compound catabolic process	GO:0044270	0.00021943	10	RNASEH2A,RNPS1,ELAVL1,TARDBP,CNOT1,EXOSC10,XRN2,TBRG4,DHX9,FEN1
M3	organic cyclic compound catabolic process	GO:1901361	0.000305344	10	RNASEH2A,RNPS1,ELAVL1,TARDBP,CNOT1,EXOSC10,XRN2,TBRG4,DHX9,FEN1
M3	nuclear chromosome segregation	GO:0098813	0.000371603	8	NUSAP1,PLK1,NCAPH,MCMBP,KIF23,KIFC1,CDC23,FEN1
M3	regulation of mRNA processing	GO:0050684	0.000371603	6	TRA2B,RNPS1,HNRNPA1,RBMX,SNW1,DHX9
M3	positive regulation of viral transcription	GO:0050434	0.000376807	4	SNW1,DHX9,SMARCA4,GTF2B
M3	mRNA catabolic process	GO:0006402	0.000380844	7	RNPS1,ELAVL1,TARDBP,CNOT1,EXOSC10,TBRG4,DHX9
M3	regulation of viral transcription	GO:0046782	0.000399157	5	SMARCA4,TARDBP,GTF2B,SNW1,DHX9
M3	nuclear envelope organization	GO:0006998	0.000404661	4	REEP4,PLK1,TARDBP,ANKLE2
M3	viral transcription	GO:0019083	0.000495275	5	SMARCA4,TARDBP,GTF2B,SNW1,DHX9
M3	regulation of viral process	GO:0050792	0.000495275	8	PPIH,SMARCA4,PPIA,PPID,TARDBP,GTF2B,SNW1,DHX9
M3	regulation of mRNA splicing, via spliceosome	GO:0048024	0.000586016	5	TRA2B,RNPS1,HNRNPA1,RBMX,SNW1
M3	positive regulation of multi-organism process	GO:0043902	0.000586016	7	PPIH,SMARCA4,PPIA,PPID,GTF2B,SNW1,DHX9
M3	regulation of RNA splicing	GO:0043484	0.000665441	6	TRA2B,RNPS1,HNRNPLL,HNRNPA1,RBMX,SNW1
M3	regulation of symbiosis, encompassing mutualism through parasitism	GO:0043903	0.000793505	8	PPIH,SMARCA4,PPIA,PPID,TARDBP,GTF2B,SNW1,DHX9
M3	modulation by host of viral transcription	GO:0043921	0.000863421	4	SNW1,TARDBP,SMARCA4,GTF2B
M3	modulation by host of symbiont transcription	GO:0052472	0.000863421	4	SNW1,TARDBP,SMARCA4,GTF2B
M3	modulation of transcription in other organism involved in symbiotic interaction	GO:0052312	0.000863421	4	SNW1,TARDBP,SMARCA4,GTF2B
M3	protein peptidyl-prolyl isomerization	GO:0000413	0.00097874	3	PPIH,PPID,PPIA
M3	chromosome segregation	GO:0007059	0.00102082	8	NUSAP1,PLK1,NCAPH,MCMBP,KIF23,KIFC1,CDC23,FEN1
M3	viral gene expression	GO:0019080	0.00114369	5	SMARCA4,TARDBP,GTF2B,SNW1,DHX9
M3	regulation of alternative mRNA splicing, via spliceosome	GO:0000381	0.00116432	4	RNPS1,TRA2B,RBMX,HNRNPA1
M3	regulation of mRNA catabolic process	GO:0061013	0.00143794	5	ELAVL1,TARDBP,CNOT1,TBRG4,DHX9
M3	mitotic sister chromatid segregation	GO:0000070	0.00195827	6	NUSAP1,PLK1,NCAPH,KIF23,KIFC1,CDC23
M3	DNA conformation change	GO:0071103	0.00202135	6	NUSAP1,NCAPH,TOP1,ERCC3,DHX9,ASCC3
M3	spindle assembly	GO:0051225	0.00207049	5	PLK1,HAUS8,KIF2A,KIF23,KIFC1
M3	mitotic nuclear envelope reassembly	GO:0007084	0.00248756	2	REEP4,ANKLE2
M3	RNA phosphodiester bond hydrolysis	GO:0090501	0.00269119	5	RNASEH2A,CNOT1,EXOSC10,XRN2,FEN1
M3	mismatch repair	GO:0006298	0.00291422	3	MSH6,RPA1,RNASEH2A
M3	positive regulation by host of viral transcription	GO:0043923	0.00291422	3	SNW1,SMARCA4,GTF2B
M3	regulation of mRNA stability	GO:0043488	0.00295075	4	ELAVL1,TARDBP,DHX9,TBRG4
M3	ribonucleoprotein complex biogenesis	GO:0022613	0.00295075	7	PTGES3,PRPF3,CNOT1,EXOSC10,DDX20,RPF2,DHX9
M3	mitotic nuclear division	GO:0140014	0.00313944	7	NUSAP1,PLK1,NCAPH,KIF2A,KIF23,KIFC1,CDC23
M3	peptidyl-proline modification	GO:0018208	0.00313944	3	PPIH,PPID,PPIA
M3	viral process	GO:0016032	0.00324335	8	PPIH,SMARCA4,PPIA,PPID,TARDBP,GTF2B,SNW1,DHX9
M3	negative regulation of mRNA metabolic process	GO:1903312	0.00341649	4	RNPS1,ELAVL1,TARDBP,DHX9
M3	mitotic spindle assembly	GO:0090307	0.00341649	4	KIFC1,PLK1,KIF2A,KIF23
M3	nuclear division	GO:0000280	0.00357477	7	NUSAP1,PLK1,NCAPH,KIF2A,KIF23,KIFC1,CDC23
M3	regulation of RNA stability	GO:0043487	0.00357477	4	ELAVL1,TARDBP,DHX9,TBRG4
M3	positive regulation of RNA splicing	GO:0033120	0.00432105	3	SNW1,TRA2B,HNRNPLL
M3	mRNA stabilization	GO:0048255	0.00432105	3	ELAVL1,TARDBP,DHX9
M3	microtubule cytoskeleton organization involved in mitosis	GO:1902850	0.00435871	5	NUSAP1,PLK1,KIF2A,KIF23,KIFC1
M3	DNA repair	GO:0006281	0.00436806	8	RPA1,RNASEH2A,LIG1,MSH6,ERCC3,DHX9,ASCC3,TDP1
M3	chaperone-mediated protein folding	GO:0061077	0.00483795	3	PTGES3,DNAJB1,PPID
M3	nucleic acid phosphodiester bond hydrolysis	GO:0090305	0.00494703	6	RNASEH2A,CNOT1,EXOSC10,XRN2,ERCC3,FEN1
M3	nucleus organization	GO:0006997	0.00514631	4	REEP4,PLK1,TARDBP,ANKLE2
M3	DNA topological change	GO:0006265	0.00517772	2	TOP1,ERCC3
M3	telomere maintenance	GO:0000723	0.00549047	5	RPA1,PTGES3,HNRNPA1,EXOSC10,GNL3
M3	telomere organization	GO:0032200	0.00549047	5	RPA1,PTGES3,HNRNPA1,EXOSC10,GNL3
M3	regulation of multi-organism process	GO:0043900	0.00554693	8	PPIH,SMARCA4,PPIA,PPID,TARDBP,GTF2B,SNW1,DHX9
M3	RNA phosphodiester bond hydrolysis, exonucleolytic	GO:0090503	0.00559809	3	XRN2,EXOSC10,CNOT1
M3	regulation of chromosome organization	GO:0033044	0.00589202	7	PLK1,HNRNPA1,GNL3,EXOSC10,CDC23,SNW1,FEN1
M3	organelle fission	GO:0048285	0.00608083	7	NUSAP1,PLK1,NCAPH,KIF2A,KIF23,KIFC1,CDC23
M3	RNA stabilization	GO:0043489	0.00608083	3	ELAVL1,TARDBP,DHX9
M3	symbiont process	GO:0044403	0.00646027	8	PPIH,SMARCA4,PPIA,PPID,TARDBP,GTF2B,SNW1,DHX9
M3	DNA replication	GO:0006260	0.00682286	5	RPA1,GTPBP4,MCMBP,DHX9,FEN1
M3	modification by host of symbiont morphology or physiology	GO:0051851	0.00709259	4	SNW1,TARDBP,SMARCA4,GTF2B
M3	negative regulation of mRNA catabolic process	GO:1902373	0.00750303	3	ELAVL1,TARDBP,DHX9
M3	interaction with symbiont	GO:0051702	0.00791436	4	SNW1,TARDBP,SMARCA4,GTF2B
M3	nuclear envelope reassembly	GO:0031468	0.00801209	2	REEP4,ANKLE2
M3	chaperone cofactor-dependent protein refolding	GO:0051085	0.00801209	2	PTGES3,DNAJB1
M3	ribonucleoprotein complex assembly	GO:0022618	0.00831034	5	PTGES3,PRPF3,CNOT1,DDX20,DHX9
M3	spindle organization	GO:0007051	0.00842853	5	PLK1,HAUS8,KIF2A,KIF23,KIFC1
M3	positive regulation of viral genome replication	GO:0045070	0.00842853	3	PPIH,PPID,PPIA
M3	ribonucleoprotein complex subunit organization	GO:0071826	0.00946544	5	PTGES3,PRPF3,CNOT1,DDX20,DHX9
M3	regulation of protein ADP-ribosylation	GO:0010835	0.00956457	2	HPF1,PUM3
M3	lipid particle organization	GO:0034389	0.00956457	2	PPID,PPIA
M3	regulation of retinoic acid receptor signaling pathway	GO:0048385	0.00956457	2	SNW1,CNOT1
M3	negative regulation of RNA catabolic process	GO:1902369	0.00957906	3	ELAVL1,TARDBP,DHX9
M3	DNA duplex unwinding	GO:0032508	0.0109422	3	DHX9,ASCC3,ERCC3
M3	'de novo' protein folding	GO:0006458	0.0112781	2	PTGES3,DNAJB1
M3	positive regulation of mRNA splicing, via spliceosome	GO:0048026	0.0112781	2	TRA2B,SNW1
M3	'de novo' posttranslational protein folding	GO:0051084	0.0112781	2	PTGES3,DNAJB1
M3	3'-UTR-mediated mRNA stabilization	GO:0070935	0.0112781	2	ELAVL1,TARDBP
M3	regulation of DNA metabolic process	GO:0051052	0.0116634	7	GTPBP4,PTGES3,HNRNPA1,MSH6,GNL3,EXOSC10,DHX9
M3	modification of morphology or physiology of other organism involved in symbiotic interaction	GO:0051817	0.0118058	4	SNW1,TARDBP,SMARCA4,GTF2B
M3	mitotic spindle organization	GO:0007052	0.0135978	4	KIFC1,PLK1,KIF2A,KIF23
M3	DNA geometric change	GO:0032392	0.0154162	3	DHX9,ASCC3,ERCC3
M3	positive regulation of mRNA metabolic process	GO:1903313	0.0158184	3	TRA2B,CNOT1,SNW1
M3	retinoic acid receptor signaling pathway	GO:0048384	0.0168504	2	SNW1,CNOT1
M3	mitotic chromosome condensation	GO:0007076	0.0168504	2	NUSAP1,NCAPH
M3	anatomical structure homeostasis	GO:0060249	0.0182838	5	RPA1,PTGES3,HNRNPA1,EXOSC10,GNL3
M3	cell division	GO:0051301	0.0193807	5	NUSAP1,PLK1,PRPF40A,GNL3,KIF23
M3	mitotic cytokinesis	GO:0000281	0.0197359	3	NUSAP1,KIF23,PLK1
M3	protein folding	GO:0006457	0.0197359	3	PTGES3,DNAJB1,PPID
M3	posttranscriptional regulation of gene expression	GO:0010608	0.0203944	6	TYMS,ELAVL1,TARDBP,CNOT1,TBRG4,DHX9
M3	negative regulation of DNA metabolic process	GO:0051053	0.0203944	4	GTPBP4,HNRNPA1,EXOSC10,MSH6
M3	cytoskeleton-dependent cytokinesis	GO:0061640	0.022359	3	NUSAP1,KIF23,PLK1
M3	chromatin remodeling	GO:0006338	0.022359	3	ANP32E,SMARCA4,TOP1
M3	positive regulation of mRNA processing	GO:0050685	0.022359	2	TRA2B,SNW1
M3	regulation of sister chromatid segregation	GO:0033045	0.0230838	3	CDC23,PLK1,FEN1
M3	DNA-templated transcriptional preinitiation complex assembly	GO:0070897	0.0240003	2	SMARCA4,GTF2B
M3	chromosome condensation	GO:0030261	0.0240003	2	NUSAP1,NCAPH
M3	positive regulation of viral life cycle	GO:1903902	0.0240003	3	PPIH,PPID,PPIA
M3	telomere maintenance via telomerase	GO:0007004	0.0248622	3	PTGES3,HNRNPA1,EXOSC10
M3	positive regulation of pri-miRNA transcription by RNA polymerase II	GO:1902895	0.0261426	2	GNL3,SMARCA4
M3	gene silencing by miRNA	GO:0035195	0.0277859	3	ELAVL1,CNOT1,DHX9
M3	cytokinesis	GO:0000910	0.0279973	4	NUSAP1,PRPF40A,KIF23,PLK1
M3	nuclear-transcribed mRNA catabolic process	GO:0000956	0.028295	3	RNPS1,EXOSC10,CNOT1
M3	positive regulation of chromosome organization	GO:2001252	0.0290278	4	HNRNPA1,GNL3,FEN1,SNW1
M3	modification of morphology or physiology of other organism	GO:0035821	0.0290278	4	SNW1,TARDBP,SMARCA4,GTF2B
M3	posttranscriptional gene silencing by RNA	GO:0035194	0.0293167	3	ELAVL1,CNOT1,DHX9
M3	protein ADP-ribosylation	GO:0006471	0.0299413	2	HPF1,PUM3
M3	posttranscriptional gene silencing	GO:0016441	0.0299413	3	ELAVL1,CNOT1,DHX9
M3	gene silencing by RNA	GO:0031047	0.0299413	3	ELAVL1,CNOT1,DHX9
M3	negative regulation of telomere maintenance via telomerase	GO:0032211	0.0299413	2	EXOSC10,HNRNPA1
M3	telomere maintenance via telomere lengthening	GO:0010833	0.0316413	3	PTGES3,HNRNPA1,EXOSC10
M3	negative regulation of intracellular steroid hormone receptor signaling pathway	GO:0033144	0.0316865	2	CNOT1,SMARCA4
M3	RNA-dependent DNA biosynthetic process	GO:0006278	0.0337527	3	PTGES3,HNRNPA1,EXOSC10
M3	endomembrane system organization	GO:0010256	0.0337527	5	PLK1,ANKLE2,TARDBP,VRK1,REEP4
M3	stem cell population maintenance	GO:0019827	0.0368039	2	GNL3,CNOT1
M3	maintenance of cell number	GO:0098727	0.0387544	2	GNL3,CNOT1
M3	peptidyl-threonine phosphorylation	GO:0018107	0.0391999	3	VRK1,PLK1,OXSR1
M3	regulation of telomere maintenance	GO:0032204	0.0400441	3	HNRNPA1,EXOSC10,GNL3
M3	protein localization to chromosome	GO:0034502	0.0400441	3	GNL3,PLK1,RPA1
M3	cellular response to hexose stimulus	GO:0071331	0.0402051	2	TRA2B,SMARCA4
M3	cellular response to glucose stimulus	GO:0071333	0.0402051	2	TRA2B,SMARCA4
M3	negative regulation of telomere maintenance via telomere lengthening	GO:1904357	0.0402051	2	EXOSC10,HNRNPA1
M3	cellular response to monosaccharide stimulus	GO:0071326	0.0402051	2	TRA2B,SMARCA4
M3	regulation of pri-miRNA transcription by RNA polymerase II	GO:1902893	0.0402051	2	GNL3,SMARCA4
M3	RNA localization	GO:0006403	0.0405405	3	DHX9,EXOSC10,DDX39A
M3	regulation of cytokinesis	GO:0032465	0.0405405	3	PLK1,PRPF40A,KIF23
M3	regulation of chromosome segregation	GO:0051983	0.0405405	3	CDC23,PLK1,FEN1
M3	positive regulation of DNA metabolic process	GO:0051054	0.0407403	4	PTGES3,HNRNPA1,DHX9,GNL3
M3	cellular glucose homeostasis	GO:0001678	0.0411558	2	TRA2B,SMARCA4
M3	regulation of viral genome replication	GO:0045069	0.0414483	3	PPIH,PPID,PPIA
M3	microtubule cytoskeleton organization	GO:0000226	0.042929	6	NUSAP1,PLK1,HAUS8,KIF2A,KIF23,KIFC1
M3	cellular response to carbohydrate stimulus	GO:0071322	0.0434044	2	TRA2B,SMARCA4
M3	signal transduction involved in DNA integrity checkpoint	GO:0072401	0.0434044	2	PLK1,CDC5L
M3	signal transduction involved in DNA damage checkpoint	GO:0072422	0.0434044	2	PLK1,CDC5L
M3	nucleocytoplasmic transport	GO:0006913	0.0442754	4	DHX9,HNRNPA1,DDX39A,KPNA2
M3	nuclear transport	GO:0051169	0.0442754	4	DHX9,HNRNPA1,DDX39A,KPNA2
M3	peptidyl-threonine modification	GO:0018210	0.04471	3	VRK1,PLK1,OXSR1
M3	spliceosomal snRNP assembly	GO:0000387	0.0454957	2	PRPF3,DDX20
M3	positive regulation of ATPase activity	GO:0032781	0.0454957	2	DNAJB1,DHX9
M3	base-excision repair	GO:0006284	0.0454957	2	LIG1,RPA1
M3	signal transduction involved in cell cycle checkpoint	GO:0072395	0.0454957	2	PLK1,CDC5L
M3	intracellular receptor signaling pathway	GO:0030522	0.0462132	4	SNW1,CNOT1,OTULIN,SMARCA4
M3	positive regulation of cell cycle process	GO:0090068	0.0462132	4	KIF23,NUSAP1,CRLF3,FEN1
M3	regulation of response to cytokine stimulus	GO:0060759	0.0464302	3	OTULIN,DHX9,VRK2
M3	regulation of DNA biosynthetic process	GO:2000278	0.0464302	3	PTGES3,HNRNPA1,EXOSC10
M3	regulation of mitotic metaphase/anaphase transition	GO:0030071	0.0467146	2	CDC23,PLK1
M3	regulation of metaphase/anaphase transition of cell cycle	GO:1902099	0.0467146	2	CDC23,PLK1
M3	regulation of gene silencing by miRNA	GO:0060964	0.0467146	2	ELAVL1,DHX9
M3	negative regulation of DNA biosynthetic process	GO:2000279	0.0491584	2	EXOSC10,HNRNPA1
M3	nuclear export	GO:0051168	0.0499784	3	DHX9,HNRNPA1,DDX39A
M3	gene silencing	GO:0016458	0.0508704	3	ELAVL1,CNOT1,DHX9
M3	metaphase/anaphase transition of mitotic cell cycle	GO:0007091	0.0508704	2	CDC23,PLK1
M3	regulation of mitotic sister chromatid separation	GO:0010965	0.0508704	2	CDC23,PLK1
M3	metaphase/anaphase transition of cell cycle	GO:0044784	0.0508704	2	CDC23,PLK1
M3	regulation of gene silencing by RNA	GO:0060966	0.0508704	2	ELAVL1,DHX9
M3	regulation of posttranscriptional gene silencing	GO:0060147	0.0508704	2	ELAVL1,DHX9
M3	pri-miRNA transcription by RNA polymerase II	GO:0061614	0.0508704	2	GNL3,SMARCA4
M3	regulation of translation	GO:0006417	0.0512121	4	ELAVL1,TYMS,CNOT1,DHX9
M3	translation	GO:0006412	0.0512964	5	TYMS,ELAVL1,CNOT1,DHX9,RARS
M3	protein-DNA complex subunit organization	GO:0071824	0.0516016	3	ANP32E,SMARCA4,GTF2B
M3	regulation of cell division	GO:0051302	0.052654	3	PLK1,PRPF40A,KIF23
M3	mitotic sister chromatid separation	GO:0051306	0.052654	2	CDC23,PLK1
M3	negative regulation of chromosome organization	GO:2001251	0.052654	3	HNRNPA1,PLK1,EXOSC10
M3	viral genome replication	GO:0019079	0.0536061	3	PPIH,PPID,PPIA
M3	negative regulation of telomere maintenance	GO:0032205	0.054459	2	EXOSC10,HNRNPA1
M3	peptide biosynthetic process	GO:0043043	0.0559412	5	TYMS,ELAVL1,CNOT1,DHX9,RARS
M3	RNA phosphodiester bond hydrolysis, endonucleolytic	GO:0090502	0.0561424	2	FEN1,RNASEH2A
M3	response to glucose	GO:0009749	0.0561424	2	TRA2B,SMARCA4
M3	regulation of chromosome separation	GO:1905818	0.0561424	2	CDC23,PLK1
M3	peptidyl-serine modification	GO:0018209	0.056869	4	VRK1,HPF1,PLK1,TOP1
M3	response to hexose	GO:0009746	0.0577695	2	TRA2B,SMARCA4
M3	response to monosaccharide	GO:0034284	0.0577695	2	TRA2B,SMARCA4
M3	nucleotide-excision repair	GO:0006289	0.0598755	2	RPA1,ERCC3
M3	sister chromatid cohesion	GO:0007062	0.0617972	2	MCMBP,FEN1
M3	regulation of cyclin-dependent protein serine/threonine kinase activity	GO:0000079	0.063527	2	GTPBP4,PLK1
M3	cellular component disassembly	GO:0022411	0.063527	4	VRK1,PLK1,HK2,SMARCA4
M3	response to carbohydrate	GO:0009743	0.0659357	2	TRA2B,SMARCA4
M3	regulation of cellular amide metabolic process	GO:0034248	0.0671093	4	ELAVL1,TYMS,CNOT1,DHX9
M3	regulation of ATPase activity	GO:0043462	0.0671093	2	DNAJB1,DHX9
M3	organelle disassembly	GO:1903008	0.0671093	2	VRK1,HK2
M3	chromosome separation	GO:0051304	0.0671093	2	CDC23,PLK1
M3	regulation of mitotic nuclear division	GO:0007088	0.0676278	3	CDC23,NUSAP1,PLK1
M3	DNA biosynthetic process	GO:0071897	0.0684946	3	PTGES3,HNRNPA1,EXOSC10
M3	regulation of mitotic sister chromatid segregation	GO:0033047	0.0690214	2	CDC23,PLK1
M3	regulation of nuclear division	GO:0051783	0.0698936	3	CDC23,NUSAP1,PLK1
M3	regulation of gene expression, epigenetic	GO:0040029	0.0711178	3	ELAVL1,CNOT1,DHX9
M3	mitotic metaphase plate congression	GO:0007080	0.0713828	2	CDC23,KIFC1
M3	positive regulation of telomere maintenance	GO:0032206	0.0713828	2	HNRNPA1,GNL3
M3	amide biosynthetic process	GO:0043604	0.0721823	5	TYMS,ELAVL1,CNOT1,DHX9,RARS
M3	regulation of cyclin-dependent protein kinase activity	GO:1904029	0.0730125	2	GTPBP4,PLK1
M3	glucose homeostasis	GO:0042593	0.0730125	2	TRA2B,SMARCA4
M3	carbohydrate homeostasis	GO:0033500	0.0730125	2	TRA2B,SMARCA4
M3	regulation of gene silencing	GO:0060968	0.0763322	2	ELAVL1,DHX9
M3	mitotic cell cycle phase transition	GO:0044772	0.077216	4	CDC23,PLK1,CRLF3,ERCC3
M3	RNA export from nucleus	GO:0006405	0.0778115	2	DHX9,DDX39A
M3	regulation of telomere maintenance via telomerase	GO:0032210	0.0778115	2	HNRNPA1,EXOSC10
M3	regulation of intracellular steroid hormone receptor signaling pathway	GO:0033143	0.0778115	2	CNOT1,SMARCA4
M3	positive regulation of cell cycle	GO:0045787	0.079433	4	KIF23,NUSAP1,CRLF3,FEN1
M3	cellular response to interleukin-1	GO:0071347	0.0815387	2	RBMX,VRK2
M3	positive regulation of DNA biosynthetic process	GO:2000573	0.0835391	2	PTGES3,HNRNPA1
M3	protein localization to nucleus	GO:0034504	0.0850943	3	RPF2,PLK1,KPNA2
M3	regulation of viral life cycle	GO:1903900	0.0862437	3	PPIH,PPID,PPIA
M3	peptide metabolic process	GO:0006518	0.0870287	5	TYMS,ELAVL1,CNOT1,DHX9,RARS
M3	ncRNA metabolic process	GO:0034660	0.0881504	4	SMARCA4,EXOSC10,INTS12,RARS
M3	regulation of telomere maintenance via telomere lengthening	GO:1904356	0.0892287	2	HNRNPA1,EXOSC10
M3	DNA-templated transcription, initiation	GO:0006352	0.0907717	2	SMARCA4,GTF2B
M3	nucleosome organization	GO:0034728	0.0907717	2	ANP32E,SMARCA4
M3	regulation of DNA replication	GO:0006275	0.0907717	2	GTPBP4,DHX9
M3	positive regulation of protein secretion	GO:0050714	0.0912713	3	PPID,DHX9,PPIA
M3	import into nucleus	GO:0051170	0.0926273	2	HNRNPA1,KPNA2
M3	metaphase plate congression	GO:0051310	0.0926273	2	KIFC1,CDC23
M3	RNA transport	GO:0050658	0.0941623	2	DHX9,DDX39A
M3	chromosome localization	GO:0050000	0.0941623	2	KIFC1,CDC23
M3	nucleic acid transport	GO:0050657	0.0941623	2	DHX9,DDX39A
M3	establishment of chromosome localization	GO:0051303	0.0941623	2	KIFC1,CDC23
M3	regulation of binding	GO:0051098	0.0949878	4	GTPBP4,PLK1,DHX9,GTF2B
M3	positive regulation of peptide secretion	GO:0002793	0.0976642	3	PPID,DHX9,PPIA
M3	positive regulation of translation	GO:0045727	0.0984134	2	ELAVL1,DHX9
M3	cell cycle phase transition	GO:0044770	0.0988105	4	CDC23,PLK1,CRLF3,ERCC3
M3	regulation of mitotic cell cycle phase transition	GO:1901990	0.0991243	3	CDC23,PLK1,ERCC3
M3	establishment of RNA localization	GO:0051236	0.099849	2	DHX9,DDX39A
M4	regulation of mRNA metabolic process	GO:1903311	1.55793e-05	9	YTHDC1,PUM1,YTHDF2,CDC73,RBM25,DDX5,DDX17,SRSF4,RNF20
M4	posttranscriptional regulation of gene expression	GO:0010608	2.54557e-05	11	PUM1,LARP4,EIF2A,DDX5,ZC3H7A,LARP4B,YTHDF2,EIF2AK4,MATR3,FXR1,DDX3X
M4	regulation of mRNA processing	GO:0050684	3.08893e-05	7	YTHDC1,CDC73,RBM25,DDX5,DDX17,SRSF4,RNF20
M4	mRNA metabolic process	GO:0016071	4.85493e-05	12	YTHDC1,PUM1,CSDE1,TRA2A,YTHDF2,CDC73,RBM25,AQR,DDX5,DDX17,SRSF4,RNF20
M4	intracellular estrogen receptor signaling pathway	GO:0030520	0.000176531	5	TRIP4,UFL1,CNOT2,DDX5,DDX17
M4	mRNA processing	GO:0006397	0.00021943	9	YTHDC1,TRA2A,CDC73,RBM25,AQR,DDX5,DDX17,SRSF4,RNF20
M4	regulation of mRNA splicing, via spliceosome	GO:0048024	0.000484402	5	YTHDC1,RBM25,DDX5,DDX17,SRSF4
M4	regulation of cellular amide metabolic process	GO:0034248	0.00066157	8	LARP4,ROCK2,EIF2A,ROCK1,LARP4B,YTHDF2,EIF2AK4,DDX3X
M4	mRNA splicing, via spliceosome	GO:0000398	0.000930863	7	YTHDC1,TRA2A,AQR,RBM25,DDX5,DDX17,SRSF4
M4	RNA splicing, via transesterification reactions with bulged adenosine as nucleophile	GO:0000377	0.000930863	7	YTHDC1,TRA2A,AQR,RBM25,DDX5,DDX17,SRSF4
M4	RNA splicing, via transesterification reactions	GO:0000375	0.000949212	7	YTHDC1,TRA2A,AQR,RBM25,DDX5,DDX17,SRSF4
M4	positive regulation of cellular amide metabolic process	GO:0034250	0.00165854	5	ROCK2,LARP4,LARP4B,YTHDF2,DDX3X
M4	intracellular steroid hormone receptor signaling pathway	GO:0030518	0.00277667	5	TRIP4,CNOT2,UFL1,DDX5,DDX17
M4	peptide metabolic process	GO:0006518	0.00282581	9	LARP4,ROCK2,EIF2A,ROCK1,LARP4B,YTHDF2,EIF2AK4,DDX3X,PTCD3
M4	RNA splicing	GO:0008380	0.00294032	7	YTHDC1,TRA2A,AQR,RBM25,DDX5,DDX17,SRSF4
M4	regulation of RNA splicing	GO:0043484	0.00295075	5	YTHDC1,RBM25,DDX5,DDX17,SRSF4
M4	positive regulation of gene silencing by miRNA	GO:2000637	0.00313944	3	FXR1,PUM1,DDX5
M4	steroid hormone mediated signaling pathway	GO:0043401	0.00326014	5	TRIP4,CNOT2,UFL1,DDX5,DDX17
M4	negative regulation of bicellular tight junction assembly	GO:1903347	0.00337093	2	ROCK2,ROCK1
M4	positive regulation of posttranscriptional gene silencing	GO:0060148	0.00340054	3	PUM1,DDX5,FXR1
M4	protein dephosphorylation	GO:0006470	0.00357477	6	ROCK2,PTPN2,ROCK1,DUSP3,PPM1A,PPP1CB
M4	cellular response to organic cyclic compound	GO:0071407	0.00357477	8	PUM1,ROCK2,ZC3H7A,TRIP4,UFL1,CNOT2,DDX5,DDX17
M4	intracellular receptor signaling pathway	GO:0030522	0.00421269	6	PUM1,TRIP4,CNOT2,UFL1,DDX5,DDX17
M4	hormone-mediated signaling pathway	GO:0009755	0.00483795	5	TRIP4,CNOT2,UFL1,DDX5,DDX17
M4	negative regulation of myosin-light-chain-phosphatase activity	GO:0035509	0.00486049	2	ROCK2,ROCK1
M4	regulation of translation	GO:0006417	0.00517772	6	LARP4,EIF2A,LARP4B,YTHDF2,EIF2AK4,DDX3X
M4	gene silencing by miRNA	GO:0035195	0.00534701	4	ZC3H7A,FXR1,PUM1,DDX5
M4	cellular response to steroid hormone stimulus	GO:0071383	0.0054236	5	TRIP4,CNOT2,UFL1,DDX5,DDX17
M4	positive regulation of translation	GO:0045727	0.00549047	4	LARP4B,LARP4,YTHDF2,DDX3X
M4	posttranscriptional gene silencing by RNA	GO:0035194	0.00574366	4	ZC3H7A,FXR1,PUM1,DDX5
M4	posttranscriptional gene silencing	GO:0016441	0.00596501	4	ZC3H7A,FXR1,PUM1,DDX5
M4	gene silencing by RNA	GO:0031047	0.00596501	4	ZC3H7A,FXR1,PUM1,DDX5
M4	translation	GO:0006412	0.00694412	7	LARP4,EIF2A,LARP4B,YTHDF2,EIF2AK4,DDX3X,PTCD3
M4	translational initiation	GO:0006413	0.00721533	4	YTHDF2,DDX3X,EIF2A,EIF2AK4
M4	regulation of gene silencing by miRNA	GO:0060964	0.00722049	3	FXR1,PUM1,DDX5
M4	cellular response to lipid	GO:0071396	0.00736524	7	ROCK2,TRIP4,UFL1,CNOT2,DDX5,MAPK14,DDX17
M4	regulation of myosin-light-chain-phosphatase activity	GO:0035507	0.00750303	2	ROCK2,ROCK1
M4	protein localization to cytoplasmic stress granule	GO:1903608	0.00750303	2	DCP1A,DDX3X
M4	regulation of alternative mRNA splicing, via spliceosome	GO:0000381	0.00771009	3	DDX17,RBM25,DDX5
M4	positive regulation of viral genome replication	GO:0045070	0.00771009	3	YTHDC2,PKN2,DDX3X
M4	regulation of protein complex assembly	GO:0043254	0.00781914	7	ARFGEF1,SLAIN2,ABI2,CNOT2,DDX3X,PPM1A,SH3GLB1
M4	peptide biosynthetic process	GO:0043043	0.00791436	7	LARP4,EIF2A,LARP4B,YTHDF2,EIF2AK4,DDX3X,PTCD3
M4	response to steroid hormone	GO:0048545	0.00801209	5	TRIP4,CNOT2,UFL1,DDX5,DDX17
M4	regulation of gene silencing by RNA	GO:0060966	0.00810627	3	FXR1,PUM1,DDX5
M4	apical junction assembly	GO:0043297	0.00810627	3	PKN2,ROCK2,ROCK1
M4	regulation of posttranscriptional gene silencing	GO:0060147	0.00810627	3	FXR1,PUM1,DDX5
M4	cellular response to virus	GO:0098586	0.0104561	3	MAPK14,PUM1,CHUK
M4	regulation of histone ubiquitination	GO:0033182	0.010628	2	TRIP12,RNF20
M4	production of miRNAs involved in gene silencing by miRNA	GO:0035196	0.0109422	3	PUM1,DDX5,ZC3H7A
M4	alternative mRNA splicing, via spliceosome	GO:0000380	0.0113418	3	DDX17,RBM25,DDX5
M4	actin cytoskeleton organization	GO:0030036	0.0113418	7	ROCK2,ARFGEF1,ABI2,SPIRE1,ROCK1,PPFIA1,ARHGAP12
M4	production of small RNA involved in gene silencing by RNA	GO:0070918	0.0113418	3	PUM1,DDX5,ZC3H7A
M4	dsRNA fragmentation	GO:0031050	0.0113418	3	PUM1,DDX5,ZC3H7A
M4	histone H2B ubiquitination	GO:0033523	0.0119943	2	CDC73,RNF20
M4	amide biosynthetic process	GO:0043604	0.0122556	7	LARP4,EIF2A,LARP4B,YTHDF2,EIF2AK4,DDX3X,PTCD3
M4	supramolecular fiber organization	GO:0097435	0.0122556	7	DNAJB6,ARFGEF1,SLAIN2,ABI2,SLK,PPFIA1,ARHGAP12
M4	histone ubiquitination	GO:0016574	0.0125897	3	TRIP12,CDC73,RNF20
M4	gene silencing	GO:0016458	0.0127619	4	FXR1,PUM1,DDX5,ZC3H7A
M4	regulation of translational initiation	GO:0006446	0.0134088	3	YTHDF2,EIF2AK4,DDX3X
M4	regulation of bicellular tight junction assembly	GO:2000810	0.0139313	2	ROCK2,ROCK1
M4	viral genome replication	GO:0019079	0.0142587	4	YTHDC2,PKN2,ROCK2,DDX3X
M4	RNA 3'-end processing	GO:0031123	0.0157705	3	CDC73,RNF20,TRNT1
M4	cell-cell junction assembly	GO:0007043	0.0157705	3	PKN2,ROCK2,ROCK1
M4	regulation of endothelial cell development	GO:1901550	0.0157705	2	ROCK2,ROCK1
M4	regulation of establishment of endothelial barrier	GO:1903140	0.0157705	2	ROCK2,ROCK1
M4	response to lipid	GO:0033993	0.0164215	7	ROCK2,TRIP4,UFL1,CNOT2,DDX5,MAPK14,DDX17
M4	regulation of gene silencing	GO:0060968	0.0168504	3	FXR1,PUM1,DDX5
M4	positive regulation of translational initiation	GO:0045948	0.0175009	2	YTHDF2,DDX3X
M4	negative regulation of cell junction assembly	GO:1901889	0.0175009	2	ROCK2,ROCK1
M4	regulation of intracellular steroid hormone receptor signaling pathway	GO:0033143	0.0177693	3	UFL1,CNOT2,DDX5
M4	negative regulation of hydrolase activity	GO:0051346	0.0192813	6	DNAJB6,ROCK2,ARFGEF1,ROCK1,RPS6KA3,DDX3X
M4	cortical actin cytoskeleton organization	GO:0030866	0.0193807	2	ROCK2,ROCK1
M4	cellular response to hormone stimulus	GO:0032870	0.0193807	6	ROCK2,TRIP4,CNOT2,UFL1,DDX5,DDX17
M4	cortical cytoskeleton organization	GO:0030865	0.0208601	2	ROCK2,ROCK1
M4	regulation of amyloid-beta formation	GO:1902003	0.0208601	2	ROCK2,ROCK1
M4	cell junction assembly	GO:0034329	0.0214756	4	PKN2,ROCK2,SLK,ROCK1
M4	regulation of gene expression, epigenetic	GO:0040029	0.0219419	4	FXR1,PUM1,DDX5,ZC3H7A
M4	positive regulation of viral life cycle	GO:1903902	0.0219419	3	YTHDC2,PKN2,DDX3X
M4	regulation of cell junction assembly	GO:1901888	0.0219419	3	ROCK2,SLK,ROCK1
M4	mRNA catabolic process	GO:0006402	0.022359	4	YTHDF2,PUM1,CSDE1,DDX5
M4	cell-cell junction organization	GO:0045216	0.022359	4	PKN2,ROCK2,SLK,ROCK1
M4	negative regulation of phosphoprotein phosphatase activity	GO:0032515	0.022359	2	ROCK2,ROCK1
M4	cellular response to dsRNA	GO:0071359	0.022359	3	PUM1,DDX5,ZC3H7A
M4	negative regulation of cysteine-type endopeptidase activity involved in apoptotic process	GO:0043154	0.022359	3	DNAJB6,RPS6KA3,DDX3X
M4	cytoplasmic microtubule organization	GO:0031122	0.0240003	2	SLK,SLAIN2
M4	regulation of mRNA 3'-end processing	GO:0031440	0.0240003	2	CDC73,RNF20
M4	negative regulation of mRNA processing	GO:0050686	0.0240003	2	SRSF4,RNF20
M4	regulation of keratinocyte differentiation	GO:0045616	0.0240003	2	ROCK2,ROCK1
M4	ribonucleoprotein complex assembly	GO:0022618	0.0249256	4	CNOT2,YTHDC1,EIF2A,DDX3X
M4	regulation of endothelial cell differentiation	GO:0045601	0.0261426	2	ROCK2,ROCK1
M4	positive regulation of cell cycle G1/S phase transition	GO:1902808	0.0261426	2	CDC73,DDX3X
M4	dephosphorylation	GO:0016311	0.0267643	6	ROCK2,PTPN2,ROCK1,DUSP3,PPM1A,PPP1CB
M4	response to dsRNA	GO:0043331	0.0275851	3	PUM1,DDX5,ZC3H7A
M4	response to hormone	GO:0009725	0.0277859	6	ROCK2,TRIP4,CNOT2,UFL1,DDX5,DDX17
M4	ribonucleoprotein complex subunit organization	GO:0071826	0.0279085	4	CNOT2,YTHDC1,EIF2A,DDX3X
M4	ribosome assembly	GO:0042255	0.0279973	2	EIF2A,DDX3X
M4	negative regulation of protein dephosphorylation	GO:0035308	0.0279973	2	ROCK2,ROCK1
M4	regulation of amyloid precursor protein catabolic process	GO:1902991	0.0279973	2	ROCK2,ROCK1
M4	negative regulation of cysteine-type endopeptidase activity	GO:2000117	0.0281396	3	DNAJB6,RPS6KA3,DDX3X
M4	positive regulation of multi-organism process	GO:0043902	0.0281956	4	YTHDC2,PKN2,PUM1,DDX3X
M4	amyloid-beta formation	GO:0034205	0.0299413	2	ROCK2,ROCK1
M4	cell junction organization	GO:0034330	0.0299413	4	PKN2,ROCK2,SLK,ROCK1
M4	production of molecular mediator involved in inflammatory response	GO:0002532	0.0314037	2	MAPK14,SNX4
M4	regulation of intracellular estrogen receptor signaling pathway	GO:0033146	0.0314037	2	UFL1,CNOT2
M4	regulation of epidermal cell differentiation	GO:0045604	0.0314037	2	ROCK2,ROCK1
M4	RNA catabolic process	GO:0006401	0.0329093	4	YTHDF2,PUM1,CSDE1,DDX5
M4	mRNA polyadenylation	GO:0006378	0.033625	2	CDC73,RNF20
M4	regulation of protein ubiquitination	GO:0031396	0.033625	4	TRIP12,UBE2D1,UFL1,RNF20
M4	regulation of telomere capping	GO:1904353	0.035946	2	NEK7,RAD50
M4	negative regulation of protein complex assembly	GO:0031333	0.03754	3	DDX3X,ARFGEF1,PPM1A
M4	bicellular tight junction assembly	GO:0070830	0.0382423	2	ROCK2,ROCK1
M4	I-kappaB kinase/NF-kappaB signaling	GO:0007249	0.0388257	4	CHUK,ROCK2,ROCK1,PPM1A
M4	regulation of viral genome replication	GO:0045069	0.0391999	3	YTHDC2,PKN2,DDX3X
M4	negative regulation of intracellular signal transduction	GO:1902532	0.0394313	6	PTPN2,MARK3,DUSP3,PPM1A,DDX3X,ARHGAP12
M4	RNA polyadenylation	GO:0043631	0.0400019	2	CDC73,RNF20
M4	histone monoubiquitination	GO:0010390	0.0400019	2	CDC73,RNF20
M4	positive regulation of autophagy	GO:0010508	0.0400441	3	SCOC,SH3GLB1,ROCK1
M4	negative regulation of cellular amide metabolic process	GO:0034249	0.0402051	3	YTHDF2,ROCK1,DDX3X
M4	positive regulation of protein complex assembly	GO:0031334	0.0405405	4	ABI2,SH3GLB1,CNOT2,SLAIN2
M4	peroxisome organization	GO:0007031	0.0405405	2	PEX3,ABCD3
M4	protein localization to vacuole	GO:0072665	0.0405405	2	ROCK2,SH3GLB1
M4	amyloid precursor protein catabolic process	GO:0042987	0.0405405	2	ROCK2,ROCK1
M4	amyloid-beta metabolic process	GO:0050435	0.0405405	2	ROCK2,ROCK1
M4	regulation of epidermis development	GO:0045682	0.0405405	2	ROCK2,ROCK1
M4	positive regulation of Wnt signaling pathway	GO:0030177	0.0411558	3	CDC73,DDX3X,PPM1A
M4	positive regulation of viral process	GO:0048524	0.0411558	3	YTHDC2,PKN2,DDX3X
M4	positive regulation of ATPase activity	GO:0032781	0.0421593	2	DNAJB4,DNAJB6
M4	regulation of protein modification by small protein conjugation or removal	GO:1903320	0.0441842	4	TRIP12,UBE2D1,UFL1,RNF20
M4	mRNA 3'-end processing	GO:0031124	0.0462132	2	CDC73,RNF20
M4	regulation of peptidase activity	GO:0052547	0.0462796	5	DNAJB6,ROCK2,RPS6KA3,DDX3X,CLPX
M4	protein localization to membrane	GO:0072657	0.0468689	5	ROCK2,ROCK1,PPFIA1,PEX3,SH3GLB1
M4	telomere capping	GO:0016233	0.0473075	2	NEK7,RAD50
M4	positive regulation of mitotic cell cycle	GO:0045931	0.0494029	3	PKN2,DUSP3,DDX3X
M4	regulation of actin cytoskeleton organization	GO:0032956	0.049761	4	ABI2,PPFIA1,ARFGEF1,ROCK1
M4	establishment of endothelial barrier	GO:0061028	0.0512044	2	ROCK2,ROCK1
M4	amyloid precursor protein metabolic process	GO:0042982	0.0512044	2	ROCK2,ROCK1
M4	regulation of supramolecular fiber organization	GO:1902903	0.0518576	4	ABI2,PPFIA1,ARFGEF1,SLAIN2
M4	DNA duplex unwinding	GO:0032508	0.0528647	2	DDX3X,RAD50
M4	endothelial cell development	GO:0001885	0.054459	2	ROCK2,ROCK1
M4	cellular response to amino acid starvation	GO:0034198	0.054459	2	EIF2AK4,SH3GLB1
M4	actin filament organization	GO:0007015	0.0548673	4	ABI2,PPFIA1,ARFGEF1,ARHGAP12
M4	regulation of DNA metabolic process	GO:0051052	0.055246	5	NEK7,TRIP12,RBBP6,PDS5A,RAD50
M4	ubiquitin-dependent protein catabolic process	GO:0006511	0.055831	5	TRIP12,RBBP6,UFL1,UBE2D1,RNF20
M4	modification-dependent protein catabolic process	GO:0019941	0.056869	5	TRIP12,RBBP6,UFL1,UBE2D1,RNF20
M4	negative regulation of DNA metabolic process	GO:0051053	0.056869	3	TRIP12,PDS5A,RAD50
M4	ribonucleoprotein complex biogenesis	GO:0022613	0.0577695	4	CNOT2,YTHDC1,EIF2A,DDX3X
M4	modification-dependent macromolecule catabolic process	GO:0043632	0.0585078	5	TRIP12,RBBP6,UFL1,UBE2D1,RNF20
M4	positive regulation of secretion by cell	GO:1903532	0.0595941	4	MAPK14,CHUK,SNX4,EXOC1
M4	regulation of protein polymerization	GO:0032271	0.0595941	3	ABI2,ARFGEF1,SLAIN2
M4	regulation of phosphoprotein phosphatase activity	GO:0043666	0.0596483	2	ROCK2,ROCK1
M4	regulation of defense response	GO:0031347	0.060219	5	PUM1,PTPN2,SNX4,MATR3,MAPK14
M4	response to virus	GO:0009615	0.0608475	4	MAPK14,PUM1,CHUK,DDX3X
M4	viral life cycle	GO:0019058	0.0614221	4	YTHDC2,PKN2,ROCK2,DDX3X
M4	regulation of cytoskeleton organization	GO:0051493	0.0626846	5	ARFGEF1,SLAIN2,ABI2,ROCK1,PPFIA1
M4	regulation of actin filament-based process	GO:0032970	0.0628294	4	ABI2,PPFIA1,ARFGEF1,ROCK1
M4	DNA geometric change	GO:0032392	0.0634473	2	DDX3X,RAD50
M4	DNA replication	GO:0006260	0.0634473	3	KIN,RBBP6,PDS5A
M4	androgen receptor signaling pathway	GO:0030521	0.0634473	2	DDX17,DDX5
M4	regulation of ATPase activity	GO:0043462	0.0634473	2	DNAJB4,DNAJB6
M4	positive regulation of secretion	GO:0051047	0.0638929	4	MAPK14,CHUK,SNX4,EXOC1
M4	positive regulation of mRNA metabolic process	GO:1903313	0.0652784	2	YTHDF2,CDC73
M4	epithelial cell differentiation	GO:0030855	0.0654799	4	HNRNPH3,ROCK2,ROCK1,ANXA7
M4	regulation of mRNA stability	GO:0043488	0.0667109	2	YTHDF2,PUM1
M4	positive regulation of macroautophagy	GO:0016239	0.0667109	2	SCOC,SH3GLB1
M4	positive regulation of telomere maintenance	GO:0032206	0.0667109	2	NEK7,RAD50
M4	positive regulation of cell cycle phase transition	GO:1901989	0.0667109	2	CDC73,DDX3X
M4	keratinocyte differentiation	GO:0030216	0.0682102	2	ROCK2,ROCK1
M4	peptidyl-tyrosine dephosphorylation	GO:0035335	0.0682102	2	PTPN2,DUSP3
M4	negative regulation of endopeptidase activity	GO:0010951	0.0684927	3	DNAJB6,RPS6KA3,DDX3X
M4	epithelium development	GO:0060429	0.0721194	5	ROCK2,ROCK1,HNRNPH3,ARHGAP12,ANXA7
M4	positive regulation of organelle assembly	GO:1902117	0.0723162	2	CNOT2,SH3GLB1
M4	negative regulation of mRNA metabolic process	GO:1903312	0.0723162	2	SRSF4,RNF20
M4	positive regulation of chromosome organization	GO:2001252	0.0729284	3	NEK7,RNF20,RAD50
M4	positive regulation of cell cycle	GO:0045787	0.0730125	4	CDC73,PKN2,DUSP3,DDX3X
M4	negative regulation of peptidase activity	GO:0010466	0.0735083	3	DNAJB6,RPS6KA3,DDX3X
M4	regulation of RNA stability	GO:0043487	0.0738337	2	YTHDF2,PUM1
M4	negative regulation of organelle organization	GO:0010639	0.0741313	4	TRIP12,PPFIA1,ARFGEF1,RAD50
M4	positive regulation of peptidase activity	GO:0010952	0.0745449	3	ROCK2,CLPX,DDX3X
M4	regulation of epithelial cell differentiation	GO:0030856	0.0754458	2	ROCK2,ROCK1
M4	positive regulation of cellular catabolic process	GO:0031331	0.0763322	4	SCOC,YTHDF2,SH3GLB1,ROCK1
M4	nucleobase-containing compound catabolic process	GO:0034655	0.0763322	4	YTHDF2,PUM1,CSDE1,DDX5
M4	endothelial cell differentiation	GO:0045446	0.0768407	2	ROCK2,ROCK1
M4	negative regulation of protein ubiquitination	GO:0031397	0.0768407	2	TRIP12,UFL1
M4	regulation of actin filament organization	GO:0110053	0.077648	3	ABI2,PPFIA1,ARFGEF1
M4	mitochondrial gene expression	GO:0140053	0.078319	2	PTCD3,TRNT1
M4	regulation of chromosome organization	GO:0033044	0.0784685	4	TRIP12,NEK7,RNF20,RAD50
M4	small GTPase mediated signal transduction	GO:0007264	0.0792259	3	ABI2,ROCK1,ARHGAP12
M4	regulation of viral life cycle	GO:1903900	0.0792259	3	YTHDC2,PKN2,DDX3X
M4	epidermal cell differentiation	GO:0009913	0.0815387	2	ROCK2,ROCK1
M4	epithelial cell development	GO:0002064	0.0836154	2	ROCK2,ROCK1
M4	protein monoubiquitination	GO:0006513	0.0836154	2	CDC73,RNF20
M4	protein polyubiquitination	GO:0000209	0.0840968	3	TRIP12,UBE2D1,RNF20
M4	positive regulation of protein secretion	GO:0050714	0.0840968	3	MAPK14,CHUK,EXOC1
M4	protein polymerization	GO:0051258	0.0850943	3	ABI2,ARFGEF1,SLAIN2
M4	regulation of DNA replication	GO:0006275	0.0850943	2	RBBP6,PDS5A
M4	telomere maintenance via telomerase	GO:0007004	0.0850943	2	NEK7,RAD50
M4	negative regulation of protein modification by small protein conjugation or removal	GO:1903321	0.0850943	2	TRIP12,UFL1
M4	regulation of protein dephosphorylation	GO:0035304	0.0850943	2	ROCK2,ROCK1
M4	heterocycle catabolic process	GO:0046700	0.086541	4	YTHDF2,PUM1,CSDE1,DDX5
M4	negative regulation of supramolecular fiber organization	GO:1902904	0.0870287	2	PPFIA1,ARFGEF1
M4	regulation of endopeptidase activity	GO:0052548	0.0870287	4	DNAJB6,ROCK2,RPS6KA3,DDX3X
M4	cellular nitrogen compound catabolic process	GO:0044270	0.0879228	4	YTHDF2,PUM1,CSDE1,DDX5
M4	aromatic compound catabolic process	GO:0019439	0.0893009	4	YTHDF2,PUM1,CSDE1,DDX5
M4	positive regulation of peptide secretion	GO:0002793	0.0899976	3	MAPK14,CHUK,EXOC1
M4	regulation of cysteine-type endopeptidase activity involved in apoptotic process	GO:0043281	0.0899976	3	DNAJB6,RPS6KA3,DDX3X
M4	autophagy	GO:0006914	0.0905758	4	SCOC,SH3GLB1,ROCK1,ANXA7
M4	process utilizing autophagic mechanism	GO:0061919	0.0905758	4	SCOC,SH3GLB1,ROCK1,ANXA7
M4	regulation of G1/S transition of mitotic cell cycle	GO:2000045	0.0906755	2	CDC73,DDX3X
M4	nuclear-transcribed mRNA catabolic process	GO:0000956	0.0923974	2	CSDE1,DDX5
M4	viral process	GO:0016032	0.0966435	4	YTHDC2,PKN2,ROCK2,DDX3X
M4	organic cyclic compound catabolic process	GO:1901361	0.0975729	4	YTHDF2,PUM1,CSDE1,DDX5
M4	NIK/NF-kappaB signaling	GO:0038061	0.0978607	2	CHUK,PPM1A
M4	positive regulation of catabolic process	GO:0009896	0.0980903	4	SCOC,YTHDF2,SH3GLB1,ROCK1
M4	endothelium development	GO:0003158	0.0991243	2	ROCK2,ROCK1
M4	telomere maintenance via telomere lengthening	GO:0010833	0.0991243	2	NEK7,RAD50
M4	positive regulation of cell cycle process	GO:0090068	0.0991243	3	CDC73,PKN2,DDX3X
M4	negative regulation of cytoskeleton organization	GO:0051494	0.0991243	2	PPFIA1,ARFGEF1
M4	cellular response to external stimulus	GO:0071496	0.0991243	3	MAP2K4,EIF2AK4,SH3GLB1
M4	regulation of mRNA catabolic process	GO:0061013	0.0991243	2	YTHDF2,PUM1
M5	positive regulation of transcription elongation from RNA polymerase II promoter	GO:0032968	0.000842985	2	ELL,BRD4
M5	regulation of transcription elongation from RNA polymerase II promoter	GO:0034243	0.00136013	2	ELL,BRD4
M5	positive regulation of DNA-templated transcription, elongation	GO:0032786	0.00194578	2	ELL,BRD4
M5	transcription elongation from RNA polymerase II promoter	GO:0006368	0.00207049	2	ELL,BRD4
M5	regulation of DNA-templated transcription, elongation	GO:0032784	0.00294032	2	ELL,BRD4
M5	DNA-templated transcription, elongation	GO:0006354	0.00313944	2	ELL,BRD4
M5	peptidyl-lysine modification	GO:0018205	0.0467146	2	MAPK3,SIRT2
M5	cellular response to organic cyclic compound	GO:0071407	0.0518576	2	ZC3H7B,MAPK3
M5	dephosphorylation	GO:0016311	0.0525235	2	PTPN14,ELL
M5	cellular response to nitrogen compound	GO:1901699	0.0528647	2	ZC3H7B,MAPK3
M5	regulation of defense response	GO:0031347	0.0536061	2	BRD4,SIRT2
M5	negative regulation of cell proliferation	GO:0008285	0.0577695	2	PTPN14,SIRT2
M5	cellular response to growth factor stimulus	GO:0071363	0.0577695	2	MAPK3,SIRT2
M5	response to growth factor	GO:0070848	0.0604524	2	MAPK3,SIRT2
M5	histone modification	GO:0016570	0.0609388	2	MAPK3,SIRT2
M5	regulation of response to external stimulus	GO:0032101	0.0610608	2	BRD4,SIRT2
M5	covalent chromatin modification	GO:0016569	0.0621082	2	MAPK3,SIRT2
M6	positive regulation of response to DNA damage stimulus	GO:2001022	0.0161583	2	XRCC1,CCAR2
M6	regulation of response to DNA damage stimulus	GO:2001020	0.0405405	2	XRCC1,CCAR2
M6	RNA splicing	GO:0008380	0.0540939	2	XAB2,CCAR2
M6	proteasomal protein catabolic process	GO:0010498	0.0661692	2	DNAJB12,CCAR2
M6	DNA repair	GO:0006281	0.0767918	2	XRCC1,XAB2
M6	positive regulation of apoptotic process	GO:0043065	0.0916359	2	CCAR2,SCIN
M6	positive regulation of programmed cell death	GO:0043068	0.0925878	2	CCAR2,SCIN

## Sheet: Data_S6D
GO Term	Num Genes at 3 HPI	(-)log10 Qval at 3 HPI	Num Genes at 8 HPI	(-)log10 Qval at 8 HPI	Num Genes at 15 HPI	(-)log10 Qval at 15 HPI
mRNA metabolic process	15	2.62647	47	7.70079	37	7.02421
regulation of multi-organism process	4	1.49243	32	7.3944	22	4.80745
posttranscriptional regulation of gene expression	6	1.43979	30	5.17547	24	4.59422
mRNA processing	9	2.94751	26	5.63315	29	5.85365
regulation of mRNA metabolic process	5	2.60616	29	6.87042	23	5.53528
peptide metabolic process	0	1	21	2.39981	29	7.20364
translation	2	1.11288	21	2.83097	27	8.48773
peptide biosynthetic process	2	1.09463	21	2.7584	27	8.4198
amide biosynthetic process	2	1.02653	21	2.55145	27	7.75523
RNA splicing	7	2.94751	20	6.31516	26	6.83177
response to virus	0	1	23	10.6054	22	10.1302
symbiont process	4	1.47339	23	4.50892	16	2.18975
viral process	2	1.57248	23	5.1262	20	2.48901
RNA catabolic process	3	2.10709	22	4.7807	13	4.58022
regulation of symbiosis, encompassing mutualism through parasitism	2	1.74059	22	5.4901	16	3.10045
regulation of viral process	2	1.78935	22	5.69374	16	3.30515
RNA splicing, via transesterification reactions with bulged adenosine as nucleophile	7	3.12056	16	5.4901	22	6.07704
RNA splicing, via transesterification reactions	7	3.12056	16	5.4901	22	6.07704
mRNA splicing, via spliceosome	7	3.12056	16	5.4901	22	6.07704
innate immune response	0	1	22	5.17547	8	1.77607
heterocycle catabolic process	3	1.7288	20	3.44853	14	3.67615
nucleobase-containing compound catabolic process	3	1.78973	20	3.654	14	3.92905
aromatic compound catabolic process	3	1.71986	20	3.42278	14	3.6587
cellular nitrogen compound catabolic process	3	1.72069	20	3.44226	14	3.6587
mRNA catabolic process	2	1.50269	20	4.15945	11	3.41925
organic cyclic compound catabolic process	3	1.6817	20	3.29722	14	3.51521
ribonucleoprotein complex biogenesis	8	2.3314	10	1.96679	20	4.33816
ncRNA metabolic process	6	2.36213	18	8.2557	12	3.17976
regulation of cellular amide metabolic process	2	1.25477	14	2.14075	18	3.17942
cellular response to organic cyclic compound	5	1.37046	12	2.97376	18	2.44675
response to lipid	3	1.24062	9	2.65757	17	2.43975
cellular response to lipid	3	1.39253	9	3.16973	17	2.94169
actin cytoskeleton organization	0	1	3	2.37261	17	2.62132
regulation of translation	2	1.33859	14	2.37548	16	2.53007
regulation of mRNA processing	3	2.94751	14	5.01576	16	4.51019
intracellular receptor signaling pathway	3	1.75653	8	1.94326	16	2.37544
supramolecular fiber organization	0	1	5	1.22703	16	2.17345
regulation of viral life cycle	0	1	16	4.93955	14	3.33377
regulation of mRNA catabolic process	0	1	15	3.0588	7	2.84226
regulation of defense response	0	1	15	4.07543	14	1.51939
ribonucleoprotein complex subunit organization	7	2.62647	5	2.26859	15	2.94169
DNA repair	2	1.06727	15	6.87042	10	2.35971
positive regulation of multi-organism process	2	1.4536	11	6.9679	15	3.23209
ribonucleoprotein complex assembly	7	2.62647	5	2.3128	15	3.02264
viral life cycle	0	1	14	3.90674	12	2.5316
chromosome segregation	5	2.94751	14	4.6434	8	2.99105
viral genome replication	0	1	12	4.12213	14	3.36344
regulation of response to external stimulus	5	2.14411	11	3.67313	13	2.79625
negative regulation of multi-organism process	0	1	13	5.58826	8	3.19863
negative regulation of mRNA metabolic process	2	1.96199	13	5.16601	8	2.46642
regulation of viral genome replication	0	1	12	4.46944	13	3.6587
negative regulation of viral process	0	1	13	7.00059	8	4.29297
defense response to other organism	0	1	13	5.92449	11	3.54341
regulation of DNA metabolic process	6	2.09368	13	3.13569	12	1.93318
regulation of innate immune response	0	1	12	3.44165	5	1.39211
immune effector process	2	1.48834	12	4.59884	10	2.59039
dephosphorylation	5	1.33189	2	1.02743	12	1.57244
epithelium development	4	1.71986	5	1.1693	12	1.39572
cellular response to abiotic stimulus	2	1.09614	11	2.83252	5	1.39211
organelle fission	2	1.11288	11	2.36297	7	2.21604
nuclear division	2	1.18595	11	2.55145	7	2.44675
mitotic nuclear division	2	1.20885	11	2.61419	7	2.50315
regulation of mRNA stability	0	1	11	3.08146	6	2.53007
cell cycle phase transition	0	1	11	1.76678	8	1.16436
cellular response to nitrogen compound	2	1.05144	11	1.62487	8	1.27683
cellular response to environmental stimulus	2	1.09614	11	2.83252	5	1.39211
regulation of RNA stability	0	1	11	2.97957	6	2.44675
negative regulation of hydrolase activity	0	1	0	1	11	1.71486
cellular response to hormone stimulus	3	1.40556	7	2.21179	11	1.71263
positive regulation of catabolic process	0	1	11	2.16979	10	1.3332
defense response to virus	0	1	11	6.87042	10	4.91591
actin filament organization	0	1	0	1	11	2.17345
regulation of chromosome organization	4	1.47176	10	1.79668	11	2.22974
regulation of RNA splicing	3	2.76706	9	3.9905	11	3.17689
positive regulation of defense response	0	1	10	2.825	4	1.06278
positive regulation of translation	0	1	6	3.13569	10	2.44675
positive regulation of innate immune response	0	1	10	3.14055	4	1.19063
ubiquitin-dependent protein catabolic process	2	1.06388	10	2.06589	5	1.25312
modification-dependent protein catabolic process	2	1.0581	10	2.04872	5	1.24512
posttranscriptional gene silencing	2	2.11655	5	4.16524	10	2.22439
DNA conformation change	0	1	8	2.03975	10	2.69436
modification-dependent macromolecule catabolic process	4	1.6817	10	2.02661	5	1.23279
gene silencing by RNA	2	2.11655	5	4.16524	10	2.22439
DNA replication	0	1	10	4.37861	8	2.16603
translational initiation	0	1	3	2.14044	10	3.9354
positive regulation of cellular catabolic process	0	1	10	1.95839	10	1.50531
nuclear chromosome segregation	4	2.62647	10	3.654	8	3.42992
sister chromatid segregation	2	1.37923	10	3.99297	8	3.74469
regulation of protein modification by small protein conjugation or removal	5	1.93808	4	1.42444	10	1.91768
negative regulation of viral life cycle	0	1	10	5.67353	8	4.81041
gene silencing by miRNA	2	2.13856	5	4.25115	10	2.27189
negative regulation of cellular amide metabolic process	0	1	10	2.83252	6	1.52041
gene silencing	2	1.95925	5	3.62141	10	1.89409
regulation of gene expression, epigenetic	2	1.84457	5	3.2516	10	1.65873
positive regulation of cell cycle process	2	1.3236	8	2.33232	10	1.33523
positive regulation of viral process	0	1	9	5.84583	10	4.07577
regulation of mRNA splicing, via spliceosome	3	3.06755	8	3.9905	10	3.31479
posttranscriptional gene silencing by RNA	2	2.12221	5	4.18856	10	2.24081
regulation of binding	0	1	10	1.85491	8	1.17934
negative regulation of translation	0	1	10	3.03126	3	1.64352
positive regulation of immune response	0	1	10	2.0679	5	1.00382
cellular response to cytokine stimulus	0	1	10	3.30881	10	2.5316
I-kappaB kinase/NF-kappaB signaling	0	1	6	2.53191	10	2.02133
protein localization to membrane	0	1	0	1	10	1.32912
tRNA metabolic process	0	1	9	5.85024	4	2.10684
spindle organization	2	1.43299	9	4.20183	5	2.07425
negative regulation of viral genome replication	0	1	9	5.63412	7	4.81041
response to steroid hormone	3	1.88871	5	2.17684	9	2.09625
cellular response to steroid hormone stimulus	3	1.97075	5	2.37627	9	2.26571
regulation of response to cytokine stimulus	0	1	4	2.0679	9	2.84226
positive regulation of cellular amide metabolic process	0	1	4	2.95827	9	2.78027
regulation of supramolecular fiber organization	0	1	0	1	9	1.39211
alternative mRNA splicing, via spliceosome	4	2.35654	6	3.25546	9	4.68178
regulation of protein ubiquitination	2	1.36963	5	1.09597	9	1.63562
ameboidal-type cell migration	6	2.94751	5	1.46501	9	2.63105
protein dephosphorylation	0	1	0	1	9	2.44675
epithelium migration	5	2.62647	5	1.57637	9	2.86642
tissue migration	5	2.62647	5	1.57637	9	2.86642
epithelial cell migration	5	2.62647	5	1.57637	9	2.86642
activation of innate immune response	0	1	8	2.34571	3	1.01056
microtubule cytoskeleton organization	0	1	8	2.83341	6	1.36725
cellular response to growth factor stimulus	8	3.38928	6	1.51107	2	1.2383
mitotic sister chromatid segregation	2	1.45117	8	2.67203	6	2.70813
mitotic cell cycle phase transition	2	1.00019	8	1.95395	4	1.11229
mitochondrial gene expression	0	1	8	8.2557	5	1.82655
spindle assembly	2	1.69513	8	4.29601	5	2.68393
regulation of mitotic cell cycle	0	1	8	1.45745	4	1.00934
hormone-mediated signaling pathway	2	1.36318	3	1.30443	8	2.31534
positive regulation of chromosome organization	2	1.43299	8	1.69157	7	1.53719
nucleic acid phosphodiester bond hydrolysis	3	2.0253	8	2.17094	6	2.30566
mitochondrion organization	0	1	0	1	8	2.82626
positive regulation of cell cycle	2	1.14126	8	1.93039	8	1.1366
positive regulation of DNA binding transcription factor activity	0	1	5	1.81826	8	2.77161
positive regulation of cell motility	5	2.16164	6	1.4794	8	1.69049
positive regulation of programmed cell death	0	1	0	1	8	1.10721
positive regulation of apoptotic process	0	1	0	1	8	1.11468
response to growth factor	8	3.38928	6	1.46681	8	1.21859
steroid hormone mediated signaling pathway	2	1.42291	3	1.39766	8	2.48676
intracellular steroid hormone receptor signaling pathway	2	1.45405	3	1.45252	8	2.55648
cell junction organization	0	1	0	1	8	1.52373
cell-cell junction organization	0	1	0	1	8	1.65055
cell junction assembly	0	1	0	1	8	1.66805
regulation of response to biotic stimulus	0	1	8	4.80178	7	3.23209
regulation of epithelial cell migration	5	2.69696	5	1.76919	8	2.69469
positive regulation of cellular component movement	5	2.14618	6	1.46288	8	1.67206
cellular response to external stimulus	2	1.15429	7	3.05765	8	1.52041
endomembrane system organization	0	1	8	1.69707	5	1.47169
positive regulation of cell migration	5	2.19312	6	1.51972	8	1.74353
regulation of DNA binding transcription factor activity	0	1	5	1.28842	8	1.92102
RNA 3'-end processing	0	1	8	3.13675	7	2.74724
positive regulation of mRNA metabolic process	0	1	8	2.53112	7	1.80084
positive regulation of MAPK cascade	4	1.84584	8	2.53316	7	1.58725
angiogenesis	3	1.41979	7	2.2607	5	1.10613
negative regulation of mRNA catabolic process	0	1	7	3.64981	3	2.12476
regulation of vasculature development	3	1.60418	7	2.65757	4	1.00695
regulation of angiogenesis	3	1.64472	7	2.76749	4	1.04515
response to hormone	3	1.32421	7	2.0202	6	1.55618
negative regulation of RNA catabolic process	0	1	7	3.44712	3	2.01868
mRNA stabilization	0	1	7	4.07683	3	2.36441
RNA stabilization	0	1	7	3.82019	3	2.21604
microtubule cytoskeleton organization involved in mitosis	2	1.55989	7	2.97458	5	2.36064
regulation of immune effector process	0	1	7	2.92155	5	1.42551
mitotic spindle assembly	2	1.90527	7	4.05739	4	2.46642
mitotic spindle organization	2	1.62126	7	3.10766	4	1.86653
protein monoubiquitination	0	1	7	2.48977	2	1.07771
ncRNA processing	6	2.64097	7	4.59884	4	1.54119
vasculature development	4	1.7917	7	2.01668	7	1.52373
regulation of protein complex assembly	0	1	0	1	7	2.10684
regulation of gene silencing	0	1	4	3.44712	7	1.77339
blood vessel morphogenesis	3	1.37713	7	2.14833	6	1.32507
blood vessel development	3	1.34846	7	2.08696	6	1.27683
response to dsRNA	0	1	7	2.34683	6	1.55933
negative regulation of DNA metabolic process	2	1.51005	6	3.67313	7	1.69049
regulation of alternative mRNA splicing, via spliceosome	2	2.4862	4	1.81851	7	2.93393
tube morphogenesis	3	1.29264	7	1.95395	6	1.19295
tube development	3	1.22317	7	1.79775	6	1.10492
cellular response to dsRNA	0	1	7	2.46788	6	1.65055
regulation of posttranscriptional gene silencing	0	1	4	3.99297	7	2.09118
cardiovascular system development	4	1.7917	7	2.01668	7	1.52373
response to wounding	2	1.18629	4	1.50182	7	2.5258
positive regulation of cytokine production	0	1	7	2.16979	7	1.65891
cellular response to virus	0	1	6	1.72795	7	2.48109
regulation of gene silencing by RNA	0	1	4	3.99297	7	2.09118
amino acid activation	0	1	6	4.30522	4	3.4195
regulation of viral transcription	0	1	6	1.62113	5	3.39886
response to bacterium	0	1	6	1.93039	5	1.16687
positive regulation of viral life cycle	0	1	5	4.34209	6	1.65873
regulation of cell development	0	1	0	1	6	1.50531
cytokine-mediated signaling pathway	0	1	6	2.19307	6	1.70474
modification of morphology or physiology of other organism	0	1	6	1.69157	4	1.53719
tRNA aminoacylation	0	1	6	4.30522	4	3.4195
positive regulation of cellular protein localization	2	1.25976	4	1.36612	6	1.80215
endothelial cell migration	5	2.94751	4	1.46986	6	1.97579
viral transcription	0	1	6	1.57692	5	3.30515
cell division	4	1.29264	6	2.86131	5	1.71263
viral gene expression	0	1	6	1.44253	5	2.94169
nuclear-transcribed mRNA catabolic process	2	1.84417	6	1.44253	5	1.54829
cellular response to drug	0	1	3	1.07681	6	2.06279
stress-activated protein kinase signaling cascade	0	1	4	1.52208	6	2.071
stress-activated MAPK cascade	0	1	4	1.54887	6	2.09625
positive regulation of epithelial cell migration	3	1.96262	5	2.31611	6	2.37112
response to interferon-gamma	0	1	6	2.44465	4	2.01933
positive regulation of viral genome replication	0	1	2	1.81851	6	2.11294
regulation of cell junction assembly	0	1	0	1	6	1.65873
regulation of defense response to virus by host	0	1	6	5.56975	4	2.73169
peptidyl-tyrosine phosphorylation	4	1.88769	4	1.02829	6	1.33055
cellular component morphogenesis	0	1	0	1	6	1.19704
regulation of I-kappaB kinase/NF-kappaB signaling	0	1	6	2.70332	5	1.69049
regulation of cellular protein localization	0	1	0	1	6	1.21166
peptidyl-tyrosine modification	4	1.88593	4	1.0179	6	1.31931
response to drug	0	1	0	1	6	1.13175
ribosome biogenesis	2	1.65916	3	1.98185	6	3.51257
mRNA 3'-end processing	0	1	6	3.50393	6	3.19863
regulation of defense response to virus	0	1	6	4.27398	5	2.75239
mitochondrial RNA metabolic process	0	1	6	7.00059	2	1.47169
negative regulation of intracellular signal transduction	0	1	6	1.40049	6	1.40416
RNA localization	0	1	6	1.73377	6	1.54829
positive regulation of peptide secretion	0	1	3	1.08184	6	1.04577
positive regulation of protein secretion	0	1	3	1.10718	6	1.07522
regulation of mitotic cell cycle phase transition	2	1.18891	6	1.55381	6	1.13306
cellular response to nutrient levels	2	1.34846	5	2.38365	3	1.03572
tRNA aminoacylation for protein translation	0	1	5	3.14038	4	3.53934
positive regulation of binding	0	1	5	1.19563	3	1.24909
DNA biosynthetic process	0	1	5	2.75655	3	1.16434
cellular response to extracellular stimulus	2	1.32845	5	2.33232	3	1.0058
response to tumor necrosis factor	0	1	5	1.1693	4	1.30743
regulation of mRNA 3'-end processing	0	1	5	3.32153	4	1.69298
cellular response to interferon-gamma	0	1	5	2.06859	3	1.69049
histone ubiquitination	0	1	5	2.5595	3	1.89998
pattern recognition receptor signaling pathway	0	1	5	1.39766	3	1.12642
negative regulation of mRNA processing	0	1	5	3.32153	2	1.61978
histone modification	2	1.30104	5	1.86257	2	1.21511
covalent chromatin modification	2	1.29264	5	1.84226	2	1.20685
positive regulation of defense response to virus by host	0	1	5	4.87871	3	2.16071
positive regulation of response to DNA damage stimulus	0	1	5	1.6101	2	1.7916
regulation of histone modification	2	2.00829	5	2.06859	2	1.00695
cytokinesis	0	1	5	2.6415	4	1.55288
non-recombinational repair	0	1	5	2.08895	2	1.11206
positive regulation of type I interferon production	0	1	5	4.07962	2	1.14865
modification of morphology or physiology of other organism involved in symbiotic interaction	0	1	5	2.01894	4	1.9279
interaction with symbiont	0	1	5	2.15118	4	2.10158
modification by host of symbiont morphology or physiology	0	1	5	2.1951	4	2.1492
double-strand break repair via nonhomologous end joining	0	1	5	2.24238	2	1.19704
positive regulation of mRNA catabolic process	0	1	5	2.37475	2	1.26685
histone monoubiquitination	0	1	5	2.96517	2	1.39792
innate immune response-activating signal transduction	0	1	5	1.39766	3	1.12642
RNA phosphodiester bond hydrolysis	3	2.53443	5	2.06859	5	2.57006
intracellular estrogen receptor signaling pathway	0	1	0	1	5	3.75318
cell-substrate adhesion	0	1	0	1	5	1.35624
regulation of peptidase activity	0	1	0	1	5	1.33461
negative regulation of locomotion	0	1	0	1	5	1.29063
positive regulation of protein transport	0	1	4	1.17568	5	1.21829
Wnt signaling pathway	0	1	3	1.23929	5	1.17761
cell-cell signaling by wnt	0	1	3	1.23263	5	1.17136
positive regulation of establishment of protein localization	0	1	4	1.12891	5	1.17136
regulation of intracellular steroid hormone receptor signaling pathway	0	1	0	1	5	1.75033
cell surface receptor signaling pathway involved in cell-cell signaling	0	1	3	1.16684	5	1.09998
plasma membrane bounded cell projection assembly	0	1	0	1	5	1.08864
cell projection assembly	0	1	0	1	5	1.07991
cell-cell junction assembly	0	1	0	1	5	1.80215
regulation of gene silencing by miRNA	0	1	4	4.07962	5	2.14143
telomere maintenance via telomere lengthening	0	1	3	1.89464	5	1.49975
telomere maintenance via telomerase	0	1	3	2.01673	5	1.60446
anatomical structure homeostasis	3	1.93808	4	1.72648	5	1.73793
DNA geometric change	0	1	2	1.44577	5	1.81202
DNA duplex unwinding	0	1	2	1.53698	5	1.9609
telomere organization	3	2.21251	4	2.16386	5	2.26039
ribosomal large subunit biogenesis	0	1	0	1	5	5.03189
telomere maintenance	3	2.21251	4	2.16386	5	2.26039
peptidyl-threonine phosphorylation	0	1	0	1	5	1.40672
regulation of translational initiation	0	1	5	2.54622	5	1.87261
positive regulation of posttranscriptional gene silencing	0	1	4	4.59884	5	2.46845
RNA polyadenylation	0	1	5	2.96517	5	2.36047
mRNA polyadenylation	0	1	5	3.07089	5	2.47767
carbohydrate metabolic process	0	1	0	1	5	1.29063
ribosome assembly	0	1	0	1	5	2.5713
canonical Wnt signaling pathway	0	1	0	1	5	1.39211
regulation of endothelial cell migration	5	2.99317	4	1.62319	5	1.69432
positive regulation of response to cytokine stimulus	0	1	4	3.06325	5	3.42992
negative regulation of cell junction assembly	0	1	0	1	5	2.5316
cellular response to lipopolysaccharide	0	1	4	2.1021	5	2.26039
cellular response to molecule of bacterial origin	0	1	4	2.01348	5	2.15651
positive regulation of I-kappaB kinase/NF-kappaB signaling	0	1	5	2.53946	5	2.07425
response to lipopolysaccharide	0	1	4	1.88213	5	2.01933
cellular response to biotic stimulus	0	1	4	1.85194	5	1.9724
regulation of cell-substrate adhesion	0	1	0	1	5	1.93169
response to molecule of bacterial origin	0	1	4	1.73864	5	1.83076
regulation of stress-activated MAPK cascade	0	1	4	1.63687	5	1.71263
regulation of stress-activated protein kinase signaling cascade	0	1	4	1.62924	5	1.70474
positive regulation of NF-kappaB transcription factor activity	0	1	4	1.87236	5	2.00589
ERK1 and ERK2 cascade	2	1.11339	4	1.3904	5	1.41746
cellular response to antibiotic	0	1	0	1	5	1.39211
negative regulation of protein modification by small protein conjugation or removal	0	1	0	1	5	1.41413
negative regulation of supramolecular fiber organization	2	1.66973	2	1.1058	5	1.40026
regulation of cytoskeleton organization	0	1	0	1	5	1.20284
positive regulation of DNA metabolic process	0	1	2	1.00636	4	1.38998
peptidyl-serine modification	0	1	4	1.35355	4	1.24512
regulation of DNA replication	0	1	2	1.48032	4	1.0701
establishment of chromosome localization	3	2.62647	4	1.46107	2	1.02612
response to oxidative stress	0	1	4	1.99867	3	1.00348
positive regulation of telomere maintenance	0	1	0	1	4	1.1758
regulation of ATPase activity	0	1	0	1	4	1.19759
cellular component disassembly	0	1	2	1.24476	4	1.19704
nuclear transport	0	1	3	1.04763	4	1.35384
positive regulation of ATPase activity	0	1	0	1	4	1.37511
regulation of actin cytoskeleton organization	0	1	0	1	4	1.30311
nucleocytoplasmic transport	0	1	3	1.04763	4	1.35384
mismatch repair	0	1	4	4.34209	3	2.53548
chromosome localization	3	2.62647	4	1.46107	2	1.02612
metaphase plate congression	3	2.62647	4	1.47079	2	1.03326
mitotic metaphase plate congression	0	1	4	1.62113	2	1.14641
positive regulation of protein complex assembly	0	1	0	1	4	1.39211
positive regulation of secretion	0	1	0	1	4	1.19455
positive regulation of secretion by cell	0	1	0	1	4	1.2248
regulation of actin filament-based process	0	1	0	1	4	1.20184
protein polyubiquitination	0	1	4	1.5732	3	1.07522
positive regulation of mitotic cell cycle	0	1	4	1.21975	3	1.30625
positive regulation of organelle assembly	0	1	4	1.57692	2	1.14076
positive regulation of gene silencing by miRNA	0	1	4	4.6475	3	2.50315
mitochondrial translation	0	1	4	4.07962	3	2.23804
response to exogenous dsRNA	0	1	4	3.81834	3	2.26039
cellular response to exogenous dsRNA	0	1	4	4.26638	3	2.5316
process utilizing autophagic mechanism	0	1	4	1.06833	4	1.04299
nucleotide-excision repair	0	1	4	3.29722	2	1.22275
autophagy	0	1	4	1.06833	4	1.04299
regulation of endopeptidase activity	0	1	0	1	4	1.06034
positive regulation of tumor necrosis factor production	0	1	3	2.11301	4	2.48109
regulation of cell cycle G1/S phase transition	2	1.54845	4	1.36612	3	1.60446
epithelial cell differentiation	0	1	0	1	4	1.18389
cytoplasmic pattern recognition receptor signaling pathway	0	1	4	1.84084	3	1.90885
positive regulation of tumor necrosis factor superfamily cytokine production	0	1	3	2.08895	4	2.45378
negative regulation of organelle organization	0	1	3	1.0179	4	1.13
nucleus organization	0	1	4	1.49038	4	2.2885
wound healing	0	1	0	1	4	1.3016
JNK cascade	0	1	4	1.80521	4	1.41909
cellular response to tumor necrosis factor	0	1	3	1.25856	4	1.39715
embryonic morphogenesis	2	1.33275	3	1.2493	4	1.39572
protein ADP-ribosylation	0	1	4	2.08895	4	1.52373
cellular response to toxic substance	0	1	0	1	4	1.39572
positive regulation of peptidyl-tyrosine phosphorylation	0	1	0	1	4	1.39211
negative regulation of cell adhesion	0	1	0	1	4	1.29063
protein autophosphorylation	2	1.15334	4	1.45345	4	1.14617
extrinsic apoptotic signaling pathway	0	1	0	1	4	1.27683
positive regulation of response to external stimulus	0	1	0	1	4	1.27079
tissue morphogenesis	0	1	0	1	4	1.25615
positive regulation of cell development	0	1	0	1	4	1.25071
negative regulation of response to external stimulus	2	1.22317	3	1.10178	4	1.2383
regulation of peptidyl-tyrosine phosphorylation	0	1	0	1	4	1.17442
regulation of JNK cascade	0	1	4	1.85194	4	1.46744
mesenchyme development	0	1	3	1.35666	4	1.52373
positive regulation of stress-activated protein kinase signaling cascade	0	1	3	1.39766	4	1.56979
positive regulation of stress-activated MAPK cascade	0	1	3	1.40385	4	1.58265
mesenchymal cell differentiation	0	1	3	1.42106	4	1.60931
blood vessel endothelial cell migration	2	1.4433	3	1.43134	4	1.61978
epithelial to mesenchymal transition	0	1	3	1.45972	4	1.65122
positive regulation of endothelial cell migration	3	2.16461	4	2.07117	4	1.66379
tumor necrosis factor superfamily cytokine production	0	1	4	2.13718	4	1.72239
regulation of blood vessel endothelial cell migration	2	1.53047	3	1.55703	4	1.77339
tumor necrosis factor production	0	1	4	2.18353	4	1.77339
regulation of tumor necrosis factor superfamily cytokine production	0	1	4	2.2001	4	1.78585
regulation of response to wounding	0	1	0	1	4	1.80215
regulation of tumor necrosis factor production	0	1	4	2.23653	4	1.80896
regulation of wound healing	0	1	0	1	4	1.82865
gastrulation	0	1	3	1.68634	4	1.94532
regulation of epithelial to mesenchymal transition	0	1	2	1.08288	4	1.9609
response to toxic substance	0	1	0	1	4	1.15078
protein folding	0	1	4	1.56571	3	1.70474
establishment of RNA localization	0	1	4	1.45345	4	1.10249
nuclear envelope organization	0	1	2	1.82921	4	3.39291
cellular amino acid metabolic process	0	1	4	2.36663	4	1.69432
mitochondrial transport	0	1	2	1.20957	4	1.9609
regulation of cell cycle phase transition	2	1.10398	3	1.43134	4	1.42551
positive regulation of cell cycle phase transition	0	1	3	2.51081	4	1.25071
rRNA metabolic process	2	1.6872	2	1.29483	4	2.11968
regulation of protein dephosphorylation	0	1	2	1.28787	4	1.13894
rRNA processing	2	1.85878	2	1.48032	4	2.47767
RNA transport	0	1	4	1.48032	4	1.12288
nucleic acid transport	0	1	4	1.48032	4	1.12288
cytoplasmic translation	0	1	0	1	4	2.86642
regulation of G1/S transition of mitotic cell cycle	2	1.6464	4	1.45345	4	1.11729
positive regulation of cell cycle G1/S phase transition	0	1	2	2.1021	4	1.66805
positive regulation of viral transcription	0	1	2	2.06859	4	3.42388
positive regulation of cell adhesion	0	1	0	1	4	1.0151
spliceosomal snRNP assembly	0	1	0	1	4	1.44516
regulation of intracellular transport	0	1	4	1.28945	4	1.02048
negative regulation of cell motility	0	1	0	1	4	1.04515
embryo development	0	1	0	1	4	1.10607
modulation by host of symbiont transcription	0	1	2	1.67898	4	3.06378
modulation of transcription in other organism involved in symbiotic interaction	0	1	2	1.67898	4	3.06378
immune response-regulating signaling pathway	0	1	0	1	4	1.0886
modulation by host of viral transcription	0	1	2	1.67898	4	3.06378
negative regulation of cell migration	0	1	0	1	4	1.08999
immune response-activating signal transduction	0	1	3	1.00549	4	1.12234
regulation of cell-cell adhesion	0	1	0	1	4	1.03609
regulation of ERK1 and ERK2 cascade	2	1.15334	3	1.02881	4	1.14617
negative regulation of cellular component movement	0	1	0	1	4	1.02933
chromatin remodeling	2	1.85878	3	2.06859	3	1.65055
protein localization to nucleus	0	1	0	1	3	1.0701
regulation of nuclear division	0	1	2	1.11639	3	1.15556
production of miRNAs involved in gene silencing by miRNA	0	1	3	2.63321	3	1.9609
apical junction assembly	0	1	0	1	3	2.09118
negative regulation of chromosome organization	0	1	3	1.63122	3	1.27857
regulation of mitotic nuclear division	0	1	2	1.12767	3	1.16987
regulation of sister chromatid segregation	0	1	2	1.30893	3	1.63669
regulation of telomere maintenance	2	1.69009	3	1.78802	3	1.39746
regulation of cell division	0	1	3	1.63122	3	1.27857
protein-DNA complex subunit organization	0	1	2	1.23263	3	1.28734
RNA-dependent DNA biosynthetic process	0	1	3	1.8671	3	1.47169
nuclear export	0	1	0	1	3	1.30122
regulation of DNA biosynthetic process	0	1	3	1.69901	3	1.3332
peptidyl-threonine modification	0	1	0	1	3	1.3496
regulation of chromosome segregation	2	1.68024	2	1.12232	3	1.39211
regulation of cytokinesis	0	1	3	1.76582	3	1.39211
protein localization to chromosome	0	1	0	1	3	1.39746
positive regulation of translational initiation	0	1	3	3.62141	2	1.75694
positive regulation of autophagy	0	1	0	1	3	1.39746
production of small RNA involved in gene silencing by RNA	0	1	3	2.61419	3	1.94532
dsRNA fragmentation	0	1	3	2.61419	3	1.94532
cellular response to amino acid starvation	0	1	3	2.11301	2	1.26393
regulation of telomere maintenance via telomere lengthening	0	1	3	2.03391	2	1.0495
regulation of telomere maintenance via telomerase	0	1	3	2.12822	2	1.10896
RNA phosphodiester bond hydrolysis, endonucleolytic	3	2.94751	2	1.76195	2	1.25071
negative regulation of telomere maintenance	0	1	3	2.41631	2	1.26393
peptidyl-lysine modification	0	1	3	1.14612	2	1.33055
response to corticosteroid	2	2.12221	3	2.52487	2	1.34663
response to glucocorticoid	2	2.16461	3	2.60694	2	1.39572
regulation of interferon-alpha production	0	1	3	2.64831	2	1.41413
interferon-alpha production	0	1	3	2.64831	2	1.41413
positive regulation of interferon-alpha production	0	1	3	2.83252	2	1.52373
cytoskeleton-dependent cytokinesis	0	1	3	2.06859	3	1.65055
cellular response to corticosteroid stimulus	2	2.4862	3	3.13436	2	1.69049
interferon-gamma-mediated signaling pathway	0	1	3	3.13436	2	1.69049
cellular response to glucocorticoid stimulus	2	2.54021	3	3.23403	2	1.73793
regulation of cysteine-type endopeptidase activity involved in apoptotic process	0	1	0	1	3	1.04577
protein polymerization	0	1	0	1	3	1.0701
small GTPase mediated signal transduction	0	1	0	1	3	1.10113
regulation of actin filament organization	0	1	0	1	3	1.10987
positive regulation of peptidase activity	0	1	2	1.06967	3	1.12758
negative regulation of peptidase activity	0	1	0	1	3	1.13366
negative regulation of endopeptidase activity	0	1	0	1	3	1.16436
regulation of response to DNA damage stimulus	2	1.69009	3	1.04221	2	1.39211
regulation of protein polymerization	0	1	0	1	3	1.2248
positive regulation of Wnt signaling pathway	0	1	2	1.2822	3	1.38557
histone H2B ubiquitination	0	1	3	3.92196	2	1.92102
negative regulation of protein complex assembly	0	1	0	1	3	1.42551
negative regulation of cysteine-type endopeptidase activity	0	1	2	1.0574	3	1.55068
negative regulation of cysteine-type endopeptidase activity involved in apoptotic process	0	1	0	1	3	1.65055
regulation of double-strand break repair via nonhomologous end joining	0	1	3	3.05765	2	1.65055
smooth muscle cell proliferation	0	1	0	1	3	1.33055
mitotic cytokinesis	0	1	3	2.12822	3	1.70474
regulation of smooth muscle cell proliferation	0	1	0	1	3	1.33863
polysaccharide metabolic process	0	1	2	1.27759	3	1.64352
regulation of STAT cascade	0	1	2	1.03922	3	1.32292
JAK-STAT cascade	0	1	3	1.59675	3	1.29063
STAT cascade	0	1	3	1.5709	3	1.27079
positive regulation of tyrosine phosphorylation of STAT protein	0	1	2	1.30545	3	1.67394
negative regulation of phosphatase activity	0	1	2	1.15557	3	1.27079
positive regulation of JNK cascade	0	1	3	1.55703	3	1.26057
muscle cell proliferation	0	1	0	1	3	1.25071
positive regulation of interleukin-6 production	0	1	2	1.34099	3	1.71263
multi-organism cellular process	0	1	2	1.34099	3	1.71263
lipopolysaccharide-mediated signaling pathway	0	1	2	1.39176	3	1.78585
polysaccharide biosynthetic process	0	1	2	1.39176	3	1.78585
positive regulation of response to biotic stimulus	0	1	0	1	3	1.90885
regulation of embryonic development	0	1	0	1	3	1.93742
positive regulation of cytokine-mediated signaling pathway	0	1	2	1.47817	3	1.93742
regulation of cell-matrix adhesion	0	1	0	1	3	1.33055
protein depolymerization	0	1	2	1.26279	3	1.61978
regulation of gastrulation	0	1	0	1	3	2.26039
regulation of tyrosine phosphorylation of STAT protein	0	1	2	1.22238	3	1.55933
stress fiber assembly	0	1	0	1	3	1.41413
RNA phosphodiester bond hydrolysis, exonucleolytic	0	1	0	1	3	2.25196
regulation of actin filament bundle assembly	0	1	0	1	3	1.4657
protein autoubiquitination	0	1	2	1.16148	3	1.48268
regulation of interleukin-6 production	0	1	2	1.09597	3	1.39572
regulation of actomyosin structure organization	0	1	0	1	3	1.50127
tyrosine phosphorylation of STAT protein	0	1	2	1.17231	3	1.50127
carbohydrate biosynthetic process	0	1	2	1.08717	3	1.39211
positive regulation of STAT cascade	0	1	2	1.18398	3	1.51939
cellular protein complex disassembly	0	1	2	1.19702	3	1.52759
interleukin-6 production	0	1	2	1.0748	3	1.36261
regulation of stress fiber assembly	0	1	0	1	3	1.54829
positive regulation of JAK-STAT cascade	0	1	2	1.21096	3	1.54829
positive regulation of blood vessel endothelial cell migration	2	1.78631	3	1.9161	3	1.55933
regulation of JAK-STAT cascade	0	1	2	1.0574	3	1.33863
cytoplasmic pattern recognition receptor signaling pathway in response to virus	0	1	2	1.68235	3	2.21604
response to interleukin-1	0	1	3	1.64399	3	1.33055
actin filament bundle assembly	0	1	0	1	3	1.25071
regulation of RNA binding	0	1	0	1	3	3.31479
establishment of protein localization to membrane	0	1	0	1	3	1.09483
morphogenesis of an epithelium	0	1	0	1	3	1.08864
cellular carbohydrate metabolic process	0	1	0	1	3	1.07522
positive regulation of angiogenesis	2	1.36963	3	1.31093	3	1.06136
regulation of phosphatase activity	0	1	0	1	3	1.05478
positive regulation of vasculature development	2	1.34846	3	1.28071	3	1.03572
protein-containing complex disassembly	0	1	0	1	3	1.02933
regulation of mRNA binding	0	1	0	1	3	3.52515
positive regulation of mRNA binding	0	1	0	1	3	3.52515
positive regulation of RNA binding	0	1	0	1	3	3.4195
ribosomal large subunit assembly	0	1	0	1	3	3.31479
actin filament bundle organization	0	1	0	1	3	1.25071
regulation of signal transduction by p53 class mediator	0	1	0	1	3	1.9609
regulation of extrinsic apoptotic signaling pathway	0	1	0	1	3	1.12059
DNA packaging	0	1	2	1.16363	3	1.60446
signal transduction by p53 class mediator	0	1	3	1.38538	3	1.39746
regulation of intrinsic apoptotic signaling pathway	0	1	0	1	3	1.34579
response to UV	0	1	3	1.52038	3	1.3332
cell cycle G1/S phase transition	2	1.35054	2	1.14475	3	1.33055
response to light stimulus	0	1	3	1.40848	3	1.2383
intrinsic apoptotic signaling pathway	0	1	0	1	3	1.04577
protein peptidyl-prolyl isomerization	0	1	2	2.47487	3	3.00933
positive regulation by host of viral transcription	0	1	0	1	3	2.53548
peptidyl-proline modification	0	1	2	2.14526	3	2.50315
positive regulation of RNA splicing	0	1	0	1	3	2.36441
chaperone-mediated protein folding	0	1	0	1	3	2.31534
response to antibiotic	0	1	0	1	3	1.10896
contractile actin filament bundle assembly	0	1	0	1	3	1.41413
regulation of cytokine-mediated signaling pathway	0	1	0	1	3	1.24266
myeloid leukocyte differentiation	0	1	0	1	3	1.17981
protein kinase B signaling	0	1	0	1	3	1.12059
regulation of protein kinase B signaling	0	1	0	1	3	1.20671
negative regulation of dephosphorylation	0	1	2	1.12966	3	1.24266
positive regulation of cytokine secretion	0	1	0	1	3	1.17371
actomyosin structure organization	0	1	0	1	3	1.18869
negative regulation of DNA biosynthetic process	0	1	2	1.61662	2	1.3084
metaphase/anaphase transition of cell cycle	0	1	0	1	2	1.29353
regulation of mitotic sister chromatid separation	0	1	0	1	2	1.29353
metaphase/anaphase transition of mitotic cell cycle	0	1	0	1	2	1.29353
amyloid precursor protein metabolic process	0	1	0	1	2	1.29069
pri-miRNA transcription by RNA polymerase II	0	1	0	1	2	1.29353
regulation of mitotic metaphase/anaphase transition	0	1	0	1	2	1.33055
signal transduction involved in cell cycle checkpoint	0	1	2	1.65191	2	1.34203
base-excision repair	0	1	2	1.65191	2	1.34203
signal transduction involved in DNA damage checkpoint	0	1	2	1.67898	2	1.36247
regulation of metaphase/anaphase transition of cell cycle	0	1	0	1	2	1.33055
mitotic sister chromatid separation	0	1	0	1	2	1.27857
cellular response to carbohydrate stimulus	0	1	0	1	2	1.36247
negative regulation of cell proliferation	0	1	0	1	2	1.2383
response to glucose	0	1	0	1	2	1.25071
regulation of chromosome separation	0	1	0	1	2	1.25071
response to hexose	0	1	0	1	2	1.2383
response to monosaccharide	0	1	0	1	2	1.2383
DNA-templated transcription, elongation	0	1	2	1.88213	2	2.50315
sister chromatid cohesion	0	1	2	1.4878	2	1.20903
regulation of cyclin-dependent protein serine/threonine kinase activity	0	1	0	1	2	1.19704
response to carbohydrate	0	1	0	1	2	1.18088
organelle disassembly	0	1	0	1	2	1.17322
chromosome separation	0	1	0	1	2	1.17322
signal transduction involved in DNA integrity checkpoint	0	1	2	1.67898	2	1.36247
cellular response to monosaccharide stimulus	0	1	0	1	2	1.39572
cellular glucose homeostasis	0	1	0	1	2	1.38557
regulation of pri-miRNA transcription by RNA polymerase II	0	1	0	1	2	1.39572
mitotic nuclear envelope reassembly	0	1	0	1	2	2.60423
DNA topological change	0	1	0	1	2	2.28586
nuclear envelope reassembly	0	1	0	1	2	2.09625
chaperone cofactor-dependent protein refolding	0	1	0	1	2	2.09625
regulation of protein ADP-ribosylation	0	1	2	2.6023	2	2.01933
lipid particle organization	0	1	0	1	2	2.01933
regulation of retinoic acid receptor signaling pathway	0	1	0	1	2	2.01933
'de novo' protein folding	0	1	0	1	2	1.94777
positive regulation of mRNA splicing, via spliceosome	0	1	0	1	2	1.94777
'de novo' posttranslational protein folding	0	1	0	1	2	1.94777
3'-UTR-mediated mRNA stabilization	0	1	2	2.12822	2	1.94777
retinoic acid receptor signaling pathway	0	1	0	1	2	1.77339
mitotic chromosome condensation	0	1	0	1	2	1.77339
positive regulation of mRNA processing	0	1	0	1	2	1.65055
DNA-templated transcriptional preinitiation complex assembly	0	1	0	1	2	1.61978
chromosome condensation	0	1	0	1	2	1.61978
positive regulation of pri-miRNA transcription by RNA polymerase II	0	1	0	1	2	1.58265
negative regulation of telomere maintenance via telomerase	0	1	2	1.86183	2	1.52373
negative regulation of intracellular steroid hormone receptor signaling pathway	0	1	0	1	2	1.49913
stem cell population maintenance	0	1	0	1	2	1.43411
maintenance of cell number	0	1	0	1	2	1.41168
cellular response to hexose stimulus	0	1	0	1	2	1.39572
cellular response to glucose stimulus	0	1	0	1	2	1.39572
negative regulation of telomere maintenance via telomere lengthening	0	1	2	1.72664	2	1.39572
regulation of DNA-templated transcription, elongation	0	1	2	1.9309	2	2.5316
regulation of mitotic sister chromatid segregation	0	1	0	1	2	1.16102
regulation of cyclin-dependent protein kinase activity	0	1	0	1	2	1.1366
transcription elongation from RNA polymerase II promoter	0	1	2	2.06859	2	2.68393
regulation of amyloid-beta formation	0	1	0	1	2	1.68068
cytoplasmic microtubule organization	0	1	0	1	2	1.61978
regulation of epithelial cell differentiation	0	1	2	1.18398	2	1.12236
nucleobase-containing compound transport	0	1	2	1.36989	2	1.02933
peptidyl-tyrosine dephosphorylation	0	1	0	1	2	1.16615
regulation of keratinocyte differentiation	0	1	2	1.7461	2	1.61978
regulation of endothelial cell differentiation	0	1	0	1	2	1.58265
negative regulation of protein dephosphorylation	0	1	0	1	2	1.55288
regulation of amyloid precursor protein catabolic process	0	1	0	1	2	1.55288
amyloid-beta formation	0	1	0	1	2	1.52373
production of molecular mediator involved in inflammatory response	0	1	0	1	2	1.50302
keratinocyte differentiation	0	1	2	1.23471	2	1.16615
regulation of intracellular estrogen receptor signaling pathway	0	1	0	1	2	1.50302
regulation of epidermal cell differentiation	0	1	2	1.62487	2	1.50302
positive regulation of macroautophagy	0	1	2	1.24697	2	1.1758
regulation of telomere capping	0	1	0	1	2	1.44435
bicellular tight junction assembly	0	1	0	1	2	1.41746
androgen receptor signaling pathway	0	1	0	1	2	1.19759
peroxisome organization	0	1	0	1	2	1.39211
protein localization to vacuole	0	1	2	1.49807	2	1.39211
amyloid precursor protein catabolic process	0	1	0	1	2	1.39211
amyloid-beta metabolic process	0	1	0	1	2	1.39211
regulation of epidermis development	0	1	2	1.49807	2	1.39211
regulation of phosphoprotein phosphatase activity	0	1	0	1	2	1.2244
telomere capping	0	1	0	1	2	1.32507
establishment of endothelial barrier	0	1	0	1	2	1.29069
negative regulation of phosphoprotein phosphatase activity	0	1	0	1	2	1.65055
cortical cytoskeleton organization	0	1	0	1	2	1.68068
endothelial cell development	0	1	0	1	2	1.26393
endothelial cell differentiation	0	1	0	1	2	1.11441
glucose homeostasis	0	1	0	1	2	1.1366
carbohydrate homeostasis	0	1	0	1	2	1.1366
RNA export from nucleus	0	1	0	1	2	1.10896
positive regulation of DNA-templated transcription, elongation	0	1	2	2.1021	2	2.71091
cellular response to interleukin-1	0	1	2	1.17231	2	1.08864
positive regulation of DNA biosynthetic process	0	1	0	1	2	1.07811
regulation of transcription elongation from RNA polymerase II promoter	0	1	2	2.24438	2	2.86642
DNA-templated transcription, initiation	0	1	2	1.48032	2	1.04205
positive regulation of transcription elongation from RNA polymerase II promoter	0	1	2	2.45374	2	3.07418
nucleosome organization	0	1	0	1	2	1.04205
import into nucleus	0	1	0	1	2	1.03326
negative regulation of cytoskeleton organization	0	1	0	1	2	1.00382
endothelium development	0	1	0	1	2	1.00382
NIK/NF-kappaB signaling	0	1	0	1	2	1.00939
negative regulation of myosin-light-chain-phosphatase activity	0	1	0	1	2	2.31332
epithelial cell development	0	1	0	1	2	1.07771
regulation of myosin-light-chain-phosphatase activity	0	1	0	1	2	2.12476
protein localization to cytoplasmic stress granule	0	1	0	1	2	2.12476
regulation of histone ubiquitination	0	1	2	2.51379	2	1.97355
epidermal cell differentiation	0	1	2	1.13709	2	1.08864
regulation of bicellular tight junction assembly	0	1	0	1	2	1.85601
regulation of endothelial cell development	0	1	0	1	2	1.80215
regulation of establishment of endothelial barrier	0	1	0	1	2	1.80215
negative regulation of protein ubiquitination	0	1	0	1	2	1.11441
cortical actin cytoskeleton organization	0	1	0	1	2	1.71263
negative regulation of bicellular tight junction assembly	0	1	0	1	2	2.47225
maturation of LSU-rRNA from tricistronic rRNA transcript (SSU-rRNA, 5.8S rRNA, LSU-rRNA)	0	1	0	1	2	2.75224
chromatin assembly or disassembly	0	1	0	1	2	1.03434
regulation of lipopolysaccharide-mediated signaling pathway	0	1	2	1.7461	2	1.44636
amyloid fibril formation	0	1	0	1	2	1.69049
positive regulation of extracellular matrix organization	0	1	0	1	2	1.65055
granulocyte macrophage colony-stimulating factor production	0	1	0	1	2	1.65055
wound healing, spreading of epidermal cells	0	1	0	1	2	1.65055
protein localization to endosome	0	1	2	1.95555	2	1.65055
positive regulation of embryonic development	0	1	0	1	2	1.65055
tumor necrosis factor secretion	0	1	2	1.95555	2	1.65055
response to interferon-alpha	0	1	2	1.90785	2	1.60335
regulation of anion transmembrane transport	0	1	0	1	2	1.52373
RIG-I signaling pathway	0	1	0	1	2	1.52373
plasma membrane tubulation	0	1	2	1.81978	2	1.52373
positive regulation of double-strand break repair	0	1	2	1.81978	2	1.52373
body morphogenesis	0	1	0	1	2	1.48764
positive regulation of interleukin-6 secretion	0	1	2	1.77719	2	1.48764
regulation of extracellular matrix organization	0	1	0	1	2	1.39572
regulation of granulocyte macrophage colony-stimulating factor production	0	1	0	1	2	1.69049
cellular component assembly involved in morphogenesis	0	1	0	1	2	1.37535
negative regulation of cell-matrix adhesion	0	1	0	1	2	1.37535
positive regulation of interferon-beta production	0	1	2	1.65191	2	1.37535
actin filament depolymerization	0	1	2	1.62487	2	1.34663
wound healing, spreading of cells	0	1	0	1	2	1.33055
p38MAPK cascade	0	1	0	1	2	1.33055
epiboly involved in wound healing	0	1	0	1	2	1.33055
interleukin-6 secretion	0	1	2	1.59953	2	1.33055
positive regulation of substrate adhesion-dependent cell spreading	0	1	0	1	2	1.33055
regulation of morphogenesis of an epithelium	0	1	0	1	2	1.30507
response to antineoplastic agent	0	1	0	1	2	1.30507
negative regulation of protein kinase B signaling	0	1	0	1	2	1.30507
epiboly	0	1	0	1	2	1.30507
morphogenesis of an epithelial sheet	0	1	0	1	2	1.2493
regulation of tumor necrosis factor secretion	0	1	2	2.01348	2	1.69049
negative regulation of adherens junction organization	0	1	0	1	2	1.73793
cellular carbohydrate biosynthetic process	0	1	0	1	2	1.23279
negative regulation of morphogenesis of an epithelium	0	1	0	1	2	2.06279
interleukin-4-mediated signaling pathway	0	1	2	2.84761	2	2.48851
positive regulation of lipopolysaccharide-mediated signaling pathway	0	1	0	1	2	2.2885
positive regulation of interferon-beta secretion	0	1	2	2.633	2	2.2885
negative regulation of wound healing, spreading of epidermal cells	0	1	0	1	2	2.2885
embryonic body morphogenesis	0	1	0	1	2	2.15838
interferon-beta secretion	0	1	2	2.50222	2	2.15838
regulation of interferon-beta secretion	0	1	2	2.50222	2	2.15838
basement membrane assembly	0	1	0	1	2	2.15838
cytoskeletal anchoring at nuclear membrane	0	1	0	1	2	2.15838
regulation of basement membrane organization	0	1	0	1	2	2.15838
regulation of basement membrane assembly involved in embryonic body morphogenesis	0	1	0	1	2	2.15838
basement membrane assembly involved in embryonic body morphogenesis	0	1	0	1	2	2.15838
positive regulation of basement membrane assembly involved in embryonic body morphogenesis	0	1	0	1	2	2.15838
positive regulation of double-strand break repair via nonhomologous end joining	0	1	2	2.50222	2	2.15838
interferon-alpha secretion	0	1	2	2.37786	2	2.06279
regulation of chromatin binding	0	1	2	2.06859	2	1.73793
regulation of interferon-alpha secretion	0	1	2	2.37786	2	2.06279
positive regulation of interferon-alpha secretion	0	1	2	2.37786	2	2.06279
regulation of wound healing, spreading of epidermal cells	0	1	0	1	2	2.06279
type I interferon secretion	0	1	2	2.28428	2	1.9609
positive regulation of chromatin binding	0	1	2	2.28428	2	1.9609
cellular response to interleukin-4	0	1	2	2.28428	2	1.9609
response to interleukin-4	0	1	2	2.28428	2	1.9609
MDA-5 signaling pathway	0	1	0	1	2	1.87826
positive regulation of granulocyte macrophage colony-stimulating factor production	0	1	0	1	2	1.80215
basement membrane organization	0	1	0	1	2	1.80215
negative regulation of focal adhesion assembly	0	1	0	1	2	1.80215
regulation of response to interferon-gamma	0	1	2	2.12822	2	1.80215
regulation of interferon-gamma-mediated signaling pathway	0	1	2	2.12822	2	1.80215
positive regulation of tumor necrosis factor secretion	0	1	2	2.12822	2	1.80215
cellular polysaccharide biosynthetic process	0	1	0	1	2	1.2493
positive regulation of stress fiber assembly	0	1	0	1	2	1.23279
mitochondrial respiratory chain complex assembly	0	1	0	1	2	1.04763
cytoplasmic translational initiation	0	1	0	1	2	2.01271
positive regulation of protein localization to nucleus	0	1	2	1.27759	2	1.06186
cellular response to mechanical stimulus	0	1	2	1.26279	2	1.0495
cell-substrate adherens junction assembly	0	1	0	1	2	1.02933
lamellipodium organization	0	1	0	1	2	1.02933
positive regulation of DNA repair	0	1	2	1.23471	2	1.02933
focal adhesion assembly	0	1	0	1	2	1.02933
positive regulation of interleukin-8 production	0	1	0	1	2	1.01658
positive regulation of protein localization to membrane	0	1	0	1	2	1.00598
maturation of LSU-rRNA	0	1	0	1	2	2.75224
tRNA aminoacylation for mitochondrial protein translation	0	1	2	3.07089	2	2.53441
mitochondrion distribution	0	1	0	1	2	2.2898
miRNA mediated inhibition of translation	0	1	0	1	2	2.07425
negative regulation of translation, ncRNA-mediated	0	1	0	1	2	2.07425
regulation of translation, ncRNA-mediated	0	1	0	1	2	2.07425
protein heterotetramerization	0	1	0	1	2	1.72487
bone development	0	1	0	1	2	1.07522
mitochondrion localization	0	1	0	1	2	1.66805
mitochondrial transmembrane transport	0	1	2	1.84084	2	1.40609
protein targeting to mitochondrion	0	1	0	1	2	1.32993
protein heterooligomerization	0	1	0	1	2	1.26393
response to alcohol	0	1	0	1	2	1.24157
establishment of protein localization to mitochondrion	0	1	0	1	2	1.23279
NADH dehydrogenase complex assembly	0	1	0	1	2	1.23279
mitochondrial respiratory chain complex I assembly	0	1	0	1	2	1.23279
protein localization to mitochondrion	0	1	0	1	2	1.2089
chromatin assembly	0	1	0	1	2	1.17761
cellular response to UV	0	1	2	1.26745	2	1.12288
mitochondrial membrane organization	0	1	0	1	2	1.11729
cellular response to light stimulus	0	1	2	1.2463	2	1.10979
negative regulation of intrinsic apoptotic signaling pathway	0	1	0	1	2	1.09439
negative regulation of response to wounding	0	1	0	1	2	1.07522
cell death in response to oxidative stress	0	1	0	1	2	1.07522
positive regulation of extrinsic apoptotic signaling pathway	0	1	0	1	2	1.23279
regulation of cell-substrate junction assembly	0	1	0	1	2	1.1366
regulation of vascular smooth muscle cell proliferation	0	1	0	1	2	1.21424
vascular smooth muscle cell proliferation	0	1	0	1	2	1.21424
osteoclast differentiation	0	1	0	1	2	1.19704
regulation of interferon-beta production	0	1	2	1.44011	2	1.19704
lamellipodium assembly	0	1	0	1	2	1.17981
regulation of anion transport	0	1	0	1	2	1.17981
positive regulation of actin filament bundle assembly	0	1	0	1	2	1.17981
interferon-beta production	0	1	2	1.42007	2	1.17981
regulation of oxidative stress-induced cell death	0	1	0	1	2	1.17981
negative regulation of G1/S transition of mitotic cell cycle	2	1.93808	2	1.40385	2	1.16687
positive regulation of smooth muscle cell proliferation	0	1	0	1	2	1.16687
regulation of cellular response to oxidative stress	0	1	0	1	2	1.14865
cellular polysaccharide metabolic process	0	1	0	1	2	1.1366
regulation of focal adhesion assembly	0	1	0	1	2	1.1366
regulation of substrate adhesion-dependent cell spreading	0	1	0	1	2	1.1366
regulation of response to oxidative stress	0	1	0	1	2	1.08864
negative regulation of cell cycle G1/S phase transition	2	1.90527	2	1.37523	2	1.1366
negative regulation of cell-substrate adhesion	0	1	0	1	2	1.12245
protein targeting to membrane	0	1	0	1	2	1.12245
regulation of ubiquitin-protein transferase activity	0	1	0	1	2	1.12245
plasma membrane organization	0	1	2	1.34099	2	1.11206
protein localization to cell surface	0	1	0	1	2	1.11206
cellular response to vascular endothelial growth factor stimulus	0	1	0	1	2	1.11206
negative regulation of response to cytokine stimulus	0	1	0	1	2	1.1006
regulation of adherens junction organization	0	1	0	1	2	1.1006
polyol metabolic process	0	1	0	1	2	1.08864
maintenance of protein location in cell	0	1	0	1	2	1.08864
positive regulation of cell morphogenesis involved in differentiation	0	1	0	1	2	1.08864
negative regulation of wound healing	0	1	0	1	2	1.08864
cellular response to hydrogen peroxide	0	1	0	1	2	1.08864
proteasomal protein catabolic process	0	1	0	1	2	1.17934

## Sheet: Data_S6E
CLUSTER_NAME	CLUSTER_GENES
M1	ACTL6A,ADNP,API5,APIP,AQR,BAZ1A,BAZ1B,BRD7,C1D,CDC5L,CDC73,CEBPZ,CELF1,CWC27,DDX10,DDX21,DDX24,DDX46,DDX50,DDX52,EED,EPRS,ERCC3,EXOSC3,EXOSC8,FBXO28,GAR1,GNL2,GNL3,GTF2H1,GTF3C3,GTPBP4,HDAC2,HMGN3,HMGN4,HNRNPH2,HNRNPH3,HTATSF1,INTS12,KANSL2,KIN,KRR1,LARP7,MATR3,METAP1,MRPS28,MTREX,NGDN,NKRF,NOC3L,NOL8,NOP58,PARN,PCF11,PNN,PRPF40A,PRPF4B,PTPN11,PUM3,RBBP6,RBM15,RBM25,RBM28,RBM34,RBM45,RBM7,RCOR3,S…
M2	ARID1A,ATXN7L3,BCL7C,CENPB,CHD4,CPSF7,EMD,GTF3C1,HMG20B,KRI1,LARP1,MBD3,MECP2,MEN1,MEPCE,MTA1,PES1,POR,PRPF6,RBM10,RBM42,REXO4,RNF40,SAFB,SCAF1,SENP3,SHC1,SMARCC2,SMARCD1,SMARCD2,SUPT6H,TAF10,TRIM28,UBTF,USP22
M3	AATF,ABCB7,ALDH18A1,BYSL,C1orf174,CBFB,CCDC86,CDC27,CDK2AP1,CHAMP1,CHERP,CKAP2L,CTCF,DAZAP1,DDX23,DKC1,EBNA1BP2,EXOSC10,EXOSC2,EXOSC5,EXOSC7,EXOSC9,GTF3C2,GTSE1,HDAC1,HELLS,HMGN2,HNRNPD,HNRNPM,HOXA10,KDM1A,KIF20A,KIF20B,KIF22,KIF4A,LAS1L,LIG3,LMNB1,LMNB2,LSM4,MED27,MKI67,NOM1,NOP2,NSD2,PANK2,PINX1,POLR1E,POP1,PPIH,PRPF3,PRPF4,RBM14,RBMX,RRM1,RRP1B,SAP30,SMARCA4,SMARCC1,SNRNP40,SRRM1,SRSF3,SUPT16H…
M4	ACTR8,C1orf35,CARMIL1,CBX8,CTIF,DDX51,DPF2,DPF3,EMSY,EXOSC1,HCFC2,IRF2BP1,JCAD,MAB21L1,MTA2,MYEF2,NOL10,PDE5A,PRR12,RBM17,TEAD1,THRAP3,XAB2,ZEB2
CLUSTER_NAME	TERM_NAME	GO_ID	TERM_Q_VALUE	GENE_COUNT	TERM_GENES
M1	mRNA splicing, via spliceosome	GO:0000398	6.17078e-07	10	SRSF7,CELF1,SCAF11,SRSF10,RBM25,AQR,WTAP,CDC5L,SRSF4,SRSF6
M1	RNA splicing, via transesterification reactions with bulged adenosine as nucleophile	GO:0000377	6.17078e-07	10	SRSF7,CELF1,SCAF11,SRSF10,RBM25,AQR,WTAP,CDC5L,SRSF4,SRSF6
M1	RNA splicing, via transesterification reactions	GO:0000375	6.17078e-07	10	SRSF7,CELF1,SCAF11,SRSF10,RBM25,AQR,WTAP,CDC5L,SRSF4,SRSF6
M1	RNA splicing	GO:0008380	6.17078e-07	11	SRSF7,CELF1,TARDBP,SCAF11,SRSF10,RBM25,AQR,WTAP,CDC5L,SRSF4,SRSF6
M1	mRNA processing	GO:0006397	6.17078e-07	11	SRSF7,CELF1,SCAF11,SRSF10,RBM25,AQR,WTAP,CDC73,CDC5L,SRSF4,SRSF6
M1	mRNA metabolic process	GO:0016071	6.75816e-07	13	SRSF7,CELF1,EXOSC3,TARDBP,SCAF11,SRSF10,RBM25,AQR,WTAP,CDC73,CDC5L,SRSF4,SRSF6
M1	regulation of mRNA processing	GO:0050684	5.09658e-06	7	SRSF7,SRSF10,WTAP,RBM25,CDC73,SRSF4,SRSF6
M1	negative regulation of mRNA splicing, via spliceosome	GO:0048025	9.31261e-06	4	SRSF7,SRSF10,SRSF4,SRSF6
M1	regulation of mRNA splicing, via spliceosome	GO:0048024	9.47166e-06	6	SRSF7,SRSF10,WTAP,RBM25,SRSF4,SRSF6
M1	regulation of RNA splicing	GO:0043484	1.33632e-05	7	SRSF7,CELF1,SRSF10,WTAP,RBM25,SRSF4,SRSF6
M1	regulation of mRNA metabolic process	GO:1903311	1.51282e-05	8	SRSF7,TARDBP,SRSF10,WTAP,RBM25,CDC73,SRSF4,SRSF6
M1	histone modification	GO:0016570	2.29947e-05	11	WAC,BAZ1B,TRIP12,SUZ12,CDC73,KANSL2,EED,ACTL6A,YEATS4,HDAC2,BRD7
M1	covalent chromatin modification	GO:0016569	2.55267e-05	11	WAC,BAZ1B,TRIP12,SUZ12,CDC73,KANSL2,EED,ACTL6A,YEATS4,HDAC2,BRD7
M1	negative regulation of RNA splicing	GO:0033119	2.65352e-05	4	SRSF7,SRSF10,SRSF4,SRSF6
M1	negative regulation of mRNA processing	GO:0050686	5.58495e-05	4	SRSF7,SRSF10,SRSF4,SRSF6
M1	ribonucleoprotein complex biogenesis	GO:0022613	9.76251e-05	8	CELF1,EXOSC3,C1D,SCAF11,SRSF10,NOL8,MTREX,SRSF6
M1	negative regulation of mRNA metabolic process	GO:1903312	9.76251e-05	5	SRSF7,TARDBP,SRSF10,SRSF4,SRSF6
M1	spliceosomal complex assembly	GO:0000245	0.000128448	4	SCAF11,CELF1,SRSF10,SRSF6
M1	mRNA splice site selection	GO:0006376	0.000485652	3	CELF1,SRSF10,SRSF6
M1	peptidyl-lysine modification	GO:0018205	0.000518434	8	SUZ12,SUMO1,GNL3,KANSL2,EED,ACTL6A,YEATS4,BRD7
M1	ncRNA metabolic process	GO:0034660	0.00137123	7	EXOSC3,C1D,EPRS,INTS12,PARN,NOL8,MTREX
M1	chromatin remodeling	GO:0006338	0.00148794	4	ACTL6A,SMARCA5,SMARCE1,TOP1
M1	rRNA processing	GO:0006364	0.00180565	4	EXOSC3,NOL8,MTREX,C1D
M1	DNA topological change	GO:0006265	0.0022226	2	TOP1,ERCC3
M1	poly(A)+ mRNA export from nucleus	GO:0016973	0.00290582	2	THOC2,ZC3H11A
M1	regulation of alternative mRNA splicing, via spliceosome	GO:0000381	0.00325064	3	WTAP,RBM25,SRSF6
M1	RNA localization	GO:0006403	0.00360692	4	PARN,NOP58,THOC2,ZC3H11A
M1	maturation of 5.8S rRNA	GO:0000460	0.00457365	2	MTREX,C1D
M1	rRNA metabolic process	GO:0016072	0.00457365	4	EXOSC3,NOL8,MTREX,C1D
M1	ncRNA processing	GO:0034470	0.00497953	5	EXOSC3,C1D,MTREX,NOL8,INTS12
M1	ribosome biogenesis	GO:0042254	0.00508621	4	EXOSC3,NOL8,MTREX,C1D
M1	alternative mRNA splicing, via spliceosome	GO:0000380	0.00516813	3	WTAP,RBM25,SRSF6
M1	histone ubiquitination	GO:0016574	0.00578833	3	TRIP12,CDC73,WAC
M1	histone H2B ubiquitination	GO:0033523	0.00624174	2	CDC73,WAC
M1	histone H3-K27 methylation	GO:0070734	0.00682075	2	SUZ12,EED
M1	DNA replication	GO:0006260	0.00838643	4	KIN,GTPBP4,RBBP6,BAZ1A
M1	histone acetylation	GO:0016573	0.00838643	4	ACTL6A,YEATS4,BRD7,KANSL2
M1	histone H2A acetylation	GO:0043968	0.00838643	2	YEATS4,ACTL6A
M1	internal peptidyl-lysine acetylation	GO:0018393	0.00932296	4	ACTL6A,YEATS4,BRD7,KANSL2
M1	internal protein amino acid acetylation	GO:0006475	0.00979659	4	ACTL6A,YEATS4,BRD7,KANSL2
M1	peptidyl-lysine acetylation	GO:0018394	0.00993255	4	ACTL6A,YEATS4,BRD7,KANSL2
M1	ribonucleoprotein complex assembly	GO:0022618	0.0101872	4	SCAF11,CELF1,SRSF10,SRSF6
M1	histone H4 acetylation	GO:0043967	0.0103438	3	YEATS4,KANSL2,ACTL6A
M1	ribonucleoprotein complex subunit organization	GO:0071826	0.0115106	4	SCAF11,CELF1,SRSF10,SRSF6
M1	protein acetylation	GO:0006473	0.0152635	4	ACTL6A,YEATS4,BRD7,KANSL2
M1	RNA stabilization	GO:0043489	0.0200576	2	PARN,TARDBP
M1	histone monoubiquitination	GO:0010390	0.0211367	2	CDC73,WAC
M1	regulation of DNA metabolic process	GO:0051052	0.0253585	5	GTPBP4,TRIP12,RBBP6,PARN,GNL3
M1	protein acylation	GO:0043543	0.0259972	4	ACTL6A,YEATS4,BRD7,KANSL2
M1	negative regulation of RNA catabolic process	GO:1902369	0.0282738	2	PARN,TARDBP
M1	protein sumoylation	GO:0016925	0.0282738	2	GNL3,SUMO1
M1	negative regulation of G1/S transition of mitotic cell cycle	GO:2000134	0.0282738	2	CDC73,BRD7
M1	mRNA export from nucleus	GO:0006406	0.0292059	2	THOC2,ZC3H11A
M1	mRNA-containing ribonucleoprotein complex export from nucleus	GO:0071427	0.0292059	2	THOC2,ZC3H11A
M1	negative regulation of cell cycle G1/S phase transition	GO:1902807	0.030386	2	CDC73,BRD7
M1	mRNA transport	GO:0051028	0.0328724	2	THOC2,ZC3H11A
M1	DNA conformation change	GO:0071103	0.038064	3	SMARCA5,TOP1,ERCC3
M1	ribonucleoprotein complex export from nucleus	GO:0071426	0.0386787	2	THOC2,ZC3H11A
M1	positive regulation of telomere maintenance	GO:0032206	0.039732	2	PARN,GNL3
M1	ribonucleoprotein complex localization	GO:0071166	0.039732	2	THOC2,ZC3H11A
M1	positive regulation of chromosome organization	GO:2001252	0.0401194	3	PARN,GNL3,BRD7
M1	regulation of chromosome organization	GO:0033044	0.0412659	4	TRIP12,PARN,GNL3,BRD7
M1	RNA export from nucleus	GO:0006405	0.0446406	2	THOC2,ZC3H11A
M1	regulation of RNA stability	GO:0043487	0.0446406	2	PARN,TARDBP
M1	negative regulation of protein ubiquitination	GO:0031397	0.0478509	2	GTPBP4,TRIP12
M1	posttranscriptional regulation of gene expression	GO:0010608	0.0485653	4	PARN,EPRS,TARDBP,MATR3
M1	RNA catabolic process	GO:0006401	0.0497983	3	PARN,EXOSC3,TARDBP
M1	epidermal cell differentiation	GO:0009913	0.052014	2	ERCC3,SRSF6
M1	protein monoubiquitination	GO:0006513	0.052912	2	CDC73,WAC
M1	nucleosome organization	GO:0034728	0.0539054	2	SMARCA5,SMARCE1
M1	regulation of DNA replication	GO:0006275	0.0539054	2	GTPBP4,RBBP6
M1	negative regulation of protein modification by small protein conjugation or removal	GO:1903321	0.0539054	2	GTPBP4,TRIP12
M1	regulation of mitotic cell cycle phase transition	GO:1901990	0.0540625	3	CDC73,BRD7,ERCC3
M1	RNA transport	GO:0050658	0.055721	2	THOC2,ZC3H11A
M1	nucleic acid transport	GO:0050657	0.055721	2	THOC2,ZC3H11A
M1	regulation of G1/S transition of mitotic cell cycle	GO:2000045	0.0573094	2	CDC73,BRD7
M1	negative regulation of cellular catabolic process	GO:0031330	0.059626	3	PARN,WAC,TARDBP
M1	establishment of RNA localization	GO:0051236	0.059626	2	THOC2,ZC3H11A
M1	ubiquitin-dependent protein catabolic process	GO:0006511	0.062483	4	TRIP12,RBBP6,SUMO1,WAC
M1	regulation of protein modification by small protein conjugation or removal	GO:1903320	0.062483	3	GTPBP4,GNL3,TRIP12
M1	modification-dependent protein catabolic process	GO:0019941	0.0639872	4	TRIP12,RBBP6,SUMO1,WAC
M1	modification-dependent macromolecule catabolic process	GO:0043632	0.0661845	4	TRIP12,RBBP6,SUMO1,WAC
M1	regulation of proteasomal ubiquitin-dependent protein catabolic process	GO:0032434	0.0661845	2	WAC,SUMO1
M1	macromolecule methylation	GO:0043414	0.0685384	3	SUZ12,WTAP,EED
M1	histone lysine methylation	GO:0034968	0.0685384	2	SUZ12,EED
M1	negative regulation of cell cycle	GO:0045786	0.068805	4	CDC73,WAC,CDC5L,BRD7
M1	epidermis development	GO:0008544	0.068805	2	ERCC3,SRSF6
M1	regulation of cell cycle phase transition	GO:1901987	0.068805	3	CDC73,BRD7,ERCC3
M1	regulation of cell cycle G1/S phase transition	GO:1902806	0.068805	2	CDC73,BRD7
M1	chromatin assembly or disassembly	GO:0006333	0.069831	2	SMARCA5,SMARCE1
M1	nucleobase-containing compound transport	GO:0015931	0.0713638	2	THOC2,ZC3H11A
M1	sensory organ development	GO:0007423	0.0724776	2	PTPN11,ACTL6A
M1	protein-containing complex localization	GO:0031503	0.0724776	2	THOC2,ZC3H11A
M1	regulation of telomere maintenance	GO:0032204	0.0724776	2	PARN,GNL3
M1	DNA damage checkpoint	GO:0000077	0.0751022	2	WAC,CDC5L
M1	protein export from nucleus	GO:0006611	0.0751022	2	THOC2,ZC3H11A
M1	regulation of histone modification	GO:0031056	0.0751022	2	TRIP12,BRD7
M1	negative regulation of catabolic process	GO:0009895	0.0751432	3	PARN,WAC,TARDBP
M1	negative regulation of mitotic cell cycle phase transition	GO:1901991	0.0759753	2	CDC73,BRD7
M1	methylation	GO:0032259	0.0786402	3	SUZ12,WTAP,EED
M1	DNA integrity checkpoint	GO:0031570	0.0802782	2	WAC,CDC5L
M1	peptidyl-lysine methylation	GO:0018022	0.0808916	2	SUZ12,EED
M1	positive regulation of Wnt signaling pathway	GO:0030177	0.0808916	2	CDC73,TBL1XR1
M1	epithelial cell differentiation	GO:0030855	0.0864863	3	ERCC3,HNRNPH3,SRSF6
M1	histone methylation	GO:0016571	0.0864863	2	SUZ12,EED
M1	nuclear export	GO:0051168	0.0878339	2	THOC2,ZC3H11A
M1	regulation of ubiquitin-dependent protein catabolic process	GO:2000058	0.0893061	2	WAC,SUMO1
M1	protein-DNA complex subunit organization	GO:0071824	0.0907755	2	SMARCA5,SMARCE1
M1	regulation of protein stability	GO:0031647	0.0910829	3	GTPBP4,CDC73,SUMO1
M1	mitotic cell cycle phase transition	GO:0044772	0.0924945	3	CDC73,BRD7,ERCC3
M1	G1/S transition of mitotic cell cycle	GO:0000082	0.09367	2	CDC73,BRD7
M1	negative regulation of cell differentiation	GO:0045596	0.09367	3	SUZ12,CDC73,SRSF6
M1	negative regulation of cell cycle phase transition	GO:1901988	0.09367	2	CDC73,BRD7
M1	regulation of chromatin organization	GO:1902275	0.096711	2	TRIP12,BRD7
M1	nucleobase-containing compound catabolic process	GO:0034655	0.0992914	3	PARN,EXOSC3,TARDBP
M2	nucleosome disassembly	GO:0006337	8.34259e-07	4	ARID1A,SMARCD1,SMARCD2,SMARCC2
M2	protein-DNA complex disassembly	GO:0032986	1.23415e-06	4	ARID1A,SMARCD1,SMARCD2,SMARCC2
M2	chromatin disassembly	GO:0031498	1.23415e-06	4	ARID1A,SMARCD1,SMARCD2,SMARCC2
M2	protein-DNA complex subunit organization	GO:0071824	2.29947e-05	5	ARID1A,SMARCC2,SMARCD1,SMARCD2,UBTF
M2	covalent chromatin modification	GO:0016569	5.58495e-05	7	TAF10,ATXN7L3,TRIM28,SUPT6H,RNF40,MEN1,USP22
M2	chromatin remodeling	GO:0006338	7.7063e-05	4	ARID1A,SMARCD1,SMARCD2,SMARCC2
M2	nucleosome organization	GO:0034728	8.94036e-05	4	ARID1A,SMARCD1,SMARCD2,SMARCC2
M2	histone deubiquitination	GO:0016578	0.000169734	3	TAF10,ATXN7L3,USP22
M2	chromatin assembly or disassembly	GO:0006333	0.000183899	4	ARID1A,SMARCD1,SMARCD2,SMARCC2
M2	histone modification	GO:0016570	0.000361196	6	TAF10,ATXN7L3,SUPT6H,RNF40,MEN1,USP22
M2	protein-containing complex disassembly	GO:0032984	0.0006141	4	ARID1A,SMARCD1,SMARCD2,SMARCC2
M2	histone ubiquitination	GO:0016574	0.000771958	3	ATXN7L3,RNF40,USP22
M2	peptidyl-lysine modification	GO:0018205	0.00105685	5	TAF10,TRIM28,SUPT6H,MEN1,USP22
M2	macromolecule methylation	GO:0043414	0.0019732	4	MEPCE,MECP2,MEN1,SUPT6H
M2	cellular component disassembly	GO:0022411	0.00256727	4	ARID1A,SMARCD1,SMARCD2,SMARCC2
M2	methylation	GO:0032259	0.0026327	4	MEPCE,MECP2,MEN1,SUPT6H
M2	regulation of chromatin organization	GO:1902275	0.00417323	3	RNF40,TRIM28,SUPT6H
M2	protein deubiquitination	GO:0016579	0.0049398	3	TAF10,ATXN7L3,USP22
M2	regulation of gene expression, epigenetic	GO:0040029	0.00578833	3	MTA1,SMARCD1,TRIM28
M2	histone monoubiquitination	GO:0010390	0.00578833	2	ATXN7L3,RNF40
M2	protein modification by small protein removal	GO:0070646	0.00624174	3	TAF10,ATXN7L3,USP22
M2	mRNA 3'-end processing	GO:0031124	0.00679381	2	RNF40,CPSF7
M2	positive regulation of nucleocytoplasmic transport	GO:0046824	0.00845182	2	EMD,TRIM28
M2	mRNA metabolic process	GO:0016071	0.00938563	4	RNF40,PRPF6,CPSF7,LARP1
M2	RNA 3'-end processing	GO:0031123	0.0109075	2	RNF40,CPSF7
M2	negative regulation of mRNA metabolic process	GO:1903312	0.0117125	2	RNF40,LARP1
M2	ribonucleoprotein complex biogenesis	GO:0022613	0.0139512	3	PES1,PRPF6,CPSF7
M2	protein monoubiquitination	GO:0006513	0.0142314	2	ATXN7L3,RNF40
M2	DNA-templated transcription, initiation	GO:0006352	0.014522	2	TAF10,UBTF
M2	positive regulation of chromatin organization	GO:1905269	0.0156385	2	RNF40,TRIM28
M2	mRNA processing	GO:0006397	0.0160188	3	RNF40,PRPF6,CPSF7
M2	regulation of nucleocytoplasmic transport	GO:0046822	0.0165601	2	EMD,TRIM28
M2	histone lysine methylation	GO:0034968	0.0198777	2	MEN1,SUPT6H
M2	regulation of chromosome organization	GO:0033044	0.020206	3	RNF40,TRIM28,SUPT6H
M2	positive regulation of intracellular protein transport	GO:0090316	0.021016	2	EMD,TRIM28
M2	regulation of histone modification	GO:0031056	0.0222333	2	RNF40,SUPT6H
M2	positive regulation of protein ubiquitination	GO:0031398	0.0230115	2	MTA1,RNF40
M2	peptidyl-lysine methylation	GO:0018022	0.0245964	2	MEN1,SUPT6H
M2	histone methylation	GO:0016571	0.0260956	2	MEN1,SUPT6H
M2	response to ionizing radiation	GO:0010212	0.026589	2	MTA1,MEN1
M2	positive regulation of mitotic cell cycle	GO:0045931	0.0283209	2	MECP2,USP22
M2	regulation of DNA metabolic process	GO:0051052	0.0291854	3	TRIM28,MECP2,MEN1
M2	positive regulation of protein modification by small protein conjugation or removal	GO:1903322	0.0291854	2	MTA1,RNF40
M2	positive regulation of intracellular transport	GO:0032388	0.03177	2	EMD,TRIM28
M2	protein complex oligomerization	GO:0051259	0.0353086	3	TAF10,TRIM28,CPSF7
M2	histone acetylation	GO:0016573	0.0357607	2	TAF10,USP22
M2	cellular response to growth factor stimulus	GO:0071363	0.0362926	3	SHC1,EMD,MEN1
M2	internal peptidyl-lysine acetylation	GO:0018393	0.0374656	2	TAF10,USP22
M2	protein methylation	GO:0006479	0.0375183	2	MEN1,SUPT6H
M2	protein alkylation	GO:0008213	0.0375183	2	MEN1,SUPT6H
M2	response to growth factor	GO:0070848	0.038064	3	SHC1,EMD,MEN1
M2	internal protein amino acid acetylation	GO:0006475	0.038212	2	TAF10,USP22
M2	peptidyl-lysine acetylation	GO:0018394	0.0386787	2	TAF10,USP22
M2	ribonucleoprotein complex assembly	GO:0022618	0.0390487	2	PRPF6,CPSF7
M2	positive regulation of chromosome organization	GO:2001252	0.0395408	2	RNF40,TRIM28
M2	regulation of intracellular protein transport	GO:0033157	0.039732	2	EMD,TRIM28
M2	ribonucleoprotein complex subunit organization	GO:0071826	0.0408971	2	PRPF6,CPSF7
M2	regulation of viral life cycle	GO:1903900	0.0428459	2	TRIM28,LARP1
M2	regulation of mRNA metabolic process	GO:1903311	0.0444663	2	RNF40,LARP1
M2	regulation of protein ubiquitination	GO:0031396	0.0465813	2	MTA1,RNF40
M2	protein acetylation	GO:0006473	0.0487016	2	TAF10,USP22
M2	positive regulation of DNA metabolic process	GO:0051054	0.0496759	2	TRIM28,MECP2
M2	nucleocytoplasmic transport	GO:0006913	0.0521032	2	EMD,TRIM28
M2	nuclear transport	GO:0051169	0.0521032	2	EMD,TRIM28
M2	regulation of protein modification by small protein conjugation or removal	GO:1903320	0.0555834	2	MTA1,RNF40
M2	regulation of viral process	GO:0050792	0.059626	2	TRIM28,LARP1
M2	positive regulation of cellular protein localization	GO:1903829	0.0598235	2	EMD,TRIM28
M2	protein acylation	GO:0043543	0.062483	2	TAF10,USP22
M2	regulation of intracellular transport	GO:0032386	0.0661845	2	EMD,TRIM28
M2	regulation of symbiosis, encompassing mutualism through parasitism	GO:0043903	0.0661845	2	TRIM28,LARP1
M2	viral life cycle	GO:0019058	0.068683	2	TRIM28,LARP1
M2	negative regulation of locomotion	GO:0040013	0.068805	2	TRIM28,MECP2
M2	response to radiation	GO:0009314	0.0735433	2	MTA1,MEN1
M2	positive regulation of protein transport	GO:0051222	0.0756913	2	EMD,TRIM28
M2	positive regulation of cell cycle	GO:0045787	0.0759753	2	MECP2,USP22
M2	positive regulation of establishment of protein localization	GO:1904951	0.0808916	2	EMD,TRIM28
M2	ncRNA metabolic process	GO:0034660	0.0813596	2	MEPCE,PES1
M2	regulation of protein serine/threonine kinase activity	GO:0071900	0.0910829	2	SHC1,MEN1
M2	viral process	GO:0016032	0.09367	2	TRIM28,LARP1
M3	mRNA metabolic process	GO:0016071	8.6797e-05	9	TRA2B,PRPF4,PRPF3,EXOSC9,EXOSC10,EXOSC5,RBMX,SRSF3,HNRNPM
M3	mitotic nuclear division	GO:0140014	0.00016521	7	MKI67,CHAMP1,CDC27,PINX1,KIF4A,KIF22,TPX2
M3	nuclear division	GO:0000280	0.000192436	7	MKI67,CHAMP1,CDC27,PINX1,KIF4A,KIF22,TPX2
M3	nuclear ncRNA surveillance	GO:0071029	0.000283872	2	EXOSC9,EXOSC10
M3	nuclear polyadenylation-dependent rRNA catabolic process	GO:0071035	0.000283872	2	EXOSC9,EXOSC10
M3	nuclear polyadenylation-dependent ncRNA catabolic process	GO:0071046	0.000283872	2	EXOSC9,EXOSC10
M3	mRNA splicing, via spliceosome	GO:0000398	0.000361196	6	TRA2B,PRPF4,PRPF3,RBMX,SRSF3,HNRNPM
M3	organelle fission	GO:0048285	0.000361196	7	MKI67,CHAMP1,CDC27,PINX1,KIF4A,KIF22,TPX2
M3	RNA splicing, via transesterification reactions with bulged adenosine as nucleophile	GO:0000377	0.000361196	6	TRA2B,PRPF4,PRPF3,RBMX,SRSF3,HNRNPM
M3	RNA splicing, via transesterification reactions	GO:0000375	0.000361196	6	TRA2B,PRPF4,PRPF3,RBMX,SRSF3,HNRNPM
M3	polyadenylation-dependent ncRNA catabolic process	GO:0043634	0.00066626	2	EXOSC9,EXOSC10
M3	ncRNA catabolic process	GO:0034661	0.000714792	3	EXOSC9,EXOSC10,POP1
M3	mitotic sister chromatid segregation	GO:0000070	0.000976085	5	CHAMP1,CDC27,PINX1,KIF4A,KIF22
M3	RNA splicing	GO:0008380	0.00109947	6	TRA2B,PRPF4,PRPF3,RBMX,SRSF3,HNRNPM
M3	polyadenylation-dependent RNA catabolic process	GO:0043633	0.00109947	2	EXOSC9,EXOSC10
M3	nuclear RNA surveillance	GO:0071027	0.00109947	2	EXOSC9,EXOSC10
M3	nuclear mRNA surveillance	GO:0071028	0.00109947	2	EXOSC9,EXOSC10
M3	chromosome segregation	GO:0007059	0.00111142	6	MKI67,CHAMP1,CDC27,PINX1,KIF4A,KIF22
M3	mRNA processing	GO:0006397	0.00119259	6	TRA2B,PRPF4,PRPF3,RBMX,SRSF3,HNRNPM
M3	sister chromatid segregation	GO:0000819	0.00155208	5	CHAMP1,CDC27,PINX1,KIF4A,KIF22
M3	modulation by host of viral transcription	GO:0043921	0.00155208	3	HDAC1,RRP1B,SMARCA4
M3	modulation by host of symbiont transcription	GO:0052472	0.00155208	3	HDAC1,RRP1B,SMARCA4
M3	modulation of transcription in other organism involved in symbiotic interaction	GO:0052312	0.00155208	3	HDAC1,RRP1B,SMARCA4
M3	RNA surveillance	GO:0071025	0.00155208	2	EXOSC9,EXOSC10
M3	RNA catabolic process	GO:0006401	0.00156172	5	DKC1,EXOSC9,EXOSC10,EXOSC5,POP1
M3	protein localization to chromosome	GO:0034502	0.00165034	4	CTCF,CHAMP1,PINX1,DKC1
M3	exonucleolytic nuclear-transcribed mRNA catabolic process involved in deadenylation-dependent decay	GO:0043928	0.0019732	2	EXOSC9,EXOSC5
M3	nuclear chromosome segregation	GO:0098813	0.00248519	5	CHAMP1,CDC27,PINX1,KIF4A,KIF22
M3	nuclear-transcribed mRNA catabolic process, exonucleolytic	GO:0000291	0.00256727	2	EXOSC9,EXOSC5
M3	regulation of telomerase RNA localization to Cajal body	GO:1904872	0.00256727	2	DKC1,EXOSC10
M3	alternative mRNA splicing, via spliceosome	GO:0000380	0.00293824	3	TRA2B,RBMX,HNRNPM
M3	rRNA catabolic process	GO:0016075	0.00293824	2	EXOSC9,EXOSC10
M3	RNA localization to Cajal body	GO:0090670	0.00293824	2	DKC1,EXOSC10
M3	RNA localization to nucleus	GO:0090685	0.00293824	2	DKC1,EXOSC10
M3	telomerase RNA localization to Cajal body	GO:0090671	0.00293824	2	DKC1,EXOSC10
M3	telomerase RNA localization	GO:0090672	0.00293824	2	DKC1,EXOSC10
M3	mitotic metaphase plate congression	GO:0007080	0.00395986	3	PINX1,CHAMP1,KIF22
M3	regulation of viral transcription	GO:0046782	0.00395986	3	HDAC1,RRP1B,SMARCA4
M3	viral transcription	GO:0019083	0.00465524	3	HDAC1,RRP1B,SMARCA4
M3	negative regulation of androgen receptor signaling pathway	GO:0060766	0.00495695	2	HDAC1,SMARCA4
M3	regulation of mRNA splicing, via spliceosome	GO:0048024	0.00497953	3	TRA2B,RBMX,SRSF3
M3	modification of morphology or physiology of other organism	GO:0035821	0.00578833	4	HDAC1,RRP1B,SMARCA4,HMGN2
M3	nucleosome disassembly	GO:0006337	0.00624174	2	SMARCA4,SMARCC1
M3	nucleosome organization	GO:0034728	0.00632364	3	CTCF,SMARCA4,SMARCC1
M3	telomere maintenance via telomerase	GO:0007004	0.00632364	3	DKC1,EXOSC10,PINX1
M3	nucleobase-containing compound catabolic process	GO:0034655	0.00658487	5	DKC1,EXOSC9,EXOSC10,EXOSC5,POP1
M3	metaphase plate congression	GO:0051310	0.00658487	3	PINX1,CHAMP1,KIF22
M3	chromosome localization	GO:0050000	0.0067197	3	PINX1,CHAMP1,KIF22
M3	establishment of chromosome localization	GO:0051303	0.0067197	3	PINX1,CHAMP1,KIF22
M3	ncRNA metabolic process	GO:0034660	0.00693807	5	SMARCA4,EXOSC9,EXOSC10,TOE1,POP1
M3	nuclear-transcribed mRNA catabolic process	GO:0000956	0.00700018	3	EXOSC9,EXOSC10,EXOSC5
M3	viral gene expression	GO:0019080	0.00700018	3	HDAC1,RRP1B,SMARCA4
M3	protein-DNA complex disassembly	GO:0032986	0.00721087	2	SMARCA4,SMARCC1
M3	chromatin disassembly	GO:0031498	0.00721087	2	SMARCA4,SMARCC1
M3	modification by host of symbiont morphology or physiology	GO:0051851	0.00785833	3	HDAC1,RRP1B,SMARCA4
M3	heterocycle catabolic process	GO:0046700	0.00795887	5	DKC1,EXOSC9,EXOSC10,EXOSC5,POP1
M3	positive regulation by host of viral transcription	GO:0043923	0.00795887	2	RRP1B,SMARCA4
M3	telomere maintenance via telomere lengthening	GO:0010833	0.00805253	3	DKC1,EXOSC10,PINX1
M3	cellular nitrogen compound catabolic process	GO:0044270	0.00814923	5	DKC1,EXOSC9,EXOSC10,EXOSC5,POP1
M3	RNA-dependent DNA biosynthetic process	GO:0006278	0.00838643	3	DKC1,EXOSC10,PINX1
M3	aromatic compound catabolic process	GO:0019439	0.00838643	5	DKC1,EXOSC9,EXOSC10,EXOSC5,POP1
M3	interaction with symbiont	GO:0051702	0.00838643	3	HDAC1,RRP1B,SMARCA4
M3	chromatin assembly or disassembly	GO:0006333	0.00970124	3	CTCF,SMARCA4,SMARCC1
M3	organic cyclic compound catabolic process	GO:1901361	0.0097615	5	DKC1,EXOSC9,EXOSC10,EXOSC5,POP1
M3	nuclear-transcribed mRNA catabolic process, deadenylation-dependent decay	GO:0000288	0.00979659	2	EXOSC9,EXOSC5
M3	regulation of mRNA processing	GO:0050684	0.00979659	3	TRA2B,RBMX,SRSF3
M3	negative regulation of telomere maintenance via telomerase	GO:0032211	0.00979659	2	PINX1,EXOSC10
M3	protein localization to chromosome, centromeric region	GO:0071459	0.00979659	2	CTCF,CHAMP1
M3	positive regulation of viral transcription	GO:0050434	0.00979659	2	RRP1B,SMARCA4
M3	negative regulation of intracellular steroid hormone receptor signaling pathway	GO:0033144	0.0105605	2	HDAC1,SMARCA4
M3	RNA phosphodiester bond hydrolysis	GO:0090501	0.0113119	3	EXOSC10,POP1,TOE1
M3	regulation of DNA metabolic process	GO:0051052	0.011819	5	PINX1,DKC1,LIG3,EXOSC10,KDM1A
M3	modification of morphology or physiology of other organism involved in symbiotic interaction	GO:0051817	0.0118903	3	HDAC1,RRP1B,SMARCA4
M3	regulation of androgen receptor signaling pathway	GO:0060765	0.0121828	2	HDAC1,SMARCA4
M3	positive regulation of viral process	GO:0048524	0.0121829	3	PPIH,RRP1B,SMARCA4
M3	regulation of viral process	GO:0050792	0.012347	4	PPIH,HDAC1,RRP1B,SMARCA4
M3	rRNA metabolic process	GO:0016072	0.0124029	3	EXOSC9,EXOSC10,SMARCA4
M3	regulation of DNA biosynthetic process	GO:2000278	0.0124029	3	PINX1,EXOSC10,DKC1
M3	RNA phosphodiester bond hydrolysis, exonucleolytic	GO:0090503	0.0128904	2	EXOSC10,TOE1
M3	cellular response to hexose stimulus	GO:0071331	0.0136763	2	TRA2B,SMARCA4
M3	cellular response to glucose stimulus	GO:0071333	0.0136763	2	TRA2B,SMARCA4
M3	negative regulation of telomere maintenance via telomere lengthening	GO:1904357	0.0136763	2	PINX1,EXOSC10
M3	cellular response to monosaccharide stimulus	GO:0071326	0.0136763	2	TRA2B,SMARCA4
M3	regulation of RNA splicing	GO:0043484	0.0137571	3	TRA2B,RBMX,SRSF3
M3	protein-DNA complex subunit organization	GO:0071824	0.0143836	3	CTCF,SMARCA4,SMARCC1
M3	cellular glucose homeostasis	GO:0001678	0.0143836	2	TRA2B,SMARCA4
M3	cellular response to carbohydrate stimulus	GO:0071322	0.0151725	2	TRA2B,SMARCA4
M3	regulation of symbiosis, encompassing mutualism through parasitism	GO:0043903	0.0151725	4	PPIH,HDAC1,RRP1B,SMARCA4
M3	protein localization to chromosome, telomeric region	GO:0070198	0.0151725	2	DKC1,PINX1
M3	regulation of alternative mRNA splicing, via spliceosome	GO:0000381	0.0180143	2	TRA2B,RBMX
M3	negative regulation of DNA biosynthetic process	GO:2000279	0.0180143	2	PINX1,EXOSC10
M3	telomere maintenance	GO:0000723	0.0186236	3	DKC1,EXOSC10,PINX1
M3	telomere organization	GO:0032200	0.0186236	3	DKC1,EXOSC10,PINX1
M3	negative regulation of DNA metabolic process	GO:0051053	0.0186236	3	PINX1,EXOSC10,LIG3
M3	histone modification	GO:0016570	0.0188509	5	RBM14,UHRF1,VRK1,KDM1A,HDAC1
M3	covalent chromatin modification	GO:0016569	0.0199085	5	RBM14,UHRF1,VRK1,KDM1A,HDAC1
M3	negative regulation of telomere maintenance	GO:0032205	0.0206282	2	PINX1,EXOSC10
M3	DNA biosynthetic process	GO:0071897	0.0214057	3	DKC1,EXOSC10,PINX1
M3	response to glucose	GO:0009749	0.0214318	2	TRA2B,SMARCA4
M3	negative regulation of organelle organization	GO:0010639	0.0215391	4	RBM14,EXOSC10,LIG3,PINX1
M3	response to hexose	GO:0009746	0.0222333	2	TRA2B,SMARCA4
M3	response to monosaccharide	GO:0034284	0.0222333	2	TRA2B,SMARCA4
M3	mRNA catabolic process	GO:0006402	0.0230115	3	EXOSC9,EXOSC10,EXOSC5
M3	regulation of chromosome organization	GO:0033044	0.0238063	4	PINX1,EXOSC10,KDM1A,CDC27
M3	cytokinesis	GO:0000910	0.024884	3	KIF20A,KIF4A,KIF20B
M3	histone deacetylation	GO:0016575	0.0253186	2	RBM14,HDAC1
M3	response to carbohydrate	GO:0009743	0.0259972	2	TRA2B,SMARCA4
M3	histone ubiquitination	GO:0016574	0.0259972	2	UHRF1,KDM1A
M3	regulation of telomerase activity	GO:0051972	0.0259972	2	PINX1,DKC1
M3	androgen receptor signaling pathway	GO:0030521	0.0269127	2	HDAC1,SMARCA4
M3	positive regulation of multi-organism process	GO:0043902	0.0278898	3	PPIH,RRP1B,SMARCA4
M3	regulation of signal transduction by p53 class mediator	GO:1901796	0.0287428	2	KDM1A,NOP2
M3	glucose homeostasis	GO:0042593	0.0292731	2	TRA2B,SMARCA4
M3	carbohydrate homeostasis	GO:0033500	0.0292731	2	TRA2B,SMARCA4
M3	regulation of mRNA metabolic process	GO:1903311	0.0300761	3	TRA2B,RBMX,SRSF3
M3	viral process	GO:0016032	0.0313208	4	PPIH,HDAC1,RRP1B,SMARCA4
M3	mitotic spindle assembly	GO:0090307	0.0313468	2	KIF4A,TPX2
M3	mitotic cytokinesis	GO:0000281	0.0321194	2	KIF20A,KIF4A
M3	regulation of telomere maintenance via telomerase	GO:0032210	0.0321194	2	PINX1,EXOSC10
M3	regulation of intracellular steroid hormone receptor signaling pathway	GO:0033143	0.0321194	2	HDAC1,SMARCA4
M3	protein deacetylation	GO:0006476	0.0344837	2	RBM14,HDAC1
M3	cytoskeleton-dependent cytokinesis	GO:0061640	0.0362926	2	KIF20A,KIF4A
M3	chromatin remodeling	GO:0006338	0.0362926	2	SMARCA4,SMARCC1
M3	establishment of organelle localization	GO:0051656	0.0374414	3	PINX1,CHAMP1,KIF22
M3	protein deacylation	GO:0035601	0.0374414	2	RBM14,HDAC1
M3	nucleic acid phosphodiester bond hydrolysis	GO:0090305	0.0375183	3	EXOSC10,POP1,TOE1
M3	ncRNA processing	GO:0034470	0.0375183	3	EXOSC10,POP1,TOE1
M3	regulation of telomere maintenance via telomere lengthening	GO:1904356	0.0377912	2	PINX1,EXOSC10
M3	anatomical structure homeostasis	GO:0060249	0.0401194	3	DKC1,EXOSC10,PINX1
M3	regulation of multi-organism process	GO:0043900	0.0404659	4	PPIH,HDAC1,RRP1B,SMARCA4
M3	macromolecule deacylation	GO:0098732	0.0408971	2	RBM14,HDAC1
M3	cell division	GO:0051301	0.0412659	3	KIF20A,KIF4A,KIF20B
M3	symbiont process	GO:0044403	0.0435142	4	PPIH,HDAC1,RRP1B,SMARCA4
M3	microtubule cytoskeleton organization	GO:0000226	0.0496759	4	RBM14,KIF4A,KIF20A,TPX2
M3	regulation of cell growth	GO:0001558	0.0509446	3	EXOSC9,EXOSC2,SMARCA4
M3	cellular component disassembly	GO:0022411	0.0523943	3	VRK1,SMARCA4,SMARCC1
M3	ribonucleoprotein complex biogenesis	GO:0022613	0.052912	3	PRPF3,EXOSC10,NOP2
M3	spindle assembly	GO:0051225	0.053261	2	KIF4A,TPX2
M3	regulation of telomere maintenance	GO:0032204	0.0539054	2	PINX1,EXOSC10
M3	cell growth	GO:0016049	0.055721	3	EXOSC9,EXOSC2,SMARCA4
M3	RNA localization	GO:0006403	0.055721	2	DKC1,EXOSC10
M3	regulation of cytokinesis	GO:0032465	0.055721	2	KIF20A,KIF20B
M3	regulation of chromosome segregation	GO:0051983	0.055721	2	MKI67,CDC27
M3	positive regulation of cell growth	GO:0030307	0.0586588	2	EXOSC9,EXOSC2
M3	organelle localization	GO:0051640	0.0596058	3	PINX1,CHAMP1,KIF22
M3	intracellular steroid hormone receptor signaling pathway	GO:0030518	0.062483	2	HDAC1,SMARCA4
M3	mitotic spindle organization	GO:0007052	0.0631839	2	KIF4A,TPX2
M3	ribosome biogenesis	GO:0042254	0.0655075	2	EXOSC10,NOP2
M3	regulation of growth	GO:0040008	0.0673034	3	EXOSC9,EXOSC2,SMARCA4
M3	regulation of cell division	GO:0051302	0.067954	2	KIF20A,KIF20B
M3	steroid hormone mediated signaling pathway	GO:0043401	0.067954	2	HDAC1,SMARCA4
M3	negative regulation of chromosome organization	GO:2001251	0.067954	2	PINX1,EXOSC10
M3	signal transduction by p53 class mediator	GO:0072331	0.068805	2	KDM1A,NOP2
M3	microtubule cytoskeleton organization involved in mitosis	GO:1902850	0.0697294	2	KIF4A,TPX2
M3	positive regulation of growth	GO:0045927	0.0697294	2	EXOSC9,EXOSC2
M3	hormone-mediated signaling pathway	GO:0009755	0.0773884	2	HDAC1,SMARCA4
M3	growth	GO:0040007	0.0781649	3	EXOSC9,EXOSC2,SMARCA4
M3	protein-containing complex disassembly	GO:0032984	0.0808916	2	SMARCA4,SMARCC1
M3	cellular response to steroid hormone stimulus	GO:0071383	0.0808916	2	HDAC1,SMARCA4
M3	regulation of mitotic nuclear division	GO:0007088	0.0817542	2	MKI67,CDC27
M3	regulation of nuclear division	GO:0051783	0.0841453	2	MKI67,CDC27
M3	regulation of gene expression, epigenetic	GO:0040029	0.0852257	2	CTCF,HDAC1
M3	ribonucleoprotein complex assembly	GO:0022618	0.0924722	2	PRPF3,NOP2
M3	spindle organization	GO:0007051	0.0932819	2	KIF4A,TPX2
M3	ribonucleoprotein complex subunit organization	GO:0071826	0.096711	2	PRPF3,NOP2
M3	response to steroid hormone	GO:0048545	0.096711	2	HDAC1,SMARCA4
M3	modification-dependent macromolecule catabolic process	GO:0043632	0.097051	3	UHRF1,EXOSC9,EXOSC10
M3	cellular chemical homeostasis	GO:0055082	0.0982564	3	TRA2B,CHERP,SMARCA4
M4	mRNA metabolic process	GO:0016071	0.00180565	4	RBM17,CTIF,XAB2,THRAP3
M4	mRNA splicing, via spliceosome	GO:0000398	0.00266663	3	RBM17,XAB2,THRAP3
M4	RNA splicing, via transesterification reactions with bulged adenosine as nucleophile	GO:0000377	0.00266663	3	RBM17,XAB2,THRAP3
M4	RNA splicing, via transesterification reactions	GO:0000375	0.00269018	3	RBM17,XAB2,THRAP3
M4	alternative mRNA splicing, via spliceosome	GO:0000380	0.00395986	2	RBM17,THRAP3
M4	RNA splicing	GO:0008380	0.00473072	3	RBM17,XAB2,THRAP3
M4	mRNA processing	GO:0006397	0.0049398	3	RBM17,XAB2,THRAP3
M4	nucleobase-containing compound catabolic process	GO:0034655	0.00578833	3	CTIF,PDE5A,THRAP3
M4	heterocycle catabolic process	GO:0046700	0.0067141	3	CTIF,PDE5A,THRAP3
M4	cellular nitrogen compound catabolic process	GO:0044270	0.0067197	3	CTIF,PDE5A,THRAP3
M4	aromatic compound catabolic process	GO:0019439	0.00679381	3	CTIF,PDE5A,THRAP3
M4	nuclear-transcribed mRNA catabolic process	GO:0000956	0.00693807	2	CTIF,THRAP3
M4	organic cyclic compound catabolic process	GO:1901361	0.0073968	3	CTIF,PDE5A,THRAP3
M4	mRNA catabolic process	GO:0006402	0.0156385	2	CTIF,THRAP3
M4	RNA catabolic process	GO:0006401	0.0203582	2	CTIF,THRAP3
M4	purine-containing compound metabolic process	GO:0072521	0.0346319	2	CARMIL1,PDE5A
M4	posttranscriptional regulation of gene expression	GO:0010608	0.0409034	2	CTIF,THRAP3
M4	positive regulation of cell migration	GO:0030335	0.055721	2	JCAD,CARMIL1
M4	positive regulation of cell motility	GO:2000147	0.0586588	2	JCAD,CARMIL1
M4	positive regulation of cellular component movement	GO:0051272	0.059626	2	JCAD,CARMIL1

## Sheet: Data_S6F
CLUSTER_NAME	CLUSTER_GENES
M1	AATF,ARID1A,BYSL,CCDC86,CD3EAP,DDX49,DDX54,DDX56,DHX37,EXOSC4,EXOSC5,FTSJ3,INTS1,INTS3,ISG20L2,LAS1L,MCM3AP,MTA1,MYBBP1A,NAA40,NAT10,NOC2L,NOC4L,NOL6,NOP14,PDCD11,PNKP,POLR1E,PRPF8,RALY,RBM42,REXO4,RRP1,RRP12,RRP7A,SART1,SENP3,SMARCB1,SMARCC2,SMARCD1,SMARCD2,SNRNP200,SNRNP70,TRIM28
M2	BLMH,CDCA5,CHAF1B,CHAMP1,CHD4,CIT,CKAP2L,DDX23,ELAVL1,EWSR1,EXOSC2,EXOSC7,FUS,HDAC1,HMGA1,HNRNPL,IDH2,KDM1A,KIF18B,KIF20A,KIF22,KIF23,KIF4A,KIFC1,LIG1,LIG3,LSM4,LSM5,LSM7,METTL3,NONO,NSD2,PARP1,POLA1,POLD1,PPIE,PPIH,PRC1,RBM14,RCC1,RRM1,SAP30,SMARCA4,SMARCC1,SNRNP40,SPC25,SRSF3,SSRP1,SUPT16H,TDP1,TMPO,TOP2A,TXNL4A,UHRF1,USP39,VRK1,WDR76,XRCC1
M3	ACTL6A,BAZ1A,C1orf174,CBFB,CCDC59,CDC5L,CEBPZ,CMAS,DDX46,DDX50,EED,GTF2H2,HMGN1,HNRNPH3,HNRNPLL,INTS12,KRR1,MRPS31,MTREX,NCBP2,NGDN,NOL8,NVL,PGM3,PNN,PTGES3,RBM34,RPL7L1,RPS27A,SMCHD1,SRSF10,THOC7,TOP1
M4	ADNP,ATF1,C1D,CD2AP,CELF1,COPS2,DDX3X,DDX5,DNAJB6,ELF1,FUBP3,GTF2H1,GTF2I,HMGN4,HNRNPH1,HNRNPH2,IFI16,IK,KIN,LARP7,MATR3,MBIP,MBNL1,MIER1,MRPL32,NFYA,NMI,PRPF38B,PRPF4B,RANBP2,RASA1,RBM45,RBM7,RRM2B,SEC24A,SMARCA5,SMARCE1,SNRNP27,SREK1,SRP14,SS18,SUCLA2,TCERG1,TOP2B,WAC,WBP4,ZFAND1,ZNF217,ZNF281
M5	ASPSCR1,CBX8,CHD3,CNN1,CTIF,DDX51,DIS3,ECM1,ERCC2,EXOSC1,GTF3C5,HCFC2,KLHDC4,KRI1,MAB21L1,MINK1,MTA2,MYEF2,NCOR2,NFIC,PIP5K1C,RAVER1,RBM15B,RNF40,SH3D19,SIN3B,SMARCD3,SPOUT1,TEAD1,TEAD3,TRABD,TSPYL5,TWISTNB,VPS11,ZGPAT
M6	C1orf131,CHCHD1,DDX18,DDX19B,DDX47,DDX52,DPY30,EXOSC3,EXOSC8,GNB4,GNL2,GNL3,GTPBP4,HDAC2,LSM6,MPHOSPH6,NKRF,NOC3L,NOM1,NUDT15,NUP88,ORC2,PNO1,PRPF40A,PSMG1,PUM3,RBM12,RBM28,RRP15,RRP1B,SRBD1,UTP25,YY1
M7	OGA,PCF11,POGZ,RBM5,RBM6,RCOR3,SRSF4,SUGP2,SYNE2,USP34,ZC3H11A,ZMYND8,ZNF638
CLUSTER_NAME	TERM_NAME	GO_ID	TERM_Q_VALUE	GENE_COUNT	TERM_GENES
M1	nucleosome disassembly	GO:0006337	3.12817e-08	5	ARID1A,SMARCB1,SMARCC2,SMARCD1,SMARCD2
M1	protein-DNA complex disassembly	GO:0032986	3.12817e-08	5	ARID1A,SMARCB1,SMARCC2,SMARCD1,SMARCD2
M1	chromatin disassembly	GO:0031498	3.12817e-08	5	ARID1A,SMARCB1,SMARCC2,SMARCD1,SMARCD2
M1	chromatin assembly or disassembly	GO:0006333	1.33069e-06	6	ARID1A,SMARCB1,SMARCC2,SMARCD1,NOC2L,SMARCD2
M1	chromatin remodeling	GO:0006338	5.04798e-06	5	ARID1A,SMARCB1,SMARCC2,SMARCD1,SMARCD2
M1	nucleosome organization	GO:0034728	6.2675e-06	5	ARID1A,SMARCB1,SMARCC2,SMARCD1,SMARCD2
M1	protein-DNA complex subunit organization	GO:0071824	3.37173e-05	5	ARID1A,SMARCB1,SMARCC2,SMARCD1,SMARCD2
M1	protein-containing complex disassembly	GO:0032984	6.17704e-05	5	ARID1A,SMARCB1,SMARCC2,SMARCD1,SMARCD2
M1	cellular component disassembly	GO:0022411	0.000361006	5	ARID1A,SMARCB1,SMARCC2,SMARCD1,SMARCD2
M1	mRNA metabolic process	GO:0016071	0.000396561	6	SNRNP70,PRPF8,SART1,SNRNP200,EXOSC4,EXOSC5
M1	regulation of chromosome organization	GO:0033044	0.000671235	5	SMARCB1,NOC2L,TRIM28,PNKP,NAT10
M1	DNA deamination	GO:0045006	0.00108681	2	EXOSC4,EXOSC5
M1	mRNA splicing, via spliceosome	GO:0000398	0.00142901	4	SNRNP70,PRPF8,SNRNP200,SART1
M1	RNA splicing, via transesterification reactions with bulged adenosine as nucleophile	GO:0000377	0.00142901	4	SNRNP70,PRPF8,SNRNP200,SART1
M1	RNA splicing, via transesterification reactions	GO:0000375	0.00144141	4	SNRNP70,PRPF8,SNRNP200,SART1
M1	snRNA processing	GO:0016180	0.00253666	2	INTS3,INTS1
M1	RNA splicing	GO:0008380	0.00307013	4	SNRNP70,PRPF8,SNRNP200,SART1
M1	mRNA processing	GO:0006397	0.00324736	4	SNRNP70,PRPF8,SNRNP200,SART1
M1	negative regulation of chromosome organization	GO:2001251	0.00369661	3	NAT10,NOC2L,SMARCB1
M1	regulation of chromatin organization	GO:1902275	0.00413794	3	NOC2L,TRIM28,SMARCB1
M1	ncRNA metabolic process	GO:0034660	0.00460817	4	EXOSC4,INTS3,INTS1,SMARCB1
M1	negative regulation of histone modification	GO:0031057	0.00486094	2	NOC2L,SMARCB1
M1	snRNA metabolic process	GO:0016073	0.00514217	2	INTS3,INTS1
M1	histone acetylation	GO:0016573	0.00534698	3	NOC2L,NAA40,SMARCB1
M1	regulation of histone acetylation	GO:0035065	0.00542481	2	NOC2L,SMARCB1
M1	regulation of gene expression, epigenetic	GO:0040029	0.00551779	3	MTA1,SMARCD1,TRIM28
M1	internal peptidyl-lysine acetylation	GO:0018393	0.00564521	3	NOC2L,NAA40,SMARCB1
M1	peptidyl-lysine modification	GO:0018205	0.00566173	4	NAA40,NOC2L,TRIM28,SMARCB1
M1	negative regulation of chromatin organization	GO:1905268	0.0058925	2	NOC2L,SMARCB1
M1	regulation of peptidyl-lysine acetylation	GO:2000756	0.0058925	2	NOC2L,SMARCB1
M1	internal protein amino acid acetylation	GO:0006475	0.00592014	3	NOC2L,NAA40,SMARCB1
M1	peptidyl-lysine acetylation	GO:0018394	0.00604196	3	NOC2L,NAA40,SMARCB1
M1	positive regulation of chromosome organization	GO:2001252	0.00618683	3	TRIM28,PNKP,SMARCB1
M1	DNA repair	GO:0006281	0.00680719	4	MTA1,TRIM28,PNKP,INTS3
M1	DNA modification	GO:0006304	0.00779385	2	EXOSC4,EXOSC5
M1	regulation of protein acetylation	GO:1901983	0.00849675	2	NOC2L,SMARCB1
M1	protein acetylation	GO:0006473	0.00868826	3	NOC2L,NAA40,SMARCB1
M1	ncRNA processing	GO:0034470	0.00960119	3	EXOSC4,INTS3,INTS1
M1	covalent chromatin modification	GO:0016569	0.0109692	4	NAA40,NOC2L,TRIM28,SMARCB1
M1	regulation of telomere maintenance via telomerase	GO:0032210	0.0116388	2	NAT10,PNKP
M1	protein acylation	GO:0043543	0.0130199	3	NOC2L,NAA40,SMARCB1
M1	regulation of telomere maintenance via telomere lengthening	GO:1904356	0.0136425	2	NAT10,PNKP
M1	telomere maintenance via telomerase	GO:0007004	0.0139851	2	NAT10,PNKP
M1	histone H4 acetylation	GO:0043967	0.0144422	2	NAA40,SMARCB1
M1	positive regulation of chromatin organization	GO:1905269	0.0152435	2	TRIM28,SMARCB1
M1	nuclear-transcribed mRNA catabolic process	GO:0000956	0.0156536	2	EXOSC4,EXOSC5
M1	telomere maintenance via telomere lengthening	GO:0010833	0.0172026	2	NAT10,PNKP
M1	response to radiation	GO:0009314	0.0174317	3	MTA1,NOC2L,INTS3
M1	RNA-dependent DNA biosynthetic process	GO:0006278	0.0177778	2	NAT10,PNKP
M1	negative regulation of organelle organization	GO:0010639	0.0188015	3	NAT10,NOC2L,SMARCB1
M1	regulation of telomere maintenance	GO:0032204	0.0203048	2	NAT10,PNKP
M1	regulation of histone modification	GO:0031056	0.0212774	2	NOC2L,SMARCB1
M1	rRNA metabolic process	GO:0016072	0.0239293	2	EXOSC4,SMARCB1
M1	regulation of DNA biosynthetic process	GO:2000278	0.0239293	2	NAT10,PNKP
M1	response to ionizing radiation	GO:0010212	0.0259386	2	MTA1,INTS3
M1	regulation of DNA metabolic process	GO:0051052	0.0307163	3	NAT10,TRIM28,PNKP
M1	telomere maintenance	GO:0000723	0.0319507	2	NAT10,PNKP
M1	telomere organization	GO:0032200	0.0319507	2	NAT10,PNKP
M1	DNA biosynthetic process	GO:0071897	0.0351663	2	NAT10,PNKP
M1	mRNA catabolic process	GO:0006402	0.0363837	2	EXOSC4,EXOSC5
M1	defense response to virus	GO:0051607	0.0405119	2	EXOSC4,EXOSC5
M1	histone modification	GO:0016570	0.0407005	3	NOC2L,NAA40,SMARCB1
M1	RNA catabolic process	GO:0006401	0.0470055	2	EXOSC4,EXOSC5
M1	positive regulation of DNA metabolic process	GO:0051054	0.0509385	2	TRIM28,PNKP
M1	anatomical structure homeostasis	GO:0060249	0.058027	2	NAT10,PNKP
M1	intrinsic apoptotic signaling pathway	GO:0097193	0.0622593	2	MYBBP1A,NOC2L
M1	regulation of viral process	GO:0050792	0.0627164	2	TRIM28,SMARCB1
M1	ribonucleoprotein complex biogenesis	GO:0022613	0.0697929	2	EXOSC4,PRPF8
M1	regulation of symbiosis, encompassing mutualism through parasitism	GO:0043903	0.0697929	2	TRIM28,SMARCB1
M1	response to virus	GO:0009615	0.0724422	2	EXOSC4,EXOSC5
M1	viral life cycle	GO:0019058	0.0724422	2	TRIM28,SMARCB1
M1	nucleobase-containing compound catabolic process	GO:0034655	0.0852413	2	EXOSC4,EXOSC5
M1	heterocycle catabolic process	GO:0046700	0.0933689	2	EXOSC4,EXOSC5
M1	cellular nitrogen compound catabolic process	GO:0044270	0.094258	2	EXOSC4,EXOSC5
M1	defense response to other organism	GO:0098542	0.0947003	2	EXOSC4,EXOSC5
M1	aromatic compound catabolic process	GO:0019439	0.0951411	2	EXOSC4,EXOSC5
M2	chromosome segregation	GO:0007059	1.58365e-06	9	CHAMP1,KIF4A,CDCA5,RCC1,TOP2A,KIF23,KIFC1,KIF22,SPC25
M2	DNA ligation	GO:0006266	1.98727e-06	4	TOP2A,LIG1,XRCC1,LIG3
M2	DNA repair	GO:0006281	7.79695e-06	9	LIG1,CDCA5,LIG3,POLA1,PARP1,POLD1,KDM1A,XRCC1,TDP1
M2	double-strand break repair	GO:0006302	1.91907e-05	7	CDCA5,LIG3,POLA1,PARP1,KDM1A,XRCC1,TDP1
M2	mitotic sister chromatid segregation	GO:0000070	5.04702e-05	6	CHAMP1,KIF4A,CDCA5,KIF23,KIFC1,KIF22
M2	single strand break repair	GO:0000012	5.56638e-05	3	XRCC1,PARP1,TDP1
M2	mitotic nuclear division	GO:0140014	5.56638e-05	7	CHAMP1,KIF4A,CDCA5,RCC1,KIF23,KIFC1,KIF22
M2	nuclear division	GO:0000280	6.17704e-05	7	CHAMP1,KIF4A,CDCA5,RCC1,KIF23,KIFC1,KIF22
M2	sister chromatid segregation	GO:0000819	7.87358e-05	6	CHAMP1,KIF4A,CDCA5,KIF23,KIFC1,KIF22
M2	microtubule cytoskeleton organization	GO:0000226	0.0001155	8	RBM14,KIF20A,KIF4A,RCC1,SPC25,KIF23,KIFC1,KIF18B
M2	organelle fission	GO:0048285	0.000116954	7	CHAMP1,KIF4A,CDCA5,RCC1,KIF23,KIFC1,KIF22
M2	mitotic spindle organization	GO:0007052	0.000122971	5	KIF4A,RCC1,KIF23,KIFC1,SPC25
M2	nuclear chromosome segregation	GO:0098813	0.000147813	6	CHAMP1,KIF4A,CDCA5,KIF23,KIFC1,KIF22
M2	regulation of cell division	GO:0051302	0.000147813	5	KIF20A,CIT,KIF23,KIF18B,PRC1
M2	regulation of single strand break repair	GO:1903516	0.000148102	2	XRCC1,PARP1
M2	positive regulation of single strand break repair	GO:1903518	0.000148102	2	XRCC1,PARP1
M2	cell division	GO:0051301	0.000152498	6	KIF20A,KIF4A,CIT,KIF23,KIF18B,PRC1
M2	microtubule cytoskeleton organization involved in mitosis	GO:1902850	0.000152498	5	KIF4A,RCC1,KIF23,KIFC1,SPC25
M2	mitotic metaphase plate congression	GO:0007080	0.000152498	4	CHAMP1,CDCA5,KIF22,KIFC1
M2	mitotic cytokinesis	GO:0000281	0.000212275	4	KIF20A,KIF4A,KIF23,CIT
M2	cytoskeleton-dependent cytokinesis	GO:0061640	0.00027684	4	KIF20A,KIF4A,KIF23,CIT
M2	metaphase plate congression	GO:0051310	0.000358504	4	KIFC1,CHAMP1,KIF22,CDCA5
M2	cytokinesis	GO:0000910	0.000361006	5	KIF20A,CIT,KIF4A,KIF23,PRC1
M2	cellular response to UV	GO:0034644	0.000361006	4	POLD1,METTL3,KDM1A,PARP1
M2	chromosome localization	GO:0050000	0.000361006	4	KIFC1,CHAMP1,KIF22,CDCA5
M2	establishment of chromosome localization	GO:0051303	0.000361006	4	KIFC1,CHAMP1,KIF22,CDCA5
M2	spindle organization	GO:0007051	0.000381951	5	KIF4A,RCC1,KIF23,KIFC1,SPC25
M2	cellular response to light stimulus	GO:0071482	0.000392688	4	POLD1,METTL3,KDM1A,PARP1
M2	DNA packaging	GO:0006323	0.000604032	4	CHAF1B,TOP2A,CDCA5,HMGA1
M2	chromatin assembly or disassembly	GO:0006333	0.000632779	4	CHAF1B,SMARCA4,HMGA1,SMARCC1
M2	spindle assembly	GO:0051225	0.000646398	4	RCC1,KIF4A,KIFC1,KIF23
M2	regulation of cytokinesis	GO:0032465	0.000747281	4	KIF20A,CIT,KIF23,PRC1
M2	base-excision repair	GO:0006284	0.000752068	3	POLD1,LIG1,LIG3
M2	positive regulation of viral process	GO:0048524	0.00089123	4	TOP2A,PPIH,PPIE,SMARCA4
M2	positive regulation of viral genome replication	GO:0045070	0.00089123	3	PPIH,PPIE,TOP2A
M2	mitotic spindle midzone assembly	GO:0051256	0.00108346	2	KIF4A,KIF23
M2	regulation of viral process	GO:0050792	0.00125507	5	PPIH,SMARCA4,TOP2A,PPIE,HDAC1
M2	mitotic spindle elongation	GO:0000022	0.00141497	2	KIF4A,KIF23
M2	spindle elongation	GO:0051231	0.00141497	2	KIF4A,KIF23
M2	spindle midzone assembly	GO:0051255	0.00141497	2	KIF4A,KIF23
M2	cellular component disassembly	GO:0022411	0.00161078	5	SMARCA4,SMARCC1,TOP2A,VRK1,KIF18B
M2	regulation of symbiosis, encompassing mutualism through parasitism	GO:0043903	0.00163951	5	PPIH,SMARCA4,TOP2A,PPIE,HDAC1
M2	mitochondrial DNA metabolic process	GO:0032042	0.0017186	2	LIG3,PARP1
M2	response to UV	GO:0009411	0.0018063	4	POLD1,METTL3,KDM1A,PARP1
M2	cellular response to radiation	GO:0071478	0.0019181	4	POLD1,METTL3,KDM1A,PARP1
M2	mitotic spindle assembly	GO:0090307	0.00245685	3	KIF4A,KIF23,KIFC1
M2	protein peptidyl-prolyl isomerization	GO:0000413	0.00253666	2	PPIH,PPIE
M2	DNA conformation change	GO:0071103	0.00253666	4	CHAF1B,TOP2A,CDCA5,HMGA1
M2	response to light stimulus	GO:0009416	0.00279147	4	POLD1,METTL3,KDM1A,PARP1
M2	negative regulation of androgen receptor signaling pathway	GO:0060766	0.00285165	2	HDAC1,SMARCA4
M2	chromatin remodeling	GO:0006338	0.00297369	3	SMARCA4,HMGA1,SMARCC1
M2	positive regulation of multi-organism process	GO:0043902	0.00308243	4	TOP2A,PPIH,PPIE,SMARCA4
M2	positive regulation of viral life cycle	GO:1903902	0.00324736	3	PPIH,PPIE,TOP2A
M2	nucleosome organization	GO:0034728	0.003375	3	CHAF1B,SMARCA4,SMARCC1
M2	nucleosome disassembly	GO:0006337	0.00370207	2	SMARCA4,SMARCC1
M2	mitochondrial genome maintenance	GO:0000002	0.00421399	2	LIG3,PARP1
M2	protein-DNA complex disassembly	GO:0032986	0.00463918	2	SMARCA4,SMARCC1
M2	chromatin disassembly	GO:0031498	0.00463918	2	SMARCA4,SMARCC1
M2	viral process	GO:0016032	0.00463918	5	PPIH,SMARCA4,TOP2A,PPIE,HDAC1
M2	mRNA splicing, via spliceosome	GO:0000398	0.00469357	4	PPIE,METTL3,SRSF3,HNRNPL
M2	RNA splicing, via transesterification reactions with bulged adenosine as nucleophile	GO:0000377	0.00469357	4	PPIE,METTL3,SRSF3,HNRNPL
M2	establishment of organelle localization	GO:0051656	0.00475807	4	CHAMP1,CDCA5,KIF22,KIFC1
M2	RNA splicing, via transesterification reactions	GO:0000375	0.00475807	4	PPIE,METTL3,SRSF3,HNRNPL
M2	chromosome condensation	GO:0030261	0.00490424	2	TOP2A,CDCA5
M2	peptidyl-proline modification	GO:0018208	0.00540482	2	PPIH,PPIE
M2	DNA synthesis involved in DNA repair	GO:0000731	0.00540482	2	POLD1,POLA1
M2	protein ADP-ribosylation	GO:0006471	0.00612048	2	XRCC1,PARP1
M2	regulation of viral genome replication	GO:0045069	0.00612048	3	PPIH,PPIE,TOP2A
M2	regulation of multi-organism process	GO:0043900	0.00645804	5	PPIH,SMARCA4,TOP2A,PPIE,HDAC1
M2	negative regulation of intracellular steroid hormone receptor signaling pathway	GO:0033144	0.00653832	2	HDAC1,SMARCA4
M2	cellular response to abiotic stimulus	GO:0071214	0.00653832	4	POLD1,METTL3,KDM1A,PARP1
M2	cellular response to environmental stimulus	GO:0104004	0.00653832	4	POLD1,METTL3,KDM1A,PARP1
M2	symbiont process	GO:0044403	0.00716162	5	PPIH,SMARCA4,TOP2A,PPIE,HDAC1
M2	regulation of androgen receptor signaling pathway	GO:0060765	0.00763715	2	HDAC1,SMARCA4
M2	regulation of DNA repair	GO:0006282	0.00786656	3	XRCC1,KDM1A,PARP1
M2	gene silencing	GO:0016458	0.00809948	3	HDAC1,ELAVL1,METTL3
M2	protein-DNA complex subunit organization	GO:0071824	0.00833559	3	CHAF1B,SMARCA4,SMARCC1
M2	viral genome replication	GO:0019079	0.00868826	3	PPIH,PPIE,TOP2A
M2	mRNA metabolic process	GO:0016071	0.00869793	5	ELAVL1,PPIE,METTL3,HNRNPL,SRSF3
M2	RNA splicing	GO:0008380	0.00898059	4	PPIE,METTL3,SRSF3,HNRNPL
M2	histone modification	GO:0016570	0.00898059	5	RBM14,UHRF1,VRK1,KDM1A,HDAC1
M2	covalent chromatin modification	GO:0016569	0.00957294	5	RBM14,UHRF1,VRK1,KDM1A,HDAC1
M2	mRNA processing	GO:0006397	0.00957754	4	PPIE,METTL3,SRSF3,HNRNPL
M2	organelle localization	GO:0051640	0.00957889	4	CHAMP1,CDCA5,KIF22,KIFC1
M2	modulation by host of viral transcription	GO:0043921	0.00957889	2	HDAC1,SMARCA4
M2	modulation by host of symbiont transcription	GO:0052472	0.00957889	2	HDAC1,SMARCA4
M2	modulation of transcription in other organism involved in symbiotic interaction	GO:0052312	0.00957889	2	HDAC1,SMARCA4
M2	response to radiation	GO:0009314	0.0100799	4	POLD1,METTL3,KDM1A,PARP1
M2	protein-containing complex disassembly	GO:0032984	0.0118169	3	KIF18B,SMARCA4,SMARCC1
M2	DNA replication	GO:0006260	0.0122168	3	POLD1,LIG3,POLA1
M2	regulation of gene expression, epigenetic	GO:0040029	0.0124465	3	HDAC1,ELAVL1,METTL3
M2	positive regulation of cytokinesis	GO:0032467	0.0127612	2	CIT,KIF23
M2	sister chromatid cohesion	GO:0007062	0.0152435	2	CDCA5,KIF22
M2	positive regulation of cell division	GO:0051781	0.0152435	2	CIT,KIF23
M2	histone deacetylation	GO:0016575	0.0159138	2	RBM14,HDAC1
M2	histone ubiquitination	GO:0016574	0.0164813	2	UHRF1,KDM1A
M2	regulation of viral life cycle	GO:1903900	0.0168898	3	PPIH,PPIE,TOP2A
M2	androgen receptor signaling pathway	GO:0030521	0.0171133	2	HDAC1,SMARCA4
M2	regulation of mRNA metabolic process	GO:1903311	0.0174317	3	ELAVL1,SRSF3,HNRNPL
M2	regulation of viral transcription	GO:0046782	0.0179849	2	HDAC1,SMARCA4
M2	positive regulation of DNA repair	GO:0045739	0.0186142	2	XRCC1,PARP1
M2	regulation of DNA metabolic process	GO:0051052	0.02004	4	XRCC1,KDM1A,LIG3,PARP1
M2	viral transcription	GO:0019083	0.02004	2	HDAC1,SMARCA4
M2	regulation of intracellular steroid hormone receptor signaling pathway	GO:0033143	0.0207283	2	HDAC1,SMARCA4
M2	regulation of mRNA splicing, via spliceosome	GO:0048024	0.0214424	2	SRSF3,HNRNPL
M2	protein deacetylation	GO:0006476	0.0220085	2	RBM14,HDAC1
M2	neuron apoptotic process	GO:0051402	0.0220085	2	CIT,NONO
M2	regulation of response to DNA damage stimulus	GO:2001020	0.0222551	3	XRCC1,KDM1A,PARP1
M2	chromatin assembly	GO:0031497	0.0227269	2	CHAF1B,HMGA1
M2	positive regulation of cell cycle process	GO:0090068	0.0229304	3	CIT,CDCA5,KIF23
M2	protein deacylation	GO:0035601	0.024013	2	RBM14,HDAC1
M2	gene silencing by miRNA	GO:0035195	0.0280295	2	ELAVL1,METTL3
M2	macromolecule deacylation	GO:0098732	0.0280295	2	RBM14,HDAC1
M2	positive regulation of translation	GO:0045727	0.0286813	2	ELAVL1,METTL3
M2	viral gene expression	GO:0019080	0.0286813	2	HDAC1,SMARCA4
M2	posttranscriptional gene silencing by RNA	GO:0035194	0.0294267	2	ELAVL1,METTL3
M2	posttranscriptional gene silencing	GO:0016441	0.0299816	2	ELAVL1,METTL3
M2	gene silencing by RNA	GO:0031047	0.0299816	2	ELAVL1,METTL3
M2	negative regulation of intrinsic apoptotic signaling pathway	GO:2001243	0.0299816	2	NONO,KDM1A
M2	modification by host of symbiont morphology or physiology	GO:0051851	0.0307266	2	HDAC1,SMARCA4
M2	response to oxidative stress	GO:0006979	0.0319507	3	NONO,XRCC1,PARP1
M2	DNA-dependent DNA replication	GO:0006261	0.0321202	2	LIG3,POLA1
M2	interaction with symbiont	GO:0051702	0.0329692	2	HDAC1,SMARCA4
M2	protein-DNA complex assembly	GO:0065004	0.0337186	2	CHAF1B,SMARCA4
M2	positive regulation of response to DNA damage stimulus	GO:2001022	0.0337186	2	XRCC1,PARP1
M2	viral life cycle	GO:0019058	0.0351835	3	PPIH,PPIE,TOP2A
M2	positive regulation of cellular amide metabolic process	GO:0034250	0.0354087	2	ELAVL1,METTL3
M2	regulation of mRNA processing	GO:0050684	0.0359534	2	SRSF3,HNRNPL
M2	protein localization to chromosome	GO:0034502	0.0363837	2	CHAMP1,CDCA5
M2	double-strand break repair via homologous recombination	GO:0000724	0.0397787	2	XRCC1,KDM1A
M2	recombinational repair	GO:0000725	0.0405119	2	XRCC1,KDM1A
M2	modification of morphology or physiology of other organism involved in symbiotic interaction	GO:0051817	0.0410269	2	HDAC1,SMARCA4
M2	positive regulation of cell cycle	GO:0045787	0.0417239	3	CIT,CDCA5,KIF23
M2	negative regulation of organelle organization	GO:0010639	0.0426235	3	RBM14,TOP2A,LIG3
M2	intracellular steroid hormone receptor signaling pathway	GO:0030518	0.0435983	2	HDAC1,SMARCA4
M2	regulation of chromosome organization	GO:0033044	0.046277	3	TOP2A,CDCA5,KDM1A
M2	regulation of RNA splicing	GO:0043484	0.046277	2	SRSF3,HNRNPL
M2	steroid hormone mediated signaling pathway	GO:0043401	0.0488031	2	HDAC1,SMARCA4
M2	neuron death	GO:0070997	0.0496771	2	CIT,NONO
M2	cellular response to hormone stimulus	GO:0032870	0.0568082	3	HDAC1,SMARCA4,PARP1
M2	regulation of intrinsic apoptotic signaling pathway	GO:2001242	0.0572894	2	NONO,KDM1A
M2	hormone-mediated signaling pathway	GO:0009755	0.058027	2	HDAC1,SMARCA4
M2	cellular response to steroid hormone stimulus	GO:0071383	0.0615304	2	HDAC1,SMARCA4
M2	regulation of mitotic nuclear division	GO:0007088	0.0622466	2	RCC1,CDCA5
M2	DNA biosynthetic process	GO:0071897	0.062473	2	POLD1,POLA1
M2	activation of innate immune response	GO:0002218	0.062858	2	RBM14,NONO
M2	regulation of nuclear division	GO:0051783	0.062858	2	RCC1,CDCA5
M2	DNA recombination	GO:0006310	0.0657556	2	XRCC1,KDM1A
M2	cellular response to organic cyclic compound	GO:0071407	0.0671374	3	HDAC1,METTL3,SMARCA4
M2	response to hormone	GO:0009725	0.0697929	3	HDAC1,SMARCA4,PARP1
M2	modification of morphology or physiology of other organism	GO:0035821	0.0699209	2	HDAC1,SMARCA4
M2	cellular response to oxidative stress	GO:0034599	0.0724422	2	NONO,PARP1
M2	regulation of cellular protein localization	GO:1903827	0.0724422	3	CDCA5,KDM1A,PARP1
M2	response to steroid hormone	GO:0048545	0.072613	2	HDAC1,SMARCA4
M2	negative regulation of apoptotic signaling pathway	GO:2001234	0.0741927	2	NONO,KDM1A
M2	positive regulation of DNA metabolic process	GO:0051054	0.0867152	2	XRCC1,PARP1
M2	positive regulation of innate immune response	GO:0045089	0.0873258	2	RBM14,NONO
M2	intracellular receptor signaling pathway	GO:0030522	0.0929467	2	HDAC1,SMARCA4
M2	regulation of translation	GO:0006417	0.0995521	2	ELAVL1,METTL3
M3	ribonucleoprotein complex biogenesis	GO:0022613	0.000147813	5	NVL,PTGES3,SRSF10,NOL8,MTREX
M3	RNA splicing	GO:0008380	0.00141497	4	HNRNPLL,CDC5L,NCBP2,SRSF10
M3	ribosome biogenesis	GO:0042254	0.00187225	3	NVL,MTREX,NOL8
M3	positive regulation of telomerase activity	GO:0051973	0.00465339	2	PTGES3,NVL
M3	mRNA splicing, via spliceosome	GO:0000398	0.00554522	3	CDC5L,NCBP2,SRSF10
M3	RNA splicing, via transesterification reactions with bulged adenosine as nucleophile	GO:0000377	0.00554522	3	CDC5L,NCBP2,SRSF10
M3	RNA splicing, via transesterification reactions	GO:0000375	0.00559508	3	CDC5L,NCBP2,SRSF10
M3	ncRNA processing	GO:0034470	0.00564521	3	MTREX,NOL8,INTS12
M3	regulation of telomerase activity	GO:0051972	0.00612759	2	PTGES3,NVL
M3	positive regulation of DNA biosynthetic process	GO:2000573	0.00868826	2	PTGES3,NVL
M3	chromatin remodeling	GO:0006338	0.00893096	2	ACTL6A,TOP1
M3	mRNA processing	GO:0006397	0.00962182	3	CDC5L,NCBP2,SRSF10
M3	rRNA processing	GO:0006364	0.0100799	2	NOL8,MTREX
M3	RNA-dependent DNA biosynthetic process	GO:0006278	0.0122627	2	PTGES3,NVL
M3	ncRNA metabolic process	GO:0034660	0.0122627	3	MTREX,NOL8,INTS12
M3	regulation of mRNA processing	GO:0050684	0.0136574	2	NCBP2,SRSF10
M3	sensory organ development	GO:0007423	0.0139851	2	SMCHD1,ACTL6A
M3	rRNA metabolic process	GO:0016072	0.0164668	2	NOL8,MTREX
M3	regulation of DNA biosynthetic process	GO:2000278	0.0164668	2	PTGES3,NVL
M3	regulation of RNA splicing	GO:0043484	0.0174317	2	HNRNPLL,SRSF10
M3	DNA biosynthetic process	GO:0071897	0.0239409	2	PTGES3,NVL
M3	mRNA metabolic process	GO:0016071	0.0239409	3	CDC5L,NCBP2,SRSF10
M3	ribonucleoprotein complex assembly	GO:0022618	0.0276575	2	PTGES3,SRSF10
M3	ribonucleoprotein complex subunit organization	GO:0071826	0.0293252	2	PTGES3,SRSF10
M3	regulation of mRNA metabolic process	GO:1903311	0.0318322	2	NCBP2,SRSF10
M3	positive regulation of DNA metabolic process	GO:0051054	0.0351663	2	PTGES3,NVL
M3	peptidyl-lysine modification	GO:0018205	0.0724422	2	ACTL6A,EED
M3	regulation of DNA metabolic process	GO:0051052	0.0807719	2	PTGES3,NVL
M3	histone modification	GO:0016570	0.0976006	2	ACTL6A,EED
M3	covalent chromatin modification	GO:0016569	0.0995521	2	ACTL6A,EED
M4	RNA splicing	GO:0008380	0.000147813	6	CELF1,HNRNPH1,DDX5,WBP4,MBNL1,IK
M4	regulation of RNA splicing	GO:0043484	0.000592539	4	CELF1,HNRNPH1,MBNL1,DDX5
M4	mRNA splicing, via spliceosome	GO:0000398	0.00268266	4	WBP4,CELF1,IK,DDX5
M4	RNA splicing, via transesterification reactions with bulged adenosine as nucleophile	GO:0000377	0.00268266	4	WBP4,CELF1,IK,DDX5
M4	RNA splicing, via transesterification reactions	GO:0000375	0.00273433	4	WBP4,CELF1,IK,DDX5
M4	negative regulation of cysteine-type endopeptidase activity	GO:2000117	0.00279147	3	DNAJB6,IFI16,DDX3X
M4	negative regulation of proteolysis	GO:0045861	0.00486408	4	DNAJB6,WAC,IFI16,DDX3X
M4	mRNA processing	GO:0006397	0.00559508	4	WBP4,CELF1,IK,DDX5
M4	regulation of gene expression, epigenetic	GO:0040029	0.00835835	3	MIER1,IFI16,DDX5
M4	negative regulation of endopeptidase activity	GO:0010951	0.00893096	3	DNAJB6,IFI16,DDX3X
M4	DNA conformation change	GO:0071103	0.00893096	3	SMARCA5,DDX3X,TOP2B
M4	negative regulation of peptidase activity	GO:0010466	0.00962182	3	DNAJB6,IFI16,DDX3X
M4	intrinsic apoptotic signaling pathway by p53 class mediator	GO:0072332	0.0135288	2	IFI16,DDX5
M4	regulation of gene silencing	GO:0060968	0.015104	2	MIER1,DDX5
M4	mRNA metabolic process	GO:0016071	0.0172026	4	WBP4,CELF1,IK,DDX5
M4	chromatin remodeling	GO:0006338	0.0173347	2	SMARCA5,SMARCE1
M4	regulation of cysteine-type endopeptidase activity	GO:2000116	0.0173347	3	DNAJB6,IFI16,DDX3X
M4	intrinsic apoptotic signaling pathway	GO:0097193	0.0178018	3	IFI16,DDX3X,DDX5
M4	nucleosome organization	GO:0034728	0.0186142	2	SMARCA5,SMARCE1
M4	negative regulation of cysteine-type endopeptidase activity involved in apoptotic process	GO:0043154	0.0186142	2	DNAJB6,DDX3X
M4	ribonucleoprotein complex biogenesis	GO:0022613	0.0218244	3	CELF1,DDX3X,C1D
M4	chromatin assembly or disassembly	GO:0006333	0.0268106	2	SMARCA5,SMARCE1
M4	regulation of viral genome replication	GO:0045069	0.0296328	2	IFI16,DDX3X
M4	ribosome biogenesis	GO:0042254	0.0350299	2	DDX3X,C1D
M4	gene silencing	GO:0016458	0.0351663	2	MIER1,DDX5
M4	regulation of endopeptidase activity	GO:0052548	0.0351663	3	DNAJB6,IFI16,DDX3X
M4	posttranscriptional regulation of gene expression	GO:0010608	0.0351835	3	DDX3X,MATR3,DDX5
M4	protein-DNA complex subunit organization	GO:0071824	0.0354087	2	SMARCA5,SMARCE1
M4	viral genome replication	GO:0019079	0.0363837	2	IFI16,DDX3X
M4	signal transduction by p53 class mediator	GO:0072331	0.0368614	2	IFI16,DDX5
M4	negative regulation of hydrolase activity	GO:0051346	0.0370483	3	DNAJB6,IFI16,DDX3X
M4	regulation of peptidase activity	GO:0052547	0.03773	3	DNAJB6,IFI16,DDX3X
M4	positive regulation of cysteine-type endopeptidase activity	GO:2001056	0.040295	2	IFI16,DDX3X
M4	activation of innate immune response	GO:0002218	0.0474573	2	IFI16,MATR3
M4	positive regulation of endopeptidase activity	GO:0010950	0.0503055	2	IFI16,DDX3X
M4	supramolecular fiber organization	GO:0097435	0.0520289	3	DNAJB6,CD2AP,RASA1
M4	ribonucleoprotein complex assembly	GO:0022618	0.0531719	2	CELF1,DDX3X
M4	cell cycle checkpoint	GO:0000075	0.0538135	2	WAC,IK
M4	innate immune response	GO:0045087	0.0538135	3	MATR3,IFI16,DDX3X
M4	positive regulation of peptidase activity	GO:0010952	0.0552194	2	IFI16,DDX3X
M4	ribonucleoprotein complex subunit organization	GO:0071826	0.0565842	2	CELF1,DDX3X
M4	regulation of viral life cycle	GO:1903900	0.0591545	2	IFI16,DDX3X
M4	histone modification	GO:0016570	0.0613339	3	MBIP,MIER1,WAC
M4	covalent chromatin modification	GO:0016569	0.062473	3	MBIP,MIER1,WAC
M4	regulation of cysteine-type endopeptidase activity involved in apoptotic process	GO:0043281	0.0657556	2	DNAJB6,DDX3X
M4	regulation of mitotic cell cycle phase transition	GO:1901990	0.0669629	2	IK,DDX3X
M4	positive regulation of innate immune response	GO:0045089	0.0671374	2	IFI16,MATR3
M4	regulation of autophagy	GO:0010506	0.0754771	2	WAC,IFI16
M4	regulation of viral process	GO:0050792	0.081117	2	IFI16,DDX3X
M4	regulation of cell cycle phase transition	GO:1901987	0.081117	2	IK,DDX3X
M4	cellular response to abiotic stimulus	GO:0071214	0.083198	2	IFI16,DDX3X
M4	cellular response to environmental stimulus	GO:0104004	0.083198	2	IFI16,DDX3X
M4	regulation of innate immune response	GO:0045088	0.0836287	2	IFI16,MATR3
M4	positive regulation of defense response	GO:0031349	0.0836287	2	IFI16,MATR3
M4	actin filament organization	GO:0007015	0.0871337	2	RASA1,CD2AP
M4	establishment of protein localization to organelle	GO:0072594	0.0883665	2	SRP14,RANBP2
M4	regulation of symbiosis, encompassing mutualism through parasitism	GO:0043903	0.0902021	2	IFI16,DDX3X
M4	response to virus	GO:0009615	0.0933689	2	IFI16,DDX3X
M4	viral life cycle	GO:0019058	0.0938225	2	IFI16,DDX3X
M4	chromosome segregation	GO:0007059	0.096197	2	IK,DDX3X
M4	activation of immune response	GO:0002253	0.0995521	2	IFI16,MATR3
M5	neuroblast proliferation	GO:0007405	0.000550466	2	SMARCD3,TEAD3
M5	neural precursor cell proliferation	GO:0061351	0.00144141	2	SMARCD3,TEAD3
M5	hippo signaling	GO:0035329	0.00324736	2	TEAD1,TEAD3
M5	generation of neurons	GO:0048699	0.00372918	4	MYEF2,TEAD3,SMARCD3,ERCC2
M5	neurogenesis	GO:0022008	0.00463918	4	MYEF2,TEAD3,SMARCD3,ERCC2
M5	stem cell proliferation	GO:0072089	0.00467099	2	SMARCD3,TEAD3
M5	production of miRNAs involved in gene silencing by miRNA	GO:0035196	0.00612048	2	SPOUT1,NCOR2
M5	production of small RNA involved in gene silencing by RNA	GO:0070918	0.00627535	2	SPOUT1,NCOR2
M5	dsRNA fragmentation	GO:0031050	0.00627535	2	SPOUT1,NCOR2
M5	cellular response to dsRNA	GO:0071359	0.0106549	2	SPOUT1,NCOR2
M5	gene silencing by miRNA	GO:0035195	0.0117098	2	SPOUT1,NCOR2
M5	posttranscriptional gene silencing by RNA	GO:0035194	0.0122168	2	SPOUT1,NCOR2
M5	posttranscriptional gene silencing	GO:0016441	0.0122627	2	SPOUT1,NCOR2
M5	gene silencing by RNA	GO:0031047	0.0122627	2	SPOUT1,NCOR2
M5	response to dsRNA	GO:0043331	0.0122627	2	SPOUT1,NCOR2
M5	regulation of mRNA processing	GO:0050684	0.0152435	2	RBM15B,RNF40
M5	posttranscriptional regulation of gene expression	GO:0010608	0.0161162	3	SPOUT1,CTIF,NCOR2
M5	positive regulation of protein ubiquitination	GO:0031398	0.0169273	2	RNF40,TSPYL5
M5	gene silencing	GO:0016458	0.0197478	2	SPOUT1,NCOR2
M5	positive regulation of protein modification by small protein conjugation or removal	GO:1903322	0.0215336	2	RNF40,TSPYL5
M5	regulation of gene expression, epigenetic	GO:0040029	0.0279946	2	SPOUT1,NCOR2
M5	mRNA metabolic process	GO:0016071	0.02811	3	RBM15B,CTIF,RNF40
M5	positive regulation of protein catabolic process	GO:0045732	0.0339445	2	VPS11,SH3D19
M5	regulation of mRNA metabolic process	GO:1903311	0.0351663	2	RBM15B,RNF40
M5	RNA catabolic process	GO:0006401	0.0356543	2	CTIF,DIS3
M5	regulation of protein ubiquitination	GO:0031396	0.0359534	2	RNF40,TSPYL5
M5	nucleic acid phosphodiester bond hydrolysis	GO:0090305	0.0407005	2	ERCC2,DIS3
M5	regulation of protein modification by small protein conjugation or removal	GO:1903320	0.0437749	2	RNF40,TSPYL5
M5	mRNA processing	GO:0006397	0.0610266	2	RBM15B,RNF40
M5	response to radiation	GO:0009314	0.062473	2	ERCC2,TSPYL5
M5	positive regulation of cellular catabolic process	GO:0031331	0.0671374	2	VPS11,SH3D19
M5	nucleobase-containing compound catabolic process	GO:0034655	0.0671374	2	CTIF,DIS3
M5	neuron differentiation	GO:0030182	0.0724422	2	MYEF2,ERCC2
M5	heterocycle catabolic process	GO:0046700	0.0734504	2	CTIF,DIS3
M5	cellular nitrogen compound catabolic process	GO:0044270	0.0741927	2	CTIF,DIS3
M5	regulation of protein catabolic process	GO:0042176	0.0745625	2	SH3D19,VPS11
M5	aromatic compound catabolic process	GO:0019439	0.0749313	2	CTIF,DIS3
M5	organic cyclic compound catabolic process	GO:1901361	0.0809777	2	CTIF,DIS3
M5	positive regulation of catabolic process	GO:0009896	0.081117	2	VPS11,SH3D19
M5	cellular response to organic cyclic compound	GO:0071407	0.0897366	2	SPOUT1,NCOR2
M5	cellular response to nitrogen compound	GO:1901699	0.0912974	2	SPOUT1,NCOR2
M6	rRNA processing	GO:0006364	0.000645467	3	MPHOSPH6,DDX47,EXOSC3
M6	rRNA metabolic process	GO:0016072	0.00141497	3	MPHOSPH6,DDX47,EXOSC3
M6	ribosome biogenesis	GO:0042254	0.00154189	3	MPHOSPH6,DDX47,EXOSC3
M6	ncRNA processing	GO:0034470	0.00486408	3	MPHOSPH6,DDX47,EXOSC3
M6	ribonucleoprotein complex biogenesis	GO:0022613	0.00709822	3	MPHOSPH6,DDX47,EXOSC3
M6	ncRNA metabolic process	GO:0034660	0.0104538	3	MPHOSPH6,DDX47,EXOSC3
M6	regulation of protein modification by small protein conjugation or removal	GO:1903320	0.0354087	2	GTPBP4,GNL3
M6	cell division	GO:0051301	0.0362581	2	GNL3,PRPF40A
M6	nucleobase-containing compound catabolic process	GO:0034655	0.055697	2	EXOSC3,NUDT15
M6	heterocycle catabolic process	GO:0046700	0.0617859	2	EXOSC3,NUDT15
M6	cellular nitrogen compound catabolic process	GO:0044270	0.0622593	2	EXOSC3,NUDT15
M6	aromatic compound catabolic process	GO:0019439	0.062568	2	EXOSC3,NUDT15
M6	peptidyl-lysine modification	GO:0018205	0.0658689	2	GNL3,DPY30
M6	organic cyclic compound catabolic process	GO:1901361	0.0669629	2	EXOSC3,NUDT15
M6	regulation of DNA metabolic process	GO:0051052	0.0724422	2	GTPBP4,GNL3
M6	histone modification	GO:0016570	0.0890093	2	HDAC2,DPY30
M6	covalent chromatin modification	GO:0016569	0.0907362	2	HDAC2,DPY30
M7	regulation of mRNA splicing, via spliceosome	GO:0048024	0.00275779	2	SRSF4,RBM5
M7	regulation of mRNA processing	GO:0050684	0.00469357	2	SRSF4,RBM5
M7	regulation of RNA splicing	GO:0043484	0.00588265	2	SRSF4,RBM5
M7	regulation of mRNA metabolic process	GO:1903311	0.0103567	2	SRSF4,RBM5
M7	mRNA splicing, via spliceosome	GO:0000398	0.0122168	2	SRSF4,RBM5
M7	RNA splicing, via transesterification reactions with bulged adenosine as nucleophile	GO:0000377	0.0122168	2	SRSF4,RBM5
M7	RNA splicing, via transesterification reactions	GO:0000375	0.0122627	2	SRSF4,RBM5
M7	RNA splicing	GO:0008380	0.0174954	2	SRSF4,RBM5
M7	mRNA processing	GO:0006397	0.0179849	2	SRSF4,RBM5
M7	mRNA metabolic process	GO:0016071	0.0351663	2	SRSF4,RBM5

## Sheet: Data_S6G
CLUSTER_NAME	CLUSTER_GENES
M1	ACYP1,BANF1,CDCA5,CHAF1B,CKAP2,CKS1B,DDX50,DPP3,EWSR1,HMGA1,HMGB2,HMGB3,HMGN2,HMGXB4,HNRNPA0,HNRNPUL1,IDH2,KIF23,KIF4A,KIFC1,LIG3,LMNB1,MCM2,MCM3,MCM4,MKI67,MRPL11,MRPL23,NDUFA7,NONO,PLK1,PPIA,PRC1,PRPF4,PSIP1,RBM14,RBMX,RCC1,RCC2,RNPS1,RPSA,RRM1,RRM2,SMARCA4,UHRF1,USP39,VRK1
M2	AGO2,ATF1,BAZ1A,BAZ1B,DDX18,DDX46,DDX5,DNAJA1,DNAJB6,EIF3A,EIF5B,GTF2E2,HNRNPH3,HNRNPM,HNRNPR,HNRNPU,MORF4L2,NUP153,OAT,ORC2,ORC3,PPP1R12A,RANBP2,RBM8A,RSBN1,SMARCA5,SMCHD1,SRBD1,SRSF10,YY1,ZNF281
M3	CAV1,CAV2,CAVIN1,CAVIN3,CNN2,COL8A1,CTIF,DNAJB4,EZR,FGF1,FLNC,FNDC3B,IGF2BP2,IGF2BP3,LIMA1,LMNA,LUZP1,MAP1B,MID1,MSN,PDLIM4,PTPN12,RUNX1,SMTN,TES,TJP1,TRIO,WDR1
M4	CCDC124,CD3EAP,DDX24,DDX31,DDX54,DDX56,GTF3C1,LAS1L,MRPL2,MTA1,PAK1IP1,PDCD11,POP1,PRPF6,PRRC2A,PUS1,REXO4,RIOX1,RRP1,RRP12,RRP7A,SENP3,SMARCC2,SNRNP70
M5	CCDC59,CDC73,CMAS,DDX10,DDX21,DDX52,EIF4E2,FAM120A,FH,GNL3,GTPBP4,INTS13,MRPL22,MRPL58,MTREX,NAA10,NKRF,NOC3L,NOL7,NUDCD1,PI4K2B,PPA1,PUM3,RBM28,RBM34,RRP1B,RRS1,RSL1D1,SMN2,SNRPA1,SRPRA,SYNCRIP,TARS,TOP1,TXNL4A,USP14,UTP18
CLUSTER_NAME	TERM_NAME	GO_ID	TERM_Q_VALUE	GENE_COUNT	TERM_GENES
M1	chromosome segregation	GO:0007059	1.52297e-05	8	MKI67,PLK1,KIF4A,CDCA5,RCC1,RCC2,KIF23,KIFC1
M1	mitotic nuclear division	GO:0140014	7.22824e-05	7	MKI67,PLK1,KIF4A,CDCA5,RCC1,KIF23,KIFC1
M1	nuclear division	GO:0000280	7.22824e-05	7	MKI67,PLK1,KIF4A,CDCA5,RCC1,KIF23,KIFC1
M1	organelle fission	GO:0048285	0.000102171	7	MKI67,PLK1,KIF4A,CDCA5,RCC1,KIF23,KIFC1
M1	spindle assembly	GO:0051225	0.000102171	5	PLK1,KIF4A,RCC1,KIF23,KIFC1
M1	mitotic spindle organization	GO:0007052	0.000142357	5	PLK1,KIF4A,RCC1,KIF23,KIFC1
M1	nuclear chromosome segregation	GO:0098813	0.000142357	6	PLK1,KIF4A,CDCA5,RCC2,KIF23,KIFC1
M1	microtubule cytoskeleton organization involved in mitosis	GO:1902850	0.000144127	5	PLK1,KIF4A,RCC1,KIF23,KIFC1
M1	mitotic spindle assembly	GO:0090307	0.000186417	4	KIF4A,KIFC1,PLK1,KIF23
M1	mitotic cytokinesis	GO:0000281	0.000192726	4	KIF4A,CKAP2,PLK1,KIF23
M1	cytoskeleton-dependent cytokinesis	GO:0061640	0.00023243	4	KIF4A,CKAP2,PLK1,KIF23
M1	mitotic sister chromatid segregation	GO:0000070	0.000232461	5	PLK1,KIF4A,CDCA5,KIF23,KIFC1
M1	cytokinesis	GO:0000910	0.000244083	5	PLK1,KIF4A,KIF23,CKAP2,PRC1
M1	spindle organization	GO:0007051	0.000246104	5	PLK1,KIF4A,RCC1,KIF23,KIFC1
M1	sister chromatid segregation	GO:0000819	0.000328279	5	PLK1,KIF4A,CDCA5,KIF23,KIFC1
M1	regulation of chromosome segregation	GO:0051983	0.000430127	4	MKI67,CDCA5,PLK1,RCC2
M1	cell division	GO:0051301	0.00051757	5	PLK1,KIF4A,KIF23,CKAP2,PRC1
M1	mitotic spindle midzone assembly	GO:0051256	0.000863693	2	KIF4A,KIF23
M1	microtubule cytoskeleton organization	GO:0000226	0.000994087	6	RBM14,PLK1,KIF4A,RCC1,KIF23,KIFC1
M1	mitotic spindle elongation	GO:0000022	0.00107791	2	KIF4A,KIF23
M1	spindle elongation	GO:0051231	0.00107791	2	KIF4A,KIF23
M1	spindle midzone assembly	GO:0051255	0.00107791	2	KIF4A,KIF23
M1	regulation of mitotic nuclear division	GO:0007088	0.00111655	4	MKI67,RCC1,CDCA5,PLK1
M1	regulation of nuclear division	GO:0051783	0.00117018	4	MKI67,RCC1,CDCA5,PLK1
M1	DNA conformation change	GO:0071103	0.00126083	4	CHAF1B,CDCA5,MCM4,HMGA1
M1	mRNA splicing, via spliceosome	GO:0000398	0.00243925	4	PSIP1,RNPS1,RBMX,PRPF4
M1	RNA splicing, via transesterification reactions with bulged adenosine as nucleophile	GO:0000377	0.00243925	4	PSIP1,RNPS1,RBMX,PRPF4
M1	RNA splicing, via transesterification reactions	GO:0000375	0.0024668	4	PSIP1,RNPS1,RBMX,PRPF4
M1	DNA packaging	GO:0006323	0.00336116	3	CHAF1B,CDCA5,HMGA1
M1	chromatin assembly or disassembly	GO:0006333	0.00344598	3	CHAF1B,SMARCA4,HMGA1
M1	protein localization to chromosome	GO:0034502	0.00365181	3	RCC2,CDCA5,PLK1
M1	regulation of mitotic cell cycle	GO:0007346	0.00369046	5	MKI67,PLK1,CDCA5,RCC1,RCC2
M1	regulation of cytokinesis	GO:0032465	0.00386096	3	PLK1,KIF23,PRC1
M1	protein localization to chromatin	GO:0071168	0.00458926	2	CDCA5,PLK1
M1	RNA splicing	GO:0008380	0.00497886	4	PSIP1,RNPS1,RBMX,PRPF4
M1	mRNA processing	GO:0006397	0.0053088	4	PSIP1,RNPS1,RBMX,PRPF4
M1	regulation of cell division	GO:0051302	0.00531402	3	PLK1,KIF23,PRC1
M1	mitotic cell cycle phase transition	GO:0044772	0.00585008	4	RCC1,CDCA5,PLK1,RCC2
M1	regulation of alternative mRNA splicing, via spliceosome	GO:0000381	0.00839929	2	RNPS1,RBMX
M1	cell cycle phase transition	GO:0044770	0.00880134	4	RCC1,CDCA5,PLK1,RCC2
M1	positive regulation of mitotic cell cycle phase transition	GO:1901992	0.0101469	2	RCC2,CDCA5
M1	positive regulation of DNA binding	GO:0043388	0.0110462	2	CDCA5,HMGB2
M1	alternative mRNA splicing, via spliceosome	GO:0000380	0.0113118	2	RNPS1,RBMX
M1	regulation of mitotic cell cycle phase transition	GO:1901990	0.0134955	3	RCC2,CDCA5,PLK1
M1	mitotic metaphase plate congression	GO:0007080	0.0135823	2	KIFC1,CDCA5
M1	positive regulation of cell cycle phase transition	GO:1901989	0.0135823	2	RCC2,CDCA5
M1	positive regulation of cell cycle process	GO:0090068	0.0152918	3	RCC2,CDCA5,KIF23
M1	regulation of mRNA splicing, via spliceosome	GO:0048024	0.0160429	2	RNPS1,RBMX
M1	mRNA metabolic process	GO:0016071	0.0168618	4	PSIP1,RNPS1,RBMX,PRPF4
M1	chromatin assembly	GO:0031497	0.0168705	2	CHAF1B,HMGA1
M1	chromatin remodeling	GO:0006338	0.0173913	2	SMARCA4,HMGA1
M1	regulation of sister chromatid segregation	GO:0033045	0.0179277	2	CDCA5,PLK1
M1	regulation of viral process	GO:0050792	0.0179995	3	SMARCA4,PPIA,BANF1
M1	regulation of cell cycle phase transition	GO:1901987	0.0179995	3	RCC2,CDCA5,PLK1
M1	nucleosome organization	GO:0034728	0.0185983	2	CHAF1B,SMARCA4
M1	metaphase plate congression	GO:0051310	0.0190059	2	KIFC1,CDCA5
M1	regulation of cell cycle G2/M phase transition	GO:1902749	0.0191498	2	RCC2,PLK1
M1	chromosome localization	GO:0050000	0.0191498	2	KIFC1,CDCA5
M1	establishment of chromosome localization	GO:0051303	0.0191498	2	KIFC1,CDCA5
M1	cellular component disassembly	GO:0022411	0.020425	3	VRK1,PLK1,SMARCA4
M1	regulation of symbiosis, encompassing mutualism through parasitism	GO:0043903	0.0205647	3	SMARCA4,PPIA,BANF1
M1	G2/M transition of mitotic cell cycle	GO:0000086	0.0225895	2	RCC2,PLK1
M1	DNA-dependent DNA replication	GO:0006261	0.0225895	2	MCM2,LIG3
M1	protein-DNA complex assembly	GO:0065004	0.0235736	2	CHAF1B,SMARCA4
M1	peptidyl-threonine phosphorylation	GO:0018107	0.0256426	2	VRK1,PLK1
M1	regulation of mRNA processing	GO:0050684	0.0256426	2	RNPS1,RBMX
M1	regulation of DNA binding	GO:0051101	0.0256426	2	CDCA5,HMGB2
M1	sensory organ development	GO:0007423	0.0262395	2	MCM2,SMARCA4
M1	positive regulation of cell cycle	GO:0045787	0.026593	3	RCC2,CDCA5,KIF23
M1	negative regulation of organelle organization	GO:0010639	0.026654	3	RBM14,PLK1,LIG3
M1	regulation of viral genome replication	GO:0045069	0.0274972	2	PPIA,BANF1
M1	peptidyl-threonine modification	GO:0018210	0.028739	2	VRK1,PLK1
M1	positive regulation of viral process	GO:0048524	0.0288965	2	SMARCA4,PPIA
M1	cell cycle G2/M phase transition	GO:0044839	0.0294848	2	RCC2,PLK1
M1	regulation of RNA splicing	GO:0043484	0.0313664	2	RNPS1,RBMX
M1	regulation of binding	GO:0051098	0.0313664	3	CDCA5,PLK1,HMGB2
M1	protein-DNA complex subunit organization	GO:0071824	0.0323467	2	CHAF1B,SMARCA4
M1	viral genome replication	GO:0019079	0.0335262	2	PPIA,BANF1
M1	positive regulation of mitotic cell cycle	GO:0045931	0.0335262	2	RCC2,CDCA5
M1	centrosome cycle	GO:0007098	0.0353042	2	RBM14,PLK1
M1	viral process	GO:0016032	0.0353052	3	SMARCA4,PPIA,BANF1
M1	microtubule organizing center organization	GO:0031023	0.0375154	2	RBM14,PLK1
M1	DNA replication	GO:0006260	0.0418332	2	MCM2,LIG3
M1	activation of innate immune response	GO:0002218	0.0424213	2	RBM14,NONO
M1	regulation of multi-organism process	GO:0043900	0.0442645	3	SMARCA4,PPIA,BANF1
M1	symbiont process	GO:0044403	0.0467665	3	SMARCA4,PPIA,BANF1
M1	positive regulation of binding	GO:0051099	0.0468344	2	CDCA5,HMGB2
M1	modification of morphology or physiology of other organism	GO:0035821	0.0472982	2	SMARCA4,HMGN2
M1	regulation of microtubule cytoskeleton organization	GO:0070507	0.0491739	2	RBM14,PLK1
M1	regulation of organelle assembly	GO:1902115	0.0494536	2	RBM14,PLK1
M1	positive regulation of multi-organism process	GO:0043902	0.0499603	2	SMARCA4,PPIA
M1	regulation of viral life cycle	GO:1903900	0.0509665	2	PPIA,BANF1
M1	histone modification	GO:0016570	0.0518685	3	RBM14,VRK1,UHRF1
M1	regulation of mRNA metabolic process	GO:1903311	0.0524116	2	RNPS1,RBMX
M1	covalent chromatin modification	GO:0016569	0.0533748	3	RBM14,VRK1,UHRF1
M1	regulation of microtubule-based process	GO:0032886	0.0589028	2	RBM14,PLK1
M1	positive regulation of innate immune response	GO:0045089	0.0594691	2	RBM14,NONO
M1	negative regulation of cell cycle process	GO:0010948	0.0596912	2	RBM14,PLK1
M1	establishment of organelle localization	GO:0051656	0.0613739	2	KIFC1,CDCA5
M1	double-strand break repair	GO:0006302	0.0637804	2	CDCA5,LIG3
M1	peptidyl-serine phosphorylation	GO:0018105	0.0668764	2	VRK1,PLK1
M1	peptidyl-serine modification	GO:0018209	0.073227	2	VRK1,PLK1
M1	regulation of innate immune response	GO:0045088	0.0733654	2	RBM14,NONO
M1	positive regulation of defense response	GO:0031349	0.0733654	2	RBM14,NONO
M1	viral life cycle	GO:0019058	0.0824603	2	PPIA,BANF1
M1	organelle localization	GO:0051640	0.0873218	2	KIFC1,CDCA5
M1	activation of immune response	GO:0002253	0.0875896	2	RBM14,NONO
M1	endomembrane system organization	GO:0010256	0.0885976	2	VRK1,PLK1
M1	regulation of chromosome organization	GO:0033044	0.0996716	2	CDCA5,PLK1
M2	alternative mRNA splicing, via spliceosome	GO:0000380	7.22824e-05	4	HNRNPU,RBM8A,HNRNPM,DDX5
M2	regulation of mRNA splicing, via spliceosome	GO:0048024	0.000102171	4	HNRNPU,RBM8A,SRSF10,DDX5
M2	mRNA splicing, via spliceosome	GO:0000398	0.000144127	5	RBM8A,SRSF10,DDX5,HNRNPU,HNRNPM
M2	RNA splicing, via transesterification reactions with bulged adenosine as nucleophile	GO:0000377	0.000144127	5	RBM8A,SRSF10,DDX5,HNRNPU,HNRNPM
M2	RNA splicing, via transesterification reactions	GO:0000375	0.000144127	5	RBM8A,SRSF10,DDX5,HNRNPU,HNRNPM
M2	regulation of mRNA processing	GO:0050684	0.000186417	4	HNRNPU,RBM8A,SRSF10,DDX5
M2	mRNA metabolic process	GO:0016071	0.00024269	6	RBM8A,SRSF10,DDX5,HNRNPU,AGO2,HNRNPM
M2	regulation of RNA splicing	GO:0043484	0.000246104	4	HNRNPU,RBM8A,SRSF10,DDX5
M2	RNA splicing	GO:0008380	0.000274848	5	RBM8A,SRSF10,DDX5,HNRNPU,HNRNPM
M2	mRNA processing	GO:0006397	0.000285392	5	RBM8A,SRSF10,DDX5,HNRNPU,HNRNPM
M2	regulation of alternative mRNA splicing, via spliceosome	GO:0000381	0.000295874	3	HNRNPU,RBM8A,DDX5
M2	regulation of mRNA metabolic process	GO:1903311	0.00060579	4	HNRNPU,RBM8A,SRSF10,DDX5
M2	translational initiation	GO:0006413	0.00122197	3	EIF5B,AGO2,EIF3A
M2	positive regulation of gene silencing by miRNA	GO:2000637	0.00225401	2	AGO2,DDX5
M2	positive regulation of posttranscriptional gene silencing	GO:0060148	0.00243925	2	AGO2,DDX5
M2	posttranscriptional regulation of gene expression	GO:0010608	0.0026851	4	HNRNPU,AGO2,EIF5B,DDX5
M2	mRNA catabolic process	GO:0006402	0.00365181	3	HNRNPU,RBM8A,DDX5
M2	ribonucleoprotein complex assembly	GO:0022618	0.00399221	3	AGO2,SRSF10,EIF3A
M2	positive regulation of ATPase activity	GO:0032781	0.00418282	2	DNAJB6,DNAJA1
M2	ribonucleoprotein complex subunit organization	GO:0071826	0.00434454	3	AGO2,SRSF10,EIF3A
M2	regulation of gene silencing by miRNA	GO:0060964	0.00438503	2	AGO2,DDX5
M2	regulation of gene silencing by RNA	GO:0060966	0.0048287	2	AGO2,DDX5
M2	regulation of posttranscriptional gene silencing	GO:0060147	0.0048287	2	AGO2,DDX5
M2	RNA catabolic process	GO:0006401	0.00504462	3	HNRNPU,RBM8A,DDX5
M2	production of miRNAs involved in gene silencing by miRNA	GO:0035196	0.00593371	2	AGO2,DDX5
M2	production of small RNA involved in gene silencing by RNA	GO:0070918	0.00613901	2	AGO2,DDX5
M2	dsRNA fragmentation	GO:0031050	0.00613901	2	AGO2,DDX5
M2	regulation of translational initiation	GO:0006446	0.00693767	2	AGO2,EIF5B
M2	regulation of ATPase activity	GO:0043462	0.00693767	2	DNAJB6,DNAJA1
M2	negative regulation of mRNA metabolic process	GO:1903312	0.00839929	2	HNRNPU,SRSF10
M2	regulation of gene silencing	GO:0060968	0.00839929	2	AGO2,DDX5
M2	ribonucleoprotein complex biogenesis	GO:0022613	0.00976193	3	AGO2,SRSF10,EIF3A
M2	cellular response to dsRNA	GO:0071359	0.0108057	2	AGO2,DDX5
M2	gene silencing by miRNA	GO:0035195	0.0113487	2	AGO2,DDX5
M2	nuclear-transcribed mRNA catabolic process	GO:0000956	0.0116152	2	RBM8A,DDX5
M2	posttranscriptional gene silencing by RNA	GO:0035194	0.0119485	2	AGO2,DDX5
M2	posttranscriptional gene silencing	GO:0016441	0.0121483	2	AGO2,DDX5
M2	gene silencing by RNA	GO:0031047	0.0121483	2	AGO2,DDX5
M2	response to dsRNA	GO:0043331	0.0121483	2	AGO2,DDX5
M2	nucleobase-containing compound catabolic process	GO:0034655	0.0131214	3	HNRNPU,RBM8A,DDX5
M2	heterocycle catabolic process	GO:0046700	0.0154507	3	HNRNPU,RBM8A,DDX5
M2	cellular nitrogen compound catabolic process	GO:0044270	0.0155886	3	HNRNPU,RBM8A,DDX5
M2	aromatic compound catabolic process	GO:0019439	0.0158082	3	HNRNPU,RBM8A,DDX5
M2	translation	GO:0006412	0.0168319	3	EIF3A,AGO2,EIF5B
M2	organic cyclic compound catabolic process	GO:1901361	0.0173913	3	HNRNPU,RBM8A,DDX5
M2	peptide biosynthetic process	GO:0043043	0.0179277	3	EIF3A,AGO2,EIF5B
M2	gene silencing	GO:0016458	0.019058	2	AGO2,DDX5
M2	cellular response to organic cyclic compound	GO:0071407	0.0198485	3	HNRNPU,AGO2,DDX5
M2	amide biosynthetic process	GO:0043604	0.0221589	3	EIF3A,AGO2,EIF5B
M2	cellular response to steroid hormone stimulus	GO:0071383	0.0243148	2	HNRNPU,DDX5
M2	regulation of gene expression, epigenetic	GO:0040029	0.0256426	2	AGO2,DDX5
M2	peptide metabolic process	GO:0006518	0.026654	3	EIF3A,AGO2,EIF5B
M2	response to steroid hormone	GO:0048545	0.0288965	2	HNRNPU,DDX5
M2	protein localization to nucleus	GO:0034504	0.0297383	2	HNRNPU,RANBP2
M2	negative regulation of kinase activity	GO:0033673	0.0352025	2	HNRNPU,DNAJA1
M2	nucleocytoplasmic transport	GO:0006913	0.0360983	2	NUP153,RANBP2
M2	nuclear transport	GO:0051169	0.0360983	2	NUP153,RANBP2
M2	regulation of translation	GO:0006417	0.0405989	2	AGO2,EIF5B
M2	intrinsic apoptotic signaling pathway	GO:0097193	0.0418332	2	DNAJA1,DDX5
M2	negative regulation of transferase activity	GO:0051348	0.043349	2	HNRNPU,DNAJA1
M2	establishment of protein localization to organelle	GO:0072594	0.046679	2	DNAJA1,RANBP2
M2	regulation of cellular amide metabolic process	GO:0034248	0.049351	2	AGO2,EIF5B
M2	organelle localization	GO:0051640	0.0516913	2	HNRNPU,RANBP2
M2	negative regulation of phosphorylation	GO:0042326	0.0675744	2	HNRNPU,DNAJA1
M2	cellular response to hormone stimulus	GO:0032870	0.0675744	2	HNRNPU,DDX5
M2	cellular response to lipid	GO:0071396	0.0693085	2	HNRNPU,DDX5
M2	cellular response to nitrogen compound	GO:1901699	0.0790042	2	AGO2,DDX5
M2	response to hormone	GO:0009725	0.0791217	2	HNRNPU,DDX5
M2	microtubule cytoskeleton organization	GO:0000226	0.0904144	2	HNRNPU,PPP1R12A
M2	response to lipid	GO:0033993	0.0906547	2	HNRNPU,DDX5
M3	endothelium development	GO:0003158	0.000144127	4	TJP1,MSN,FGF1,EZR
M3	membrane docking	GO:0022406	0.000144127	3	CAV2,MSN,EZR
M3	receptor-mediated endocytosis of virus by host cell	GO:0019065	0.000203883	2	CAV1,CAV2
M3	endocytosis involved in viral entry into host cell	GO:0075509	0.000203883	2	CAV1,CAV2
M3	caveola assembly	GO:0070836	0.000280736	2	CAV1,CAV2
M3	establishment of endothelial barrier	GO:0061028	0.000334332	3	TJP1,MSN,EZR
M3	endothelial cell development	GO:0001885	0.000347324	3	TJP1,MSN,EZR
M3	membrane to membrane docking	GO:0022614	0.000347324	2	MSN,EZR
M3	plasma membrane raft assembly	GO:0044854	0.000347324	2	CAV1,CAV2
M3	plasma membrane raft organization	GO:0044857	0.000347324	2	CAV1,CAV2
M3	transport of virus	GO:0046794	0.000430127	2	CAV1,CAV2
M3	protein localization to early endosome	GO:1902946	0.000430127	2	MSN,EZR
M3	regulation of protein localization to early endosome	GO:1902965	0.000430127	2	MSN,EZR
M3	regulation of protein localization to endosome	GO:1905666	0.000430127	2	MSN,EZR
M3	positive regulation of protein localization to early endosome	GO:1902966	0.000430127	2	MSN,EZR
M3	positive regulation of protein localization to endosome	GO:1905668	0.000430127	2	MSN,EZR
M3	positive regulation of early endosome to late endosome transport	GO:2000643	0.000555851	2	MSN,EZR
M3	endothelial cell differentiation	GO:0045446	0.00066392	3	TJP1,MSN,EZR
M3	positive regulation of cytoplasmic transport	GO:1903651	0.000698761	2	MSN,EZR
M3	epithelial cell development	GO:0002064	0.000787627	3	TJP1,MSN,EZR
M3	membrane raft assembly	GO:0001765	0.000835014	2	CAV1,CAV2
M3	establishment or maintenance of epithelial cell apical/basal polarity	GO:0045197	0.000974753	2	WDR1,MSN
M3	establishment or maintenance of apical/basal cell polarity	GO:0035088	0.0011937	2	WDR1,MSN
M3	establishment or maintenance of bipolar cell polarity	GO:0061245	0.0011937	2	WDR1,MSN
M3	protein localization to endosome	GO:0036010	0.0011937	2	MSN,EZR
M3	regulation of early endosome to late endosome transport	GO:2000641	0.0011937	2	MSN,EZR
M3	membrane raft organization	GO:0031579	0.00130269	2	CAV1,CAV2
M3	membrane assembly	GO:0071709	0.00130269	2	CAV1,CAV2
M3	regulation of cytoplasmic transport	GO:1903649	0.00142796	2	MSN,EZR
M3	membrane biogenesis	GO:0044091	0.00161041	2	CAV1,CAV2
M3	regulation of actin filament depolymerization	GO:0030834	0.00181259	2	LIMA1,WDR1
M3	multi-organism transport	GO:0044766	0.00211512	2	CAV1,CAV2
M3	multi-organism localization	GO:1902579	0.00211512	2	CAV1,CAV2
M3	actin filament depolymerization	GO:0030042	0.0026851	2	LIMA1,WDR1
M3	ruffle organization	GO:0031529	0.0026851	2	CAV1,LIMA1
M3	regulation of protein depolymerization	GO:1901879	0.0034138	2	LIMA1,WDR1
M3	regulation of interleukin-2 production	GO:0032663	0.00399221	2	RUNX1,EZR
M3	actin cytoskeleton organization	GO:0030036	0.00409376	4	LIMA1,WDR1,PDLIM4,EZR
M3	interleukin-2 production	GO:0032623	0.00418282	2	RUNX1,EZR
M3	early endosome to late endosome transport	GO:0045022	0.00458926	2	MSN,EZR
M3	vesicle-mediated transport between endosomal compartments	GO:0098927	0.0048287	2	MSN,EZR
M3	regulation of cellular component size	GO:0032535	0.00488083	3	LIMA1,WDR1,MSN
M3	epithelium development	GO:0060429	0.00496534	4	TJP1,FGF1,EZR,MSN
M3	response to ketone	GO:1901654	0.00497231	2	CAV1,MSN
M3	plasma membrane organization	GO:0007009	0.00567035	2	CAV1,CAV2
M3	leukocyte cell-cell adhesion	GO:0007159	0.00613901	3	CAV1,MSN,EZR
M3	protein depolymerization	GO:0051261	0.00686151	2	LIMA1,WDR1
M3	regulation of anatomical structure size	GO:0090066	0.00686151	3	LIMA1,WDR1,MSN
M3	regulation of protein complex disassembly	GO:0043244	0.00739504	2	LIMA1,WDR1
M3	cellular protein complex disassembly	GO:0043624	0.00834646	2	LIMA1,WDR1
M3	actin filament organization	GO:0007015	0.00839929	3	LIMA1,WDR1,EZR
M3	regulation of actin filament-based process	GO:0032970	0.00990758	3	CNN2,LIMA1,WDR1
M3	viral entry into host cell	GO:0046718	0.0099739	2	CAV1,CAV2
M3	actin cytoskeleton reorganization	GO:0031532	0.0099739	2	PDLIM4,EZR
M3	epithelial cell differentiation	GO:0030855	0.0101469	3	TJP1,EZR,MSN
M3	establishment or maintenance of cell polarity	GO:0007163	0.0110462	2	WDR1,MSN
M3	regulation of vesicle-mediated transport	GO:0060627	0.0110462	3	CAV1,MSN,EZR
M3	entry into host cell	GO:0030260	0.0110462	2	CAV1,CAV2
M3	entry into host	GO:0044409	0.0110462	2	CAV1,CAV2
M3	entry into cell of other organism involved in symbiotic interaction	GO:0051806	0.0110462	2	CAV1,CAV2
M3	entry into other organism involved in symbiotic interaction	GO:0051828	0.0110462	2	CAV1,CAV2
M3	regulation of cell shape	GO:0008360	0.0116145	2	MSN,EZR
M3	actin filament bundle assembly	GO:0051017	0.0147284	2	LIMA1,EZR
M3	actin filament bundle organization	GO:0061572	0.0147284	2	LIMA1,EZR
M3	regulation of actin polymerization or depolymerization	GO:0008064	0.0155886	2	LIMA1,WDR1
M3	regulation of actin filament length	GO:0030832	0.0155886	2	LIMA1,WDR1
M3	transmembrane receptor protein tyrosine kinase signaling pathway	GO:0007169	0.0155949	3	CAV2,PTPN12,FGF1
M3	positive regulation of cellular protein catabolic process	GO:1903364	0.016076	2	MSN,EZR
M3	positive regulation of MAPK cascade	GO:0043410	0.017989	3	MID1,CAV2,FGF1
M3	actin polymerization or depolymerization	GO:0008154	0.0185871	2	LIMA1,WDR1
M3	cellular response to oxygen levels	GO:0071453	0.0185871	2	LMNA,CAV1
M3	cellular response to organic cyclic compound	GO:0071407	0.018794	3	CAV1,MSN,EZR
M3	response to hormone	GO:0009725	0.0191498	3	CAV1,CAV2,MSN
M3	cellular response to nitrogen compound	GO:1901699	0.0191498	3	CAV1,CAV2,EZR
M3	morphogenesis of an epithelium	GO:0002009	0.0202233	2	FGF1,MSN
M3	supramolecular fiber organization	GO:0097435	0.020425	3	LIMA1,WDR1,EZR
M3	positive regulation of intracellular transport	GO:0032388	0.0211336	2	MSN,EZR
M3	cellular response to growth factor stimulus	GO:0071363	0.0223744	3	CAV1,PTPN12,FGF1
M3	cell-cell adhesion	GO:0098609	0.0227023	3	CAV1,MSN,EZR
M3	protein-containing complex disassembly	GO:0032984	0.0229539	2	LIMA1,WDR1
M3	response to growth factor	GO:0070848	0.0239704	3	CAV1,PTPN12,FGF1
M3	cytosolic transport	GO:0016482	0.0247365	2	MSN,EZR
M3	interaction with host	GO:0051701	0.026593	2	CAV1,CAV2
M3	receptor-mediated endocytosis	GO:0006898	0.026654	2	CAV1,CAV2
M3	regulation of cellular response to growth factor stimulus	GO:0090287	0.02769	2	CAV1,FGF1
M3	regulation of organelle assembly	GO:1902115	0.0279212	2	MSN,EZR
M3	regulation of stress-activated MAPK cascade	GO:0032872	0.028155	2	MID1,EZR
M3	regulation of actin filament organization	GO:0110053	0.0283759	2	LIMA1,WDR1
M3	regulation of stress-activated protein kinase signaling cascade	GO:0070302	0.0283759	2	MID1,EZR
M3	positive regulation of protein catabolic process	GO:0045732	0.0288965	2	MSN,EZR
M3	tissue morphogenesis	GO:0048729	0.0297161	2	FGF1,MSN
M3	stress-activated MAPK cascade	GO:0051403	0.0313664	2	MID1,EZR
M3	response to oxygen levels	GO:0070482	0.0318119	2	LMNA,CAV1
M3	stress-activated protein kinase signaling cascade	GO:0031098	0.0321422	2	MID1,EZR
M3	T cell activation	GO:0042110	0.034361	2	CAV1,MSN
M3	regulation of cellular protein catabolic process	GO:1903362	0.0372031	2	MSN,EZR
M3	immune response-activating signal transduction	GO:0002757	0.0375154	2	CAV1,EZR
M3	immune response-regulating signaling pathway	GO:0002764	0.0405412	2	CAV1,EZR
M3	regulation of actin cytoskeleton organization	GO:0032956	0.0405989	2	LIMA1,WDR1
M3	positive regulation of cellular protein localization	GO:1903829	0.0409237	2	MSN,EZR
M3	regulation of cell morphogenesis	GO:0022604	0.0418332	2	MSN,EZR
M3	regulation of supramolecular fiber organization	GO:1902903	0.0418332	2	LIMA1,WDR1
M3	cellular component disassembly	GO:0022411	0.0453589	2	LIMA1,WDR1
M3	regulation of intracellular transport	GO:0032386	0.0455348	2	MSN,EZR
M3	regulation of symbiosis, encompassing mutualism through parasitism	GO:0043903	0.0455348	2	CAV1,CAV2
M3	animal organ morphogenesis	GO:0009887	0.0466394	2	FGF1,MSN
M3	viral life cycle	GO:0019058	0.0472982	2	CAV1,CAV2
M3	organelle localization	GO:0051640	0.0499603	2	CAV2,EZR
M3	activation of immune response	GO:0002253	0.0502718	2	CAV1,EZR
M3	endomembrane system organization	GO:0010256	0.0505883	2	CAV1,CAV2
M3	lymphocyte activation	GO:0046649	0.050897	2	CAV1,MSN
M3	cellular response to organonitrogen compound	GO:0071417	0.0536458	2	CAV2,EZR
M3	positive regulation of cellular catabolic process	GO:0031331	0.0548661	2	MSN,EZR
M3	negative regulation of protein phosphorylation	GO:0001933	0.0596912	2	CAV1,EZR
M3	endocytosis	GO:0006897	0.0606496	2	CAV1,CAV2
M3	regulation of protein catabolic process	GO:0042176	0.0621641	2	MSN,EZR
M3	negative regulation of transport	GO:0051051	0.0633868	2	CAV1,EZR
M3	negative regulation of phosphorylation	GO:0042326	0.0648193	2	CAV1,EZR
M3	plasma membrane bounded cell projection assembly	GO:0120031	0.0648193	2	CAV1,EZR
M3	cellular response to hormone stimulus	GO:0032870	0.0648193	2	CAV2,MSN
M3	cell projection assembly	GO:0030031	0.0651034	2	CAV1,EZR
M3	viral process	GO:0016032	0.0663148	2	CAV1,CAV2
M3	positive regulation of catabolic process	GO:0009896	0.0668764	2	MSN,EZR
M3	import into cell	GO:0098657	0.0696504	2	CAV1,CAV2
M3	cell morphogenesis	GO:0000902	0.0699238	2	MSN,EZR
M3	leukocyte activation	GO:0045321	0.07112	2	CAV1,MSN
M3	positive regulation of immune response	GO:0050778	0.0733654	2	CAV1,EZR
M3	membrane organization	GO:0061024	0.0743032	2	CAV1,CAV2
M3	G-protein coupled receptor signaling pathway	GO:0007186	0.0775951	2	CAV2,EZR
M3	regulation of multi-organism process	GO:0043900	0.0778518	2	CAV1,CAV2
M3	regulation of cellular protein localization	GO:1903827	0.0781076	2	MSN,EZR
M3	regulation of cytoskeleton organization	GO:0051493	0.0783625	2	LIMA1,WDR1
M3	cellular component morphogenesis	GO:0032989	0.0791217	2	MSN,EZR
M3	symbiont process	GO:0044403	0.0807453	2	CAV1,CAV2
M3	negative regulation of cell proliferation	GO:0008285	0.0837681	2	LMNA,TES
M3	cell activation	GO:0001775	0.0862941	2	CAV1,MSN
M3	response to lipid	GO:0033993	0.0873218	2	CAV1,MSN
M3	regulation of response to external stimulus	GO:0032101	0.0885976	2	CAV1,FGF1
M3	response to organonitrogen compound	GO:0010243	0.0897296	2	CAV2,EZR
M4	ribonucleoprotein complex biogenesis	GO:0022613	0.00365181	3	DDX31,PAK1IP1,PRPF6
M4	ribosome biogenesis	GO:0042254	0.0101469	2	DDX31,PAK1IP1
M4	mRNA splicing, via spliceosome	GO:0000398	0.0198485	2	SNRNP70,PRPF6
M4	RNA splicing, via transesterification reactions with bulged adenosine as nucleophile	GO:0000377	0.0198485	2	SNRNP70,PRPF6
M4	RNA splicing, via transesterification reactions	GO:0000375	0.020034	2	SNRNP70,PRPF6
M4	RNA splicing	GO:0008380	0.028155	2	SNRNP70,PRPF6
M4	mRNA processing	GO:0006397	0.0288755	2	SNRNP70,PRPF6
M4	mRNA metabolic process	GO:0016071	0.0509665	2	SNRNP70,PRPF6
M5	mRNA metabolic process	GO:0016071	0.00572249	4	CDC73,SNRPA1,SYNCRIP,SMN2
M5	ribonucleoprotein complex biogenesis	GO:0022613	0.00976193	3	RRS1,MTREX,SMN2
M5	mRNA processing	GO:0006397	0.0110462	3	CDC73,SNRPA1,SMN2
M5	negative regulation of translation	GO:0017148	0.0135731	2	SYNCRIP,EIF4E2
M5	translation	GO:0006412	0.0168319	3	MRPL58,EIF4E2,SYNCRIP
M5	negative regulation of cellular amide metabolic process	GO:0034249	0.0168705	2	SYNCRIP,EIF4E2
M5	peptide biosynthetic process	GO:0043043	0.0179277	3	MRPL58,EIF4E2,SYNCRIP
M5	ribosome biogenesis	GO:0042254	0.018794	2	RRS1,MTREX
M5	amide biosynthetic process	GO:0043604	0.0221589	3	MRPL58,EIF4E2,SYNCRIP
M5	regulation of mitotic cell cycle	GO:0007346	0.0229539	3	CDC73,NAA10,INTS13
M5	mitotic sister chromatid segregation	GO:0000070	0.026593	2	RRS1,NAA10
M5	peptide metabolic process	GO:0006518	0.026654	3	MRPL58,EIF4E2,SYNCRIP
M5	ribonucleoprotein complex assembly	GO:0022618	0.02769	2	RRS1,SMN2
M5	ribonucleoprotein complex subunit organization	GO:0071826	0.0288965	2	RRS1,SMN2
M5	protein localization to nucleus	GO:0034504	0.0297383	2	RRS1,INTS13
M5	sister chromatid segregation	GO:0000819	0.0313664	2	RRS1,NAA10
M5	negative regulation of mitotic cell cycle	GO:0045930	0.0313664	2	CDC73,NAA10
M5	regulation of mRNA metabolic process	GO:1903311	0.0313664	2	CDC73,SYNCRIP
M5	negative regulation of cell cycle process	GO:0010948	0.0353052	2	CDC73,NAA10
M5	mRNA splicing, via spliceosome	GO:0000398	0.035999	2	SNRPA1,SMN2
M5	RNA splicing, via transesterification reactions with bulged adenosine as nucleophile	GO:0000377	0.035999	2	SNRPA1,SMN2
M5	RNA splicing, via transesterification reactions	GO:0000375	0.0360983	2	SNRPA1,SMN2
M5	negative regulation of cellular catabolic process	GO:0031330	0.0375154	2	USP14,SYNCRIP
M5	nuclear chromosome segregation	GO:0098813	0.038291	2	RRS1,NAA10
M5	regulation of protein modification by small protein conjugation or removal	GO:1903320	0.0391084	2	GTPBP4,GNL3
M5	regulation of translation	GO:0006417	0.0405989	2	SYNCRIP,EIF4E2
M5	negative regulation of catabolic process	GO:0009895	0.046489	2	USP14,SYNCRIP
M5	mitotic nuclear division	GO:0140014	0.0488373	2	RRS1,NAA10
M5	regulation of cellular amide metabolic process	GO:0034248	0.049351	2	SYNCRIP,EIF4E2
M5	RNA splicing	GO:0008380	0.0505189	2	SNRPA1,SMN2
M5	nuclear division	GO:0000280	0.0505883	2	RRS1,NAA10
M5	chromosome segregation	GO:0007059	0.0505883	2	RRS1,NAA10
M5	organelle localization	GO:0051640	0.0516913	2	RRS1,INTS13
M5	regulation of protein stability	GO:0031647	0.0531351	2	GTPBP4,CDC73
M5	regulation of chromosome organization	GO:0033044	0.0596912	2	GNL3,NAA10
M5	organelle fission	GO:0048285	0.0603089	2	RRS1,NAA10
M5	posttranscriptional regulation of gene expression	GO:0010608	0.0648193	2	SYNCRIP,EIF4E2
M5	negative regulation of hydrolase activity	GO:0051346	0.0674631	2	USP14,RRP1B
M5	regulation of DNA metabolic process	GO:0051052	0.076199	2	GTPBP4,GNL3
M5	negative regulation of cell cycle	GO:0045786	0.0819759	2	CDC73,NAA10
M5	negative regulation of cell proliferation	GO:0008285	0.0875896	2	GTPBP4,CDC73

## Sheet: Data_S6H
GO Term	Num Genes at 3 HPI	(-)log10 Qval at 3 HPI	Num Genes at 8 HPI	(-)log10 Qval at 8 HPI	Num Genes at 15 HPI	(-)log10 Qval at 15 HPI
mRNA metabolic process	30	6.17017	23	3.40169	16	3.61495
mRNA processing	23	6.20966	19	2.48847	14	3.54456
covalent chromatin modification	23	4.59301	16	2.01895	3	1.27266
histone modification	22	4.63837	15	2.0467	3	1.2851
RNA splicing	20	6.20966	20	3.83029	13	3.56091
RNA splicing, via transesterification reactions	19	6.20966	17	2.84121	13	3.84125
mRNA splicing, via spliceosome	19	6.20966	17	2.84497	13	3.84125
RNA splicing, via transesterification reactions with bulged adenosine as nucleophile	19	6.20966	17	2.84497	13	3.84125
ribonucleoprotein complex biogenesis	14	4.01044	13	3.83029	9	2.43749
regulation of DNA metabolic process	13	1.92742	11	1.6981	2	1.11805
regulation of mRNA metabolic process	13	4.82021	9	1.98478	8	3.21768
chromatin assembly or disassembly	9	3.73542	12	5.87592	3	2.46269
chromatin remodeling	10	4.11315	12	5.29688	2	1.75967
chromosome segregation	6	2.95412	11	5.80034	10	4.81731
regulation of gene expression, epigenetic	5	2.23745	11	2.25823	2	1.59104
regulation of chromosome organization	11	1.69452	8	3.17313	4	1.22409
nucleobase-containing compound catabolic process	11	2.23745	6	1.25417	3	1.88202
regulation of RNA splicing	10	4.87409	10	3.22728	6	3.60888
protein-DNA complex subunit organization	10	4.63837	10	4.47215	2	1.49017
nucleosome organization	9	4.04865	10	5.20291	2	1.73053
regulation of mRNA processing	10	5.29272	8	2.3285	6	3.72951
RNA catabolic process	10	2.8064	4	1.44789	3	2.29717
cellular component disassembly	7	2.59053	10	3.44249	5	1.68984
regulation of symbiosis, encompassing mutualism through parasitism	6	1.81894	9	2.78529	5	1.68688
regulation of mRNA splicing, via spliceosome	9	5.02357	4	2.55944	6	3.99067
regulation of viral process	6	1.90844	9	2.90133	3	1.74474
organelle fission	7	3.44226	7	3.93199	9	3.99067
nuclear division	7	3.71571	7	4.20922	9	4.14097
mitotic nuclear division	7	3.78196	7	4.25443	9	4.14097
ribosome biogenesis	6	2.29361	8	2.81195	4	1.99367
aromatic compound catabolic process	8	2.16789	6	1.20365	3	1.80112
organic cyclic compound catabolic process	8	2.13096	4	1.17417	3	1.75967
cellular nitrogen compound catabolic process	8	2.17265	6	1.2058	3	1.80719
heterocycle catabolic process	8	2.17301	6	1.20911	3	1.81105
protein-containing complex disassembly	6	3.21176	8	4.20922	2	1.63914
ribonucleoprotein complex subunit organization	8	1.9389	4	1.53276	5	2.36206
ribonucleoprotein complex assembly	8	1.99194	4	1.55819	5	2.39879
nuclear chromosome segregation	5	2.60464	6	3.83029	8	3.84662
microtubule cytoskeleton organization	4	1.30385	8	3.93742	8	3.00258
cell division	3	1.38441	8	3.81674	5	3.28603
regulation of mitotic cell cycle	0	1	0	1	8	2.43292
organelle localization	3	1.22471	4	2.01868	8	1.30138
alternative mRNA splicing, via spliceosome	8	2.53191	0	1	6	4.14097
mitotic sister chromatid segregation	5	3.01051	6	4.29697	7	3.63365
viral life cycle	2	1.16315	7	1.45366	4	1.32516
sister chromatid segregation	5	2.80909	6	4.10383	7	3.48376
negative regulation of mRNA metabolic process	7	4.01044	0	1	2	2.07576
DNA conformation change	3	1.41949	7	2.59574	4	2.89934
posttranscriptional regulation of gene expression	6	1.38824	6	1.79274	6	2.57104
cellular response to organic cyclic compound	0	1	0	1	6	1.72598
peptide biosynthetic process	0	1	0	1	6	1.74647
translation	0	1	0	1	6	1.77387
viral process	6	1.50417	5	2.33356	5	1.45216
peptide metabolic process	0	1	0	1	6	1.57424
negative regulation of organelle organization	4	1.66677	6	1.72581	3	1.57424
amide biosynthetic process	0	1	0	1	6	1.65445
regulation of cell division	2	1.16778	5	3.83029	3	2.27458
mRNA catabolic process	5	1.8058	2	1.43909	3	2.43749
spindle assembly	2	1.27359	4	3.1895	5	3.99067
regulation of multi-organism process	4	1.39291	5	2.1899	5	1.35394
nuclear-transcribed mRNA catabolic process	5	2.15876	2	1.80538	2	1.93497
symbiont process	4	1.36137	5	2.14499	5	1.33007
regulation of alternative mRNA splicing, via spliceosome	5	2.48803	0	1	5	3.52889
response to hormone	0	1	0	1	5	1.71784
spindle organization	2	1.0302	5	3.41799	5	3.60888
regulation of protein modification by small protein conjugation or removal	5	1.25505	4	1.45089	2	1.40773
cytokinesis	3	1.60408	5	3.44249	5	3.61246
microtubule cytoskeleton organization involved in mitosis	2	1.15658	5	3.81674	5	3.84125
mitotic spindle organization	2	1.19939	5	3.9102	5	3.84662
regulation of viral life cycle	2	1.36809	5	1.77238	2	1.29272
cellular response to nitrogen compound	0	1	0	1	5	1.71784
positive regulation of viral process	3	1.91425	4	3.05001	2	1.53916
establishment of organelle localization	3	1.42665	4	2.32257	2	1.21202
positive regulation of multi-organism process	3	1.55456	4	2.51111	2	1.30138
mitotic metaphase plate congression	3	2.40232	4	3.81674	2	1.86703
modification of morphology or physiology of other organism	4	2.23745	2	1.15539	2	1.32516
DNA replication	4	2.07642	3	1.91304	2	1.37848
metaphase plate congression	3	2.18145	4	3.44551	2	1.72111
chromosome localization	3	2.17265	4	3.44249	2	1.71784
establishment of chromosome localization	3	2.17265	4	3.44249	2	1.71784
negative regulation of cell cycle	4	1.16238	0	1	2	1.08631
negative regulation of phosphorylation	0	1	0	1	4	1.1883
negative regulation of cell cycle process	0	1	0	1	4	1.45216
mitotic cytokinesis	2	1.49323	4	3.6731	4	3.71506
actin cytoskeleton organization	0	1	0	1	4	2.38788
endothelium development	0	1	0	1	4	3.84125
response to lipid	0	1	0	1	4	1.05888
cellular response to hormone stimulus	0	1	0	1	4	1.1883
regulation of cellular amide metabolic process	0	1	0	1	4	1.3067
regulation of translation	0	1	0	1	4	1.39149
protein localization to nucleus	0	1	0	1	4	1.52668
endomembrane system organization	0	1	0	1	4	1.29595
mitotic spindle assembly	2	1.50381	3	2.60962	4	3.72951
activation of immune response	0	1	0	1	4	1.29868
regulation of organelle assembly	0	1	0	1	4	1.55407
cell cycle phase transition	0	1	0	1	4	2.05545
epithelium development	0	1	0	1	4	2.30405
negative regulation of cell proliferation	0	1	0	1	4	1.07692
mitotic cell cycle phase transition	3	1.03388	0	1	4	2.23284
protein localization to chromosome	4	2.78243	2	1.43909	3	2.43749
regulation of cytokinesis	2	1.25398	4	3.12652	3	2.4133
cytoskeleton-dependent cytokinesis	2	1.44018	4	3.55777	4	3.63371
regulation of chromosome segregation	2	1.25398	0	1	4	3.3664
regulation of mitotic nuclear division	2	1.08749	2	1.20588	4	2.95212
regulation of nuclear division	2	1.07497	2	1.20164	4	2.93175
positive regulation of cell cycle	2	1.11933	3	1.37961	3	1.57523
negative regulation of cellular catabolic process	3	1.22456	0	1	2	1.42579
negative regulation of catabolic process	3	1.12411	0	1	2	1.33265
regulation of protein stability	3	1.04056	0	1	2	1.27462
regulation of binding	0	1	0	1	3	1.50354
response to growth factor	3	1.41949	0	1	3	1.62032
regulation of actin filament-based process	0	1	0	1	3	2.00403
endothelial cell differentiation	0	1	0	1	3	3.17788
epithelial cell development	0	1	0	1	3	3.10368
membrane docking	0	1	0	1	3	3.84125
regulation of cellular component size	0	1	0	1	3	2.31151
DNA packaging	0	1	0	1	3	2.47351
leukocyte cell-cell adhesion	0	1	0	1	3	2.2119
regulation of anatomical structure size	0	1	0	1	3	2.16358
regulation of mitotic cell cycle phase transition	3	1.2671	2	1.17417	3	1.86981
positive regulation of cell cycle process	0	1	0	1	3	1.81554
endothelial cell development	0	1	0	1	3	3.45927
actin filament organization	0	1	0	1	3	2.07576
establishment of endothelial barrier	0	1	0	1	3	3.47582
translational initiation	0	1	0	1	3	2.91294
transmembrane receptor protein tyrosine kinase signaling pathway	0	1	0	1	3	1.80702
epithelial cell differentiation	3	1.06305	0	1	3	1.99367
cell-cell adhesion	0	1	0	1	3	1.64393
cellular response to growth factor stimulus	3	1.44018	0	1	3	1.65025
regulation of vesicle-mediated transport	0	1	0	1	3	1.95679
supramolecular fiber organization	0	1	0	1	3	1.68984
positive regulation of MAPK cascade	0	1	0	1	3	1.74499
regulation of cell cycle phase transition	3	1.16238	2	1.09089	3	1.74474
actin filament bundle organization	0	1	0	1	2	1.83184
regulation of actin polymerization or depolymerization	0	1	0	1	2	1.80719
regulation of actin filament length	0	1	0	1	2	1.80719
regulation of cellular response to growth factor stimulus	0	1	0	1	2	1.55768
positive regulation of cellular protein catabolic process	0	1	0	1	2	1.79382
receptor-mediated endocytosis	0	1	0	1	2	1.57424
actin polymerization or depolymerization	0	1	0	1	2	1.73079
cellular response to oxygen levels	0	1	0	1	2	1.73079
morphogenesis of an epithelium	0	1	0	1	2	1.69415
positive regulation of intracellular transport	2	1.49798	0	1	2	1.67503
regulation of actin filament organization	0	1	0	1	2	1.54705
regulation of stress-activated MAPK cascade	0	1	0	1	2	1.55044
interaction with host	0	1	0	1	2	1.57523
cytosolic transport	0	1	0	1	2	1.60666
entry into cell of other organism involved in symbiotic interaction	0	1	0	1	2	1.95679
actin filament bundle assembly	0	1	0	1	2	1.83184
regulation of cell shape	0	1	0	1	2	1.935
ruffle organization	0	1	0	1	2	2.57104
regulation of protein depolymerization	0	1	0	1	2	2.46676
regulation of interleukin-2 production	0	1	0	1	2	2.39879
interleukin-2 production	0	1	0	1	2	2.37853
early endosome to late endosome transport	0	1	0	1	2	2.33826
positive regulation of protein catabolic process	0	1	0	1	2	1.53916
vesicle-mediated transport between endosomal compartments	0	1	0	1	2	2.31617
response to ketone	0	1	0	1	2	2.30344
plasma membrane organization	0	1	0	1	2	2.24639
protein depolymerization	0	1	0	1	2	2.16358
regulation of protein complex disassembly	0	1	0	1	2	2.13106
cellular protein complex disassembly	0	1	0	1	2	2.0785
viral entry into host cell	0	1	0	1	2	2.00114
actin cytoskeleton reorganization	0	1	0	1	2	2.00114
establishment or maintenance of cell polarity	0	1	0	1	2	1.95679
entry into host cell	0	1	0	1	2	1.95679
entry into host	0	1	0	1	2	1.95679
actin filament depolymerization	0	1	0	1	2	2.57104
entry into other organism involved in symbiotic interaction	0	1	0	1	2	1.95679
regulation of stress-activated protein kinase signaling cascade	0	1	0	1	2	1.54705
endocytosis	0	1	0	1	2	1.21717
tissue morphogenesis	0	1	0	1	2	1.52701
plasma membrane bounded cell projection assembly	0	1	0	1	2	1.1883
positive regulation of catabolic process	0	1	0	1	2	1.17473
import into cell	0	1	0	1	2	1.15708
cell morphogenesis	0	1	0	1	2	1.15538
leukocyte activation	0	1	0	1	2	1.14801
positive regulation of immune response	0	1	0	1	2	1.13451
membrane organization	0	1	0	1	2	1.12899
G-protein coupled receptor signaling pathway	0	1	0	1	2	1.11017
regulation of cellular protein localization	0	1	0	1	2	1.10731
regulation of cytoskeleton organization	0	1	0	1	2	1.10589
cellular component morphogenesis	0	1	0	1	2	1.1017
cell activation	0	1	0	1	2	1.06402
regulation of response to external stimulus	0	1	0	1	2	1.05258
response to organonitrogen compound	0	1	0	1	2	1.04706
negative regulation of translation	0	1	0	1	2	1.86732
negative regulation of cellular amide metabolic process	0	1	0	1	2	1.77287
negative regulation of mitotic cell cycle	0	1	0	1	2	1.50354
negative regulation of hydrolase activity	0	1	0	1	2	1.17093
cell projection assembly	0	1	0	1	2	1.1864
negative regulation of transport	0	1	0	1	2	1.198
stress-activated MAPK cascade	0	1	0	1	2	1.50354
regulation of protein catabolic process	0	1	0	1	2	1.20646
response to oxygen levels	0	1	0	1	2	1.49741
stress-activated protein kinase signaling cascade	0	1	0	1	2	1.49292
T cell activation	0	1	0	1	2	1.46393
regulation of cellular protein catabolic process	0	1	0	1	2	1.42942
immune response-activating signal transduction	0	1	0	1	2	1.42579
immune response-regulating signaling pathway	0	1	0	1	2	1.3921
regulation of actin cytoskeleton organization	0	1	0	1	2	1.39149
positive regulation of cellular protein localization	2	1.22313	0	1	2	1.38803
regulation of cell morphogenesis	0	1	0	1	2	1.37848
regulation of supramolecular fiber organization	0	1	0	1	2	1.37848
regulation of intracellular transport	2	1.17924	0	1	2	1.34166
animal organ morphogenesis	0	1	0	1	2	1.33125
lymphocyte activation	0	1	0	1	2	1.29331
cellular response to organonitrogen compound	0	1	0	1	2	1.27046
positive regulation of cellular catabolic process	0	1	0	1	2	1.2607
negative regulation of protein phosphorylation	0	1	0	1	2	1.22409
multi-organism transport	0	1	0	1	2	2.67466
multi-organism localization	0	1	0	1	2	2.67466
caveola assembly	0	1	0	1	2	3.5517
regulation of actin filament depolymerization	0	1	0	1	2	2.7417
peptidyl-serine modification	0	1	0	1	2	1.13533
centrosome cycle	0	1	0	1	2	1.45217
microtubule organizing center organization	0	1	0	1	2	1.42579
activation of innate immune response	0	1	0	1	2	1.37242
positive regulation of binding	0	1	0	1	2	1.32943
regulation of microtubule cytoskeleton organization	0	1	0	1	2	1.30827
positive regulation of innate immune response	0	1	0	1	2	1.22571
double-strand break repair	0	1	0	1	2	1.19531
peptidyl-serine phosphorylation	0	1	0	1	2	1.17473
regulation of innate immune response	0	1	0	1	2	1.13451
viral genome replication	0	1	0	1	2	1.47462
positive regulation of defense response	0	1	0	1	2	1.13451
positive regulation of gene silencing by miRNA	0	1	0	1	2	2.64704
positive regulation of posttranscriptional gene silencing	0	1	0	1	2	2.61274
positive regulation of ATPase activity	0	1	0	1	2	2.37853
regulation of gene silencing by miRNA	0	1	0	1	2	2.35803
regulation of gene silencing by RNA	0	1	0	1	2	2.31617
regulation of posttranscriptional gene silencing	0	1	0	1	2	2.31617
production of miRNAs involved in gene silencing by miRNA	0	1	0	1	2	2.22667
positive regulation of mitotic cell cycle	2	1.54789	0	1	2	1.47462
cell cycle G2/M phase transition	0	1	0	1	2	1.5304
membrane biogenesis	0	1	0	1	2	2.79306
chromatin assembly	0	1	0	1	2	1.77287
mitotic spindle midzone assembly	0	1	0	1	2	3.06364
mitotic spindle elongation	0	1	0	1	2	2.96742
spindle elongation	0	1	0	1	2	2.96742
spindle midzone assembly	0	1	0	1	2	2.96742
protein localization to chromatin	0	1	0	1	2	2.33826
positive regulation of mitotic cell cycle phase transition	0	1	0	1	2	1.99367
positive regulation of DNA binding	0	1	0	1	2	1.95679
positive regulation of cell cycle phase transition	0	1	0	1	2	1.86703
regulation of sister chromatid segregation	0	1	0	1	2	1.74647
peptidyl-threonine modification	0	1	0	1	2	1.54153
regulation of cell cycle G2/M phase transition	0	1	0	1	2	1.71784
G2/M transition of mitotic cell cycle	0	1	0	1	2	1.64609
DNA-dependent DNA replication	0	1	0	1	2	1.64609
protein-DNA complex assembly	0	1	0	1	2	1.62757
peptidyl-threonine phosphorylation	0	1	0	1	2	1.59104
regulation of DNA binding	0	1	0	1	2	1.59104
sensory organ development	2	1.1398	2	1.85433	2	1.58105
regulation of viral genome replication	0	1	0	1	2	1.56071
production of small RNA involved in gene silencing by RNA	0	1	0	1	2	2.2119
dsRNA fragmentation	0	1	0	1	2	2.2119
regulation of translational initiation	0	1	0	1	2	2.15879
positive regulation of cytoplasmic transport	0	1	0	1	2	3.15567
plasma membrane raft organization	0	1	0	1	2	3.45927
transport of virus	0	1	0	1	2	3.3664
protein localization to early endosome	0	1	0	1	2	3.3664
regulation of protein localization to early endosome	0	1	0	1	2	3.3664
regulation of protein localization to endosome	0	1	0	1	2	3.3664
positive regulation of protein localization to early endosome	0	1	0	1	2	3.3664
positive regulation of protein localization to endosome	0	1	0	1	2	3.3664
positive regulation of early endosome to late endosome transport	0	1	0	1	2	3.25504
membrane raft assembly	0	1	0	1	2	3.07831
regulation of ATPase activity	0	1	0	1	2	2.15879
establishment or maintenance of epithelial cell apical/basal polarity	0	1	0	1	2	3.01111
establishment or maintenance of apical/basal cell polarity	0	1	0	1	2	2.9231
establishment or maintenance of bipolar cell polarity	0	1	0	1	2	2.9231
protein localization to endosome	0	1	0	1	2	2.9231
regulation of early endosome to late endosome transport	0	1	0	1	2	2.9231
membrane raft organization	0	1	0	1	2	2.88516
membrane assembly	0	1	0	1	2	2.88516
regulation of cytoplasmic transport	0	1	0	1	2	2.84529
plasma membrane raft assembly	0	1	0	1	2	3.45927
membrane to membrane docking	0	1	0	1	2	3.45927
endocytosis involved in viral entry into host cell	0	1	0	1	2	3.69062
receptor-mediated endocytosis of virus by host cell	0	1	0	1	2	3.69062
regulation of gene silencing	0	1	0	1	2	2.07576
cellular response to dsRNA	0	1	0	1	2	1.96635
gene silencing by miRNA	0	1	0	1	2	1.94505
posttranscriptional gene silencing by RNA	0	1	0	1	2	1.92269
posttranscriptional gene silencing	0	1	0	1	2	1.91548
gene silencing by RNA	0	1	0	1	2	1.91548
response to dsRNA	0	1	0	1	2	1.91548
gene silencing	0	1	0	1	2	1.71992
cellular response to steroid hormone stimulus	2	1.0921	2	1.21091	2	1.61413
response to steroid hormone	2	1.01452	2	1.13899	2	1.53916
negative regulation of kinase activity	0	1	0	1	2	1.45343
nucleocytoplasmic transport	2	1.28314	0	1	2	1.44251
nuclear transport	2	1.28314	0	1	2	1.44251
intrinsic apoptotic signaling pathway	0	1	0	1	2	1.37848
negative regulation of transferase activity	0	1	0	1	2	1.36302
establishment of protein localization to organelle	0	1	0	1	2	1.33088
cellular response to lipid	0	1	0	1	2	1.15921
regulation of microtubule-based process	0	1	0	1	2	1.22986
